# Supplementary material for: The Landscape of Novel Expressed Chimeric RNAs in Rheumatoid Arthritis
Source: Cells. 2022 Mar 24;11(7):1092. doi: 10.3390/cells11071092 (PMC8998144; doi:10.3390/cells11071092)
Supplement: Supplementary file 1 [file cells-11-01092-s001.zip]

Archive with 8 entries (8 files):
- Table_S1.xlsx
- Table_S2.xlsx
- Table_S3.xlsx
- Table_S4.xlsx
- Table_S5.xlsx
- Table_S6.xlsx
- Table_S7.xlsx
- Table_S8.xlsx
