# Supplementary material for: The Landscape of Novel Expressed Chimeric RNAs in Rheumatoid Arthritis
Source: Cells. 2022 Mar 24;11(7):1092. doi: 10.3390/cells11071092 (PMC8998144; doi:10.3390/cells11071092)
Supplement: Supplementary file 1 [file cells-11-01092-s001.zip › Table_S1.xlsx]

## Sheet: RA_Only
chimera	junction_type	gene1	symbol1	gene2	symbol2	junction_id	junction_length	RA (n=151)	RA Vs HT G1	RA Vs HT G2	SRR4785878	SRR4785879	SRR4785880	SRR4785881	SRR4785882	SRR4785883	SRR4785884	SRR4785885	SRR4785886	SRR4785887	SRR4785888	SRR4785889	SRR4785890	SRR4785891	SRR4785892	SRR4785893	SRR4785894	SRR4785896	SRR4785897	SRR4785898	SRR4785899	SRR4785900	SRR4785901	SRR4785902	SRR4785903	SRR4785904	SRR4785905	SRR4785906	SRR4785907	SRR4785908	SRR4785909	SRR4785910	SRR4785911	SRR4785912	SRR4785913	SRR4785914	SRR4785915	SRR4785916	SRR4785917
AI811020	exon-exon	LOC105379251	-	DUX4L50	-	AI811020:130-161	32	29		DOWN	0	0	0	6	0	0	0	0	0	0	0	0	0	0	0	5	0	7	0	0	8	0	10	8	0	5	0	0	0	0	0	0	0	12	8	0	6	0	0
JN376461	exon-intron	IGHV4-39	-	IGH	-	JN376461:206-237	32	18	UP		0	42	0	8	0	0	0	0	15	0	0	0	0	0	0	0	0	0	0	0	0	0	0	0	0	0	0	0	0	0	0	0	0	0	0	0	10	0	0
DA703425	exon-intron	LINC00537	+	RP11-561O23.8	+	DA703425:394-425	32	12			0	0	0	0	0	0	0	0	0	0	0	0	0	0	0	0	0	0	0	0	0	0	0	0	0	0	0	0	0	0	0	0	0	0	0	0	0	0	0
HM995465	exon-intron	IGHV3-30	-	IGH	-	HM995465:274-305	32	11	UP		0	0	0	7	0	0	0	0	8	0	0	0	0	0	0	6	0	0	0	0	0	0	0	0	0	0	0	0	0	0	0	0	0	0	0	0	0	0	0
JN577572	exon-intron	IGHV3-7	-	IGH	-	JN577572:281-319	39	9	UP		0	0	0	197	0	0	0	0	0	0	0	0	0	0	0	14	0	0	0	0	0	0	0	0	0	0	0	0	0	0	0	0	0	0	0	0	0	0	0
FY210754	exon-exon	TNFSF13	-	TNFSF12	-	FY210754:225-256	32	8	DOWN	DOWN	0	0	0	6	0	0	0	0	0	0	0	0	0	0	0	0	0	0	0	0	0	5	0	0	0	0	0	6	0	0	0	0	0	0	0	0	0	0	0
AA713637	intron-exon	LOC112268138	+	IGHG1	+	AA713637:298-329	32	8		UP	0	0	0	0	0	0	0	0	0	0	0	0	0	0	0	13	0	0	0	0	16	0	0	0	0	0	0	0	0	0	0	0	0	0	0	0	0	0	0
FY213699	exon-exon	PLA2G12A	+	CFI	+	FY213699:307-338	32	7			0	0	0	0	0	0	0	0	0	0	0	0	0	0	0	0	6	0	0	0	0	0	0	0	0	0	0	0	0	10	0	0	0	0	0	0	5	5	0
AB977010	intron-exon	TRAV12-3	+	TRAJ3	+	AB977010:395-426	32	6	UP	UP	0	0	0	0	0	0	0	0	0	0	0	0	0	0	0	0	0	0	0	0	0	0	0	0	0	0	0	0	0	8	0	0	0	0	0	0	0	0	0
FY213311	exon-exon	HLA-DMA	-	HLA-DMB	-	FY213311:85-116	32	6	UP	UP	0	0	0	0	0	0	0	0	0	0	0	0	0	0	0	0	0	0	0	0	0	0	0	0	0	0	0	0	0	0	0	0	5	6	0	0	0	0	0
DW009719	exon-intron	DCTD	-	LOC105377576	-	DW009719:217-248	32	6			0	0	0	0	0	0	0	0	0	0	0	0	0	0	0	0	5	0	0	5	0	0	0	0	0	0	0	0	0	0	0	0	0	0	0	0	0	0	6
AA303896	exon-intron	NAGA	-	WBP2NL	-	AA303896:172-203	32	5			0	0	0	0	0	0	0	0	0	0	0	0	0	0	0	0	0	0	0	0	0	0	0	0	0	0	0	0	0	0	0	0	0	0	0	0	0	0	0
AY137967	intron-exon	IGH	-	IGHV1-18	-	AY137967:913-944	32	5		UP	0	0	0	0	0	0	0	0	0	0	0	0	0	0	0	0	0	0	0	0	24	0	0	0	0	0	0	0	0	0	0	0	0	0	0	0	0	0	0
AA746050	intron-exon	AC008915.2	-	COG7	-	AA746050:170-201	32	5	DOWN	DOWN	0	0	0	0	0	0	0	0	0	0	0	0	0	0	0	0	0	0	0	0	0	0	0	0	0	0	5	0	0	0	0	0	0	0	5	0	0	0	0
W42474	intron-exon	CTD-2066L21.3	-	LOC105374715	-	W42474:150-181	32	5			0	0	0	0	0	0	0	0	0	0	0	0	0	0	0	0	0	0	7	0	0	0	0	0	0	0	0	0	0	0	0	0	0	0	0	0	0	0	0
BE501954	exon-exon	USP49	+	MED20	+	BE501954:229-260	32	4	DOWN		0	0	0	0	0	0	0	0	0	0	0	0	0	0	0	0	0	0	0	0	0	0	5	0	0	0	0	0	0	0	0	5	0	0	0	0	0	0	0
CA448840	intron-exon	AC245297.3	+	LOC653513	+	CA448840:247-278	32	4			0	6	0	0	0	0	0	0	0	0	0	0	0	0	0	0	0	0	0	0	0	0	0	0	0	0	0	0	0	0	0	0	0	0	0	6	0	0	0
DB003310	intron-exon	AL671883.2	-	HLA-B	-	DB003310:110-141	32	4			0	0	0	0	0	0	0	0	0	0	0	0	0	0	0	0	0	0	0	0	5	0	0	0	0	0	0	0	0	0	0	0	0	0	0	0	0	0	0
CO403143	exon-exon	LOC107984945	+	SMAP2	+	CO403143:88-119	32	4			0	0	0	0	0	0	0	0	0	0	0	0	0	0	0	0	0	0	0	0	0	0	0	0	0	0	0	0	0	0	0	0	0	0	0	0	0	0	0
HY061303	intron-exon	LOC111818956	+	LOC100506990	+	HY061303:87-118	32	4			0	0	0	0	0	6	0	0	7	0	0	0	0	0	0	0	0	0	0	0	0	0	0	0	0	0	0	0	0	0	0	0	0	0	0	0	0	0	0
AB977589	exon-intron	TRBV20-1	+	TRBJ2-7	+	AB977589:170-201	32	3	UP		0	0	0	0	0	0	0	0	0	0	0	0	0	0	0	0	0	0	0	0	0	0	0	0	0	0	0	0	0	0	0	0	0	0	0	0	0	0	0
HY079628	intron-exon	TRB	+	TRBC1	+	HY079628:384-415	32	3		UP	0	0	0	0	0	0	0	0	0	0	0	0	0	0	0	0	0	0	0	0	0	0	0	0	0	0	7	0	0	0	0	0	0	0	0	0	0	0	0
MG789123	exon-exon	TRAV41	+	TRAJ49	+	MG789123:81-112	32	3	UP	UP	0	5	0	0	0	0	0	0	0	0	0	0	0	0	0	0	0	0	0	0	0	0	0	0	0	0	0	0	0	0	0	0	0	0	0	0	0	0	0
MG789530	exon-exon	TRAV13-1	+	TRAJ24	+	MG789530:116-147	32	3	UP	UP	0	0	0	0	0	0	0	0	0	0	0	0	0	0	0	0	0	0	0	0	0	0	0	0	0	0	0	0	0	0	0	0	0	5	0	0	0	0	0
X06774	exon-exon	TRGV8	-	TARP	-	X06774:457-488	32	3			0	0	0	0	0	0	0	0	0	0	0	0	0	0	0	0	0	0	0	0	0	0	0	0	0	0	0	0	0	0	0	0	0	0	0	0	0	0	0
DA802966	exon-exon	SVIL-AS1	+	SVIL	+	DA802966:143-174	32	3		DOWN	0	0	0	0	0	0	0	0	0	0	0	0	0	0	0	0	0	0	6	0	0	0	0	0	0	0	0	0	0	0	0	5	0	0	0	0	0	0	0
BG684824	exon-exon	POLR3C	-	RNF115	-	BG684824:338-369	32	3			6	0	0	0	0	0	0	0	0	0	0	0	0	0	0	0	0	0	0	0	0	0	0	0	0	0	0	0	0	0	0	0	0	0	0	0	0	0	0
GR940656	exon-exon	NDUFV3	+	PKNOX1	+	GR940656:47-78	32	3	DOWN	DOWN	0	0	0	0	0	0	0	0	0	0	0	0	0	0	0	0	0	0	0	0	0	0	0	0	0	0	0	0	0	0	0	0	0	0	0	0	0	0	0
BG718306	intron-exon	CUL4A	-	PCID2	-	BG718306:153-184	32	3			0	0	0	0	0	0	0	0	0	0	0	0	0	0	0	0	0	0	0	0	0	0	0	0	0	0	0	0	0	0	0	0	0	8	0	0	0	0	0
AW779666	intron-exon	TMED10	-	NEK9	-	AW779666:144-175	32	3		DOWN	0	0	0	0	0	0	0	0	0	0	0	0	0	0	0	0	0	0	0	0	0	0	0	0	0	0	0	0	0	0	0	0	0	0	0	0	0	0	0
EU303934	exon-intron	IGHV3-64D	-	IGH	-	EU303934:196-227	32	3	UP		0	0	0	0	0	0	0	0	0	0	0	0	0	0	0	6	0	0	0	0	0	0	0	0	0	0	0	0	0	0	0	0	0	0	0	0	0	0	0
FY211678	exon-exon	MCM9	+	FAM184A	+	FY211678:158-189	32	3			0	0	0	0	0	0	0	0	0	0	0	0	0	0	0	0	0	0	0	0	0	0	0	0	0	0	0	0	0	0	0	0	0	0	0	0	0	0	0
DA700400	exon-exon	TAGLN2	-	CFAP45	-	DA700400:43-74	32	3		DOWN	0	0	0	0	0	0	0	0	0	0	0	0	0	0	0	0	0	0	0	0	0	0	0	0	0	0	0	0	0	0	0	0	0	0	0	0	0	0	0
FY211965	exon-exon	MRPL33	+	BABAM2	+	FY211965:35-66	32	3			0	0	0	0	0	0	0	0	0	0	0	0	0	0	0	0	0	0	0	0	0	5	0	0	0	0	0	0	0	0	0	0	0	0	0	0	0	0	0
BI752862	exon-exon	LOC101929295	+	LOC100129203	+	BI752862:440-471	32	3			0	0	0	0	0	0	0	0	0	0	0	0	0	0	0	0	0	0	0	0	0	0	0	0	0	0	0	0	0	0	0	0	0	0	0	0	0	0	0
DA851310	exon-exon	LOC107985875	+	CHORDC1P1	+	DA851310:295-326	32	3			0	0	0	0	0	0	0	0	0	0	0	0	0	0	0	0	0	0	0	0	0	0	0	0	0	0	0	0	0	0	0	0	0	0	0	0	5	0	0
DA720168	exon-exon	LOC101928489	+	CD109	+	DA720168:132-163	32	3			0	0	0	0	0	0	0	0	0	0	0	0	0	0	0	0	0	0	7	0	0	0	0	0	0	0	0	0	0	0	0	0	0	0	0	0	0	0	0
HY148044	intron-exon	RP11-298J20.4	+	ZRANB1	+	HY148044:162-193	32	2			0	0	0	0	0	0	0	0	0	0	0	0	0	0	0	0	0	0	0	0	0	0	0	0	0	11	0	0	0	0	0	0	0	0	0	0	0	0	0
BF062298	intron-exon	FAM230G	+	USP41	+	BF062298:432-463	32	2		UP	0	0	0	0	0	0	0	0	0	0	0	0	0	0	0	0	0	0	0	0	0	0	0	0	0	0	0	0	0	0	0	0	0	0	0	0	0	0	0
FY211677	exon-exon	EEF1AKMT3	+	TSFM	+	FY211677:61-92	32	2	DOWN		0	0	0	0	0	0	0	0	0	0	0	0	0	0	0	0	0	0	0	0	0	0	0	0	0	0	0	0	0	0	0	0	0	0	0	0	0	0	0
KX076341	exon-exon	TRAV38-2DV8	+	TRAJ58	+	KX076341:150-181	32	2	UP	UP	0	0	0	0	0	0	0	0	0	0	0	0	0	0	0	0	0	0	0	0	5	0	0	0	0	0	0	0	0	0	0	0	0	0	0	0	0	0	0
AB977081	exon-exon	TRAV24	+	TRAJ52	+	AB977081:152-183	32	2	UP	UP	0	0	0	0	0	0	0	0	0	0	0	0	0	0	0	0	0	0	0	0	0	0	0	0	0	0	0	0	0	0	0	0	0	0	0	0	5	0	0
MG790640	exon-exon	TRAV21	+	TRAJ4	+	MG790640:74-105	32	2	UP	UP	0	0	0	0	0	0	0	0	0	0	0	0	0	0	0	0	0	0	0	0	0	0	0	0	0	0	0	0	0	0	0	0	0	0	0	0	0	0	0
MG789488	exon-exon	TRAV21	+	TRAJ39	+	MG789488:74-105	32	2	UP	UP	0	0	0	0	0	0	0	0	0	0	0	0	0	0	0	0	0	0	0	0	0	0	0	0	0	0	0	0	0	0	0	0	0	0	0	0	0	0	0
MG790821	exon-intron	TRAV12-3	+	TRA	+	MG790821:94-125	32	2	UP		0	0	0	0	0	0	0	0	0	0	0	0	0	0	0	0	0	0	0	0	0	0	0	0	0	0	0	0	0	0	0	0	0	0	0	0	0	0	0
HY307981	intron-exon	ATAD5	+	TEFM	+	HY307981:404-435	32	2			0	0	0	0	0	0	0	0	0	0	0	0	0	0	0	0	0	0	0	0	0	0	0	0	0	0	0	0	0	0	0	0	0	0	0	0	0	0	8
CR996107	intron-exon	DYNLT1	+	SYTL3	+	CR996107:602-633	32	2			0	0	0	0	0	0	0	0	0	0	0	0	0	0	0	0	0	0	0	0	0	0	0	0	0	0	0	0	0	0	0	0	0	0	0	0	0	0	0
FY213071	exon-exon	CRTC2	+	SLC39A1	+	FY213071:114-145	32	2	DOWN		0	0	0	0	0	0	0	0	0	0	0	0	0	0	0	0	0	0	0	0	0	0	0	0	0	5	0	0	0	0	0	0	0	0	0	0	0	0	0
BG111144	exon-exon	PUS10	-	RPS12P3	-	BG111144:195-226	32	2			0	0	0	0	0	0	0	0	0	0	0	0	0	0	0	0	0	0	0	0	0	0	0	0	0	0	0	0	5	0	0	0	0	0	0	0	0	0	0
FY211448	exon-exon	PRR13	+	PCBP2	+	FY211448:69-100	32	2			0	0	0	0	0	0	0	0	0	0	0	0	0	0	0	0	0	0	0	0	0	0	0	0	0	0	0	0	0	0	0	0	0	0	0	0	0	0	0
DA329525	exon-intron	MRPL20	-	MRPL20-AS1	-	DA329525:292-323	32	2	DOWN		0	0	0	0	0	0	0	0	0	0	0	0	0	0	0	0	0	0	0	0	0	0	0	0	0	0	0	0	0	0	0	0	0	0	0	0	0	0	0
DB064933	exon-exon	LINC00115	+	LINC01128	+	DB064933:74-105	32	2	DOWN	DOWN	0	0	0	0	0	0	0	0	0	0	0	0	0	0	0	0	0	0	6	0	0	0	0	0	0	5	0	0	0	0	0	0	0	0	0	0	0	0	0
CF136544	exon-exon	CECR7	+	IL17RA	+	CF136544:243-274	32	2	DOWN	DOWN	0	0	0	0	0	0	0	0	0	0	0	0	0	0	0	0	0	0	0	0	0	0	0	0	0	0	0	0	0	0	0	0	0	0	0	0	0	0	0
DB519771	exon-intron	AADACL2-AS1	-	IGSF10	-	DB519771:36-67	32	2		DOWN	0	0	0	0	0	0	0	0	0	0	0	0	0	0	0	0	0	0	0	0	0	0	0	0	0	0	0	0	0	0	0	0	0	0	0	0	0	0	0
DB111899	exon-intron	IGHV3-30	-	IGH	-	DB111899:414-446	33	2	UP		0	0	0	0	0	0	0	0	0	0	0	0	0	0	0	0	0	0	0	0	0	0	0	0	0	0	0	0	0	0	0	0	0	0	0	0	0	0	0
DA500634	exon-intron	TMEM30A-DT	+	FILIP1	+	DA500634:275-306	32	2			0	0	0	0	0	0	0	0	0	0	0	0	0	0	0	0	0	0	0	0	0	0	0	0	0	0	0	0	0	0	0	0	0	0	0	0	0	0	0
BX646148	exon-intron	SPRY4-AS1	+	FGF1	+	BX646148:342-373	32	2	DOWN	DOWN	0	0	0	0	7	0	0	10	0	0	0	0	0	0	0	0	0	0	0	0	0	0	0	0	0	0	0	0	0	0	0	0	0	0	0	0	0	0	0
BG207775	intron-exon	AC073254.1	-	EIF4E2	-	BG207775:215-246	32	2			0	0	0	0	0	0	0	0	0	0	0	0	0	0	0	0	0	0	0	0	0	0	0	0	0	0	0	0	0	0	0	0	0	0	0	6	0	0	0
DA235755	exon-exon	SERP1	-	EIF2A	-	DA235755:206-237	32	2	UP		0	0	0	0	0	0	0	0	0	0	0	0	0	0	0	0	0	0	0	0	0	11	0	0	0	0	0	0	0	0	0	0	0	0	0	0	0	0	0
FY211435	exon-exon	NUDT13	+	ECD	+	FY211435:497-528	32	2			0	0	0	0	0	0	0	0	0	0	0	0	0	0	0	0	0	0	0	0	0	0	0	0	0	0	0	0	0	0	0	0	0	0	0	0	0	0	0
FY211990	exon-exon	AP3S2	+	ARPIN	+	FY211990:362-393	32	2	DOWN	DOWN	0	0	0	0	0	0	0	0	0	0	0	0	0	0	0	0	0	0	0	0	0	0	0	0	0	0	0	0	0	0	0	0	0	0	0	0	0	0	0
FY210673	exon-intron	OARD1	-	APOBEC2	-	FY210673:250-281	32	2			0	0	0	0	0	0	0	0	0	0	0	0	0	0	0	0	0	0	0	0	0	0	0	0	0	0	0	0	0	0	0	0	0	0	0	0	0	5	0
DA406094	exon-intron	MRPS6	+	AP000317.2	+	DA406094:188-219	32	2			0	0	0	0	0	0	0	0	0	0	0	0	0	0	0	0	0	0	0	0	0	0	0	0	0	0	0	0	0	0	0	0	0	0	0	0	0	0	0
CD698256	exon-intron	FAM151B	-	AC008771.1	-	CD698256:216-247	32	2	UP		0	0	0	0	0	0	0	0	0	0	0	0	0	0	0	0	0	0	0	0	0	0	0	0	0	0	0	0	0	0	0	0	0	0	0	0	0	0	0
BX111472	exon-intron	CTB-30L5.1	-	AC004917.1	-	BX111472:224-255	32	2		UP	0	0	0	0	0	0	0	0	0	0	0	0	0	0	0	0	0	0	0	0	0	6	0	0	0	10	0	0	0	0	0	0	0	0	0	0	0	0	0
BG686320	exon-exon	LOC105376287	-	WDR34	-	BG686320:89-120	32	2		DOWN	0	0	0	0	0	0	0	0	0	0	0	0	0	0	0	0	0	0	0	0	0	8	0	0	0	0	0	0	0	0	0	0	0	0	0	0	0	0	0
BM979089	intron-exon	LOC105371723	-	SMURF2P1-LRRC37BP1	-	BM979089:419-450	32	2			0	0	0	0	0	0	0	0	0	0	0	0	0	0	0	0	0	0	0	0	0	0	0	0	0	0	0	0	0	0	0	0	0	0	0	0	0	8	0
BE268286	exon-exon	LOC105377590	+	PDLIM3	+	BE268286:86-117	32	2			0	0	0	0	0	0	0	0	0	0	0	0	0	0	0	0	0	0	0	0	0	0	0	0	0	0	0	0	0	0	0	0	0	0	0	0	0	0	0
BF090142	exon-exon	LOC101929506	+	NUTM2B-AS1	+	BF090142:446-477	32	2			0	0	0	0	0	0	0	0	0	0	0	0	0	0	0	0	0	0	0	0	0	0	0	0	0	0	0	0	0	0	0	0	0	0	0	0	7	0	0
BI917187	intron-exon	LOC102724660	+	METTL2B	+	BI917187:167-198	32	2		DOWN	0	0	0	0	0	0	0	0	0	0	0	0	0	0	0	0	0	0	0	0	0	0	0	0	0	0	0	0	0	0	0	0	0	0	0	0	0	0	0
DA201452	intron-exon	TXLNB	+	LOC107986651	+	DA201452:496-527	32	2			0	0	0	0	0	0	0	0	0	0	0	0	0	0	0	0	0	0	0	0	0	0	0	0	0	0	0	0	0	0	0	0	0	0	0	0	0	0	0
DA260573	intron-exon	MAN1A1	+	LOC105377975	+	DA260573:40-71	32	2			0	0	9	0	0	0	0	0	0	0	0	0	0	0	0	0	0	0	0	0	0	6	0	0	0	0	0	0	0	0	0	0	0	0	0	0	0	0	0
CD365983	exon-exon	DENND3	+	LOC105375785	+	CD365983:318-349	32	2	DOWN		0	0	0	0	0	0	0	0	0	0	0	0	0	0	0	0	0	0	0	0	0	0	0	0	0	0	0	0	0	0	0	0	0	0	0	0	0	0	0
BI823380	exon-intron	ZNF667-AS1	+	LOC105372471	+	BI823380:184-215	32	2	DOWN		0	0	0	0	0	0	0	0	0	0	0	0	5	0	0	0	0	0	0	0	0	0	0	0	0	0	0	0	0	0	0	0	0	0	0	0	0	0	0
W39452	exon-exon	USP12	-	LOC105370124	-	W39452:232-263	32	2			0	0	0	0	0	0	0	0	0	0	0	0	0	0	0	0	0	0	0	0	0	0	0	0	0	0	0	0	0	0	0	0	0	0	0	0	0	0	0
CN482404	exon-exon	SLC25A32	-	LOC105369147	-	CN482404:249-280	32	2	UP		0	0	0	0	0	0	0	0	0	0	0	0	0	0	0	0	0	0	0	0	0	0	0	0	0	0	0	0	0	0	0	0	0	0	0	0	0	0	0
DB217616	intron-exon	LOC105370922	-	LOC102724001	-	DB217616:226-257	32	2			0	0	0	0	0	0	0	0	0	0	0	0	0	0	0	0	0	0	0	0	0	0	0	0	0	0	0	0	0	0	0	0	0	0	0	0	0	0	0
HY005255	exon-intron	ELL2	+	LOC101929710	+	HY005255:103-134	32	2	UP		5	0	0	0	0	0	0	0	0	0	0	0	0	0	0	0	0	0	0	0	0	0	0	0	0	0	0	0	0	0	0	0	0	0	0	0	0	0	0
DA942412	exon-exon	LOC101926933	+	HAUS4	+	DA942412:143-174	32	2			0	0	0	0	0	0	0	0	0	0	0	0	0	0	0	0	0	0	0	0	0	0	0	0	0	0	0	0	0	0	0	0	0	0	0	0	0	0	0
CX871981	exon-exon	LOC105378819	-	CTBS	-	CX871981:322-353	32	2		UP	0	0	0	0	0	0	0	0	0	0	0	0	0	0	0	0	0	0	0	0	0	6	0	0	0	0	0	0	0	0	0	0	0	7	0	0	0	0	0
BQ230605	exon-exon	LOC105376627	+	CD44	+	BQ230605:173-204	32	2			0	0	0	0	0	0	0	0	0	0	0	0	0	0	0	0	0	0	0	0	0	0	0	0	0	0	0	0	8	0	0	0	0	0	0	0	0	0	0
AK124056	exon-intron	LOC107985352	+	AC099066.2	+	AK124056:591-622	32	2		UP	0	0	0	0	0	0	0	0	0	0	0	0	0	0	0	0	0	0	0	0	0	0	0	0	0	0	0	0	0	0	0	0	0	0	0	0	0	0	0
DA577486	exon-intron	LOC100419920	+	AC009237.3	+	DA577486:109-140	32	2		DOWN	0	0	0	0	0	0	5	0	0	0	0	0	0	0	0	0	0	0	0	0	0	0	0	0	0	0	0	0	0	0	0	0	0	0	0	0	0	0	0
DC343797	intron-exon	RP11-298J20.4	+	ZRANB1	+	DC343797:131-162	32	1			0	0	0	0	0	0	0	0	0	0	0	0	0	0	0	0	0	0	0	0	0	0	0	0	0	0	0	0	0	0	0	0	0	0	0	0	0	0	0
DA881530	exon-intron	ZNF586	+	ZNF552	+	DA881530:322-353	32	1		DOWN	0	0	0	0	0	0	0	0	0	0	0	0	0	0	0	0	0	0	0	0	0	0	0	0	0	0	0	0	0	0	0	0	0	0	0	0	0	0	0
DB073291	intron-exon	RP11-469A15.2	-	ZNF281	-	DB073291:129-160	32	1		UP	0	0	0	0	0	0	0	0	0	0	0	0	0	0	0	0	0	6	0	0	0	0	0	0	0	0	0	0	0	0	0	0	0	0	0	0	0	0	0
BE266185	exon-exon	ZNF772	-	VN1R1	-	BE266185:208-239	32	1		DOWN	0	0	0	0	0	0	0	0	0	0	0	0	0	0	0	0	0	0	0	0	0	0	0	0	0	0	0	0	0	0	6	0	0	0	0	0	0	0	0
HI151438	exon-intron	FLOT1	-	TUBB	-	HI151438:163-194	32	1	DOWN		0	0	0	0	0	0	0	0	0	0	0	0	0	0	0	0	0	0	0	0	0	0	0	0	0	0	0	0	0	0	0	0	0	0	0	0	0	0	0
FY211294	exon-exon	PEX26	+	TUBA8	+	FY211294:563-594	32	1	DOWN	DOWN	0	0	0	0	0	0	0	0	0	0	0	0	0	0	0	0	0	0	0	0	0	0	0	0	0	0	0	0	0	0	0	0	0	0	0	0	0	0	0
FUS1918	exon-exon	FBXL7	+	TRIO	+	FUS1918:134-166	33	1	DOWN		0	0	0	0	0	0	0	0	0	0	0	0	0	0	0	0	0	0	0	0	0	0	0	0	0	0	0	0	0	0	0	0	0	0	0	0	0	0	0
DA290879	intron-exon	OR52N2	-	TRIM5	-	DA290879:263-294	32	1			0	0	0	0	0	0	0	0	0	0	0	0	0	0	0	0	0	0	0	0	0	0	0	0	0	0	0	0	0	0	0	0	0	0	0	0	0	0	0
AY123162	exon-intron	TRBV5-6	+	TRBJ2-7	+	AY123162:43-74	32	1	UP		0	0	0	0	0	0	0	0	0	0	0	0	0	0	0	0	0	0	0	0	0	0	0	0	0	0	0	0	0	0	0	0	0	0	0	0	0	0	0
KM004761	exon-intron	TRBV5-1	+	TRBJ2-7	+	KM004761:76-107	32	1	UP		0	0	0	0	0	0	0	0	0	0	0	0	0	0	0	0	0	0	0	0	0	0	0	0	0	0	0	0	0	0	0	0	0	0	0	0	0	0	0
CD709278	exon-exon	TRAV4	+	TRAV5	+	CD709278:104-135	32	1	UP	UP	0	0	0	0	0	0	0	0	0	0	0	0	0	0	0	0	0	0	0	0	0	0	0	0	0	0	0	0	0	0	0	0	0	0	0	0	0	0	0
HY081817	intron-exon	TRA	+	TRAV13-1	+	HY081817:185-216	32	1		UP	0	0	0	0	0	0	0	0	0	0	0	0	0	0	0	0	0	0	0	0	0	0	0	0	0	0	0	0	0	0	0	0	0	0	0	0	0	0	0
BI561668	exon-exon	RPS25	+	TRAPPC4	+	BI561668:139-170	32	1			0	0	0	0	0	0	0	0	0	0	0	0	0	0	0	0	0	0	0	0	0	0	0	0	0	0	0	0	0	0	0	0	0	0	0	0	0	0	0
KX075597	exon-exon	TRAV13-1	+	TRAJ9	+	KX075597:85-117	33	1	UP	UP	0	0	0	0	0	0	0	0	0	0	0	0	0	0	0	0	0	0	0	0	0	0	0	0	0	0	0	0	0	0	0	0	0	0	0	0	0	0	0
KM004934	exon-exon	TRAV12-3	+	TRAJ9	+	KM004934:95-126	32	1	UP	UP	0	0	0	0	0	0	0	0	0	0	0	0	0	0	0	0	0	0	0	0	0	0	0	0	0	0	0	0	0	0	0	0	0	0	0	0	0	0	0
MG789164	exon-exon	TRAV29DV5	+	TRAJ6	+	MG789164:65-96	32	1	UP	UP	0	0	0	0	0	0	0	0	0	0	0	0	0	0	0	0	0	0	0	0	0	0	0	0	0	0	0	0	0	0	0	0	0	0	0	0	0	0	0
HI161380	intron-exon	TRAV8-6	+	TRAJ57	+	HI161380:550-581	32	1	UP	UP	0	0	0	0	0	0	0	0	0	0	0	0	0	0	0	0	0	0	0	0	0	0	0	0	0	0	0	0	0	0	0	0	0	0	0	0	0	0	0
MG790178	exon-exon	TRAV26-1	+	TRAJ52	+	MG790178:69-100	32	1	UP	UP	0	0	0	0	0	0	0	0	0	0	0	0	0	0	0	0	0	0	0	0	0	0	0	0	0	0	0	0	0	0	0	0	0	0	0	0	0	0	0
KM004839	exon-exon	TRAV16	+	TRAJ52	+	KM004839:75-106	32	1	UP	UP	0	0	0	0	0	0	0	0	0	0	0	0	0	0	0	0	0	0	0	0	0	0	0	0	0	0	0	0	0	0	0	0	0	0	0	0	0	0	0
KX075803	exon-exon	TRAV13-2	+	TRAJ42	+	KX075803:58-89	32	1	UP	UP	0	0	0	0	0	0	0	0	0	0	0	0	0	0	0	0	0	0	0	0	0	0	0	0	0	0	0	0	0	0	0	0	0	0	0	0	0	0	0
KM004176	exon-exon	TRAV9-2	+	TRAJ39	+	KM004176:64-95	32	1	UP	UP	0	0	0	0	0	0	0	0	0	0	0	0	0	0	0	0	0	0	0	0	0	0	0	0	0	0	0	0	0	0	0	0	0	0	0	0	0	0	0
MG789080	exon-exon	TRAV17	+	TRAJ39	+	MG789080:81-112	32	1	UP	UP	0	0	0	0	0	0	0	0	0	0	0	0	0	0	0	0	0	0	0	0	0	0	0	0	0	0	0	0	0	0	0	0	0	0	0	0	0	0	0
KX075278	exon-exon	TRAV26-1	+	TRAJ37	+	KX075278:214-245	32	1	UP	UP	0	0	0	0	0	0	0	0	0	0	0	0	0	0	0	0	0	0	0	0	0	0	0	0	0	0	0	0	0	0	0	0	0	0	0	0	0	0	0
M97704	exon-exon	TRAV23DV6	+	TRAJ36	+	M97704:409-440	32	1	UP	UP	0	0	0	0	0	0	0	0	0	0	0	0	0	0	0	0	0	0	0	0	0	0	0	0	0	0	0	0	0	0	0	0	0	0	0	0	0	0	0
MG790347	intron-exon	TRA	+	TRAJ36	+	MG790347:91-122	32	1		UP	0	0	0	0	0	0	0	0	0	0	0	0	0	0	0	0	0	0	0	0	0	0	0	0	0	0	0	0	0	0	0	0	0	0	0	0	0	0	0
MG789700	exon-exon	TRAV1-2	+	TRAJ33	+	MG789700:86-117	32	1	UP	UP	0	0	0	0	0	0	0	0	0	0	0	0	0	0	0	0	0	0	0	0	0	0	0	0	0	0	0	0	0	0	0	0	0	0	0	0	0	0	0
AB977135	exon-exon	TRAV13-1	+	TRAJ30	+	AB977135:270-301	32	1	UP	UP	0	0	0	0	0	0	0	0	0	0	0	0	0	0	0	0	0	0	0	0	0	0	0	0	0	0	0	0	0	0	0	0	0	0	0	0	0	0	0
X04942	exon-exon	TRAV16	+	TRAJ23	+	X04942:313-344	32	1	UP	UP	0	0	0	0	0	0	0	0	0	0	0	0	0	0	0	0	0	0	0	0	0	0	0	0	0	0	0	0	0	0	0	0	0	0	0	0	0	0	0
AF532849	exon-exon	TRAV12-2	+	TRAJ23	+	AF532849:226-258	33	1	UP	UP	0	0	0	0	0	0	0	0	0	0	0	0	0	0	0	0	0	0	0	0	0	9	0	0	0	0	0	0	0	0	0	0	0	0	0	0	0	0	0
KX075742	exon-exon	TRAV12-3	+	TRAJ17	+	KX075742:92-122	31	1	UP	UP	0	0	0	0	0	0	0	0	0	0	0	0	0	0	0	0	0	0	0	0	0	0	0	0	0	0	0	0	0	0	0	0	0	0	0	0	0	0	0
KX075983	exon-exon	TRAV9-2	+	TRAJ15	+	KX075983:136-167	32	1	UP		0	0	0	0	0	0	0	0	0	0	0	0	0	0	0	0	0	0	0	0	0	0	0	0	0	0	0	0	0	0	0	0	0	0	0	0	0	0	0
HI161426	exon-intron	TRAV41	+	TRA	+	HI161426:485-516	32	1	UP		0	0	0	0	0	0	0	0	0	0	0	0	0	0	0	0	0	0	0	0	0	0	0	0	0	0	0	0	0	0	0	0	0	0	0	0	0	0	0
AB977047	exon-intron	TRAV35	+	TRA	+	AB977047:404-435	32	1	UP		0	0	0	0	0	0	0	0	0	0	0	0	0	0	0	0	0	0	0	0	0	0	0	0	0	0	0	0	0	0	0	0	0	0	0	0	0	0	0
MG789365	exon-intron	TRAV35	+	TRA	+	MG789365:71-102	32	1	UP		0	0	0	0	0	0	0	0	0	0	0	0	0	0	0	0	0	0	0	0	0	0	5	0	0	0	0	0	0	0	0	0	0	0	0	0	0	0	0
AB977250	exon-intron	TRAV29DV5	+	TRA	+	AB977250:202-233	32	1	UP		0	0	0	0	0	0	0	0	0	0	0	0	0	0	0	0	0	0	0	0	0	0	0	0	0	0	0	0	0	0	0	0	0	0	0	0	0	0	0
AB977130	exon-intron	TRAV21	+	TRA	+	AB977130:340-371	32	1	UP		0	0	0	0	0	0	0	0	0	0	0	0	0	0	0	0	0	0	0	0	0	0	0	0	0	0	0	0	0	0	0	0	0	0	0	0	0	0	0
AY135858	exon-intron	TRAV12-3	+	TRA	+	AY135858:224-255	32	1	UP		0	0	0	0	0	0	0	0	0	0	0	0	0	0	0	0	0	0	0	0	0	0	0	0	0	0	0	0	0	0	0	0	0	0	0	0	0	0	0
MG789680	exon-intron	TRAV12-2	+	TRA	+	MG789680:90-121	32	1	UP		0	0	0	0	0	0	0	0	0	0	0	0	0	0	0	0	0	0	0	0	0	0	0	0	0	0	0	0	0	0	0	0	0	7	0	0	0	0	0
HI152415	exon-exon	ATF6B	-	TNXB	-	HI152415:702-733	32	1	DOWN	DOWN	0	0	0	0	0	0	0	0	0	0	0	0	0	0	0	0	0	0	0	0	0	0	0	0	0	0	0	0	0	0	0	0	0	0	0	0	0	0	0
AI962220	intron-exon	AL024498.2	-	TMEM14B	-	AI962220:169-200	32	1			0	0	0	0	0	0	0	0	0	0	0	0	0	0	0	0	0	0	0	0	0	0	0	0	0	0	0	0	0	0	0	0	0	0	0	0	0	0	0
DA938818	intron-exon	PRTFDC1	+	THNSL1	+	DA938818:85-116	32	1			0	0	0	0	0	0	0	0	0	0	0	0	0	0	0	0	0	0	0	0	5	0	0	0	0	0	0	0	0	0	0	0	0	0	0	0	0	0	0
DC334273	exon-exon	ZER1	+	TBC1D13	+	DC334273:128-159	32	1	DOWN	DOWN	0	0	0	0	0	0	0	0	0	0	0	0	0	0	0	0	0	0	0	0	0	0	0	0	0	0	0	0	0	0	0	0	0	0	0	0	0	0	0
AJ583012	exon-exon	TRGV9	-	TARP	-	AJ583012:291-322	32	1	UP		0	0	0	0	0	0	0	0	0	0	0	0	0	0	0	0	0	0	0	0	0	0	0	0	0	0	0	0	0	0	0	0	0	0	0	0	0	0	0
AF512448	intron-exon	TRG	-	TARP	-	AF512448:298-329	32	1			0	0	0	0	0	0	0	0	0	0	0	0	0	0	0	0	0	0	0	0	0	0	0	0	0	0	0	0	0	0	0	0	0	0	0	0	0	0	0
T99352	exon-exon	DGCR8	-	TANGO2	-	T99352:114-145	32	1	DOWN	DOWN	0	0	0	0	0	0	0	0	0	0	0	0	0	0	0	0	0	0	0	0	0	0	0	0	0	0	0	0	0	0	0	0	0	0	0	0	0	0	0
DA249849	exon-intron	PCDHB14	+	TAF7	+	DA249849:154-185	32	1			0	0	0	0	0	0	0	0	0	0	0	0	0	0	0	0	0	0	0	0	0	0	0	0	0	0	0	0	0	0	0	0	0	0	0	0	0	0	0
BX538158	intron-exon	OR10Y1P	+	STX3	+	BX538158:497-528	32	1			0	0	0	0	0	0	0	0	0	0	0	0	0	0	0	0	0	0	0	0	0	0	0	0	0	0	0	0	0	0	0	0	0	0	0	0	0	0	0
NM_001382576	exon-exon	STIM1-AS1	+	STIM1	+	NM_001382576:36-67	32	1		DOWN	0	0	0	0	0	0	0	0	0	0	0	0	0	0	0	0	0	0	0	0	0	0	0	0	0	0	0	0	0	0	0	0	0	0	8	0	0	0	0
FY211733	intron-exon	AC105036.3	+	SNUPN	+	FY211733:209-240	32	1		DOWN	0	0	0	0	0	0	0	0	0	0	0	0	0	0	0	0	0	0	0	0	0	0	0	0	0	0	0	0	0	0	0	0	0	0	0	0	0	0	0
FY210683	exon-exon	MXD1	-	SNRNP27	-	FY210683:430-461	32	1	UP		0	0	0	0	0	0	0	0	0	0	0	0	0	0	0	0	0	0	0	0	0	0	0	0	0	0	0	0	0	0	0	0	0	0	0	0	0	0	0
BF028742	exon-exon	BOLA2B	-	SMG1P2	-	BF028742:202-233	32	1			0	0	0	0	0	0	0	0	0	0	0	0	0	0	0	0	0	0	0	0	0	0	0	0	0	0	0	0	0	0	0	0	0	0	0	0	0	0	0
DB093738	intron-exon	CKS1B	-	SHC1	-	DB093738:356-387	32	1		DOWN	0	0	0	0	0	0	0	0	0	0	0	0	0	0	0	0	0	0	0	0	0	0	0	0	0	0	0	0	0	0	0	0	0	0	0	0	0	0	0
AI640752	exon-intron	SERTAD4-AS1	+	SERTAD4	+	AI640752:166-197	32	1	DOWN		0	0	0	0	0	0	0	0	0	0	0	0	0	0	0	0	0	0	0	0	0	9	0	0	0	0	0	0	0	0	0	0	0	0	0	0	0	0	0
DA970739	intron-exon	C1orf112	-	SELP	-	DA970739:158-189	32	1			0	0	0	0	0	0	0	0	0	0	0	0	0	0	0	0	0	0	0	0	0	0	0	0	0	0	0	0	0	0	0	0	0	0	0	0	0	0	0
DA325553	exon-exon	NDUFB8	-	SEC31B	-	DA325553:143-174	32	1		DOWN	0	0	0	0	0	0	0	0	0	0	0	0	0	0	0	0	0	0	0	0	0	0	0	0	0	0	0	0	0	0	0	0	0	0	0	0	0	0	0
DA338979	exon-exon	NDUFB8	-	SEC31B	-	DA338979:405-436	32	1		DOWN	0	0	0	0	0	0	0	0	0	0	0	0	0	0	0	0	0	0	0	0	0	0	0	0	0	0	0	0	0	0	0	0	0	0	0	0	0	0	0
DA979338	exon-exon	FKBP1A	-	SDCBP2	-	DA979338:346-377	32	1		DOWN	0	0	0	0	0	0	0	0	0	0	0	0	0	0	0	0	0	0	0	0	0	0	0	0	0	0	0	0	0	0	0	0	0	0	0	0	0	0	0
AK293909	exon-exon	TMEM199	+	SARM1	+	AK293909:540-571	32	1		DOWN	0	5	0	0	0	0	0	0	0	0	0	0	0	0	0	0	0	0	0	0	0	0	0	0	0	0	0	0	0	0	0	0	0	0	0	0	0	0	0
AK125939	intron-exon	ATG10	+	RPS23	+	AK125939:541-572	32	1			0	0	0	0	0	0	0	0	0	0	0	0	0	0	0	0	0	0	0	0	0	0	0	0	0	0	0	0	0	7	0	0	0	0	0	0	0	0	0
FY210926	exon-exon	GCN1	+	RPLP0	+	FY210926:429-460	32	1	DOWN		0	0	0	0	0	0	0	0	0	0	0	0	0	0	0	0	0	0	0	0	0	0	0	0	0	9	0	0	0	0	0	0	0	0	0	0	0	0	0
DB497582	exon-intron	SLC25A51	-	RP11-613M10.9	-	DB497582:350-381	32	1			0	0	0	0	0	0	0	0	0	0	0	0	0	0	0	0	0	0	0	0	0	0	0	0	0	0	0	0	0	0	0	0	0	0	0	0	0	0	6
HE654774	exon-intron	MTAP	+	RP11-145E5.5	+	HE654774:907-938	32	1	DOWN		0	0	0	0	0	0	0	0	0	0	0	0	0	0	0	0	0	0	0	0	0	0	0	0	0	0	0	0	0	0	0	0	0	0	0	0	0	0	0
DW460169	intron-exon	RNA28SP	+	RNA45SN3	+	DW460169:60-91	32	1			0	0	0	0	0	0	0	0	0	0	0	0	0	0	0	0	0	0	0	0	0	0	0	0	0	0	0	0	0	0	0	0	0	0	0	0	0	0	0
AW867245	exon-exon	RNA45SN3	-	RNA45SN2	-	AW867245:158-189	32	1			0	0	0	0	0	0	0	0	0	0	0	0	0	0	0	0	0	0	0	0	0	0	0	0	0	0	0	0	0	0	0	0	0	0	0	0	0	0	0
FUS1092	exon-exon	DCP2	+	REEP5	-	FUS1092:133-165	33	1			0	0	0	0	0	0	0	0	0	0	0	0	0	0	0	0	0	0	0	0	0	0	0	0	0	0	0	0	0	0	0	0	0	0	0	0	0	0	0
DA795745	exon-exon	PIGBOS1	-	RAB27A	-	DA795745:203-234	32	1		UP	0	0	0	0	0	0	0	0	0	0	0	0	0	0	0	0	0	0	0	0	0	0	0	0	0	0	0	0	0	0	0	0	0	0	0	0	0	0	0
DA435287	intron-exon	PRKCH	-	PRKCH	+	DA435287:115-145	31	1			0	0	0	0	0	0	0	0	0	0	0	0	0	0	0	0	0	0	0	0	0	0	0	6	0	0	0	0	0	0	0	0	0	0	0	0	0	0	0
DC396931	intron-exon	PLAGL2	+	POFUT1	+	DC396931:147-178	32	1	DOWN	DOWN	0	0	0	0	0	0	0	0	0	0	0	0	0	0	0	0	0	0	0	0	0	0	0	0	0	0	0	0	0	0	0	0	0	0	0	0	0	0	0
HY003625	intron-exon	DPM2	-	PIP5KL1	-	HY003625:114-145	32	1	DOWN	DOWN	0	0	0	0	0	0	6	0	0	0	0	0	0	0	0	0	0	0	0	0	0	0	0	0	0	0	0	0	0	0	0	0	0	0	0	0	0	0	0
DB226349	exon-exon	HIKESHI	+	PICALM	-	DB226349:401-431	31	1			0	0	0	0	0	0	0	0	0	0	0	0	0	0	0	0	0	0	0	0	0	0	0	0	0	0	0	0	0	0	0	0	0	0	0	0	0	0	0
BE737254	exon-exon	AVPI1	-	PI4K2A	-	BE737254:485-516	32	1	DOWN	DOWN	0	0	0	0	0	0	0	0	0	0	0	0	0	0	0	0	0	0	0	0	0	0	0	0	0	0	0	0	0	0	0	0	0	0	0	0	0	0	0
AW948776	exon-intron	ND1	-	PDZRN4	+	AW948776:188-228	41	1		DOWN	0	0	0	0	0	0	0	0	0	0	0	0	0	0	0	0	0	0	0	0	0	0	0	0	0	0	0	0	0	0	0	0	0	0	0	0	0	0	0
FUS1011	exon-exon	CD44	+	PDHX	+	FUS1011:136-167	32	1			0	0	0	0	0	0	0	0	0	0	0	0	0	0	0	0	0	0	0	0	0	0	0	0	0	0	0	0	0	0	0	0	0	0	0	0	0	0	0
BG218002	intron-exon	AL009181.1	-	OPRD1	-	BG218002:148-179	32	1		DOWN	0	0	0	0	0	0	0	0	0	0	0	0	0	0	0	0	0	0	0	0	0	0	0	0	0	0	0	0	0	0	0	0	0	0	0	0	0	0	0
DA511235	intron-exon	NUTM2A-AS1	+	NUTM2A	+	DA511235:268-299	32	1		DOWN	0	0	0	0	0	0	0	0	0	0	0	0	0	0	0	0	0	0	0	0	0	0	0	0	0	0	0	0	0	0	0	0	0	0	0	0	0	0	0
T97238	exon-exon	CLCN6	+	NPPA-AS1	+	T97238:149-180	32	1	DOWN		0	0	0	0	0	0	0	0	0	0	0	0	0	0	0	0	0	0	0	0	0	0	0	0	0	0	0	0	0	0	0	0	0	0	0	0	0	0	0
HY349340	intron-exon	C9orf139	+	NPDC1	+	HY349340:301-332	32	1	DOWN	DOWN	0	0	0	0	0	0	0	0	0	0	0	0	0	0	0	0	0	0	0	0	0	12	0	0	0	0	0	0	0	0	0	0	0	0	0	0	0	0	0
DA173334	intron-exon	AL121906.1	-	NECAB3	-	DA173334:114-145	32	1		DOWN	0	0	0	0	0	0	0	0	0	0	0	0	0	0	0	0	0	0	0	0	0	0	0	0	0	0	0	0	0	0	0	0	0	0	0	0	0	0	0
FUS1134	exon-exon	KDM7A	-	NDUFB2	+	FUS1134:132-165	34	1	UP		0	0	0	0	0	0	0	0	0	0	0	0	0	0	0	0	0	0	0	0	0	0	0	0	0	0	0	0	0	0	0	0	0	0	0	0	0	0	0
CB956278	exon-exon	DUXAP10	-	NBEAP6	-	CB956278:638-669	32	1			0	0	0	0	0	0	0	0	0	0	0	0	0	0	0	0	0	0	0	0	0	0	0	0	0	0	0	0	0	0	0	0	0	0	0	0	0	0	0
BE885099	exon-exon	MYL12B	-	MYL12B	+	BE885099:42-99	58	1			0	0	0	0	0	0	0	0	0	0	0	0	0	0	0	0	0	0	0	0	0	0	0	0	0	0	0	0	0	0	0	0	0	0	0	0	0	0	0
FY213945	exon-exon	DCK	-	MOB1B	-	FY213945:251-282	32	1	UP		0	0	0	0	0	0	0	0	0	0	0	0	0	0	0	0	0	0	0	0	0	0	0	0	0	0	0	0	0	0	0	0	0	0	0	0	0	0	0
HY137343	exon-intron	TMEM14B	+	MAK	+	HY137343:92-123	32	1			0	0	0	0	0	0	0	0	0	0	0	0	0	0	0	0	0	0	0	0	0	0	0	0	0	0	0	0	0	0	0	0	0	0	0	0	0	0	0
DA984078	intron-exon	LRRC37A2	+	LRRC37A4P	-	DA984078:240-271	32	1	DOWN		0	0	0	0	0	0	0	0	0	0	0	0	0	0	0	0	0	0	0	0	0	0	0	0	0	0	0	0	0	0	0	0	0	0	0	0	0	0	0
HY288018	intron-exon	PCMT1	+	LRP11	+	HY288018:344-375	32	1			0	0	0	0	0	0	0	0	0	0	0	0	0	0	0	0	0	0	0	0	0	0	0	0	0	0	0	0	0	0	0	0	0	0	0	0	0	0	0
AW812903	intron-exon	AC009120.6	+	LOC283922	+	AW812903:128-159	32	1			0	0	0	0	0	0	0	0	0	0	0	0	0	0	0	0	0	0	0	0	0	0	0	0	0	0	0	0	0	0	0	0	0	0	0	0	0	0	0
DR423233	exon-exon	NRIP1	-	LINC02246	-	DR423233:87-118	32	1			0	0	0	0	0	0	0	0	0	0	0	0	0	0	0	0	0	0	0	0	0	0	0	0	0	0	0	0	0	0	0	0	0	0	0	0	0	0	0
AI684445	intron-exon	DCC	+	LINC01917	+	AI684445:321-352	32	1	UP		0	0	0	0	0	0	0	0	0	0	0	0	0	0	0	0	0	0	0	0	0	0	0	0	0	0	0	0	0	0	0	0	0	0	0	0	0	0	0
AA807188	intron-exon	LINC01037	-	LINC01036	-	AA807188:253-284	32	1			0	0	0	0	0	0	0	0	0	0	0	0	0	0	0	0	0	0	0	0	0	0	0	0	0	0	0	0	0	0	0	0	0	0	0	0	0	0	0
DB289187	intron-exon	LINC01232	+	LINC00449	+	DB289187:63-94	32	1			0	0	0	0	0	0	0	0	0	0	0	0	0	0	0	0	0	0	0	0	0	0	0	0	0	0	0	0	0	0	0	0	0	0	0	0	0	0	0
BU959067	exon-exon	UQCRQ	+	LEAP2	+	BU959067:256-287	32	1			0	0	0	0	0	0	0	0	0	0	0	0	0	0	0	0	0	0	0	0	0	0	0	5	0	0	0	0	0	0	0	0	0	0	0	0	0	0	0
FY211496	exon-exon	TRIM13	+	KCNRG	+	FY211496:119-150	32	1		DOWN	0	0	0	0	0	0	0	0	0	0	0	0	0	0	0	0	0	0	0	0	0	0	0	0	0	0	0	0	0	0	0	0	0	0	0	0	0	0	0
CQ412040	intron-exon	AL583722.1	+	INF2	+	CQ412040:428-459	32	1	DOWN	DOWN	0	0	0	0	0	0	0	0	0	0	0	0	0	0	0	0	0	0	8	0	0	0	0	0	0	0	0	0	0	0	0	0	0	0	0	0	0	0	0
HI166615	exon-intron	IGLV1-47	+	IGL	+	HI166615:381-412	32	1	UP		0	0	0	0	0	0	0	0	0	0	0	0	0	0	0	0	0	0	0	0	0	0	0	0	0	0	0	0	0	0	0	0	0	0	0	0	0	0	0
DA938300	intron-exon	IGH	-	IGHV1-69D	-	DA938300:73-104	32	1		UP	0	0	0	0	0	0	0	0	0	0	0	0	0	0	0	0	0	0	0	0	0	0	0	0	0	0	0	0	0	0	0	0	0	0	0	0	0	0	0
BI015081	exon-exon	IGHG2	+	IGHG1	+	BI015081:79-110	32	1	UP	UP	0	0	0	0	0	0	0	0	0	0	0	0	0	0	0	0	0	0	0	0	0	0	0	0	0	0	0	0	0	0	0	0	0	0	0	0	0	0	0
EU238910	exon-intron	IGHV3-30	-	IGH	-	EU238910:154-185	32	1	UP		0	0	0	0	0	0	0	0	0	0	0	0	0	0	0	0	0	0	0	0	0	0	0	0	0	0	0	0	0	0	0	0	0	0	0	0	0	0	0
DA976194	exon-intron	IGHV1-69	-	IGH	-	DA976194:385-416	32	1	UP		0	0	0	0	0	0	0	0	0	0	0	0	0	0	0	0	0	0	0	0	0	0	0	0	0	0	0	0	0	0	0	0	0	0	0	0	0	0	0
FY212883	exon-exon	HLA-DMA	-	HLA-DMB	-	FY212883:371-402	32	1	UP	UP	0	0	0	0	0	0	0	0	0	0	0	0	0	0	0	0	0	0	0	0	0	0	0	0	0	0	0	0	0	0	0	0	0	0	0	0	0	0	0
BC028039	intron-exon	TMSB15B	-	H2BW3P	-	BC028039:194-225	32	1			0	0	0	0	0	0	0	0	0	0	0	0	0	0	0	0	0	0	0	0	0	0	0	0	0	0	0	0	0	0	0	0	0	0	0	0	0	0	0
DB109531	exon-exon	H3C7	+	H2BC9	+	DB109531:189-220	32	1			0	0	0	0	0	0	0	0	0	0	0	0	0	0	0	0	0	0	0	0	0	0	0	0	0	0	0	0	0	0	0	0	0	0	0	0	0	0	0
BI551905	exon-exon	H1-10	+	H1-10-AS1	+	BI551905:331-362	32	1			0	0	0	0	0	0	0	0	0	0	0	0	0	0	0	0	0	0	0	0	0	0	0	0	0	0	0	0	0	0	0	0	0	0	0	0	0	0	0
DA441967	exon-exon	ISCA1	-	GOLM1	-	DA441967:306-337	32	1			0	0	0	0	0	0	0	0	0	0	0	0	0	0	0	0	0	0	0	0	0	0	0	0	0	0	0	0	0	0	0	0	0	0	0	0	0	0	0
DB508702	exon-intron	STAT1	-	GLS	-	DB508702:63-94	32	1	UP		0	0	0	5	0	0	0	0	0	0	0	0	0	0	0	0	0	0	0	0	0	0	0	0	0	0	0	0	0	0	0	0	0	0	0	0	0	0	0
AU122767	intron-exon	UMAD1	+	GLCCI1	+	AU122767:238-269	32	1			0	0	0	0	0	0	0	0	0	0	0	0	0	0	0	0	0	0	0	0	0	0	0	0	0	0	0	0	0	0	0	0	0	0	0	0	0	0	0
DA101004	exon-exon	RGP1	-	GBA2	-	DA101004:74-105	32	1	DOWN	DOWN	0	0	0	0	0	0	0	0	0	0	0	0	0	0	0	0	0	0	0	0	0	0	0	0	0	0	0	0	0	0	0	0	0	0	0	0	0	0	0
BX385300	exon-intron	TMEM255B	+	GAS6-AS1	+	BX385300:67-98	32	1	DOWN	DOWN	0	0	0	0	0	0	0	0	0	0	0	0	0	0	0	0	0	0	0	0	0	0	0	0	0	0	0	0	0	0	0	0	0	0	0	0	0	0	0
BE894737	exon-exon	HNRNPA0	-	FTH1	-	BE894737:38-70	33	1	DOWN	DOWN	0	0	0	0	0	0	0	0	0	0	0	0	0	0	0	0	0	0	0	0	0	0	0	0	0	0	0	0	0	0	0	0	0	0	0	0	0	0	0
BC033386	exon-intron	FGD5-AS1	-	FGD5	-	BC033386:397-428	32	1		DOWN	0	0	0	0	0	0	0	0	0	0	0	0	0	0	0	0	0	0	0	0	0	0	0	0	0	0	0	0	0	0	0	0	0	0	0	0	0	0	0
BP347223	intron-exon	AC025188.1	+	F2R	+	BP347223:81-112	32	1	UP	UP	0	0	0	0	0	0	0	0	0	0	0	0	0	0	0	0	0	0	0	0	0	0	0	0	0	0	0	0	0	0	0	0	0	0	0	0	0	0	0
DA417873	exon-exon	SRP9	+	EPHX1	+	DA417873:219-250	32	1		DOWN	0	0	0	0	0	0	0	0	0	0	0	0	0	0	0	0	0	0	0	0	0	0	0	0	0	0	0	0	0	0	0	0	0	0	0	0	0	0	0
FUS1722	exon-exon	TSPAN5	-	EIF4E	-	FUS1722:128-166	39	1	UP		0	0	0	0	0	0	0	0	0	0	0	0	0	0	0	0	0	0	0	0	0	0	0	0	0	0	0	0	0	0	0	0	0	0	0	0	0	0	0
DR731341	exon-intron	RPS17	-	DNM1P38	-	DR731341:185-216	32	1			0	0	0	0	0	0	0	0	0	0	0	0	0	0	0	0	0	0	0	0	0	0	0	0	0	0	0	0	0	0	0	0	0	0	0	0	0	0	0
FY213088	exon-exon	TMX2	+	CTNND1	+	FY213088:115-146	32	1			0	0	0	0	0	0	0	0	0	0	0	0	0	0	0	0	0	0	0	0	0	0	0	0	0	0	0	0	0	0	0	0	0	0	0	0	0	0	0
AW005446	exon-exon	PNPLA2	+	CRACR2B	+	AW005446:166-197	32	1	DOWN	DOWN	0	0	0	0	0	0	0	0	0	0	0	0	0	0	0	0	0	0	0	0	0	0	0	0	0	0	0	0	0	0	0	0	0	0	0	0	0	0	0
BM711375	exon-intron	LINC00537	-	CR786580.1	-	BM711375:119-150	32	1		UP	0	0	0	0	0	0	0	0	0	0	0	0	0	0	0	0	0	0	0	0	0	0	0	0	0	0	0	0	0	0	0	0	0	0	0	0	0	0	0
FY213463	exon-exon	CNPY3	+	CNPY3-GNMT	+	FY213463:448-479	32	1	DOWN		0	0	0	0	0	0	0	0	0	0	0	0	0	0	0	0	0	0	0	0	0	0	0	0	0	0	0	0	0	0	0	0	0	0	0	0	0	0	0
CR979667	exon-intron	DDX31	-	CFAP77	-	CR979667:223-254	32	1		DOWN	0	0	0	0	0	0	0	0	0	0	0	0	0	0	0	0	0	0	0	0	0	0	0	0	0	0	0	0	0	0	0	0	0	0	0	0	0	0	0
DB107522	intron-exon	AL121985.1	+	CD48	+	DB107522:118-149	32	1	UP	UP	0	0	0	0	0	0	0	0	0	0	0	0	0	0	0	0	0	0	0	0	0	0	0	0	0	0	0	0	0	0	0	0	0	0	0	0	0	0	0
DA240401	intron-exon	C1RL	+	C1RL-AS1	+	DA240401:46-77	32	1	DOWN	DOWN	0	0	0	0	0	0	0	0	0	0	0	0	0	0	0	0	0	0	0	0	0	0	0	0	0	0	0	0	0	0	0	0	0	0	0	0	0	0	0
KJ950628	exon-exon	BDKRB2	+	BDKRB1	+	KJ950628:210-241	32	1	DOWN		0	0	0	0	0	0	0	0	0	0	0	0	0	0	0	0	0	0	0	0	0	0	0	0	0	0	0	0	0	0	0	0	0	0	0	0	0	0	0
FY213484	exon-exon	SNX15	-	ARL2	-	FY213484:249-280	32	1	DOWN	DOWN	0	0	0	0	0	0	0	0	0	0	0	0	0	0	0	0	0	0	0	0	0	0	0	0	0	0	0	0	0	0	0	0	0	0	0	0	0	0	0
AA280553	intron-exon	ARL17A	-	ARL17B	-	AA280553:158-189	32	1			0	0	0	0	0	0	0	0	0	0	0	0	0	0	0	0	0	0	0	0	0	0	0	0	0	0	0	0	0	0	0	0	0	0	0	0	0	0	0
BF510440	exon-intron	GNA12	-	AMZ1	-	BF510440:530-561	32	1	DOWN	DOWN	0	0	0	0	0	0	0	0	0	0	0	0	0	0	0	0	0	0	0	0	0	0	0	0	0	0	0	0	0	0	0	0	0	0	0	0	0	0	0
DA481914	exon-intron	PPP2R3B	+	AL732314.6	+	DA481914:298-329	32	1	DOWN	DOWN	0	0	0	0	0	0	0	0	0	0	0	0	0	0	0	0	0	0	0	0	0	0	0	0	0	0	0	0	0	0	0	0	0	0	0	0	0	0	0
DA607071	intron-exon	ETFBKMT	-	AK4P3	-	DA607071:258-289	32	1	DOWN		0	0	0	0	0	0	0	0	0	0	0	0	0	0	0	0	0	0	0	0	0	0	0	0	0	0	0	0	0	0	0	0	0	0	0	0	0	0	0
FY213326	exon-intron	SAR1A	-	AIFM2	-	FY213326:316-347	32	1		DOWN	0	0	0	0	0	0	0	0	0	0	0	0	0	0	0	0	0	0	0	0	0	0	0	0	0	0	0	0	0	0	0	0	0	0	0	0	0	0	0
HY004690	intron-exon	PARGP1	-	AGAP4	-	HY004690:320-351	32	1			0	0	0	0	0	0	0	0	0	0	0	0	0	0	0	0	0	0	0	0	0	0	0	0	0	0	0	0	0	0	0	0	0	0	0	0	0	0	0
HY021533	intron-exon	CACFD1	-	ADAMTS13	-	HY021533:208-239	32	1	DOWN	DOWN	0	0	0	0	0	0	0	0	0	0	0	0	0	0	0	0	0	0	0	0	0	0	0	0	0	0	0	0	0	0	0	0	0	0	0	0	0	0	0
BU589701	exon-intron	PEMT	+	AC020558.1	+	BU589701:260-291	32	1	DOWN	DOWN	0	0	0	0	0	0	0	0	0	0	0	0	0	0	0	0	0	0	0	0	0	0	0	0	0	0	0	0	0	0	0	0	0	0	0	0	0	0	0
BX332312	exon-exon	LOC105375567	-	TMEM176B	-	BX332312:615-646	32	1			0	0	0	0	0	0	0	0	0	0	0	0	0	0	0	0	0	0	0	0	0	0	0	0	0	0	0	0	0	0	0	0	0	0	0	0	0	0	0
CN266215	exon-intron	LOC105375567	-	TMEM176B	-	CN266215:482-513	32	1			0	0	0	0	0	0	0	0	0	0	0	0	0	0	0	0	0	0	0	0	0	0	0	0	0	0	0	0	0	0	0	0	0	0	0	0	0	0	0
DB126173	intron-exon	LOC105379273	-	TEKT4P1	-	DB126173:85-116	32	1			0	0	0	0	0	0	0	0	0	0	0	0	0	0	0	0	0	0	0	0	0	0	0	0	0	7	0	0	0	0	0	0	0	0	0	0	0	0	0
DA824719	exon-intron	LOC101929295	+	SESN3	+	DA824719:471-502	32	1			0	0	0	0	0	0	0	0	0	0	0	0	0	0	0	0	0	0	0	0	0	0	0	0	0	0	0	0	0	0	0	0	0	0	0	0	0	0	0
FY213628	intron-exon	LOC105374063	-	POPDC2	-	FY213628:275-306	32	1			0	0	0	0	0	0	0	0	0	0	0	0	0	0	0	0	0	0	0	0	0	0	0	0	0	0	0	0	0	0	0	0	0	0	0	0	0	0	0
BM695167	exon-exon	LOC105374085	+	LOC112267887	+	BM695167:111-142	32	1			0	0	0	0	0	0	0	0	0	0	0	0	0	0	0	0	0	0	0	0	0	0	0	0	0	0	0	0	0	0	0	0	0	0	0	0	0	0	0
AI564087	exon-intron	LOC728743	-	LOC107986859	-	AI564087:290-321	32	1			0	0	0	0	0	0	0	0	0	0	0	0	0	0	0	0	0	0	0	0	0	0	0	0	0	6	0	0	0	0	0	0	0	0	0	0	0	0	0
BX482427	exon-intron	LINC02268	-	LOC107986204	-	BX482427:140-171	32	1			0	0	0	0	0	0	0	0	0	0	0	0	0	0	0	0	0	0	0	0	0	0	0	0	0	0	0	0	0	0	0	0	0	0	0	0	0	0	0
DA636161	intron-exon	LINC00882	-	LOC107986021	-	DA636161:309-340	32	1			0	0	0	0	0	0	0	0	0	0	0	0	0	0	0	0	0	0	0	0	0	0	0	0	0	0	0	0	0	0	0	0	0	0	0	0	0	0	0
DA436769	exon-exon	FTH1	-	LOC107984334	-	DA436769:450-481	32	1	DOWN		0	0	0	0	0	0	0	0	0	0	0	0	0	0	0	0	0	0	0	0	0	0	0	0	0	5	0	0	0	0	0	0	0	0	0	0	0	0	0
DB054837	exon-intron	LOC105379117	+	LOC105379118	+	DB054837:328-359	32	1			0	0	0	0	0	0	0	0	0	0	0	0	0	0	0	0	0	0	0	0	0	0	0	0	0	0	0	0	0	0	0	0	0	0	0	0	0	0	0
CF618845	exon-exon	LOC101927829	+	LOC105376987	+	CF618845:334-365	32	1			0	0	0	0	0	0	0	0	0	0	0	0	0	0	0	0	0	0	0	0	0	0	0	0	0	0	0	0	0	0	0	0	0	0	0	0	0	0	0
DA948997	exon-intron	HLA-DPB2	+	LOC105375021	+	DA948997:388-419	32	1	UP		0	0	0	0	0	0	0	0	0	0	0	0	0	0	0	0	0	0	0	0	0	0	0	0	0	0	0	0	0	0	0	0	0	0	0	0	0	0	0
HY075590	exon-intron	CYP1B1	+	LOC105374466	+	HY075590:75-106	32	1			0	0	0	0	6	0	0	0	0	0	0	0	0	0	0	0	0	0	0	0	0	0	0	0	0	0	0	0	0	0	0	0	0	0	0	0	0	0	0
DA900706	intron-exon	LOC107985126	-	LOC105372038	-	DA900706:433-464	32	1			0	0	0	0	0	0	0	0	0	0	0	0	0	0	0	0	0	0	0	0	0	0	0	0	0	0	0	0	0	0	0	0	0	0	0	0	0	0	0
DA861894	intron-exon	AL110292.1	+	LOC105370420	+	DA861894:190-221	32	1			0	0	0	0	0	0	0	0	0	0	0	0	0	0	0	0	0	0	0	0	0	0	0	0	0	0	0	0	0	0	0	0	0	0	0	0	0	0	0
BU632549	intron-exon	CLDN14	-	LOC105369301	-	BU632549:431-462	32	1	DOWN		0	0	0	0	0	0	0	0	0	0	0	0	0	0	0	0	0	0	0	0	0	0	0	0	0	0	0	0	0	0	0	0	0	0	0	0	0	0	0
DB244501	exon-exon	SYNPO2	+	LOC102723967	+	DB244501:432-463	32	1	DOWN		0	0	0	0	0	0	0	0	0	0	0	0	0	0	0	0	0	0	0	0	0	0	0	0	0	0	0	0	0	0	0	0	0	0	0	0	0	0	0
DA232754	exon-intron	APIP	-	LOC102723568	-	DA232754:390-421	32	1			0	0	0	0	0	0	0	0	0	0	0	0	0	0	0	0	0	0	0	0	0	0	0	0	0	0	0	0	0	0	0	0	0	0	0	0	0	0	0
DA452924	intron-exon	ANKRD19P	-	LOC101929748	-	DA452924:199-230	32	1			0	0	0	0	0	0	0	0	0	0	0	0	0	0	0	0	0	0	0	0	0	0	0	0	0	0	0	0	0	0	0	0	0	0	0	0	0	0	0
HY100249	intron-exon	LIMD2	-	LOC101927898	-	HY100249:125-156	32	1			0	0	0	0	0	0	0	0	0	0	0	0	0	0	0	0	0	0	0	0	0	0	0	0	0	0	0	0	0	0	0	0	0	0	0	0	0	0	0
BU608060	intron-exon	LOC101929798	-	LOC100996740	+	BU608060:623-654	32	1			0	0	0	0	0	0	0	0	0	0	0	0	0	0	0	0	0	0	0	0	0	0	0	0	0	0	0	0	0	0	0	0	0	0	0	0	0	0	0
BX342734	intron-exon	LOC112841600	-	LINC01814	-	BX342734:234-265	32	1			0	0	0	0	0	0	0	0	0	0	0	0	0	0	0	0	0	0	0	0	0	0	0	0	0	0	0	0	0	0	0	0	0	0	0	0	0	0	0
AK026667	exon-intron	LOC105377217	-	FAM224B	-	AK026667:778-809	32	1			0	0	0	0	0	0	0	0	0	0	0	0	0	0	0	0	0	0	0	0	0	0	0	0	0	0	0	0	0	0	0	0	0	0	0	0	0	0	0
DB259811	exon-intron	LOC112267908	+	ENPP7P4	+	DB259811:325-356	32	1		DOWN	0	0	0	0	0	0	0	0	0	0	0	0	0	0	0	0	0	0	0	0	0	0	0	0	0	0	0	0	0	0	0	0	0	0	0	0	0	0	0
CN418789	exon-intron	LOC105379220	+	ENPP7P1	+	CN418789:273-304	32	1			0	0	0	0	0	0	0	0	0	0	0	0	0	0	0	0	0	0	0	0	0	0	0	0	0	0	0	0	0	0	0	0	0	0	0	0	0	0	0
BP361310	intron-exon	LOC111946250	-	CTNNA3	-	BP361310:168-199	32	1			0	0	0	0	0	0	0	0	0	0	0	0	0	0	0	0	0	0	0	0	0	0	0	0	0	0	0	0	0	0	0	0	0	0	0	0	0	0	0
BG203872	exon-intron	LOC105374715	-	CTD-2066L21.3	-	BG203872:278-309	32	1			0	0	0	0	0	0	0	0	0	0	0	0	0	0	0	0	0	0	7	0	0	0	0	0	0	0	0	0	0	0	0	0	0	0	0	0	0	0	0
AI825968	intron-exon	LOC105373511	-	CNOT11	-	AI825968:143-191	49	1			0	0	0	0	0	0	0	0	0	0	0	0	0	0	0	0	0	0	0	0	0	0	0	0	0	0	0	0	0	0	0	0	0	0	0	0	0	0	0
HI153660	exon-exon	LOC101928096	+	CENPW	+	HI153660:302-333	32	1			0	0	0	0	0	0	5	0	0	0	0	0	0	0	0	0	0	0	0	0	0	0	0	0	0	0	0	0	0	0	0	0	0	0	0	0	0	0	0
AI652068	exon-intron	LOC107985251	+	C4BPAP1	+	AI652068:336-367	32	1			0	0	0	0	0	0	0	0	0	0	0	0	0	0	0	0	0	0	0	0	0	0	0	0	0	0	0	0	0	0	0	0	0	0	0	0	0	0	0
DC306913	exon-exon	LOC101929767	-	BRCA1	-	DC306913:133-164	32	1			0	0	0	0	0	0	0	0	0	0	0	0	0	0	0	0	0	0	0	0	0	0	0	0	0	0	0	0	0	0	0	0	0	0	0	0	0	0	0
AW450653	exon-intron	LOC105378481	+	AL355512.1	+	AW450653:125-156	32	1			0	0	0	0	0	0	0	0	0	0	0	0	0	0	0	0	0	0	0	0	0	0	0	0	0	0	0	0	0	0	0	0	0	0	0	0	0	0	0
[truncated: 112 more columns]

## Sheet: RA_Recurrent
chimera	junction_type	gene1	symbol1	gene2	symbol2	junction_id	junction_length	RA (n=151)	RA Vs HT gene1	RA Vs HT gene2	SRR4785878	SRR4785879	SRR4785880	SRR4785881	SRR4785882	SRR4785883	SRR4785884	SRR4785885	SRR4785886	SRR4785887	SRR4785888	SRR4785889	SRR4785890	SRR4785891	SRR4785892	SRR4785893	SRR4785894	SRR4785896	SRR4785897	SRR4785898	SRR4785899	SRR4785900	SRR4785901	SRR4785902	SRR4785903	SRR4785904	SRR4785905	SRR4785906	SRR4785907	SRR4785908	SRR4785909	SRR4785910	SRR4785911	SRR4785912	SRR4785913	SRR4785914	SRR4785915	SRR4785916	SRR4785917
AI811020	exon-exon	LOC105379251	-	DUX4L50	-	AI811020:130-161	32	29		DOWN	0	0	0	6	0	0	0	0	0	0	0	0	0	0	0	5	0	7	0	0	8	0	10	8	0	5	0	0	0	0	0	0	0	12	8	0	6	0	0
JN376461	exon-intron	IGHV4-39	-	IGH	-	JN376461:206-237	32	18	UP		0	42	0	8	0	0	0	0	15	0	0	0	0	0	0	0	0	0	0	0	0	0	0	0	0	0	0	0	0	0	0	0	0	0	0	0	10	0	0
DA703425	exon-intron	LINC00537	+	RP11-561O23.8	+	DA703425:394-425	32	12			0	0	0	0	0	0	0	0	0	0	0	0	0	0	0	0	0	0	0	0	0	0	0	0	0	0	0	0	0	0	0	0	0	0	0	0	0	0	0
HM995465	exon-intron	IGHV3-30	-	IGH	-	HM995465:274-305	32	11	UP		0	0	0	7	0	0	0	0	8	0	0	0	0	0	0	6	0	0	0	0	0	0	0	0	0	0	0	0	0	0	0	0	0	0	0	0	0	0	0
JN577572	exon-intron	IGHV3-7	-	IGH	-	JN577572:281-319	39	9	UP		0	0	0	197	0	0	0	0	0	0	0	0	0	0	0	14	0	0	0	0	0	0	0	0	0	0	0	0	0	0	0	0	0	0	0	0	0	0	0
FY210754	exon-exon	TNFSF13	-	TNFSF12	-	FY210754:225-256	32	8	DOWN	DOWN	0	0	0	6	0	0	0	0	0	0	0	0	0	0	0	0	0	0	0	0	0	5	0	0	0	0	0	6	0	0	0	0	0	0	0	0	0	0	0
AA713637	intron-exon	LOC112268138	+	IGHG1	+	AA713637:298-329	32	8		UP	0	0	0	0	0	0	0	0	0	0	0	0	0	0	0	13	0	0	0	0	16	0	0	0	0	0	0	0	0	0	0	0	0	0	0	0	0	0	0
FY213699	exon-exon	PLA2G12A	+	CFI	+	FY213699:307-338	32	7			0	0	0	0	0	0	0	0	0	0	0	0	0	0	0	0	6	0	0	0	0	0	0	0	0	0	0	0	0	10	0	0	0	0	0	0	5	5	0
AB977010	intron-exon	TRAV12-3	+	TRAJ3	+	AB977010:395-426	32	6	UP	UP	0	0	0	0	0	0	0	0	0	0	0	0	0	0	0	0	0	0	0	0	0	0	0	0	0	0	0	0	0	8	0	0	0	0	0	0	0	0	0
FY213311	exon-exon	HLA-DMA	-	HLA-DMB	-	FY213311:85-116	32	6	UP	UP	0	0	0	0	0	0	0	0	0	0	0	0	0	0	0	0	0	0	0	0	0	0	0	0	0	0	0	0	0	0	0	0	5	6	0	0	0	0	0
DW009719	exon-intron	DCTD	-	LOC105377576	-	DW009719:217-248	32	6			0	0	0	0	0	0	0	0	0	0	0	0	0	0	0	0	5	0	0	5	0	0	0	0	0	0	0	0	0	0	0	0	0	0	0	0	0	0	6
AA303896	exon-intron	NAGA	-	WBP2NL	-	AA303896:172-203	32	5			0	0	0	0	0	0	0	0	0	0	0	0	0	0	0	0	0	0	0	0	0	0	0	0	0	0	0	0	0	0	0	0	0	0	0	0	0	0	0
AY137967	intron-exon	IGH	-	IGHV1-18	-	AY137967:913-944	32	5		UP	0	0	0	0	0	0	0	0	0	0	0	0	0	0	0	0	0	0	0	0	24	0	0	0	0	0	0	0	0	0	0	0	0	0	0	0	0	0	0
AA746050	intron-exon	AC008915.2	-	COG7	-	AA746050:170-201	32	5	DOWN	DOWN	0	0	0	0	0	0	0	0	0	0	0	0	0	0	0	0	0	0	0	0	0	0	0	0	0	0	5	0	0	0	0	0	0	0	5	0	0	0	0
W42474	intron-exon	CTD-2066L21.3	-	LOC105374715	-	W42474:150-181	32	5			0	0	0	0	0	0	0	0	0	0	0	0	0	0	0	0	0	0	7	0	0	0	0	0	0	0	0	0	0	0	0	0	0	0	0	0	0	0	0
BE501954	exon-exon	USP49	+	MED20	+	BE501954:229-260	32	4	DOWN		0	0	0	0	0	0	0	0	0	0	0	0	0	0	0	0	0	0	0	0	0	0	5	0	0	0	0	0	0	0	0	5	0	0	0	0	0	0	0
CA448840	intron-exon	AC245297.3	+	LOC653513	+	CA448840:247-278	32	4			0	6	0	0	0	0	0	0	0	0	0	0	0	0	0	0	0	0	0	0	0	0	0	0	0	0	0	0	0	0	0	0	0	0	0	6	0	0	0
DB003310	intron-exon	AL671883.2	-	HLA-B	-	DB003310:110-141	32	4			0	0	0	0	0	0	0	0	0	0	0	0	0	0	0	0	0	0	0	0	5	0	0	0	0	0	0	0	0	0	0	0	0	0	0	0	0	0	0
CO403143	exon-exon	LOC107984945	+	SMAP2	+	CO403143:88-119	32	4			0	0	0	0	0	0	0	0	0	0	0	0	0	0	0	0	0	0	0	0	0	0	0	0	0	0	0	0	0	0	0	0	0	0	0	0	0	0	0
HY061303	intron-exon	LOC111818956	+	LOC100506990	+	HY061303:87-118	32	4			0	0	0	0	0	6	0	0	7	0	0	0	0	0	0	0	0	0	0	0	0	0	0	0	0	0	0	0	0	0	0	0	0	0	0	0	0	0	0
AB977589	exon-intron	TRBV20-1	+	TRBJ2-7	+	AB977589:170-201	32	3	UP		0	0	0	0	0	0	0	0	0	0	0	0	0	0	0	0	0	0	0	0	0	0	0	0	0	0	0	0	0	0	0	0	0	0	0	0	0	0	0
HY079628	intron-exon	TRB	+	TRBC1	+	HY079628:384-415	32	3		UP	0	0	0	0	0	0	0	0	0	0	0	0	0	0	0	0	0	0	0	0	0	0	0	0	0	0	7	0	0	0	0	0	0	0	0	0	0	0	0
MG789123	exon-exon	TRAV41	+	TRAJ49	+	MG789123:81-112	32	3	UP	UP	0	5	0	0	0	0	0	0	0	0	0	0	0	0	0	0	0	0	0	0	0	0	0	0	0	0	0	0	0	0	0	0	0	0	0	0	0	0	0
MG789530	exon-exon	TRAV13-1	+	TRAJ24	+	MG789530:116-147	32	3	UP	UP	0	0	0	0	0	0	0	0	0	0	0	0	0	0	0	0	0	0	0	0	0	0	0	0	0	0	0	0	0	0	0	0	0	5	0	0	0	0	0
X06774	exon-exon	TRGV8	-	TARP	-	X06774:457-488	32	3			0	0	0	0	0	0	0	0	0	0	0	0	0	0	0	0	0	0	0	0	0	0	0	0	0	0	0	0	0	0	0	0	0	0	0	0	0	0	0
DA802966	exon-exon	SVIL-AS1	+	SVIL	+	DA802966:143-174	32	3		DOWN	0	0	0	0	0	0	0	0	0	0	0	0	0	0	0	0	0	0	6	0	0	0	0	0	0	0	0	0	0	0	0	5	0	0	0	0	0	0	0
BG684824	exon-exon	POLR3C	-	RNF115	-	BG684824:338-369	32	3			6	0	0	0	0	0	0	0	0	0	0	0	0	0	0	0	0	0	0	0	0	0	0	0	0	0	0	0	0	0	0	0	0	0	0	0	0	0	0
GR940656	exon-exon	NDUFV3	+	PKNOX1	+	GR940656:47-78	32	3	DOWN	DOWN	0	0	0	0	0	0	0	0	0	0	0	0	0	0	0	0	0	0	0	0	0	0	0	0	0	0	0	0	0	0	0	0	0	0	0	0	0	0	0
BG718306	intron-exon	CUL4A	-	PCID2	-	BG718306:153-184	32	3			0	0	0	0	0	0	0	0	0	0	0	0	0	0	0	0	0	0	0	0	0	0	0	0	0	0	0	0	0	0	0	0	0	8	0	0	0	0	0
AW779666	intron-exon	TMED10	-	NEK9	-	AW779666:144-175	32	3		DOWN	0	0	0	0	0	0	0	0	0	0	0	0	0	0	0	0	0	0	0	0	0	0	0	0	0	0	0	0	0	0	0	0	0	0	0	0	0	0	0
EU303934	exon-intron	IGHV3-64D	-	IGH	-	EU303934:196-227	32	3	UP		0	0	0	0	0	0	0	0	0	0	0	0	0	0	0	6	0	0	0	0	0	0	0	0	0	0	0	0	0	0	0	0	0	0	0	0	0	0	0
FY211678	exon-exon	MCM9	+	FAM184A	+	FY211678:158-189	32	3			0	0	0	0	0	0	0	0	0	0	0	0	0	0	0	0	0	0	0	0	0	0	0	0	0	0	0	0	0	0	0	0	0	0	0	0	0	0	0
DA700400	exon-exon	TAGLN2	-	CFAP45	-	DA700400:43-74	32	3		DOWN	0	0	0	0	0	0	0	0	0	0	0	0	0	0	0	0	0	0	0	0	0	0	0	0	0	0	0	0	0	0	0	0	0	0	0	0	0	0	0
FY211965	exon-exon	MRPL33	+	BABAM2	+	FY211965:35-66	32	3			0	0	0	0	0	0	0	0	0	0	0	0	0	0	0	0	0	0	0	0	0	5	0	0	0	0	0	0	0	0	0	0	0	0	0	0	0	0	0
BI752862	exon-exon	LOC101929295	+	LOC100129203	+	BI752862:440-471	32	3			0	0	0	0	0	0	0	0	0	0	0	0	0	0	0	0	0	0	0	0	0	0	0	0	0	0	0	0	0	0	0	0	0	0	0	0	0	0	0
DA851310	exon-exon	LOC107985875	+	CHORDC1P1	+	DA851310:295-326	32	3			0	0	0	0	0	0	0	0	0	0	0	0	0	0	0	0	0	0	0	0	0	0	0	0	0	0	0	0	0	0	0	0	0	0	0	0	5	0	0
DA720168	exon-exon	LOC101928489	+	CD109	+	DA720168:132-163	32	3			0	0	0	0	0	0	0	0	0	0	0	0	0	0	0	0	0	0	7	0	0	0	0	0	0	0	0	0	0	0	0	0	0	0	0	0	0	0	0
[truncated: 112 more columns]
