# Supplementary material for: The Landscape of Novel Expressed Chimeric RNAs in Rheumatoid Arthritis
Source: Cells. 2022 Mar 24;11(7):1092. doi: 10.3390/cells11071092 (PMC8998144; doi:10.3390/cells11071092)
Supplement: Supplementary file 1 [file cells-11-01092-s001.zip › Table_S2.xlsx]

## Sheet: Annotation
MyList	Gene ID	Type	Tax ID	Homologene Gene ID	Homologene Gene Tax ID	Gene Symbol	Description	Biological Process (GO)	Kinase Class (UniProt)	Protein Function (Protein Atlas)	Subcellular Location (Protein Atlas)	Drug (DrugBank)	Canonical Pathways_x000D_	Hallmark Gene Sets_x000D_	GO:0002250 adaptive immune response	GO:0050871 positive regulation of B cell	hsa05150 Staphylococcus aureus infectio	GO:0002521 leukocyte differentiation
BABAM2	9577	symbol	H. sapiens	9577	H. sapiens	BABAM2	BRISC and BRCA1 A complex member 2	GO:0072425 signal transduction involved in G2 DNA damage checkpoint;GO:0070536 protein K63-linked deubiquitination;GO:0031572 G2 DNA damage checkpoint		Predicted intracellular proteins	Cytosol (Supported)				0.0	0.0	0.0	1.0
CD109	135228	symbol	H. sapiens	135228	H. sapiens	CD109	CD109 molecule	GO:0072675 osteoclast fusion;GO:0072674 multinuclear osteoclast differentiation;GO:0010839 negative regulation of keratinocyte proliferation		CD markers	Plasma membrane (Supported); Additional: Cytosol		(M3468)NABA ECM REGULATORS; (M5885)NABA MATRISOME ASSOCIATED; (M5889)NABA MATRISOME		0.0	0.0	0.0	1.0
CFAP45	25790	symbol	H. sapiens	25790	H. sapiens	CFAP45	cilia and flagella associated protein 45			Predicted intracellular proteins	Nucleoplasm (Enhanced)				0.0	0.0	0.0	0.0
CFI	3426	symbol	H. sapiens	3426	H. sapiens	CFI	complement factor I	GO:0030449 regulation of complement activation;GO:0002920 regulation of humoral immune response;GO:0006958 complement activation, classical pathway		Peptidases:Serine-type peptidases; Potential drug targets; ENZYME proteins:Hydrolases; Enzymes; Disease related genes; Predicted secreted proteins		Zinc; Copper; Zinc acetate		(M5946)HALLMARK COAGULATION	1.0	1.0	1.0	0.0
CHORDC1P1	100128048	symbol	H. sapiens	100128048	H. sapiens	CHORDC1P1	CHORDC1 pseudogene 1								0.0	0.0	0.0	0.0
COG7	91949	symbol	H. sapiens	91949	H. sapiens	COG7	component of oligomeric golgi complex 7	GO:0034067 protein localization to Golgi apparatus;GO:0006890 retrograde vesicle-mediated transport, Golgi to endoplasmic reticulum;GO:0007030 Golgi organization		Predicted intracellular proteins; Disease related genes	Golgi apparatus (Supported)				0.0	0.0	0.0	0.0
CTD-2066L21						None	None	None	None	None	None	None	None	None	nan	nan	nan	nan
3	3	Gene_ID	H. sapiens	3	H. sapiens	A2MP1	alpha-2-macroglobulin pseudogene 1								0.0	0.0	0.0	0.0
CUL4A	8451	symbol	H. sapiens	8451	H. sapiens	CUL4A	cullin 4A	GO:2000819 regulation of nucleotide-excision repair;GO:0030853 negative regulation of granulocyte differentiation;GO:0030852 regulation of granulocyte differentiation		Predicted intracellular proteins	Nucleoplasm (Approved)			(M5901)HALLMARK G2M CHECKPOINT	0.0	0.0	0.0	1.0
DCTD	1635	symbol	H. sapiens	1635	H. sapiens	DCTD	dCMP deaminase	GO:0006231 dTMP biosynthetic process;GO:0006226 dUMP biosynthetic process;GO:0009177 pyrimidine deoxyribonucleoside monophosphate biosynthetic process		Enzymes; Predicted intracellular proteins; ENZYME proteins:Hydrolases	Cytosol;Nucleoplasm (Approved)				0.0	0.0	0.0	0.0
DUX4L50	106480350	symbol	H. sapiens	106480350	H. sapiens	DUX4L50	double homeobox 4 like 50 (pseudogene)								0.0	0.0	0.0	0.0
FAM184A	79632	symbol	H. sapiens	79632	H. sapiens	FAM184A	family with sequence similarity 184 member A			Predicted intracellular proteins	Golgi apparatus (Supported); Additional: Cytosol;Nucleoplasm				0.0	0.0	0.0	0.0
HLA-B	3106	symbol	H. sapiens	3106	H. sapiens	HLA-B	major histocompatibility complex, class I, B	GO:0042270 protection from natural killer cell mediated cytotoxicity;GO:0002249 lymphocyte anergy;GO:0002667 regulation of T cell anergy		Cancer-related genes:Mutated cancer genes; Predicted intracellular proteins; Cancer-related genes:Mutational cancer driver genes		Abacavir; N-Formylmethionine; Coccidioides immitis spherule		(M5913)HALLMARK INTERFERON GAMMA RESPONSE	1.0	1.0	1.0	1.0
HLA-DMA	3108	symbol	H. sapiens	3108	H. sapiens	HLA-DMA	major histocompatibility complex, class II, DM alpha	GO:0002399 MHC class II protein complex assembly;GO:0002503 peptide antigen assembly with MHC class II protein complex;GO:0002501 peptide antigen assembly with MHC protein complex		Predicted intracellular proteins	Vesicles (Approved)			(M5913)HALLMARK INTERFERON GAMMA RESPONSE; (M5950)HALLMARK ALLOGRAFT REJECTION	1.0	0.0	1.0	0.0
HLA-DMB	3109	symbol	H. sapiens	3109	H. sapiens	HLA-DMB	major histocompatibility complex, class II, DM beta	GO:2001190 positive regulation of T cell activation via T cell receptor contact with antigen bound to MHC molecule on antigen presenting cell;GO:0002399 MHC class II protein complex assembly;GO:0002503 peptide antigen assembly with MHC class II protein complex		Predicted intracellular proteins	Vesicles (Supported)			(M5950)HALLMARK ALLOGRAFT REJECTION	1.0	1.0	1.0	0.0
IGH	3492	symbol	H. sapiens	3492	H. sapiens	IGH	immunoglobulin heavy locus								0.0	0.0	1.0	0.0
IGHG1	3500	symbol	H. sapiens	3500	H. sapiens	IGHG1	immunoglobulin heavy constant gamma 1 (G1m marker)	GO:0006910 phagocytosis, recognition;GO:0030449 regulation of complement activation;GO:0006911 phagocytosis, engulfment					(M28)PID IL4 2PATHWAY		1.0	1.0	0.0	0.0
IGHV1-18	28468	symbol	H. sapiens	28468	H. sapiens	IGHV1-18	immunoglobulin heavy variable 1-18	GO:0006910 phagocytosis, recognition;GO:0006911 phagocytosis, engulfment;GO:0050853 B cell receptor signaling pathway							1.0	1.0	0.0	0.0
IGHV3-30	28439	symbol	H. sapiens	28439	H. sapiens	IGHV3-30	immunoglobulin heavy variable 3-30	GO:0006910 phagocytosis, recognition;GO:0030449 regulation of complement activation;GO:0006911 phagocytosis, engulfment							1.0	1.0	0.0	0.0
IGHV3-64D	102723170	symbol	H. sapiens	102723170	H. sapiens	IGHV3-64D	immunoglobulin heavy variable 3-64D	GO:0006910 phagocytosis, recognition;GO:0006911 phagocytosis, engulfment;GO:0050853 B cell receptor signaling pathway							1.0	1.0	0.0	0.0
IGHV3-7	28452	symbol	H. sapiens	28452	H. sapiens	IGHV3-7	immunoglobulin heavy variable 3-7	GO:0006910 phagocytosis, recognition;GO:0030449 regulation of complement activation;GO:0006911 phagocytosis, engulfment							1.0	1.0	0.0	0.0
IGHV4-39	28394	symbol	H. sapiens	28394	H. sapiens	IGHV4-39	immunoglobulin heavy variable 4-39	GO:0006910 phagocytosis, recognition;GO:0030449 regulation of complement activation;GO:0006911 phagocytosis, engulfment							1.0	1.0	0.0	0.0
MCM9	254394	symbol	H. sapiens	254394	H. sapiens	MCM9	minichromosome maintenance 9 homologous recombination repair factor	GO:0070716 mismatch repair involved in maintenance of fidelity involved in DNA-dependent DNA replication;GO:0036298 recombinational interstrand cross-link repair;GO:0071168 protein localization to chromatin		Predicted intracellular proteins; Potential drug targets; ENZYME proteins:Hydrolases; Enzymes; Disease related genes	Nucleoplasm (Approved)				0.0	0.0	0.0	0.0
MED20	9477	symbol	H. sapiens	9477	H. sapiens	MED20	mediator complex subunit 20	GO:0006367 transcription initiation from RNA polymerase II promoter;GO:0006352 DNA-templated transcription, initiation;GO:0016567 protein ubiquitination		Predicted intracellular proteins	Centrosome (Approved); Additional: Nucleoplasm				0.0	0.0	0.0	0.0
MRPL33	9553	symbol	H. sapiens	9553	H. sapiens	MRPL33	mitochondrial ribosomal protein L33	GO:0070125 mitochondrial translational elongation;GO:0070126 mitochondrial translational termination;GO:0006415 translational termination		Ribosomal proteins; Predicted intracellular proteins					0.0	0.0	0.0	0.0
NAGA	4668	symbol	H. sapiens	4668	H. sapiens	NAGA	alpha-N-acetylgalactosaminidase	GO:0046477 glycosylceramide catabolic process;GO:0016139 glycoside catabolic process;GO:0046479 glycosphingolipid catabolic process		Predicted intracellular proteins; Potential drug targets; ENZYME proteins:Hydrolases; Enzymes; Disease related genes; Cancer-related genes:Candidate cancer biomarkers		Glycerin			0.0	0.0	0.0	0.0
NDUFV3	4731	symbol	H. sapiens	4731	H. sapiens	NDUFV3	NADH:ubiquinone oxidoreductase subunit V3	GO:0006120 mitochondrial electron transport, NADH to ubiquinone;GO:0010257 NADH dehydrogenase complex assembly;GO:0032981 mitochondrial respiratory chain complex I assembly		Predicted intracellular proteins; FDA approved drug targets:Small molecule drugs	Mitochondria (Enhanced)	NADH; Ubidecarenone	(M285)PID HNF3A PATHWAY; (M200)PID ERA GENOMIC PATHWAY	(M5937)HALLMARK GLYCOLYSIS	0.0	0.0	0.0	0.0
NEK9	91754	symbol	H. sapiens	91754	H. sapiens	NEK9	NIMA related kinase 9	GO:0007077 mitotic nuclear envelope disassembly;GO:0030397 membrane disassembly;GO:0051081 nuclear envelope disassembly	NEK Ser/Thr protein kinase family	Predicted intracellular proteins; Kinases:NEK Ser/Thr protein kinases; Transporters:Transporter channels and pores; Potential drug targets; Enzymes; Disease related genes; ENZYME proteins:Transferases	Mitochondria (Approved)	Fostamatinib			0.0	0.0	0.0	0.0
PCID2	55795	symbol	H. sapiens	55795	H. sapiens	PCID2	PCI domain containing 2	GO:0000973 posttranscriptional tethering of RNA polymerase II gene DNA at nuclear periphery;GO:0071033 nuclear retention of pre-mRNA at the site of transcription;GO:0000972 transcription-dependent tethering of RNA polymerase II gene DNA at nuclear periphery		Predicted intracellular proteins	Nucleoli (Approved); Additional: Nucleoplasm				0.0	1.0	0.0	1.0
PKNOX1	5316	symbol	H. sapiens	5316	H. sapiens	PKNOX1	PBX/knotted 1 homeobox 1	GO:0030218 erythrocyte differentiation;GO:0034101 erythrocyte homeostasis;GO:0002262 myeloid cell homeostasis		Transcription factors:Helix-turn-helix domains; Predicted intracellular proteins	Nucleoplasm (Supported)				0.0	1.0	0.0	1.0
PLA2G12A	81579	symbol	H. sapiens	81579	H. sapiens	PLA2G12A	phospholipase A2 group XIIA	GO:0036148 phosphatidylglycerol acyl-chain remodeling;GO:0036149 phosphatidylinositol acyl-chain remodeling;GO:0036150 phosphatidylserine acyl-chain remodeling		Enzymes; ENZYME proteins:Hydrolases; RAS pathway related proteins; Predicted secreted proteins				(M5923)HALLMARK PI3K AKT MTOR SIGNALING	0.0	0.0	0.0	0.0
POLR3C	10623	symbol	H. sapiens	10623	H. sapiens	POLR3C	RNA polymerase III subunit C	GO:0006359 regulation of transcription by RNA polymerase III;GO:0032728 positive regulation of interferon-beta production;GO:0006383 transcription by RNA polymerase III		Predicted intracellular proteins; RNA polymerase related proteins	Nucleoplasm (Enhanced)			(M5898)HALLMARK DNA REPAIR	0.0	1.0	1.0	0.0
RNF115	27246	symbol	H. sapiens	27246	H. sapiens	RNF115	ring finger protein 115	GO:0043162 ubiquitin-dependent protein catabolic process via the multivesicular body sorting pathway;GO:0042059 negative regulation of epidermal growth factor receptor signaling pathway;GO:1901185 negative regulation of ERBB signaling pathway		Enzymes; Predicted intracellular proteins; ENZYME proteins:Transferases	Mitochondria;Nucleoli (Approved)				0.0	0.0	0.0	0.0
RP11-561O23						None	None	None	None	None	None	None	None	None	nan	nan	nan	nan
8	7003	Gene_ID	H. sapiens	7003	H. sapiens	TEAD1	TEA domain transcription factor 1	GO:1902895 positive regulation of pri-miRNA transcription by RNA polymerase II;GO:0035329 hippo signaling;GO:0061614 pri-miRNA transcription by RNA polymerase II		Transcription factors:Helix-turn-helix domains; Predicted intracellular proteins; Disease related genes	Nucleoplasm (Enhanced)				0.0	0.0	0.0	0.0
SMAP2	64744	symbol	H. sapiens	64744	H. sapiens	SMAP2	small ArfGAP2	GO:0043547 positive regulation of GTPase activity;GO:0043087 regulation of GTPase activity;GO:0051345 positive regulation of hydrolase activity		Predicted intracellular proteins					0.0	0.0	0.0	0.0
SVIL	6840	symbol	H. sapiens	6840	H. sapiens	SVIL	supervillin	GO:0051014 actin filament severing;GO:0051016 barbed-end actin filament capping;GO:0032467 positive regulation of cytokinesis		Predicted intracellular proteins	Plasma membrane (Supported); Additional: Actin filaments;Cytosol		(M58)PID AR PATHWAY	(M5906)HALLMARK ESTROGEN RESPONSE EARLY; (M5909)HALLMARK MYOGENESIS	0.0	0.0	0.0	0.0
SVIL-AS1	102724316	symbol	H. sapiens	102724316	H. sapiens	SVIL-AS1	SVIL antisense RNA 1								0.0	0.0	0.0	0.0
TAGLN2	8407	symbol	H. sapiens	8407	H. sapiens	TAGLN2	transgelin 2	GO:0002576 platelet degranulation;GO:0045055 regulated exocytosis;GO:0030855 epithelial cell differentiation		Predicted intracellular proteins	Cytosol (Approved); Additional: Actin filaments	Artenimol			0.0	0.0	0.0	0.0
TARP	445347	symbol	H. sapiens	445347	H. sapiens	TARP	TCR gamma alternate reading frame protein								0.0	0.0	1.0	0.0
TMED10	10972	symbol	H. sapiens	10972	H. sapiens	TMED10	transmembrane p24 trafficking protein 10	GO:0106272 protein localization to ERGIC;GO:0106273 cytosol to ERGIC protein transport;GO:1902960 negative regulation of aspartic-type endopeptidase activity involved in amyloid precursor protein catabolic process			Golgi apparatus (Supported)			(M5910)HALLMARK PROTEIN SECRETION	0.0	0.0	0.0	1.0
TNFSF12	8742	symbol	H. sapiens	8742	H. sapiens	TNFSF12	TNF superfamily member 12	GO:2001238 positive regulation of extrinsic apoptotic signaling pathway;GO:0001938 positive regulation of endothelial cell proliferation;GO:2001235 positive regulation of apoptotic signaling pathway		Predicted secreted proteins	Vesicles (Approved)		(M5883)NABA SECRETED FACTORS; (M5885)NABA MATRISOME ASSOCIATED; (M5889)NABA MATRISOME		0.0	0.0	0.0	0.0
TNFSF13	8741	symbol	H. sapiens	8741	H. sapiens	TNFSF13	TNF superfamily member 13	GO:0048298 positive regulation of isotype switching to IgA isotypes;GO:0048296 regulation of isotype switching to IgA isotypes;GO:0048290 isotype switching to IgA isotypes		CD markers; Predicted intracellular proteins; Cancer-related genes:Candidate cancer biomarkers; Predicted secreted proteins			(M5883)NABA SECRETED FACTORS; (M5885)NABA MATRISOME ASSOCIATED; (M5889)NABA MATRISOME		1.0	1.0	1.0	0.0
TRAJ24	28731	symbol	H. sapiens	28731	H. sapiens	TRAJ24	T cell receptor alpha joining 24								0.0	0.0	0.0	0.0
TRAJ3	28752	symbol	H. sapiens	28752	H. sapiens	TRAJ3	T cell receptor alpha joining 3	GO:0002250 adaptive immune response;GO:0006955 immune response;GO:0002376 immune system process							1.0	0.0	0.0	0.0
TRAJ49	28706	symbol	H. sapiens	28706	H. sapiens	TRAJ49	T cell receptor alpha joining 49								0.0	0.0	0.0	0.0
TRAV12-3	28672	symbol	H. sapiens	28672	H. sapiens	TRAV12-3	T cell receptor alpha variable 12-3	GO:0002250 adaptive immune response;GO:0006955 immune response;GO:0002376 immune system process							1.0	0.0	0.0	0.0
TRAV13-1	28671	symbol	H. sapiens	28671	H. sapiens	TRAV13-1	T cell receptor alpha variable 13-1	GO:0002250 adaptive immune response;GO:0009617 response to bacterium;GO:0051707 response to other organism							1.0	1.0	0.0	0.0
TRAV41	28640	symbol	H. sapiens	28640	H. sapiens	TRAV41	T cell receptor alpha variable 41	GO:0002250 adaptive immune response;GO:0006955 immune response;GO:0002376 immune system process							1.0	0.0	0.0	0.0
TRB	6957	symbol	H. sapiens	6957	H. sapiens	TRB	T cell receptor beta locus	GO:0002355 detection of tumor cell;GO:0002419 T cell mediated cytotoxicity directed against tumor cell target;GO:0002424 T cell mediated immune response to tumor cell							1.0	1.0	0.0	0.0
TRBC1	28639	symbol	H. sapiens	28639	H. sapiens	TRBC1	T cell receptor beta constant 1	GO:0006910 phagocytosis, recognition;GO:0006911 phagocytosis, engulfment;GO:0050853 B cell receptor signaling pathway							1.0	1.0	0.0	0.0
TRBJ2-7	28622	symbol	H. sapiens	28622	H. sapiens	TRBJ2-7	T cell receptor beta joining 2-7	GO:0002250 adaptive immune response;GO:0006955 immune response;GO:0002376 immune system process							1.0	0.0	0.0	0.0
TRBV20-1	28567	symbol	H. sapiens	28567	H. sapiens	TRBV20-1	T cell receptor beta variable 20-1	GO:0002250 adaptive immune response;GO:0006955 immune response;GO:0007166 cell surface receptor signaling pathway							1.0	0.0	0.0	0.0
TRGV8	6982	symbol	H. sapiens	6982	H. sapiens	TRGV8	T cell receptor gamma variable 8	GO:0002250 adaptive immune response;GO:0045087 innate immune response;GO:0098542 defense response to other organism							1.0	0.0	0.0	0.0
USP49	25862	symbol	H. sapiens	25862	H. sapiens	USP49	ubiquitin specific peptidase 49	GO:0035616 histone H2B conserved C-terminal lysine deubiquitination;GO:0016578 histone deubiquitination;GO:0016579 protein deubiquitination		Enzymes; Peptidases:Cysteine-type peptidases; Predicted intracellular proteins; ENZYME proteins:Hydrolases					0.0	0.0	0.0	0.0
WBP2NL	164684	symbol	H. sapiens	164684	H. sapiens	WBP2NL	WBP2 N-terminal like	GO:0035039 male pronucleus assembly;GO:0035038 female pronucleus assembly;GO:0007343 egg activation		Predicted intracellular proteins	Cytosol (Approved)				0.0	0.0	0.0	0.0

## Sheet: Enrichment
GroupID	Category	Term	Description	LogP	Log(q-value)	InTerm_InList	Genes	Symbols
1_Summary	GO Biological Processes	GO:0002250	adaptive immune response	-18.4752	-14.1169	20/713	3106,3108,3109,3426,3500,6957,6982,8741,28394,28439,28452,28468,28567,28622,28639,28640,28671,28672,28752,102723170	HLA-B,HLA-DMA,HLA-DMB,CFI,IGHG1,TRB,TRGV8,TNFSF13,IGHV4-39,IGHV3-30,IGHV3-7,IGHV1-18,TRBV20-1,TRBJ2-7,TRBC1,TRAV41,TRAV13-1,TRAV12-3,TRAJ3,IGHV3-64D
1_Member	GO Biological Processes	GO:0002250	adaptive immune response	-18.4752	-14.1169	20/713	3106,3108,3109,3426,3500,6957,6982,8741,28394,28439,28452,28468,28567,28622,28639,28640,28671,28672,28752,102723170	HLA-B,HLA-DMA,HLA-DMB,CFI,IGHG1,TRB,TRGV8,TNFSF13,IGHV4-39,IGHV3-30,IGHV3-7,IGHV1-18,TRBV20-1,TRBJ2-7,TRBC1,TRAV41,TRAV13-1,TRAV12-3,TRAJ3,IGHV3-64D
2_Summary	GO Biological Processes	GO:0050871	positive regulation of B cell activation	-11.167	-7.10967	9/150	3500,8741,28394,28439,28452,28468,28639,55795,102723170,3106,3426,6957,3109,10623,5316,28671	IGHG1,TNFSF13,IGHV4-39,IGHV3-30,IGHV3-7,IGHV1-18,TRBC1,PCID2,IGHV3-64D,HLA-B,CFI,TRB,HLA-DMB,POLR3C,PKNOX1,TRAV13-1
2_Member	GO Biological Processes	GO:0050871	positive regulation of B cell activation	-11.167	-7.10967	9/150	3500,8741,28394,28439,28452,28468,28639,55795,102723170	IGHG1,TNFSF13,IGHV4-39,IGHV3-30,IGHV3-7,IGHV1-18,TRBC1,PCID2,IGHV3-64D
2_Member	GO Biological Processes	GO:0002449	lymphocyte mediated immunity	-10.4008	-6.54283	11/361	3106,3426,3500,6957,8741,28394,28439,28452,28468,28639,102723170	HLA-B,CFI,IGHG1,TRB,TNFSF13,IGHV4-39,IGHV3-30,IGHV3-7,IGHV1-18,TRBC1,IGHV3-64D
2_Member	GO Biological Processes	GO:0002460	adaptive immune response based on somatic recombination of immune receptors built from immunoglobulin superfamily domains	-10.2992	-6.54283	11/369	3106,3426,3500,6957,8741,28394,28439,28452,28468,28639,102723170	HLA-B,CFI,IGHG1,TRB,TNFSF13,IGHV4-39,IGHV3-30,IGHV3-7,IGHV1-18,TRBC1,IGHV3-64D
2_Member	GO Biological Processes	GO:0050864	regulation of B cell activation	-10.183	-6.52355	9/193	3500,8741,28394,28439,28452,28468,28639,55795,102723170	IGHG1,TNFSF13,IGHV4-39,IGHV3-30,IGHV3-7,IGHV1-18,TRBC1,PCID2,IGHV3-64D
2_Member	GO Biological Processes	GO:0006958	complement activation, classical pathway	-9.76551	-6.18527	8/141	3426,3500,28394,28439,28452,28468,28639,102723170	CFI,IGHG1,IGHV4-39,IGHV3-30,IGHV3-7,IGHV1-18,TRBC1,IGHV3-64D
2_Member	GO Biological Processes	GO:0016064	immunoglobulin mediated immune response	-9.6246	-6.11787	9/223	3426,3500,8741,28394,28439,28452,28468,28639,102723170	CFI,IGHG1,TNFSF13,IGHV4-39,IGHV3-30,IGHV3-7,IGHV1-18,TRBC1,IGHV3-64D
2_Member	GO Biological Processes	GO:0019724	B cell mediated immunity	-9.57317	-6.11787	9/226	3426,3500,8741,28394,28439,28452,28468,28639,102723170	CFI,IGHG1,TNFSF13,IGHV4-39,IGHV3-30,IGHV3-7,IGHV1-18,TRBC1,IGHV3-64D
2_Member	GO Biological Processes	GO:0002455	humoral immune response mediated by circulating immunoglobulin	-9.41455	-6.0104	8/156	3426,3500,28394,28439,28452,28468,28639,102723170	CFI,IGHG1,IGHV4-39,IGHV3-30,IGHV3-7,IGHV1-18,TRBC1,IGHV3-64D
2_Member	GO Biological Processes	GO:0006910	phagocytosis, recognition	-9.29442	-5.93602	7/98	3500,28394,28439,28452,28468,28639,102723170	IGHG1,IGHV4-39,IGHV3-30,IGHV3-7,IGHV1-18,TRBC1,IGHV3-64D
2_Member	GO Biological Processes	GO:0051251	positive regulation of lymphocyte activation	-9.13019	-5.81319	10/356	3109,3500,8741,28394,28439,28452,28468,28639,55795,102723170	HLA-DMB,IGHG1,TNFSF13,IGHV4-39,IGHV3-30,IGHV3-7,IGHV1-18,TRBC1,PCID2,IGHV3-64D
2_Member	GO Biological Processes	GO:0006956	complement activation	-8.93999	-5.66078	8/179	3426,3500,28394,28439,28452,28468,28639,102723170	CFI,IGHG1,IGHV4-39,IGHV3-30,IGHV3-7,IGHV1-18,TRBC1,IGHV3-64D
2_Member	GO Biological Processes	GO:0002696	positive regulation of leukocyte activation	-8.63308	-5.38863	10/401	3109,3500,8741,28394,28439,28452,28468,28639,55795,102723170	HLA-DMB,IGHG1,TNFSF13,IGHV4-39,IGHV3-30,IGHV3-7,IGHV1-18,TRBC1,PCID2,IGHV3-64D
2_Member	GO Biological Processes	GO:0006911	phagocytosis, engulfment	-8.52553	-5.33831	7/126	3500,28394,28439,28452,28468,28639,102723170	IGHG1,IGHV4-39,IGHV3-30,IGHV3-7,IGHV1-18,TRBC1,IGHV3-64D
2_Member	GO Biological Processes	GO:0050867	positive regulation of cell activation	-8.52061	-5.33831	10/412	3109,3500,8741,28394,28439,28452,28468,28639,55795,102723170	HLA-DMB,IGHG1,TNFSF13,IGHV4-39,IGHV3-30,IGHV3-7,IGHV1-18,TRBC1,PCID2,IGHV3-64D
2_Member	GO Biological Processes	GO:0050853	B cell receptor signaling pathway	-8.33868	-5.18821	7/134	3500,28394,28439,28452,28468,28639,102723170	IGHG1,IGHV4-39,IGHV3-30,IGHV3-7,IGHV1-18,TRBC1,IGHV3-64D
2_Member	GO Biological Processes	GO:0099024	plasma membrane invagination	-8.31615	-5.18821	7/135	3500,28394,28439,28452,28468,28639,102723170	IGHG1,IGHV4-39,IGHV3-30,IGHV3-7,IGHV1-18,TRBC1,IGHV3-64D
2_Member	GO Biological Processes	GO:0042113	B cell activation	-8.17814	-5.07502	9/326	3500,8741,28394,28439,28452,28468,28639,55795,102723170	IGHG1,TNFSF13,IGHV4-39,IGHV3-30,IGHV3-7,IGHV1-18,TRBC1,PCID2,IGHV3-64D
2_Member	GO Biological Processes	GO:0010324	membrane invagination	-8.14199	-5.06235	7/143	3500,28394,28439,28452,28468,28639,102723170	IGHG1,IGHV4-39,IGHV3-30,IGHV3-7,IGHV1-18,TRBC1,IGHV3-64D
2_Member	GO Biological Processes	GO:0050778	positive regulation of immune response	-8.07565	-5.01829	12/761	3106,3109,3426,3500,8741,10623,28394,28439,28452,28468,28639,102723170	HLA-B,HLA-DMB,CFI,IGHG1,TNFSF13,POLR3C,IGHV4-39,IGHV3-30,IGHV3-7,IGHV1-18,TRBC1,IGHV3-64D
2_Member	GO Biological Processes	GO:0051249	regulation of lymphocyte activation	-7.65761	-4.62144	10/508	3109,3500,8741,28394,28439,28452,28468,28639,55795,102723170	HLA-DMB,IGHG1,TNFSF13,IGHV4-39,IGHV3-30,IGHV3-7,IGHV1-18,TRBC1,PCID2,IGHV3-64D
2_Member	GO Biological Processes	GO:0046649	lymphocyte activation	-7.07256	-4.05659	11/754	3109,3500,5316,8741,28394,28439,28452,28468,28639,55795,102723170	HLA-DMB,IGHG1,PKNOX1,TNFSF13,IGHV4-39,IGHV3-30,IGHV3-7,IGHV1-18,TRBC1,PCID2,IGHV3-64D
2_Member	GO Biological Processes	GO:0002694	regulation of leukocyte activation	-7.02279	-4.02613	10/594	3109,3500,8741,28394,28439,28452,28468,28639,55795,102723170	HLA-DMB,IGHG1,TNFSF13,IGHV4-39,IGHV3-30,IGHV3-7,IGHV1-18,TRBC1,PCID2,IGHV3-64D
2_Member	GO Biological Processes	GO:0050865	regulation of cell activation	-6.76729	-3.78911	10/633	3109,3500,8741,28394,28439,28452,28468,28639,55795,102723170	HLA-DMB,IGHG1,TNFSF13,IGHV4-39,IGHV3-30,IGHV3-7,IGHV1-18,TRBC1,PCID2,IGHV3-64D
2_Member	GO Biological Processes	GO:0008037	cell recognition	-6.68617	-3.72572	7/233	3500,28394,28439,28452,28468,28639,102723170	IGHG1,IGHV4-39,IGHV3-30,IGHV3-7,IGHV1-18,TRBC1,IGHV3-64D
2_Member	GO Biological Processes	GO:0006959	humoral immune response	-6.38969	-3.44627	8/382	3426,3500,28394,28439,28452,28468,28639,102723170	CFI,IGHG1,IGHV4-39,IGHV3-30,IGHV3-7,IGHV1-18,TRBC1,IGHV3-64D
2_Member	GO Biological Processes	GO:0002697	regulation of immune effector process	-5.73624	-2.82454	8/467	3106,3109,3426,3500,8741,28394,28439,28452	HLA-B,HLA-DMB,CFI,IGHG1,TNFSF13,IGHV4-39,IGHV3-30,IGHV3-7
2_Member	GO Biological Processes	GO:0050851	antigen receptor-mediated signaling pathway	-5.73577	-2.82454	7/323	3500,28394,28439,28452,28468,28639,102723170	IGHG1,IGHV4-39,IGHV3-30,IGHV3-7,IGHV1-18,TRBC1,IGHV3-64D
2_Member	GO Biological Processes	GO:0030449	regulation of complement activation	-5.65855	-2.76256	5/116	3426,3500,28394,28439,28452	CFI,IGHG1,IGHV4-39,IGHV3-30,IGHV3-7
2_Member	GO Biological Processes	GO:0042742	defense response to bacterium	-5.52198	-2.64071	7/348	3500,28394,28439,28452,28468,28639,102723170	IGHG1,IGHV4-39,IGHV3-30,IGHV3-7,IGHV1-18,TRBC1,IGHV3-64D
2_Member	GO Biological Processes	GO:0002920	regulation of humoral immune response	-5.27302	-2.40795	5/139	3426,3500,28394,28439,28452	CFI,IGHG1,IGHV4-39,IGHV3-30,IGHV3-7
2_Member	GO Biological Processes	GO:0006909	phagocytosis	-5.2565	-2.40795	7/382	3500,28394,28439,28452,28468,28639,102723170	IGHG1,IGHV4-39,IGHV3-30,IGHV3-7,IGHV1-18,TRBC1,IGHV3-64D
2_Member	GO Biological Processes	GO:0009617	response to bacterium	-5.24783	-2.40795	9/728	3106,3500,28394,28439,28452,28468,28639,28671,102723170	HLA-B,IGHG1,IGHV4-39,IGHV3-30,IGHV3-7,IGHV1-18,TRBC1,TRAV13-1,IGHV3-64D
2_Member	GO Biological Processes	GO:0002253	activation of immune response	-5.08365	-2.25674	8/573	3426,3500,28394,28439,28452,28468,28639,102723170	CFI,IGHG1,IGHV4-39,IGHV3-30,IGHV3-7,IGHV1-18,TRBC1,IGHV3-64D
2_Member	GO Biological Processes	GO:0002429	immune response-activating cell surface receptor signaling pathway	-4.61	-1.83139	7/481	3500,28394,28439,28452,28468,28639,102723170	IGHG1,IGHV4-39,IGHV3-30,IGHV3-7,IGHV1-18,TRBC1,IGHV3-64D
2_Member	GO Biological Processes	GO:0002757	immune response-activating signal transduction	-4.61	-1.83139	7/481	3500,28394,28439,28452,28468,28639,102723170	IGHG1,IGHV4-39,IGHV3-30,IGHV3-7,IGHV1-18,TRBC1,IGHV3-64D
2_Member	GO Biological Processes	GO:0006897	endocytosis	-4.531	-1.76367	8/684	3426,3500,28394,28439,28452,28468,28639,102723170	CFI,IGHG1,IGHV4-39,IGHV3-30,IGHV3-7,IGHV1-18,TRBC1,IGHV3-64D
2_Member	GO Biological Processes	GO:0002768	immune response-regulating cell surface receptor signaling pathway	-4.42139	-1.67578	7/515	3500,28394,28439,28452,28468,28639,102723170	IGHG1,IGHV4-39,IGHV3-30,IGHV3-7,IGHV1-18,TRBC1,IGHV3-64D
2_Member	GO Biological Processes	GO:0002764	immune response-regulating signaling pathway	-4.40542	-1.67028	7/518	3500,28394,28439,28452,28468,28639,102723170	IGHG1,IGHV4-39,IGHV3-30,IGHV3-7,IGHV1-18,TRBC1,IGHV3-64D
2_Member	GO Biological Processes	GO:0002433	immune response-regulating cell surface receptor signaling pathway involved in phagocytosis	-3.92584	-1.29222	4/139	3500,28394,28439,28452	IGHG1,IGHV4-39,IGHV3-30,IGHV3-7
2_Member	GO Biological Processes	GO:0038096	Fc-gamma receptor signaling pathway involved in phagocytosis	-3.92584	-1.29222	4/139	3500,28394,28439,28452	IGHG1,IGHV4-39,IGHV3-30,IGHV3-7
2_Member	GO Biological Processes	GO:0038094	Fc-gamma receptor signaling pathway	-3.91383	-1.29222	4/140	3500,28394,28439,28452	IGHG1,IGHV4-39,IGHV3-30,IGHV3-7
2_Member	GO Biological Processes	GO:0002431	Fc receptor mediated stimulatory signaling pathway	-3.85511	-1.2449	4/145	3500,28394,28439,28452	IGHG1,IGHV4-39,IGHV3-30,IGHV3-7
2_Member	GO Biological Processes	GO:0038093	Fc receptor signaling pathway	-3.03409	-0.488609	4/239	3500,28394,28439,28452	IGHG1,IGHV4-39,IGHV3-30,IGHV3-7
2_Member	GO Biological Processes	GO:0038095	Fc-epsilon receptor signaling pathway	-2.44623	0	3/169	28394,28439,28452	IGHV4-39,IGHV3-30,IGHV3-7
3_Summary	KEGG Pathway	hsa05150	Staphylococcus aureus infection	-4.86555	-2.05123	4/80	3108,3109,3426,3492,3106,10623,445347,8741	HLA-DMA,HLA-DMB,CFI,IGH,HLA-B,POLR3C,TARP,TNFSF13
3_Member	KEGG Pathway	hsa05150	Staphylococcus aureus infection	-4.86555	-2.05123	4/80	3108,3109,3426,3492	HLA-DMA,HLA-DMB,CFI,IGH
3_Member	KEGG Pathway	hsa05169	Epstein-Barr virus infection	-4.78462	-1.98253	6/299	3106,3108,3109,3492,10623,445347	HLA-B,HLA-DMA,HLA-DMB,IGH,POLR3C,TARP
3_Member	KEGG Pathway	hsa05323	Rheumatoid arthritis	-4.49995	-1.74362	4/99	3108,3109,3492,8741	HLA-DMA,HLA-DMB,IGH,TNFSF13
3_Member	KEGG Pathway	hsa05330	Allograft rejection	-4.3455	-1.63056	3/38	3106,3108,3109	HLA-B,HLA-DMA,HLA-DMB
3_Member	KEGG Pathway	ko05330	Allograft rejection	-4.3455	-1.63056	3/38	3106,3108,3109	HLA-B,HLA-DMA,HLA-DMB
3_Member	KEGG Pathway	hsa05332	Graft-versus-host disease	-4.24554	-1.54991	3/41	3106,3108,3109	HLA-B,HLA-DMA,HLA-DMB
3_Member	KEGG Pathway	ko05332	Graft-versus-host disease	-4.24554	-1.54991	3/41	3106,3108,3109	HLA-B,HLA-DMA,HLA-DMB
3_Member	KEGG Pathway	hsa04940	Type I diabetes mellitus	-4.18306	-1.50591	3/43	3106,3108,3109	HLA-B,HLA-DMA,HLA-DMB
3_Member	KEGG Pathway	ko04940	Type I diabetes mellitus	-4.18306	-1.50591	3/43	3106,3108,3109	HLA-B,HLA-DMA,HLA-DMB
3_Member	KEGG Pathway	hsa04672	Intestinal immune network for IgA production	-4.01235	-1.35293	3/49	3108,3109,8741	HLA-DMA,HLA-DMB,TNFSF13
3_Member	KEGG Pathway	ko04672	Intestinal immune network for IgA production	-4.01235	-1.35293	3/49	3108,3109,8741	HLA-DMA,HLA-DMB,TNFSF13
3_Member	KEGG Pathway	hsa05320	Autoimmune thyroid disease	-3.91025	-1.29222	3/53	3106,3108,3109	HLA-B,HLA-DMA,HLA-DMB
3_Member	KEGG Pathway	ko05320	Autoimmune thyroid disease	-3.91025	-1.29222	3/53	3106,3108,3109	HLA-B,HLA-DMA,HLA-DMB
3_Member	KEGG Pathway	ko05150	Staphylococcus aureus infection	-3.83882	-1.2363	3/56	3108,3109,3426	HLA-DMA,HLA-DMB,CFI
3_Member	KEGG Pathway	hsa05416	Viral myocarditis	-3.77127	-1.1763	3/59	3106,3108,3109	HLA-B,HLA-DMA,HLA-DMB
3_Member	KEGG Pathway	hsa04145	Phagosome	-3.61014	-1.0226	4/168	3106,3108,3109,3492	HLA-B,HLA-DMA,HLA-DMB,IGH
3_Member	KEGG Pathway	hsa04612	Antigen processing and presentation	-3.42902	-0.855958	3/77	3106,3108,3109	HLA-B,HLA-DMA,HLA-DMB
3_Member	KEGG Pathway	ko04612	Antigen processing and presentation	-3.42902	-0.855958	3/77	3106,3108,3109	HLA-B,HLA-DMA,HLA-DMB
3_Member	WikiPathways	WP2328	Allograft Rejection	-3.24463	-0.678629	3/89	3106,3108,3109	HLA-B,HLA-DMA,HLA-DMB
3_Member	KEGG Pathway	ko05323	Rheumatoid arthritis	-3.23046	-0.671408	3/90	3108,3109,8741	HLA-DMA,HLA-DMB,TNFSF13
3_Member	KEGG Pathway	hsa04658	Th1 and Th2 cell differentiation	-3.12273	-0.570515	3/98	3108,3109,445347	HLA-DMA,HLA-DMB,TARP
3_Member	KEGG Pathway	hsa04659	Th17 cell differentiation	-2.95479	-0.415946	3/112	3108,3109,445347	HLA-DMA,HLA-DMB,TARP
3_Member	WikiPathways	WP4217	Ebola Virus Pathway on Host	-2.75941	-0.227088	3/131	3106,3108,3109	HLA-B,HLA-DMA,HLA-DMB
3_Member	KEGG Pathway	hsa04514	Cell adhesion molecules (CAMs)	-2.64239	-0.122845	3/144	3106,3108,3109	HLA-B,HLA-DMA,HLA-DMB
3_Member	KEGG Pathway	ko04514	Cell adhesion molecules (CAMs)	-2.64239	-0.122845	3/144	3106,3108,3109	HLA-B,HLA-DMA,HLA-DMB
3_Member	KEGG Pathway	ko04145	Phagosome	-2.55983	-0.0526933	3/154	3106,3108,3109	HLA-B,HLA-DMA,HLA-DMB
3_Member	GO Biological Processes	GO:0002478	antigen processing and presentation of exogenous peptide antigen	-2.39001	0	3/177	3106,3108,3109	HLA-B,HLA-DMA,HLA-DMB
3_Member	GO Biological Processes	GO:0019884	antigen processing and presentation of exogenous antigen	-2.33649	0	3/185	3106,3108,3109	HLA-B,HLA-DMA,HLA-DMB
3_Member	KEGG Pathway	hsa05168	Herpes simplex infection	-2.33649	0	3/185	3106,3108,3109	HLA-B,HLA-DMA,HLA-DMB
3_Member	KEGG Pathway	ko05168	Herpes simplex infection	-2.33649	0	3/185	3106,3108,3109	HLA-B,HLA-DMA,HLA-DMB
3_Member	KEGG Pathway	hsa05152	Tuberculosis	-2.29169	0	3/192	3108,3109,3492	HLA-DMA,HLA-DMB,IGH
3_Member	GO Biological Processes	GO:0048002	antigen processing and presentation of peptide antigen	-2.27922	0	3/194	3106,3108,3109	HLA-B,HLA-DMA,HLA-DMB
3_Member	GO Biological Processes	GO:0002699	positive regulation of immune effector process	-2.12882	0	3/220	3106,3109,8741	HLA-B,HLA-DMB,TNFSF13
3_Member	GO Biological Processes	GO:0019882	antigen processing and presentation	-2.05576	0	3/234	3106,3108,3109	HLA-B,HLA-DMA,HLA-DMB
4_Summary	GO Biological Processes	GO:0002521	leukocyte differentiation	-2.58797	-0.0746785	5/526	3106,5316,8451,55795,135228,9577,10972	HLA-B,PKNOX1,CUL4A,PCID2,CD109,BABAM2,TMED10
4_Member	GO Biological Processes	GO:0002521	leukocyte differentiation	-2.58797	-0.0746785	5/526	3106,5316,8451,55795,135228	HLA-B,PKNOX1,CUL4A,PCID2,CD109
4_Member	GO Biological Processes	GO:0000075	cell cycle checkpoint	-2.18993	0	3/209	8451,9577,55795	CUL4A,BABAM2,PCID2
4_Member	GO Biological Processes	GO:0010951	negative regulation of endopeptidase activity	-2.00168	0	3/245	10972,55795,135228	TMED10,PCID2,CD109
