# Supplementary material for: The Landscape of Novel Expressed Chimeric RNAs in Rheumatoid Arthritis
Source: Cells. 2022 Mar 24;11(7):1092. doi: 10.3390/cells11071092 (PMC8998144; doi:10.3390/cells11071092)
Supplement: Supplementary file 1 [file cells-11-01092-s001.zip › Table_S3.xlsx]

## Sheet: RA_Vs_OA_up_regulated
gene_name	gene_id	baseMean	log2FoldChange	lfcSE	stat	pvalue	padj
MTND1P23	ENSG00000225972	39.2375	2.35648	0.48269	4.88198	1.05026e-06	8.3918e-06
MTATP6P1	ENSG00000248527	913.275	2.2849	0.25862	8.83498	1.00119e-18	6.7576e-17
AL645608.7	ENSG00000272438	2.33449	2.10352	0.543788	3.86826	0.000109613	0.000566806
SAMD11	ENSG00000187634	156.67	2.76026	0.298703	9.2408	2.44659e-20	2.25615e-18
AL645608.8	ENSG00000272512	26.8872	3.70422	0.381487	9.70996	2.73455e-22	3.82983e-20
AGRN	ENSG00000188157	1014.85	2.89966	0.273254	10.6116	2.633e-26	8.13814e-24
C1QTNF12	ENSG00000184163	9.34008	3.11471	0.333975	9.32617	1.09763e-20	1.07879e-18
AL162741.1	ENSG00000260179	16.4113	2.14625	0.252433	8.50225	1.85945e-17	9.7811e-16
ACAP3	ENSG00000131584	1167.56	2.21814	0.194828	11.3851	4.95933e-30	2.88652e-27
TMEM88B	ENSG00000205116	0.666763	3.7981	0.883774	4.2976	1.7266e-05	0.000107072
LINC01770	ENSG00000225285	13.6481	2.18087	0.269822	8.08263	6.33835e-16	2.44253e-14
MIB2	ENSG00000197530	505.882	2.18052	0.209384	10.414	2.14006e-25	5.48063e-23
MMP23B	ENSG00000189409	4.21369	2.98675	0.416805	7.16582	7.73232e-13	1.80208e-11
GABRD	ENSG00000187730	25.4969	2.00998	0.30963	6.49156	8.49544e-11	1.42813e-09
PLCH2	ENSG00000149527	131.564	2.21429	0.259735	8.52518	1.52569e-17	8.12078e-16
AL139246.1	ENSG00000224387	2.21959	2.11929	0.423749	5.00128	5.69522e-07	4.81408e-06
MEGF6	ENSG00000162591	970.873	2.08858	0.292844	7.13204	9.88931e-13	2.25667e-11
AL513320.1	ENSG00000238260	9.50196	2.13892	0.308395	6.93565	4.04364e-12	8.33981e-11
MIR4689	ENSG00000264101	2.81662	3.43016	0.443975	7.72603	1.10954e-14	3.46767e-13
PLEKHG5	ENSG00000171680	808.734	2.02631	0.222769	9.09599	9.37255e-20	7.74999e-18
AL034417.3	ENSG00000284716	12.708	2.60438	0.315454	8.25598	1.50658e-16	6.64571e-15
MIR4632	ENSG00000263676	3.39474	3.13725	0.411607	7.62195	2.49869e-14	7.3432e-13
MIR6730	ENSG00000276830	5.61521	2.11732	0.304834	6.94579	3.76345e-12	7.82675e-11
AL451042.2	ENSG00000227959	12.1196	2.59359	0.277904	9.33269	1.03217e-20	1.02237e-18
RNU1-3	ENSG00000207513	25.0171	2.28802	0.370636	6.17323	6.69108e-10	9.71725e-09
CROCC	ENSG00000058453	988.484	3.30608	0.239112	13.8265	1.76413e-43	2.63543e-39
CROCCP4	ENSG00000227684	0.609427	2.2598	0.578694	3.90501	9.42233e-05	0.000495111
BX284668.3	ENSG00000230239	0.632146	2.08214	0.837271	2.48681	0.0128893	0.0360069
NBL1	ENSG00000158747	5021.06	2.09324	0.228257	9.17052	4.70762e-20	4.14502e-18
FAM43B	ENSG00000183114	55.8307	2.24747	0.28294	7.94328	1.969e-15	7.01467e-14
AHDC1	ENSG00000126705	880.93	2.61536	0.249097	10.4993	8.69905e-26	2.40658e-23
COL16A1	ENSG00000084636	4792.54	2.9553	0.27777	10.6393	1.95492e-26	6.30314e-24
ADGRB2	ENSG00000121753	96.5222	2.49485	0.276626	9.01886	1.90064e-19	1.46611e-17
AL354919.1	ENSG00000203620	1.83848	2.28034	0.487545	4.67719	2.90826e-06	2.12973e-05
MIR5585	ENSG00000266203	3.4344	2.0393	0.361961	5.63404	1.7604e-08	1.99182e-07
RF00017	ENSG00000276493	3.77005	2.01293	0.374168	5.37975	7.45901e-08	7.51383e-07
AL031289.1	ENSG00000237899	4.00642	2.05088	0.374894	5.47055	4.4863e-08	4.72754e-07
FOXO6	ENSG00000204060	15.8715	2.61354	0.281273	9.2918	1.51696e-20	1.44038e-18
TCTEX1D4	ENSG00000188396	24.7235	2.78605	0.283959	9.81147	1.00498e-22	1.54777e-20
AL109659.1	ENSG00000223720	9.69477	2.24951	0.286351	7.8558	3.97243e-15	1.34771e-13
MIR4421	ENSG00000265538	1.53424	2.59395	0.443019	5.85516	4.76565e-09	5.95434e-08
MIR6500	ENSG00000275816	0.911702	2.1706	0.495462	4.38097	1.18154e-05	7.59184e-05
MIR1273F	ENSG00000264834	4.33907	2.04622	0.309887	6.60312	4.0259e-11	7.09512e-10
MIR5095	ENSG00000266188	0.588645	2.66986	0.746311	3.57741	0.000347019	0.00157972
AL162739.1	ENSG00000237227	2.71899	2.07773	0.434092	4.78638	1.69816e-06	1.30655e-05
RNVU1-17	ENSG00000207349	1.00702	2.32501	0.726102	3.20204	0.00136457	0.00527708
ABHD17AP1	ENSG00000198658	10.9945	2.04823	0.244413	8.38021	5.28347e-17	2.55487e-15
SEMA6C	ENSG00000143434	250.855	2.10704	0.234938	8.96849	3.00601e-19	2.2416e-17
TCHH	ENSG00000159450	75.1033	2.45491	0.260711	9.41624	4.67549e-21	4.93038e-19
PUDPP2	ENSG00000233792	1.45862	2.37674	0.500444	4.74927	2.04156e-06	1.54477e-05
AL451085.2	ENSG00000271380	5.10506	2.49317	0.368275	6.76986	1.28911e-11	2.4543e-10
KRTCAP2	ENSG00000163463	150.678	2.24021	0.19356	11.5738	5.59655e-31	3.98128e-28
NES	ENSG00000132688	1150.67	2.90694	0.252524	11.5115	1.15419e-30	7.4967e-28
VSIG8	ENSG00000243284	2.1807	2.2252	0.407793	5.45668	4.85129e-08	5.08705e-07
RF00017	ENSG00000276839	0.946165	2.40435	0.600353	4.0049	6.20443e-05	0.000339309
RF00017	ENSG00000276735	27.0289	3.62707	0.293121	12.374	3.61543e-35	6.13966e-32
AL358473.2	ENSG00000234132	0.921466	3.41783	1.26585	2.70002	0.00693348	0.021386
IGFN1	ENSG00000163395	21.0873	2.30313	0.481755	4.7807	1.74683e-06	1.34123e-05
RF00017	ENSG00000275213	1.09646	2.91179	0.684938	4.25117	2.12657e-05	0.000129475
CCDC185	ENSG00000178395	4.66506	2.42687	0.431568	5.62337	1.87265e-08	2.10776e-07
GJC2	ENSG00000198835	48.3483	2.80905	0.237397	11.8327	2.64513e-32	2.7569e-29
AL606534.5	ENSG00000253326	2.22833	3.27115	0.563139	5.80878	6.29295e-09	7.69736e-08
AC010907.2	ENSG00000237370	1.1865	3.02647	0.737907	4.10142	4.10619e-05	0.000234191
AC008278.1	ENSG00000224194	1.44981	2.08065	0.437649	4.75415	1.9928e-06	1.51068e-05
MIR4757	ENSG00000266738	0.924879	2.45929	0.548726	4.48183	7.4006e-06	4.98232e-05
MIR1301	ENSG00000221445	5.89765	2.81351	0.315269	8.92416	4.49088e-19	3.22545e-17
EMILIN1	ENSG00000138080	1549.04	2.90632	0.260374	11.1621	6.24972e-29	3.07795e-26
AC012354.3	ENSG00000278957	4.28621	2.21832	0.451683	4.91123	9.05062e-07	7.33361e-06
RF02247	ENSG00000277311	4.70847	2.52342	0.427863	5.89773	3.68533e-09	4.70557e-08
RF02249	ENSG00000277809	2.14982	3.70704	0.465797	7.95848	1.74161e-15	6.25431e-14
RF02250	ENSG00000276048	4.96674	2.06286	0.432366	4.7711	1.83224e-06	1.40129e-05
SIX3	ENSG00000138083	50.4986	2.00115	0.307772	6.50205	7.92323e-11	1.33796e-09
AC093702.1	ENSG00000231156	4.34976	2.23556	0.399802	5.59167	2.249e-08	2.49674e-07
AC093833.1	ENSG00000231054	0.563765	3.53731	0.843685	4.19269	2.75669e-05	0.000163486
ATP6V1B1-AS1	ENSG00000239322	1.88554	3.24784	0.490905	6.61604	3.68952e-11	6.55903e-10
AC007040.1	ENSG00000228384	1.55979	2.5515	0.463005	5.51075	3.57315e-08	3.81735e-07
AC079117.1	ENSG00000234653	2.32301	2.31012	0.920051	2.51086	0.0120438	0.0340331
GGT8P	ENSG00000236969	9.03333	2.05258	0.307548	6.67401	2.48909e-11	4.53839e-10
SH3RF3-AS1	ENSG00000259863	87.5687	2.70159	0.252652	10.6929	1.09838e-26	3.67358e-24
LINC01956	ENSG00000258910	3.36259	2.16375	0.419796	5.15429	2.5459e-07	2.31205e-06
EN1	ENSG00000163064	14.3618	2.02816	0.428485	4.73334	2.20853e-06	1.65934e-05
AC012363.1	ENSG00000224789	1.83532	2.32612	0.426298	5.45655	4.85481e-08	5.08955e-07
MIR4783	ENSG00000264075	1.01017	3.86582	0.736218	5.25091	1.51349e-07	1.43829e-06
AC103564.2	ENSG00000232760	0.689689	2.40253	0.634065	3.78909	0.0001512	0.000752675
MIR7157	ENSG00000283506	2.23968	2.0369	0.567555	3.5889	0.000332077	0.0015202
AC079305.1	ENSG00000222043	8.58442	2.27151	0.265363	8.55999	1.1288e-17	6.18453e-16
MIR1258	ENSG00000221240	3.04535	2.47609	0.447933	5.52781	3.24249e-08	3.49813e-07
MIR1245A	ENSG00000221502	1.5125	2.27241	0.504666	4.5028	6.70636e-06	4.56568e-05
AC007163.1	ENSG00000230408	2.59196	3.41064	0.58128	5.86747	4.42508e-09	5.56294e-08
AC007272.1	ENSG00000232719	16.3093	2.18372	0.302971	7.20767	5.69157e-13	1.35608e-11
MIR548F2	ENSG00000221782	1.83731	2.16822	0.667223	3.24961	0.00115562	0.00456432
MIR26B	ENSG00000199121	7.51847	3.98191	0.397741	10.0113	1.35913e-23	2.52748e-21
SPEG	ENSG00000072195	1188.52	2.45049	0.251133	9.75773	1.70945e-22	2.50471e-20
SLC4A3	ENSG00000114923	60.1024	2.48626	0.297541	8.35602	6.48711e-17	3.07329e-15
AC079834.2	ENSG00000272944	7.27826	2.51796	0.311892	8.07321	6.84764e-16	2.62524e-14
KLHL30	ENSG00000168427	47.2033	2.08798	0.36423	5.73259	9.89092e-09	1.16745e-07
GPC1	ENSG00000063660	568.235	3.03558	0.250188	12.1332	7.04433e-34	9.28546e-31
AC110619.1	ENSG00000218416	10.0897	2.08213	0.304408	6.83993	7.92324e-12	1.56914e-10
CROCC2	ENSG00000226321	198.185	4.19201	0.355282	11.7991	3.94501e-32	3.84355e-29
AC104809.2	ENSG00000233392	71.5186	2.29412	0.376936	6.08622	1.15608e-09	1.60707e-08
AC093585.1	ENSG00000229996	111.787	2.27407	0.240123	9.47045	2.78652e-21	3.15363e-19
VENTXP7	ENSG00000236380	5.49995	2.24895	0.343942	6.53874	6.20396e-11	1.0653e-09
AC114877.1	ENSG00000234165	1.2474	3.29144	0.804125	4.0932	4.25464e-05	0.000241612
ACVR2B-AS1	ENSG00000229589	64.8718	2.19492	0.203756	10.7723	4.6517e-27	1.64154e-24
ZBTB47	ENSG00000114853	942	2.24347	0.17878	12.5488	4.03813e-36	1.00543e-32
COL7A1	ENSG00000114270	319.892	2.72359	0.310744	8.76475	1.87193e-18	1.20711e-16
SEMA3B	ENSG00000012171	408.548	2.12143	0.245866	8.62837	6.22314e-18	3.63154e-16
AC097358.2	ENSG00000272202	4.94457	2.02525	0.282234	7.17577	7.18991e-13	1.68619e-11
AC133041.1	ENSG00000272710	1.63696	2.1942	0.474485	4.62438	3.75721e-06	2.69203e-05
DUX4L26	ENSG00000236138	6.09496	2.02235	0.509678	3.9679	7.25076e-05	0.00038973
AC092903.2	ENSG00000248787	46.5612	3.29681	0.273093	12.0721	1.48272e-33	1.89861e-30
MIR6825	ENSG00000275067	0.624514	3.76734	1.2066	3.12228	0.00179455	0.00669717
SNORA7B	ENSG00000207088	365.568	2.08685	0.363991	5.73325	9.85237e-09	1.16321e-07
AC083906.5	ENSG00000284731	0.888457	3.69823	0.786542	4.70189	2.57762e-06	1.90661e-05
RF00438	ENSG00000201827	0.818809	2.59231	0.658634	3.93589	8.28893e-05	0.000440618
AC104472.3	ENSG00000284952	17.0193	2.46071	0.243464	10.1071	5.13863e-24	1.04207e-21
FGF12-AS2	ENSG00000230126	1.6815	2.09705	0.468494	4.47614	7.60046e-06	5.10536e-05
TNK2	ENSG00000061938	1175.99	2.00188	0.205106	9.76022	1.66786e-22	2.46695e-20
MIR6829	ENSG00000276489	1.09405	3.61146	0.607344	5.94631	2.74247e-09	3.56466e-08
NCBP2-AS1	ENSG00000225578	36.7754	2.33952	0.21444	10.9099	1.03352e-27	4.0631e-25
MELTF	ENSG00000163975	316.043	2.00581	0.219734	9.12834	6.95584e-20	5.85977e-18
AC107464.2	ENSG00000248416	14.4676	3.13227	0.305578	10.2503	1.17954e-24	2.64316e-22
AC139887.3	ENSG00000260262	1.31045	3.97173	0.562236	7.06416	1.61587e-12	3.58152e-11
SPON2	ENSG00000159674	977.624	3.04684	0.294152	10.358	3.8479e-25	9.42356e-23
C4orf48	ENSG00000243449	13.4269	2.28375	0.325635	7.01323	2.32874e-12	5.01765e-11
NAT8L	ENSG00000185818	47.9192	2.1163	0.490974	4.31041	1.62952e-05	0.000101529
HTT-AS	ENSG00000251075	0.773076	2.45603	0.64397	3.81389	0.000136797	0.000689864
HGFAC	ENSG00000109758	2.60116	2.43905	0.446945	5.45715	4.83835e-08	5.07467e-07
DOK7	ENSG00000175920	18.7311	2.38431	0.316417	7.53535	4.8703e-14	1.37106e-12
AC097381.1	ENSG00000228919	8.88909	2.60984	0.302419	8.62988	6.14164e-18	3.5929e-16
AC097381.3	ENSG00000273267	3.90426	3.07001	0.471256	6.51453	7.29168e-11	1.23925e-09
CPZ	ENSG00000109625	10.5871	2.20004	0.389413	5.64962	1.608e-08	1.8342e-07
AC097493.4	ENSG00000284648	7.90796	2.99756	0.334032	8.97389	2.86231e-19	2.14875e-17
MIR3138	ENSG00000264931	8.56177	2.41975	0.271285	8.91962	4.67902e-19	3.34449e-17
MIR574	ENSG00000207944	9.80799	2.1412	0.269527	7.94428	1.95324e-15	6.96408e-14
C4orf36	ENSG00000163633	1.97631	2.08056	0.412585	5.04274	4.58914e-07	3.9537e-06
AC078850.2	ENSG00000248802	2.51208	2.57318	0.427646	6.01709	1.77578e-09	2.38136e-08
AC104819.2	ENSG00000250350	14.5394	2.98158	0.368319	8.09509	5.72214e-16	2.22226e-14
AC098864.1	ENSG00000177822	27.6587	2.16041	0.403402	5.35548	8.53274e-08	8.49913e-07
DUX4L9	ENSG00000224807	1.03187	2.47985	0.682091	3.63566	0.000277267	0.00129454
LRRC14B	ENSG00000185028	5.49764	2.88648	0.373888	7.72017	1.16176e-14	3.61574e-13
SLC9A3	ENSG00000066230	33.9311	2.57839	0.22059	11.6886	1.45773e-31	1.20983e-28
SLC9A3-AS1	ENSG00000225138	100.843	2.05669	0.21875	9.40203	5.35193e-21	5.52667e-19
MIR4635	ENSG00000263834	6.64994	2.33179	0.344196	6.77461	1.24743e-11	2.38508e-10
MIR6075	ENSG00000273742	3.29088	2.1164	0.351951	6.01334	1.81737e-09	2.43059e-08
AC022424.1	ENSG00000250579	7.9315	2.31358	0.332889	6.95	3.65297e-12	7.61659e-11
AC016575.1	ENSG00000272057	5.57744	2.03883	0.295149	6.90781	4.92191e-12	1.00039e-10
AC025754.1	ENSG00000250234	8.08373	2.32114	0.320999	7.23098	4.79528e-13	1.15543e-11
MIR4459	ENSG00000265421	60.3192	3.07855	0.246781	12.4748	1.024e-35	2.08603e-32
LINC02197	ENSG00000250387	2.97033	2.16899	0.611167	3.54893	0.000386806	0.00174046
AC114324.1	ENSG00000206356	5.91056	2.6583	0.331909	8.00912	1.15528e-15	4.26492e-14
AC099487.1	ENSG00000247402	0.807664	2.34399	0.9273	2.52776	0.0114792	0.0326833
HSPE1P10	ENSG00000249768	1.1656	2.17546	0.759198	2.86548	0.00416382	0.0138301
PITX1	ENSG00000069011	101.715	2.32821	0.402527	5.78399	7.29493e-09	8.82897e-08
C5orf66-AS1	ENSG00000249082	6.35596	4.00866	0.606511	6.60937	3.85949e-11	6.82869e-10
REEP2	ENSG00000132563	38.7281	2.03598	0.281163	7.24128	4.44472e-13	1.07617e-11
CXXC5-AS1	ENSG00000250635	24.3471	3.34777	0.281968	11.8729	1.63688e-32	1.78927e-29
AC008667.1	ENSG00000249526	34.5629	2.22737	0.243014	9.16559	4.92762e-20	4.3133e-18
AC008667.2	ENSG00000250692	1.07184	2.0906	0.471718	4.43188	9.34139e-06	6.13681e-05
AC016598.1	ENSG00000249429	0.883917	2.467	0.81289	3.03485	0.00240655	0.00862434
MIR218-2	ENSG00000207739	2.1311	3.05888	0.540729	5.65695	1.54083e-08	1.76387e-07
AC008443.4	ENSG00000248514	1.54133	2.61754	0.518268	5.05056	4.40522e-07	3.80842e-06
AC008443.1	ENSG00000233937	59.2285	2.09111	0.207471	10.079	6.84058e-24	1.34462e-21
HCG9P5	ENSG00000227758	8.09708	3.18368	0.330933	9.62032	6.56277e-22	8.40353e-20
HCG4P5	ENSG00000227766	5.99595	3.70939	0.379145	9.78356	1.32474e-22	1.97245e-20
HCG4P3	ENSG00000237669	10.7396	2.60407	0.268429	9.70113	2.98174e-22	4.08662e-20
RN7SL353P	ENSG00000263608	3.02407	3.22183	0.486237	6.62606	3.44776e-11	6.15857e-10
CDSN	ENSG00000204539	4.3755	2.43213	0.439705	5.53128	3.17901e-08	3.43559e-07
TNXB	ENSG00000168477	44162.1	2.13383	0.295723	7.21563	5.36855e-13	1.28527e-11
COL11A2	ENSG00000204248	99.2971	2.06889	0.332124	6.22928	4.68574e-10	7.02109e-09
FOXP4	ENSG00000137166	594.556	2.16509	0.220973	9.79798	1.14864e-22	1.74504e-20
RPSAP43	ENSG00000216471	0.848316	2.04324	0.765567	2.66892	0.00760953	0.0231352
RAET1E-AS1	ENSG00000268592	1.07813	2.44297	0.620611	3.9364	8.27122e-05	0.000439885
AL583835.1	ENSG00000215094	0.848213	4.19349	1.33282	3.14632	0.00165339	0.00623521
TBXT	ENSG00000164458	5.2733	2.04265	0.484773	4.21361	2.51316e-05	0.000150317
HGC6.3	ENSG00000235994	1.49584	2.03114	0.467211	4.34737	1.3778e-05	8.71764e-05
AC147651.3	ENSG00000234471	2.13936	2.27927	0.502142	4.53909	5.64969e-06	3.90684e-05
AC147651.1	ENSG00000223855	35.1234	2.22094	0.267462	8.30375	1.00878e-16	4.6097e-15
CYP2W1	ENSG00000073067	10.0313	2.618	0.342103	7.65265	1.96875e-14	5.87832e-13
AC091729.2	ENSG00000226291	3.51226	2.17425	0.377667	5.75706	8.55914e-09	1.02292e-07
MICALL2	ENSG00000164877	508.485	2.05064	0.240015	8.5438	1.29883e-17	7.02167e-16
AC093734.1	ENSG00000231927	0.886925	2.1941	0.658368	3.33264	0.000860275	0.00353003
MAFK	ENSG00000198517	548.837	2.05951	0.210019	9.8063	1.05772e-22	1.62212e-20
AC074389.1	ENSG00000205971	3.91033	2.4716	0.475343	5.19962	1.997e-07	1.85414e-06
GRIFIN	ENSG00000275572	13.1333	2.78593	0.329491	8.45525	2.78484e-17	1.42151e-15
TNRC18	ENSG00000182095	2928.34	2.62681	0.228783	11.4817	1.63082e-30	1.02942e-27
AC093620.1	ENSG00000241269	57.2597	3.45331	0.276364	12.4955	7.89676e-36	1.80703e-32
AC092171.1	ENSG00000188365	48.6237	2.49832	0.21935	11.3896	4.70944e-30	2.81417e-27
MIR589	ENSG00000207973	6.33176	2.10656	0.319983	6.58334	4.59982e-11	8.04332e-10
FSCN1	ENSG00000075618	826.499	2.34744	0.247112	9.49948	2.10947e-21	2.4056e-19
ZNF316	ENSG00000205903	667.555	2.66506	0.190246	14.0085	1.38268e-44	3.09837e-40
AC004951.3	ENSG00000241057	9.40603	2.45286	0.294253	8.3359	7.69129e-17	3.60943e-15
AC004951.1	ENSG00000228434	59.5656	2.02319	0.21862	9.25437	2.15503e-20	1.99963e-18
NACAD	ENSG00000136274	106.697	2.60107	0.300903	8.6442	5.41849e-18	3.2207e-16
RF00017	ENSG00000275853	0.861871	2.30296	0.644499	3.57325	0.000352579	0.00160275
AC104073.4	ENSG00000282381	1.87381	2.10675	0.598687	3.51895	0.000433264	0.00192558
AC073335.2	ENSG00000273142	50.8408	2.12182	0.263289	8.05891	7.69753e-16	2.92853e-14
ABCF2P2	ENSG00000228769	0.638129	2.0882	0.827851	2.52243	0.0116548	0.0331114
CLDN3	ENSG00000165215	1.83973	2.08759	0.462787	4.51091	6.45514e-06	4.41208e-05
ELN	ENSG00000049540	2602.02	2.2546	0.301042	7.48932	6.92297e-14	1.89998e-12
CLIP2	ENSG00000106665	1074.02	2.13911	0.201086	10.6378	1.98817e-26	6.36456e-24
AC211433.2	ENSG00000273069	0.650103	2.24044	0.521403	4.29694	1.73172e-05	0.000107345
AC005077.4	ENSG00000230882	0.844271	3.12053	0.998607	3.12488	0.00177875	0.00664595
AC004022.2	ENSG00000237160	2.65733	2.5491	0.551421	4.62278	3.78634e-06	2.70944e-05
AC004022.1	ENSG00000228751	9.39251	2.2024	0.351429	6.26699	3.68104e-10	5.61324e-09
SAP25	ENSG00000205307	0.567838	2.63327	0.659453	3.99311	6.5212e-05	0.00035447
GIGYF1	ENSG00000146830	1821.07	2.21174	0.180863	12.2288	2.18111e-34	3.37072e-31
AC018638.1	ENSG00000229413	158.79	4.28859	0.379098	11.3126	1.13645e-29	6.21125e-27
AC006974.1	ENSG00000283504	1.05659	2.699	1.10397	2.4448	0.0144931	0.0396883
AC010973.1	ENSG00000243433	22.1291	2.39097	0.245181	9.75186	1.81124e-22	2.63553e-20
AC005996.1	ENSG00000241456	1.24358	2.13541	0.598574	3.56749	0.000360412	0.00163389
AC104843.1	ENSG00000225416	2.12758	2.07112	0.465081	4.45325	8.45793e-06	5.61732e-05
AC006019.1	ENSG00000203335	6.55655	2.44825	0.441503	5.54527	2.93503e-08	3.19193e-07
RF00017	ENSG00000275287	1.47238	3.13114	0.559205	5.59926	2.15264e-08	2.3963e-07
AL732314.4	ENSG00000280767	1.39937	2.37506	0.459511	5.16866	2.35775e-07	2.15647e-06
SHOX	ENSG00000185960	13.2538	2.13592	0.478835	4.46066	8.17067e-06	5.44999e-05
RN7SL48P	ENSG00000266710	2.65554	2.08353	0.374555	5.56267	2.65672e-08	2.90547e-07
NR0B1	ENSG00000169297	1.76958	2.21729	0.672955	3.29485	0.000984729	0.00396947
FAM47A	ENSG00000185448	12.2275	3.81767	0.498325	7.66101	1.84479e-14	5.53771e-13
RF00017	ENSG00000277605	3.91715	2.64695	0.435405	6.07927	1.20727e-09	1.66995e-08
AC244636.2	ENSG00000233139	0.855049	2.39284	0.806355	2.96747	0.0030026	0.0104324
EFNB1	ENSG00000090776	815.966	2.06163	0.174638	11.8051	3.67231e-32	3.74049e-29
BX276092.7	ENSG00000237265	3.53492	3.2126	0.441811	7.27144	3.55673e-13	8.7105e-12
BX276092.9	ENSG00000283599	4.43684	2.92798	0.396361	7.38715	1.50009e-13	3.87044e-12
RN7SL790P	ENSG00000239745	1.05683	2.40312	0.548474	4.38146	1.17884e-05	7.57776e-05
RF00017	ENSG00000277900	6.35984	2.46678	0.320389	7.69935	1.36759e-14	4.22116e-13
MIR6087	ENSG00000275110	0.877074	4.45941	1.34939	3.30477	0.00095053	0.00385079
AL357562.1	ENSG00000280142	0.940795	3.09857	0.91511	3.38601	0.000709165	0.00297786
RN7SL190P	ENSG00000264933	0.844648	2.29972	0.568472	4.04544	5.22255e-05	0.000290534
AL672032.1	ENSG00000235813	0.819583	2.16274	0.622241	3.47573	0.000509458	0.00222148
AL691477.1	ENSG00000280249	1.32347	3.05458	0.538047	5.67716	1.3695e-08	1.57944e-07
PNMA6A	ENSG00000235961	11.6276	2.28203	0.280035	8.14909	3.66662e-16	1.49388e-14
U82695.1	ENSG00000224963	20.0533	2.48463	0.343953	7.22374	5.05757e-13	1.21536e-11
BGN	ENSG00000182492	10665.7	2.47165	0.303491	8.14405	3.82257e-16	1.54757e-14
PLXNB3	ENSG00000198753	49.0741	2.49143	0.305704	8.14983	3.64446e-16	1.4862e-14
MIR596	ENSG00000207826	0.539398	2.31041	0.604304	3.82327	0.000131694	0.000667513
RPS3AP30	ENSG00000228744	2.53438	2.54652	0.571142	4.45865	8.2477e-06	5.49565e-05
AF228730.4	ENSG00000284614	1.63595	3.0666	0.585425	5.23824	1.62113e-07	1.52892e-06
FAM90A20P	ENSG00000233295	16.2825	2.12822	0.272088	7.8218	5.20722e-15	1.72868e-13
AC084121.3	ENSG00000284655	0.821329	3.33208	0.871836	3.82192	0.000132419	0.000670655
AC107918.3	ENSG00000284610	26.3618	2.45474	0.277253	8.85377	8.46112e-19	5.80707e-17
FAM90A25P	ENSG00000251402	7.79701	2.71804	0.309511	8.78173	1.60978e-18	1.0471e-16
AC025062.2	ENSG00000271654	1.71078	3.20048	0.483826	6.61493	3.71732e-11	6.60321e-10
LZTS1	ENSG00000061337	314.831	2.59676	0.263278	9.86319	6.01073e-23	9.76025e-21
HR	ENSG00000168453	210.174	2.20472	0.289598	7.61302	2.67755e-14	7.83801e-13
MIR4287	ENSG00000265847	12.617	2.04221	0.337204	6.05631	1.39282e-09	1.89848e-08
AC137579.1	ENSG00000253344	1.48795	2.14027	0.504191	4.24495	2.18641e-05	0.000132739
ZNF703	ENSG00000183779	423.116	2.67516	0.22973	11.6448	2.43991e-31	1.88534e-28
ADGRA2	ENSG00000020181	953.855	2.06223	0.234361	8.79939	1.37559e-18	9.03956e-17
AFG3L2P1	ENSG00000253606	0.964778	2.17024	0.637024	3.40684	0.0006572	0.0027818
AC091076.1	ENSG00000274310	0.558593	3.01817	0.926434	3.25784	0.00112263	0.00444698
LINC01299	ENSG00000254081	4.99977	2.06529	0.4792	4.30987	1.63349e-05	0.00010175
AP003550.1	ENSG00000254236	7.69337	2.31967	0.296949	7.81168	5.64298e-15	1.86584e-13
AC087620.1	ENSG00000253754	83.9482	2.2869	0.183042	12.4939	8.06406e-36	1.80703e-32
COL22A1	ENSG00000169436	1971.34	3.04615	0.407388	7.47726	7.58894e-14	2.0663e-12
MROH5	ENSG00000226807	8.25587	2.84904	0.421424	6.76051	1.37503e-11	2.6079e-10
LY6H	ENSG00000176956	3.69304	2.19714	0.560569	3.91949	8.87365e-05	0.000468698
AC105118.1	ENSG00000253931	81.3551	2.73724	0.612636	4.46796	7.89688e-06	5.28613e-05
MAFA-AS1	ENSG00000254338	38.4257	2.526	0.620473	4.07109	4.67941e-05	0.000263397
MIR4664	ENSG00000265660	2.87276	2.16291	0.319296	6.77402	1.25256e-11	2.39356e-10
SCRIB	ENSG00000180900	719.46	2.78199	0.224485	12.3928	2.8597e-35	5.12652e-32
PLEC	ENSG00000178209	22052.3	2.54515	0.234637	10.8472	2.05693e-27	7.81233e-25
MIR661	ENSG00000207574	21.1528	4.64285	0.365007	12.7199	4.58337e-37	1.28383e-33
SMPD5	ENSG00000204791	3.48769	2.26544	0.369845	6.12536	9.04785e-10	1.28241e-08
GPT	ENSG00000167701	61.0221	2.20116	0.285516	7.70941	1.264e-14	3.91219e-13
ARHGAP39	ENSG00000147799	72.6604	2.40166	0.242775	9.89256	4.48424e-23	7.44334e-21
ADAMTSL1	ENSG00000178031	1322.94	2.07461	0.298155	6.95816	3.44743e-12	7.2162e-11
MIR3152	ENSG00000264638	0.742655	2.06325	0.564528	3.65483	0.000257355	0.00120976
MIR31	ENSG00000199177	1.23345	2.48313	0.638745	3.88752	0.000101276	0.000527837
AL353662.3	ENSG00000279336	70.2421	2.79617	0.225004	12.4272	1.85957e-35	3.47251e-32
TPM2	ENSG00000198467	1951.29	2.76539	0.262577	10.5317	6.17116e-26	1.76161e-23
LINC01627	ENSG00000224648	2.04295	2.03814	0.447563	4.55387	5.26687e-06	3.66587e-05
AL353626.1	ENSG00000275390	1.87719	2.03579	0.416631	4.88633	1.02734e-06	8.22186e-06
PTGER4P2	ENSG00000184523	1.27405	2.39365	0.53994	4.43317	9.28568e-06	6.10379e-05
AL669942.1	ENSG00000274628	1.48647	3.08314	0.6379	4.83327	1.34307e-06	1.05157e-05
AL162412.1	ENSG00000261447	1.5099	2.14587	0.521414	4.11548	3.86371e-05	0.000221574
WNK2	ENSG00000165238	82.7	2.5261	0.361463	6.98854	2.77756e-12	5.91083e-11
COL27A1	ENSG00000196739	1264.63	2.7845	0.253969	10.9639	5.69681e-28	2.27959e-25
MIR455	ENSG00000207726	2.80833	3.49996	0.529004	6.61612	3.68739e-11	6.55784e-10
AL357936.1	ENSG00000229854	5.08398	2.10066	0.462673	4.54026	5.61855e-06	3.8877e-05
MIR4672	ENSG00000263979	4.00346	2.85181	0.349916	8.15	3.63914e-16	1.48558e-14
MIR3154	ENSG00000264823	3.54689	3.83393	0.731832	5.23882	1.6161e-07	1.52481e-06
AL359091.1	ENSG00000207955	7.38807	2.01155	0.303938	6.6183	3.63364e-11	6.47073e-10
RN7SL560P	ENSG00000264438	2.09226	3.47064	0.695389	4.99094	6.00874e-07	5.05241e-06
BARHL1	ENSG00000125492	4.30122	2.42672	0.308611	7.86336	3.73965e-15	1.27411e-13
MIR6877	ENSG00000273932	0.622171	2.34908	0.588587	3.99105	6.57828e-05	0.000357356
MYMK	ENSG00000187616	1.03647	2.06053	0.520532	3.95851	7.54178e-05	0.000404209
ADAMTSL2	ENSG00000197859	243.294	2.46374	0.251466	9.79749	1.15418e-22	1.74753e-20
FAM163B	ENSG00000196990	1.46656	3.15781	0.704556	4.48198	7.39533e-06	4.97952e-05
MIR4669	ENSG00000263897	2.95112	2.49463	0.431244	5.78473	7.26282e-09	8.79486e-08
MIR3689A	ENSG00000265872	0.689201	2.25783	0.921107	2.45122	0.0142374	0.0391074
MIR3689D1	ENSG00000265848	0.759406	2.37119	0.854244	2.77578	0.00550695	0.0175562
MIR3689D2	ENSG00000264136	1.44949	2.62488	0.745251	3.52214	0.000428082	0.00190501
CR392000.2	ENSG00000283769	1.1191	2.92342	0.716815	4.07835	4.53568e-05	0.000256143
GPSM1	ENSG00000160360	455.811	2.28677	0.240083	9.52493	1.65159e-21	1.90772e-19
MIR4673	ENSG00000263403	5.25044	4.1162	0.417559	9.85778	6.34334e-23	1.02632e-20
AJM1	ENSG00000232434	113.722	2.69628	0.230335	11.7059	1.18902e-31	1.00544e-28
MAMDC4	ENSG00000177943	316.884	2.06052	0.209805	9.82114	9.13087e-23	1.41336e-20
PRR31	ENSG00000198454	1.33874	2.36663	0.566453	4.17798	2.94106e-05	0.000173228
NPDC1	ENSG00000107281	547.27	2.00147	0.223909	8.93877	3.93529e-19	2.87244e-17
AL807752.2	ENSG00000229257	0.651302	3.83609	1.37337	2.79318	0.0052192	0.0167797
RNF208	ENSG00000212864	6.49346	2.5547	0.287312	8.89173	6.01642e-19	4.19997e-17
SLC34A3	ENSG00000198569	24.3235	2.19617	0.254488	8.62974	6.1489e-18	3.5929e-16
STPG3	ENSG00000197768	6.83851	2.48691	0.286416	8.68286	3.85944e-18	2.35973e-16
EXD3	ENSG00000187609	342.207	2.28714	0.207561	11.0191	3.09028e-28	1.30658e-25
B4GALNT4	ENSG00000182272	15.9728	3.31132	0.398165	8.31646	9.06316e-17	4.2048e-15
AC137894.1	ENSG00000254739	10.1797	2.30638	0.296237	7.78558	6.93921e-15	2.25849e-13
MIR210	ENSG00000199038	1.94256	4.09109	0.645082	6.34196	2.26864e-10	3.565e-09
CDHR5	ENSG00000099834	128.59	3.01408	0.26383	11.4243	3.16173e-30	1.94109e-27
SCT	ENSG00000070031	5.70932	3.06792	0.384383	7.98141	1.4467e-15	5.25418e-14
DRD4	ENSG00000069696	10.4668	3.08674	0.326457	9.45526	3.22209e-21	3.58324e-19
AP006621.4	ENSG00000269915	2.96008	3.49972	0.490374	7.13683	9.55051e-13	2.18492e-11
CEND1	ENSG00000184524	17.8346	2.22214	0.242917	9.14773	5.81437e-20	5.00158e-18
AP006621.1	ENSG00000255108	1.67683	3.55806	0.620897	5.73052	1.00125e-08	1.18087e-07
MUC6	ENSG00000184956	294.238	2.61849	0.278377	9.40626	5.14095e-21	5.35818e-19
MUC5B	ENSG00000117983	73.5025	2.94429	0.301192	9.77545	1.43513e-22	2.12974e-20
BRSK2	ENSG00000174672	42.6953	2.27995	0.295105	7.72588	1.11079e-14	3.4686e-13
KRTAP5-AS1	ENSG00000233930	6.36549	2.24597	0.356356	6.30261	2.92669e-10	4.51983e-09
KRTAP5-4	ENSG00000241598	0.748126	3.13132	0.838967	3.73235	0.000189702	0.000919919
IFITM10	ENSG00000244242	13.6047	2.6002	0.324667	8.00883	1.15804e-15	4.27159e-14
AC068580.1	ENSG00000229512	16.4026	2.00218	0.24669	8.11616	4.81176e-16	1.90166e-14
AC051649.1	ENSG00000249086	1.00304	2.37537	0.57683	4.11797	3.82228e-05	0.000219479
AC051649.2	ENSG00000283787	605.955	3.03486	0.227296	13.352	1.15283e-40	7.38094e-37
IGF2	ENSG00000167244	9.47795	2.24167	0.412666	5.43216	5.56757e-08	5.75996e-07
SNORA54	ENSG00000207008	33.592	2.37011	0.258551	9.16691	4.86784e-20	4.26932e-18
MRGPRE	ENSG00000184350	4.38175	2.04358	0.497194	4.11023	3.95261e-05	0.000226151
CAVIN3	ENSG00000170955	747.218	2.06968	0.191434	10.8115	3.03768e-27	1.1159e-24
RF00017	ENSG00000273725	3.27096	4.14224	0.500064	8.28343	1.19679e-16	5.40146e-15
AC068858.1	ENSG00000254654	1.60002	3.0909	0.70289	4.39741	1.09551e-05	7.10118e-05
CREB3L1	ENSG00000157613	226.17	2.54891	0.31345	8.13179	4.22982e-16	1.68955e-14
PACSIN3	ENSG00000165912	106.089	2.50715	0.279598	8.96698	3.0476e-19	2.26508e-17
TNKS1BP1	ENSG00000149115	3194.78	2.32251	0.203973	11.3864	4.88889e-30	2.88297e-27
RTN4RL2	ENSG00000186907	19.8498	3.28425	0.316664	10.3714	3.3463e-25	8.24018e-23
AP003559.1	ENSG00000256443	8.84396	2.04193	0.409222	4.98979	6.04443e-07	5.07862e-06
AP002754.1	ENSG00000250230	13.2991	2.09318	0.303688	6.89252	5.48135e-12	1.10956e-10
RAB3IL1	ENSG00000167994	610.073	2.22973	0.205186	10.8669	1.65802e-27	6.40583e-25
HNRNPUL2-BSCL2	ENSG00000234857	11.6461	3.92416	0.320461	12.2454	1.77906e-34	2.84758e-31
RF01684	ENSG00000275948	11.704	3.14802	0.334711	9.40519	5.19385e-21	5.40076e-19
LTBP3	ENSG00000168056	4114.39	2.37025	0.222513	10.6522	1.70307e-26	5.57127e-24
MIR4489	ENSG00000265874	6.64818	2.03867	0.314274	6.48692	8.76072e-11	1.47162e-09
CCDC85B	ENSG00000175602	103.35	2.12369	0.259573	8.18146	2.80415e-16	1.17669e-14
CD248	ENSG00000174807	1381.57	2.03018	0.243412	8.34052	7.39665e-17	3.4821e-15
LRFN4	ENSG00000173621	125.182	2.42172	0.232306	10.4247	1.91283e-25	4.95535e-23
AP003419.3	ENSG00000275484	10.0578	2.05575	0.277425	7.41011	1.26196e-13	3.30359e-12
AP003555.3	ENSG00000255191	2.96963	2.38879	0.424212	5.63113	1.79031e-08	2.02412e-07
AP001271.2	ENSG00000279459	23.5585	2.2499	0.416425	5.4029	6.55723e-08	6.70336e-07
MIR139	ENSG00000272036	0.624871	3.61932	1.33645	2.70815	0.00676587	0.0209671
AP002761.3	ENSG00000257038	17.3041	2.48345	0.281029	8.83699	9.8333e-19	6.66716e-17
ARHGEF17	ENSG00000110237	1562.08	2.02046	0.223884	9.02458	1.80384e-19	1.40109e-17
AP001922.1	ENSG00000247867	0.802095	3.41768	1.11232	3.07256	0.00212229	0.00773605
AP003032.1	ENSG00000254675	1.75101	2.60674	0.471828	5.52476	3.29935e-08	3.55279e-07
AP002884.3	ENSG00000255292	2.09318	3.93689	0.459397	8.56971	1.0375e-17	5.74753e-16
AP000757.1	ENSG00000254528	92.2811	2.99102	0.279901	10.686	1.18362e-26	3.92936e-24
AP001267.1	ENSG00000254873	8.43173	2.78091	0.311082	8.93948	3.91001e-19	2.85864e-17
BCL9L	ENSG00000186174	886.849	2.07965	0.223663	9.29812	1.4295e-20	1.36311e-18
C1QTNF5	ENSG00000223953	4.00666	4.20563	0.504757	8.332	7.94891e-17	3.72643e-15
MIR5699	ENSG00000263511	19.8247	2.43998	0.285804	8.53727	1.37433e-17	7.41193e-16
RF00017	ENSG00000278100	0.672025	3.38124	0.910289	3.71446	0.000203635	0.000979956
TBATA	ENSG00000166220	8.02176	2.51357	0.432448	5.81242	6.15756e-09	7.54617e-08
AC010997.5	ENSG00000273248	3.34672	2.27523	0.287911	7.90255	2.73244e-15	9.50037e-14
PGGT1BP2	ENSG00000214584	0.680727	2.44898	0.633671	3.86474	0.000111206	0.000573786
MIR107	ENSG00000198997	0.536234	2.28368	0.958601	2.3823	0.0172047	0.0457958
RN7SL644P	ENSG00000264313	2.151	2.34306	0.509267	4.60084	4.20797e-06	2.98211e-05
PITX3	ENSG00000107859	2.21385	2.60484	0.695932	3.74296	0.000181868	0.000886243
AS3MT	ENSG00000214435	2.71753	2.2631	0.419929	5.38924	7.07553e-08	7.16944e-07
RN7SL524P	ENSG00000266754	1.44822	2.5551	0.524984	4.86701	1.13299e-06	8.99033e-06
MIR4682	ENSG00000265370	0.890275	2.07697	0.558845	3.71655	0.000201964	0.00097306
LINC01168	ENSG00000240707	6.17916	2.13607	0.403436	5.2947	1.19212e-07	1.15569e-06
KNDC1	ENSG00000171798	38.6841	2.25288	0.301263	7.47811	7.53995e-14	2.05546e-12
SPRN	ENSG00000203772	145.226	2.12836	0.203992	10.4335	1.74291e-25	4.59483e-23
SYCE1	ENSG00000171772	7.56037	2.53949	0.30881	8.22349	1.97673e-16	8.56781e-15
IQSEC3P1	ENSG00000256902	3.98649	2.19499	0.316188	6.94206	3.86411e-12	8.00268e-11
RN7SL391P	ENSG00000265388	1.42795	2.39292	0.601756	3.97657	6.9917e-05	0.000377163
PTMS	ENSG00000159335	1258.6	2.55161	0.201469	12.665	9.23883e-37	2.43563e-33
P3H3	ENSG00000110811	743.799	2.05089	0.211235	9.70904	2.75916e-22	3.85225e-20
ATN1	ENSG00000111676	1522.43	2.57078	0.233512	11.0092	3.45112e-28	1.4455e-25
AC140847.2	ENSG00000255652	0.957202	3.02648	0.727914	4.15774	3.21411e-05	0.000187634
AC068987.1	ENSG00000259887	2.70778	2.00645	0.456444	4.39583	1.1035e-05	7.14881e-05
AC021066.2	ENSG00000284883	1.1545	2.50847	0.716984	3.49864	0.000467631	0.00206075
AC073573.1	ENSG00000257808	1.4959	2.12154	0.511845	4.1449	3.39964e-05	0.000197194
HOXC-AS3	ENSG00000251151	18.9955	2.20218	0.504674	4.36356	1.2796e-05	8.16574e-05
HOXC10	ENSG00000180818	146.493	2.10384	0.386261	5.44669	5.13152e-08	5.34836e-07
MIR196A2	ENSG00000207924	2.33245	2.40415	0.548163	4.38582	1.15547e-05	7.44891e-05
HOXC-AS2	ENSG00000250133	52.4304	3.34026	0.350848	9.52053	1.72298e-21	1.97996e-19
HOXC-AS1	ENSG00000250451	26.4515	3.53113	0.370087	9.54133	1.41007e-21	1.66741e-19
HOXC8	ENSG00000037965	51.5631	2.44122	0.278656	8.7607	1.9404e-18	1.24332e-16
MIR615	ENSG00000207571	1.28773	4.41874	0.598044	7.38865	1.48327e-13	3.83366e-12
RN7SL744P	ENSG00000264028	4.97339	3.48396	0.403117	8.64255	5.49721e-18	3.25454e-16
RF00017	ENSG00000258045	3.28983	2.08878	0.418154	4.99525	5.8761e-07	4.95483e-06
INHBC	ENSG00000175189	1.80753	2.03929	0.515879	3.95303	7.71672e-05	0.000412943
SLC26A10	ENSG00000135502	20.3963	2.05088	0.277282	7.39638	1.39947e-13	3.62755e-12
AC135584.1	ENSG00000279444	12.0641	2.09947	0.317925	6.60367	4.01114e-11	7.07189e-10
HNF1A	ENSG00000135100	8.98043	2.54602	0.305753	8.32708	8.28641e-17	3.86846e-15
RHOF	ENSG00000139725	52.4467	3.50006	0.298578	11.7224	9.78303e-32	8.59699e-29
NCOR2	ENSG00000196498	4048.31	2.11638	0.209777	10.0887	6.19993e-24	1.22948e-21
AC073592.3	ENSG00000279071	44.8062	3.39982	0.298954	11.3724	5.74122e-30	3.29878e-27
AC073592.9	ENSG00000280354	7.74112	2.18222	0.341759	6.38528	1.71089e-10	2.73553e-09
AC073912.2	ENSG00000256299	74.4019	2.69043	0.240208	11.2004	4.05857e-29	2.11504e-26
ULK1	ENSG00000177169	967.007	2.08593	0.204313	10.2095	1.79845e-24	3.93176e-22
AC138466.3	ENSG00000276693	0.883848	2.87185	0.658087	4.36393	1.27746e-05	8.15438e-05
AC131212.3	ENSG00000280287	222.057	2.06596	0.25252	8.18135	2.80672e-16	1.17669e-14
AL355001.1	ENSG00000223576	31.4488	2.82003	0.247199	11.4079	3.81755e-30	2.31205e-27
AL512652.2	ENSG00000279135	14.6324	2.51752	0.298566	8.43203	3.39707e-17	1.69918e-15
AL359736.1	ENSG00000273167	0.740158	3.60968	0.754381	4.78495	1.71027e-06	1.31496e-05
PDX1	ENSG00000139515	1.71836	2.34006	0.980679	2.38616	0.0170254	0.0454236
SIAH3	ENSG00000215475	19.6672	2.15292	0.451768	4.76554	1.8835e-06	1.43559e-05
COL4A1	ENSG00000187498	15901.1	2.18683	0.228826	9.55673	1.21542e-21	1.44871e-19
COL4A2	ENSG00000134871	12093.9	2.31593	0.227067	10.1994	1.99602e-24	4.3425e-22
SNORA79B	ENSG00000222489	937.267	2.96173	0.339535	8.72289	2.71196e-18	1.69043e-16
RNASE10	ENSG00000182545	7.33569	2.03257	0.298424	6.811	9.69236e-12	1.89273e-10
ZNF219	ENSG00000165804	241.097	2.28906	0.18839	12.1506	5.69114e-34	7.72909e-31
AL096870.2	ENSG00000260669	38.8978	2.67138	0.226329	11.8031	3.76313e-32	3.74782e-29
AL445363.1	ENSG00000259002	6.08015	3.86187	0.408901	9.4445	3.57098e-21	3.87507e-19
AL133304.1	ENSG00000257614	1.70335	3.12735	0.678935	4.60626	4.0997e-06	2.91136e-05
RNU6-886P	ENSG00000207046	3.33626	2.03828	0.349059	5.83935	5.24054e-09	6.50056e-08
MIR4505	ENSG00000264741	18.9483	2.64935	0.267125	9.918	3.47641e-23	5.9016e-21
RN7SL356P	ENSG00000266553	0.839647	3.07405	0.930634	3.30318	0.000955945	0.00386945
ADIPOR1P2	ENSG00000258805	0.790616	3.20576	0.840082	3.816	0.000135631	0.000684448
BEGAIN	ENSG00000183092	315.862	2.73508	0.328932	8.31503	9.17302e-17	4.23822e-15
AL845552.2	ENSG00000259031	7.05377	2.38751	0.388254	6.14936	7.77969e-10	1.11715e-08
AL117190.3	ENSG00000274884	6.21643	2.5688	0.391898	6.55477	5.57264e-11	9.65027e-10
MIR337	ENSG00000199151	2.14038	2.95116	0.464569	6.35246	2.11898e-10	3.34861e-09
MIR665	ENSG00000283159	2.29372	3.01474	0.512955	5.8772	4.17269e-09	5.27524e-08
RF00181	ENSG00000201500	35.2235	3.17653	0.32432	9.79442	1.18976e-22	1.78931e-20
MIR655	ENSG00000207646	8.64532	2.48674	0.314505	7.90684	2.63996e-15	9.19309e-14
MIR541	ENSG00000216179	6.53383	2.2329	0.330518	6.75575	1.42102e-11	2.68603e-10
MIR409	ENSG00000199107	4.65078	2.13656	0.370334	5.76929	7.96066e-09	9.57522e-08
AL132709.1	ENSG00000230805	1.21025	2.16062	0.595621	3.6275	0.000286178	0.00133226
RAP2CP1	ENSG00000270938	1.26817	2.58312	0.557729	4.6315	3.63025e-06	2.60983e-05
KIF26A	ENSG00000066735	129.916	2.9567	0.307183	9.62523	6.25666e-22	8.05761e-20
AL583722.3	ENSG00000258736	1.09617	2.45961	0.568584	4.32585	1.51945e-05	9.52009e-05
MIR4710	ENSG00000265291	1.0234	2.01711	0.462815	4.35836	1.31043e-05	8.34344e-05
INF2	ENSG00000203485	1941.24	2.1822	0.202687	10.7663	4.96394e-27	1.73804e-24
AL590326.1	ENSG00000279140	3.00224	2.24349	0.366139	6.12742	8.93163e-10	1.26723e-08
CEP170B	ENSG00000099814	654.139	2.23822	0.229693	9.74439	1.94947e-22	2.82749e-20
TEDC1	ENSG00000185347	772.728	2.21542	0.296313	7.47662	7.62561e-14	2.07503e-12
TMEM121	ENSG00000184986	13.242	2.069	0.300179	6.89255	5.4801e-12	1.10956e-10
ELK2BP	ENSG00000234402	1.8975	2.36706	0.592454	3.99536	6.45971e-05	0.000351554
ELK2AP	ENSG00000213140	3.13709	2.96009	0.543573	5.44562	5.16258e-08	5.37823e-07
AC025884.2	ENSG00000259098	1.17807	2.05972	0.596554	3.4527	0.000555008	0.00239609
AC025678.2	ENSG00000261081	0.735015	2.28321	0.528712	4.31845	1.57132e-05	9.82171e-05
KBTBD13	ENSG00000234438	1.51171	2.38723	0.693167	3.44394	0.000573295	0.00246649
AC013553.1	ENSG00000259258	21.7131	2.3255	0.23715	9.80604	1.06049e-22	1.62212e-20
C15orf59	ENSG00000205363	48.4534	2.05461	0.259264	7.92479	2.28533e-15	8.0142e-14
AC012435.2	ENSG00000261775	19.6677	2.11409	0.231624	9.12724	7.02679e-20	5.90843e-18
RF00017	ENSG00000203411	2.91628	3.29527	0.570794	5.77313	7.78128e-09	9.37456e-08
AC105036.2	ENSG00000260165	0.570743	2.01244	0.578382	3.47943	0.000502478	0.00219468
RN7SL510P	ENSG00000266308	12.9959	2.43468	0.272447	8.93635	4.0222e-19	2.9311e-17
LINGO1	ENSG00000169783	64.3713	2.90749	0.293723	9.89874	4.21544e-23	7.04938e-21
CSPG4P13	ENSG00000260139	82.0522	2.44555	0.286195	8.54505	1.2848e-17	6.9626e-16
AC104758.4	ENSG00000261244	1.27376	2.3841	0.506365	4.70828	2.4982e-06	1.85653e-05
ADAMTS7P3	ENSG00000261143	97.1488	3.29162	0.331636	9.92541	3.22764e-23	5.50011e-21
ADAMTS7	ENSG00000136378	787.172	2.23007	0.231495	9.63335	5.78119e-22	7.55381e-20
AC022558.2	ENSG00000259805	8.08791	2.34291	0.289685	8.08777	6.07676e-16	2.34778e-14
AC048382.4	ENSG00000259551	4.26506	2.51397	0.380874	6.60054	4.0967e-11	7.21139e-10
KIF7	ENSG00000166813	381.393	2.25147	0.215294	10.4576	1.35208e-25	3.6725e-23
AC027176.3	ENSG00000280377	2.24539	2.03862	0.363484	5.60856	2.04015e-08	2.27956e-07
MIR3175	ENSG00000284324	6.30004	2.55963	0.36277	7.05578	1.71635e-12	3.79112e-11
RGMA	ENSG00000182175	757.035	2.71195	0.244682	11.0836	1.50734e-28	6.89333e-26
AC087641.1	ENSG00000258611	19.3789	2.99608	0.304454	9.84086	7.5068e-23	1.19302e-20
AC090164.2	ENSG00000274139	39.4199	2.06548	0.419665	4.92174	8.57799e-07	6.99745e-06
MIR3176	ENSG00000266235	11.7565	2.95603	0.344972	8.56888	1.04495e-17	5.76988e-16
WFIKKN1	ENSG00000127578	21.2949	2.46696	0.27459	8.98417	2.60691e-19	1.9669e-17
FBXL16	ENSG00000127585	49.1474	2.33413	0.274566	8.50118	1.87672e-17	9.86035e-16
CHTF18	ENSG00000127586	165.093	2.00636	0.217701	9.2161	3.08093e-20	2.78946e-18
GNG13	ENSG00000127588	1.66876	2.96026	0.563963	5.24902	1.52907e-07	1.45187e-06
PRR25	ENSG00000167945	3.57586	2.04178	0.318131	6.41804	1.38042e-10	2.23909e-09
AL031716.1	ENSG00000260022	54.7995	2.35036	0.256129	9.17648	4.45395e-20	3.93714e-18
AC009041.2	ENSG00000260807	134.957	2.08219	0.248466	8.38018	5.28453e-17	2.55487e-15
CACNA1H	ENSG00000196557	238.795	2.64138	0.308554	8.5605	1.1238e-17	6.16467e-16
AC120498.3	ENSG00000260403	5.09996	4.94372	0.557277	8.87121	7.23565e-19	5.00432e-17
AC120498.1	ENSG00000259910	8.70144	5.93815	0.613666	9.67651	3.79453e-22	5.0764e-20
TPSG1	ENSG00000116176	15.9861	2.35321	0.329052	7.1515	8.58358e-13	1.97886e-11
AC120498.9	ENSG00000274751	5.08584	2.48527	0.449911	5.52391	3.31541e-08	3.56837e-07
AL032819.3	ENSG00000284395	1.90132	3.6103	0.510988	7.06533	1.60231e-12	3.55675e-11
CCDC154	ENSG00000197599	40.4541	2.31076	0.233381	9.90126	4.11079e-23	6.90012e-21
AL032819.2	ENSG00000279930	5.29288	2.20032	0.37136	5.92502	3.12258e-09	4.02719e-08
TELO2	ENSG00000100726	397.843	2.46644	0.210544	11.7146	1.07269e-31	9.24516e-29
IGFALS	ENSG00000099769	15.2772	2.23031	0.28672	7.77872	7.32644e-15	2.36222e-13
NPW	ENSG00000183971	3.34081	2.22715	0.374493	5.94711	2.72922e-09	3.54949e-08
SLC9A3R2	ENSG00000065054	442.064	2.49644	0.242476	10.2956	7.37601e-25	1.70397e-22
PKD1	ENSG00000008710	3748.9	2.47916	0.264952	9.35701	8.20282e-21	8.26125e-19
AC009065.6	ENSG00000261240	6.51896	2.60064	0.351926	7.38972	1.47136e-13	3.80507e-12
AC009065.3	ENSG00000260447	20.3781	2.35308	0.280598	8.38595	5.03176e-17	2.44852e-15
CASKIN1	ENSG00000167971	3.01081	2.23993	0.442996	5.05633	4.27393e-07	3.70206e-06
MIR3677	ENSG00000266643	6.6859	2.88275	0.344274	8.37343	5.59665e-17	2.68837e-15
NTN3	ENSG00000162068	21.8587	2.90246	0.294719	9.8482	6.9783e-23	1.11695e-20
MIR3178	ENSG00000266232	2.94157	3.68329	0.43465	8.47414	2.36829e-17	1.2214e-15
AC141586.2	ENSG00000260176	2.85591	2.29464	0.407759	5.62745	1.82893e-08	2.06311e-07
LINC00514	ENSG00000262152	3.53424	2.00635	0.382512	5.2452	1.56116e-07	1.47952e-06
ZNF205	ENSG00000122386	107.837	2.29407	0.216819	10.5806	3.6654e-26	1.1025e-23
C16orf90	ENSG00000215131	3.18847	2.15003	0.392478	5.47808	4.29958e-08	4.54575e-07
AC005736.3	ENSG00000263159	6.34278	2.20037	0.307015	7.16697	7.66745e-13	1.78882e-11
GLIS2	ENSG00000126603	377.299	2.31122	0.25228	9.16131	5.12706e-20	4.46174e-18
VASN	ENSG00000168140	927.265	2.40015	0.248248	9.66838	4.10823e-22	5.47972e-20
RF00017	ENSG00000276096	20.5889	2.49031	0.246571	10.0998	5.5366e-24	1.11271e-21
TMEM114	ENSG00000232258	0.636508	2.3182	0.973235	2.38195	0.0172212	0.0458289
RF00017	ENSG00000274505	15.2399	2.87498	0.300018	9.58269	9.45453e-22	1.15772e-19
RN7SL274P	ENSG00000242430	2.52433	3.42053	0.556578	6.14565	7.96374e-10	1.14102e-08
AC138932.1	ENSG00000183458	177.167	2.71765	0.277452	9.79504	1.18255e-22	1.78446e-20
PKD1P6	ENSG00000250251	468.019	2.14465	0.230071	9.32167	1.14526e-20	1.11581e-18
AC138969.3	ENSG00000257366	0.636757	2.49574	0.871314	2.86434	0.00417885	0.0138687
AC138969.2	ENSG00000227827	71.0944	2.19599	0.329372	6.66721	2.60714e-11	4.74012e-10
AC126755.1	ENSG00000205746	176.96	3.49201	0.314476	11.1042	1.19648e-28	5.64448e-26
AC126755.2	ENSG00000233024	6.40004	3.69201	0.389373	9.48194	2.49594e-21	2.8391e-19
PKD1P5	ENSG00000254681	97.5038	2.4073	0.363179	6.62842	3.3929e-11	6.06782e-10
AC138904.1	ENSG00000246465	4.34018	2.57203	0.393266	6.54017	6.1448e-11	1.05716e-09
AC138894.3	ENSG00000271623	0.693604	3.50426	0.862084	4.06488	4.8058e-05	0.000269429
AC138894.1	ENSG00000261832	2.53799	2.75763	0.469575	5.87261	4.28976e-09	5.40799e-08
AC145285.5	ENSG00000270424	1.54594	2.78508	0.559008	4.98218	6.28704e-07	5.2539e-06
AC145285.6	ENSG00000275807	23.1828	2.57748	0.220927	11.6666	1.88721e-31	1.5345e-28
SLX1B	ENSG00000181625	5.67242	2.50233	0.413302	6.05447	1.4088e-09	1.91907e-08
PAGR1	ENSG00000280789	86.2914	3.0514	0.221974	13.7467	5.33176e-43	5.97383e-39
SEZ6L2	ENSG00000174938	56.6871	2.30996	0.364079	6.34468	2.22885e-10	3.50616e-09
ASPHD1	ENSG00000174939	19.9011	2.2732	0.271505	8.37258	5.63695e-17	2.70483e-15
AC012645.2	ENSG00000261367	13.1608	2.52079	0.272822	9.23969	2.47215e-20	2.27504e-18
AC002310.6	ENSG00000278922	32.8352	2.5132	0.213877	11.7507	7.00515e-32	6.54062e-29
AC093249.2	ENSG00000260167	17.6864	2.71237	0.273547	9.91557	3.56217e-23	6.02437e-21
AC093249.6	ENSG00000261840	32.9133	3.4886	0.263354	13.2468	4.70908e-40	2.63809e-36
RF00017	ENSG00000274848	1.81473	2.20873	0.552435	3.99817	6.38332e-05	0.000347904
MIR762HG	ENSG00000260083	33.0937	2.33906	0.213202	10.9711	5.26445e-28	2.12556e-25
FBXL19	ENSG00000099364	284.633	2.41494	0.208801	11.5657	6.14689e-31	4.24666e-28
ARMC5	ENSG00000140691	156.94	2.10606	0.189639	11.1057	1.17737e-28	5.61344e-26
FRG2IP	ENSG00000260598	1.04221	3.12779	1.10099	2.84088	0.00449893	0.0147659
AC007610.1	ENSG00000259843	1.36002	2.74886	0.582406	4.71984	2.36031e-06	1.76245e-05
MIR3181	ENSG00000264947	0.956334	4.619	0.882149	5.23607	1.6403e-07	1.54537e-06
CCDC102A	ENSG00000135736	166.307	2.17832	0.211467	10.301	6.97293e-25	1.62763e-22
MTSS1L	ENSG00000132613	253.008	2.19478	0.233954	9.38123	6.52067e-21	6.65687e-19
AC009097.4	ENSG00000261513	7.13982	5.006	0.47207	10.6044	2.8436e-26	8.6695e-24
CTRB2	ENSG00000168928	1.4594	3.42815	0.702562	4.8795	1.06356e-06	8.48898e-06
CTRB1	ENSG00000168925	8.17553	2.6103	0.319577	8.16797	3.1362e-16	1.30627e-14
AC009078.2	ENSG00000240338	26.6906	3.10001	0.28443	10.899	1.165e-27	4.54014e-25
BCAR1	ENSG00000050820	687.408	2.42574	0.226575	10.7061	9.52436e-27	3.20942e-24
SYCE1L	ENSG00000205078	34.1538	2.31445	0.246117	9.40387	5.25899e-21	5.45189e-19
RN7SL134P	ENSG00000263360	0.69929	3.41492	0.885308	3.85732	0.000114638	0.000589393
ADAD2	ENSG00000140955	1.64646	2.05343	0.52635	3.90126	9.56925e-05	0.000501949
LINC00311	ENSG00000179219	21.1033	2.27334	0.323745	7.022	2.18716e-12	4.73766e-11
MIR5093	ENSG00000266307	2.22905	2.46468	0.439381	5.60944	2.02986e-08	2.26864e-07
AC010531.5	ENSG00000269901	38.881	2.17272	0.217901	9.97113	2.03904e-23	3.67003e-21
ZNF469	ENSG00000225614	553.996	3.36781	0.284324	11.845	2.28467e-32	2.43791e-29
AC138028.1	ENSG00000182376	67.1846	2.02469	0.235012	8.61525	6.97904e-18	4.03067e-16
CDH15	ENSG00000129910	32.0298	2.14978	0.383059	5.61214	1.99838e-08	2.23848e-07
VPS9D1-AS1	ENSG00000261373	31.4297	2.89933	0.260818	11.1163	1.04514e-28	5.03657e-26
AC129507.4	ENSG00000262920	8.77885	2.50396	0.313049	7.99863	1.25812e-15	4.60662e-14
AC036164.1	ENSG00000263017	7.81405	2.59045	0.369105	7.01821	2.24735e-12	4.85161e-11
MIR3183	ENSG00000264429	13.03	3.46623	0.33579	10.3226	5.56891e-25	1.32054e-22
RN7SL624P	ENSG00000265777	2.96656	2.43109	0.47852	5.08043	3.76581e-07	3.29924e-06
AC006435.4	ENSG00000279872	3.19297	2.947	0.368539	7.99643	1.28081e-15	4.6859e-14
OR1D3P	ENSG00000262106	0.985154	2.75053	1.08773	2.52869	0.011449	0.0326117
AC027796.3	ENSG00000262304	13.7753	2.69201	0.280812	9.58653	9.11005e-22	1.12786e-19
RN7SL774P	ENSG00000263882	4.88784	2.6795	0.449353	5.96301	2.47633e-09	3.24672e-08
RN7SL784P	ENSG00000264113	9.73945	4.00004	0.428611	9.33257	1.03339e-20	1.02237e-18
AC004771.3	ENSG00000262227	19.3971	2.04124	0.221277	9.2248	2.84079e-20	2.58247e-18
AC004706.4	ENSG00000282936	44.9912	3.49249	0.272523	12.8154	1.34497e-37	4.63672e-34
MIR497HG	ENSG00000267532	90.5114	2.0193	0.214576	9.41066	4.93016e-21	5.17459e-19
PLSCR3	ENSG00000187838	21.0641	2.89058	0.250246	11.551	7.29952e-31	4.88273e-28
SPEM2	ENSG00000184560	1.07137	2.74608	0.93042	2.95144	0.00316296	0.0109067
AC016876.3	ENSG00000276384	3.17486	2.38042	0.353337	6.73698	1.61715e-11	3.03206e-10
AC135178.5	ENSG00000269947	16.7679	2.20056	0.236262	9.31407	1.23021e-20	1.18569e-18
HS3ST3A1	ENSG00000153976	15.7667	2.42332	0.369175	6.56416	5.23259e-11	9.09302e-10
RAI1	ENSG00000108557	628.018	2.17227	0.233316	9.31043	1.2732e-20	1.22187e-18
MIR33B	ENSG00000207839	1.35297	4.11718	0.568882	7.23732	4.57636e-13	1.10625e-11
LINC02076	ENSG00000220161	4.74088	4.30153	0.529034	8.13092	4.26059e-16	1.6973e-14
MIR1180	ENSG00000221540	1.85008	3.40974	0.584158	5.83703	5.31402e-09	6.5826e-08
AC025627.2	ENSG00000263107	2.30917	2.76464	0.661551	4.17903	2.9276e-05	0.000172481
AC129926.1	ENSG00000265246	1.42885	3.19919	0.531174	6.02287	1.7135e-09	2.30197e-08
AC127024.7	ENSG00000279337	10.4397	2.66077	0.311836	8.5326	1.431e-17	7.68313e-16
MIR193A	ENSG00000207614	3.68769	3.59416	0.441129	8.14765	3.71074e-16	1.50911e-14
AC116407.3	ENSG00000280020	18.5463	2.74626	0.266361	10.3103	6.33096e-25	1.48552e-22
AC005899.6	ENSG00000274341	41.7865	2.21424	0.234938	9.42478	4.31004e-21	4.58819e-19
TMEM132E	ENSG00000181291	18.2214	2.04873	0.343114	5.97099	2.35822e-09	3.09936e-08
AC243654.3	ENSG00000276054	14.6317	2.35691	0.261254	9.02151	1.8552e-19	1.436e-17
RNU6-233P	ENSG00000222777	1.01023	2.4903	0.604329	4.12076	3.7762e-05	0.000217077
PNMT	ENSG00000141744	18.6991	2.81342	0.55227	5.09428	3.50072e-07	3.09147e-06
MIR4728	ENSG00000265178	2.1982	2.38255	0.413888	5.75652	8.58676e-09	1.02567e-07
PLEKHH3	ENSG00000068137	349.181	2.44516	0.220224	11.1031	1.21187e-28	5.65752e-26
CCR10	ENSG00000184451	20.6221	2.41487	0.26402	9.14651	5.88025e-20	5.04857e-18
ASB16	ENSG00000161664	87.9547	2.75415	0.246343	11.1802	5.09999e-29	2.56816e-26
AC091152.4	ENSG00000279879	9.06268	2.14815	0.282693	7.59888	2.98697e-14	8.66946e-13
RN7SL819P	ENSG00000264251	3.36055	3.66962	0.446067	8.2266	1.92604e-16	8.35617e-15
MIR6784	ENSG00000277249	1.85458	3.79205	0.635594	5.96615	2.42921e-09	3.188e-08
MIR152	ENSG00000207947	4.28267	3.48456	0.396111	8.79693	1.40605e-18	9.22619e-17
AC015656.1	ENSG00000279036	7.12628	3.78316	0.430645	8.78487	1.5655e-18	1.02127e-16
AC006487.1	ENSG00000249906	8.01637	2.16099	0.334773	6.45509	1.08157e-10	1.78866e-09
HILS1	ENSG00000188662	13.8748	2.8946	0.400384	7.22957	4.84515e-13	1.16682e-11
COL1A1	ENSG00000108821	90613.7	2.70737	0.403025	6.71763	1.84703e-11	3.43764e-10
AC005920.4	ENSG00000262006	2.2925	2.6171	0.616737	4.24347	2.20093e-05	0.000133476
RNU2-58P	ENSG00000252212	4.42708	3.31281	0.390138	8.49139	2.04187e-17	1.06905e-15
TBX2-AS1	ENSG00000267280	38.3105	2.99509	0.261879	11.4369	2.73472e-30	1.70225e-27
TBX2	ENSG00000121068	328.91	2.86945	0.283605	10.1178	4.60807e-24	9.38726e-22
C17orf82	ENSG00000187013	8.31215	3.80931	0.422403	9.01817	1.91252e-19	1.47274e-17
AC127029.2	ENSG00000263489	1.25116	2.41387	0.655449	3.68276	0.000230718	0.00109584
AC007448.3	ENSG00000266473	3.0063	2.21277	0.354366	6.24432	4.2565e-10	6.41653e-09
AC134407.2	ENSG00000279573	87.3012	3.1731	0.2424	13.0903	3.73946e-39	1.67591e-35
RN7SL622P	ENSG00000265052	5.35599	3.15635	0.517733	6.0965	1.08418e-09	1.51512e-08
CDR2L	ENSG00000109089	313.661	2.19362	0.220566	9.94542	2.6405e-23	4.53408e-21
TEN1-CDK3	ENSG00000261408	28.4085	3.41584	0.254318	13.4314	3.95953e-41	2.95757e-37
AC111182.1	ENSG00000266998	67.491	2.10769	0.211457	9.96745	2.11588e-23	3.77799e-21
RBFOX3	ENSG00000167281	31.3859	2.55803	0.298527	8.56883	1.04539e-17	5.76988e-16
MIR4730	ENSG00000264961	4.48986	2.48801	0.328232	7.58005	3.45434e-14	9.90488e-13
CEP131	ENSG00000141577	216.722	2.05311	0.214326	9.57938	9.76296e-22	1.18256e-19
AC110285.6	ENSG00000275966	10.6581	3.43555	0.337428	10.1816	2.39639e-24	5.1387e-22
BAHCC1	ENSG00000266074	809.263	2.65926	0.259411	10.2512	1.16916e-24	2.63308e-22
MIR4740	ENSG00000266392	4.2838	2.7039	0.388957	6.95166	3.61004e-12	7.53219e-11
MRPL12	ENSG00000262814	27.3403	2.2518	0.307939	7.31248	2.62258e-13	6.5407e-12
AC145207.8	ENSG00000264769	16.5602	2.12721	0.225483	9.434	3.94734e-21	4.24239e-19
FASN	ENSG00000169710	1474.13	2.01584	0.291403	6.91768	4.59084e-12	9.37774e-11
MIR4525	ENSG00000266107	1.56645	2.534	0.538202	4.70827	2.49833e-06	1.85653e-05
AC024361.3	ENSG00000263321	9.59642	2.11421	0.287723	7.34807	2.01095e-13	5.09467e-12
AC130371.2	ENSG00000274370	108.043	2.24546	0.226879	9.89718	4.28172e-23	7.1336e-21
ELOA3D	ENSG00000274744	1.21964	2.12574	0.622106	3.41701	0.000633132	0.00269315
HNRNPA1P11	ENSG00000264315	1.10051	2.23318	0.613617	3.63937	0.000273306	0.00127777
AC018445.1	ENSG00000275186	22.7989	2.00046	0.266248	7.51351	5.75641e-14	1.6014e-12
KCNG2	ENSG00000178342	13.0568	2.57153	0.249092	10.3236	5.50987e-25	1.31349e-22
SOX12	ENSG00000177732	154.958	2.29346	0.206992	11.08	1.56933e-28	7.0758e-26
OXT	ENSG00000101405	6.08365	2.95745	0.396235	7.46388	8.4008e-14	2.2708e-12
UBOX5	ENSG00000185019	333.96	2.01449	0.161553	12.4695	1.09466e-35	2.13301e-32
RNU6-1159P	ENSG00000199803	0.803945	2.94152	0.674088	4.3637	1.2788e-05	8.16175e-05
RNU6-115P	ENSG00000201180	1.38949	3.2043	0.68029	4.7102	2.4748e-06	1.84088e-05
SNORA71D	ENSG00000200354	161.38	2.94373	0.385894	7.62834	2.37802e-14	7.02542e-13
RF00017	ENSG00000277965	0.656148	2.31753	0.721912	3.21027	0.00132612	0.00514748
RF00017	ENSG00000277051	9.86858	3.99954	0.43593	9.17473	4.52692e-20	3.99376e-18
TRERNA1	ENSG00000231265	1.39792	2.25454	0.727639	3.09843	0.00194551	0.00718043
LAMA5	ENSG00000130702	1536.89	2.45302	0.263458	9.31085	1.26812e-20	1.2196e-18
LAMA5-AS1	ENSG00000228812	8.66989	2.83584	0.347954	8.15003	3.63843e-16	1.48558e-14
BX640514.1	ENSG00000264490	1.1463	2.90387	1.13304	2.56291	0.0103799	0.0300416
COL9A3	ENSG00000092758	62.1544	2.01721	0.31628	6.37794	1.79492e-10	2.86273e-09
BIRC7	ENSG00000101197	47.9105	2.69101	0.422402	6.37073	1.88134e-10	2.99098e-09
NKAIN4	ENSG00000101198	7.8182	2.26241	0.403181	5.61142	2.00678e-08	2.24676e-07
MIR4326	ENSG00000266104	3.21512	2.47591	0.369674	6.69754	2.11951e-11	3.90745e-10
PPDPF	ENSG00000125534	299.325	2.00385	0.220698	9.0796	1.08973e-19	8.9121e-18
RTEL1-TNFRSF6B	ENSG00000026036	218.489	2.23583	0.22297	10.0275	1.15384e-23	2.17276e-21
AL121845.3	ENSG00000273154	4.82935	2.96487	0.351484	8.43531	3.30321e-17	1.66151e-15
ZBTB46-AS1	ENSG00000231208	10.4452	2.06161	0.27455	7.50906	5.95545e-14	1.65369e-12
MIR647	ENSG00000207554	16.9071	3.3677	0.316883	10.6276	2.21758e-26	7.04859e-24
UCKL1-AS1	ENSG00000280213	101.808	2.0928	0.227614	9.1945	3.76749e-20	3.35681e-18
SOX18	ENSG00000203883	89.1271	2.30566	0.300939	7.66156	1.83695e-14	5.52157e-13
AL355803.1	ENSG00000237371	4.66939	2.43947	0.355407	6.86389	6.70121e-12	1.34075e-10
LKAAEAR1	ENSG00000171695	1.71109	2.66318	0.472243	5.63942	1.70622e-08	1.93491e-07
AC010507.1	ENSG00000282051	1.93977	2.96473	0.812586	3.64851	0.000263766	0.0012373
C2CD4C	ENSG00000183186	10.2235	2.95414	0.396726	7.4463	9.59912e-14	2.57001e-12
ODF3L2	ENSG00000181781	1.42172	2.1623	0.596373	3.62575	0.000288125	0.00134007
MADCAM1	ENSG00000099866	12.6307	2.68551	0.275752	9.73887	2.05839e-22	2.95676e-20
FGF22	ENSG00000070388	7.09147	2.0785	0.335895	6.18794	6.09553e-10	8.92756e-09
PALM	ENSG00000099864	616.075	2.14176	0.281386	7.61146	2.71016e-14	7.91793e-13
PLPPR3	ENSG00000129951	4.5902	2.2358	0.372323	6.00501	1.91325e-09	2.54817e-08
GRIN3B	ENSG00000116032	19.1672	2.25329	0.29549	7.62559	2.42913e-14	7.16225e-13
CBARP	ENSG00000099625	14.0377	3.05273	0.330588	9.23424	2.60126e-20	2.38406e-18
AC005329.1	ENSG00000248015	5.93631	3.18698	0.391632	8.1377	4.02851e-16	1.61925e-14
APC2	ENSG00000115266	98.6531	2.57746	0.22099	11.6632	1.96435e-31	1.54449e-28
RN7SL477P	ENSG00000239367	1.34228	3.09783	0.706526	4.3846	1.16201e-05	7.48688e-05
MBD3	ENSG00000071655	597.583	2.46762	0.188683	13.0781	4.39348e-39	1.79002e-35
KLF16	ENSG00000129911	190.624	2.25402	0.222576	10.127	4.19421e-24	8.62256e-22
ADAT3	ENSG00000213638	18.0814	3.06445	0.314067	9.75731	1.71651e-22	2.50583e-20
AC005306.1	ENSG00000267283	5.30474	3.22162	0.394912	8.15781	3.41165e-16	1.40533e-14
AC004678.1	ENSG00000275468	6.01819	3.25429	0.360718	9.02171	1.85175e-19	1.43581e-17
AMH	ENSG00000104899	10.8938	2.33099	0.288656	8.07532	6.73015e-16	2.58684e-14
LINGO3	ENSG00000220008	38.533	2.07534	0.301749	6.8777	6.08285e-12	1.22359e-10
RN7SL121P	ENSG00000263974	3.64068	2.0065	0.374651	5.35565	8.52495e-08	8.49405e-07
DOHH	ENSG00000129932	64.9183	2.17949	0.209847	10.3861	2.86804e-25	7.18084e-23
AC005786.4	ENSG00000279590	1.66702	2.63794	0.497166	5.30595	1.12086e-07	1.09202e-06
TBXA2R	ENSG00000006638	47.9216	2.14084	0.232037	9.22628	2.80194e-20	2.55232e-18
RN7SL202P	ENSG00000266627	1.97467	2.19696	0.41768	5.2599	1.44133e-07	1.37556e-06
HDGFL2	ENSG00000167674	626.691	2.06846	0.176238	11.7367	8.26037e-32	7.4041e-29
ZNF358	ENSG00000198816	210.51	2.1619	0.201819	10.7121	8.93422e-27	3.05653e-24
PRR36	ENSG00000183248	4.30664	3.09521	0.417042	7.42182	1.15519e-13	3.058e-12
CTXN1	ENSG00000178531	7.08757	3.25895	0.419155	7.77505	7.54203e-15	2.42128e-13
KANK3	ENSG00000186994	106.062	2.11742	0.261051	8.11114	5.01467e-16	1.97663e-14
AC136469.2	ENSG00000279827	11.5877	2.06426	0.269849	7.64969	2.01461e-14	5.99924e-13
COL5A3	ENSG00000080573	3214.75	3.66936	0.308681	11.8872	1.37889e-32	1.58456e-29
RAVER1	ENSG00000161847	199.725	2.01022	0.212866	9.44362	3.60128e-21	3.88912e-19
AC011472.5	ENSG00000279807	11.456	3.13634	0.30181	10.3918	2.70304e-25	6.80574e-23
RN7SL619P	ENSG00000266770	4.54641	2.10739	0.384738	5.47747	4.31458e-08	4.55758e-07
MIR23A	ENSG00000207980	63.1354	3.65418	0.292924	12.4749	1.0239e-35	2.08603e-32
NOTCH3	ENSG00000074181	4161.57	2.6899	0.294376	9.13762	6.38431e-20	5.42933e-18
AC008894.3	ENSG00000279198	47.7092	2.68214	0.281349	9.53314	1.52594e-21	1.78559e-19
ANO8	ENSG00000074855	255.759	2.09297	0.203984	10.2604	1.06242e-24	2.41698e-22
AC008761.2	ENSG00000269752	1.73159	2.24406	0.540545	4.15147	3.30348e-05	0.0001923
MAP1S	ENSG00000130479	417.536	2.21693	0.209016	10.6065	2.77884e-26	8.53009e-24
PDE4C	ENSG00000105650	4.47437	2.04646	0.471682	4.33865	1.43361e-05	9.03152e-05
AC008397.1	ENSG00000284797	1.17889	2.25376	0.711091	3.16944	0.00152732	0.00582355
TMEM59L	ENSG00000105696	17.8969	2.08479	0.341539	6.10411	1.03375e-09	1.44961e-08
AC011448.1	ENSG00000258674	6.71304	2.5806	0.339233	7.60715	2.80217e-14	8.16015e-13
AC011477.4	ENSG00000267581	4.5296	2.55801	0.404231	6.32809	2.48218e-10	3.87745e-09
AC008626.2	ENSG00000279966	0.621097	2.1537	0.840225	2.56324	0.01037	0.0300151
HSPB6	ENSG00000004776	55.9496	3.92331	0.399296	9.82556	8.73868e-23	1.35987e-20
AC002398.1	ENSG00000267049	13.0938	2.38019	0.333654	7.13373	9.76867e-13	2.23141e-11
ARHGAP33	ENSG00000004777	161.246	2.47364	0.232854	10.6232	2.32561e-26	7.33992e-24
LRFN3	ENSG00000126243	104.105	2.3119	0.24448	9.45643	3.18636e-21	3.55231e-19
C19orf33	ENSG00000167644	2.85739	2.46963	0.347272	7.1115	1.14792e-12	2.59567e-11
AC067969.2	ENSG00000269445	1.40419	3.72602	0.692769	5.37844	7.51345e-08	7.56527e-07
CCER2	ENSG00000262484	7.41181	2.62725	0.32337	8.12459	4.48888e-16	1.78191e-14
MIR4530	ENSG00000266559	4.65578	4.22368	0.484942	8.70966	3.04798e-18	1.88937e-16
MIR641	ENSG00000207631	8.14213	2.83095	0.300875	9.40906	5.00591e-21	5.24182e-19
LTBP4	ENSG00000090006	4368.4	2.44357	0.318022	7.68367	1.54597e-14	4.72296e-13
CYP2A6	ENSG00000255974	49.4023	2.15	0.249021	8.63381	5.93407e-18	3.48098e-16
AC010616.1	ENSG00000268041	23.4357	2.13458	0.287796	7.41699	1.19812e-13	3.1586e-12
ERF	ENSG00000105722	460.114	2.10653	0.187186	11.2537	2.2207e-29	1.17088e-26
CIC	ENSG00000079432	1741.92	2.08814	0.220672	9.46267	3.00174e-21	3.36323e-19
MEGF8	ENSG00000105429	1047.14	2.03301	0.182761	11.1239	9.60072e-29	4.67691e-26
ZNF428	ENSG00000131116	161.909	2.88049	0.217736	13.2293	5.94558e-40	2.9607e-36
APOC2	ENSG00000234906	2.12848	2.78824	0.455045	6.12741	8.9323e-10	1.26723e-08
EXOC3L2	ENSG00000283632	90.0591	2.43908	0.297644	8.19462	2.51391e-16	1.06188e-14
AC074212.1	ENSG00000259605	10.2226	2.3149	0.350132	6.6115	3.80449e-11	6.74202e-10
SIX5	ENSG00000177045	66.3314	2.56724	0.255042	10.0659	7.81441e-24	1.52269e-21
DMPK	ENSG00000104936	505.196	2.2714	0.20602	11.0251	2.89044e-28	1.23372e-25
MIR769	ENSG00000211580	1.22704	2.21209	0.522774	4.23145	2.32188e-05	0.000139959
PNMA8B	ENSG00000204851	65.4485	2.49112	0.204276	12.1948	3.31205e-34	4.78826e-31
CCDC9	ENSG00000105321	491.829	2.64991	0.203476	13.0232	9.02595e-39	3.37097e-35
INAFM1	ENSG00000257704	74.2813	2.18863	0.195739	11.1814	5.03184e-29	2.56264e-26
AC010519.1	ENSG00000268746	25.8355	3.31054	0.301709	10.9726	5.17424e-28	2.10813e-25
EHD2	ENSG00000024422	1711.6	2.2181	0.244184	9.08374	1.04905e-19	8.59514e-18
ZSWIM9	ENSG00000185453	84.1629	3.25907	0.23868	13.6545	1.8973e-42	1.70062e-38
LMTK3	ENSG00000142235	15.8375	2.01626	0.295145	6.83141	8.40862e-12	1.65794e-10
PLEKHA4	ENSG00000105559	1241.64	2.39907	0.193909	12.3721	3.69884e-35	6.13966e-32
KCNA7	ENSG00000104848	9.37024	2.04295	0.35414	5.76876	7.98583e-09	9.60034e-08
DKKL1	ENSG00000104901	5.87053	2.78059	0.332186	8.37058	5.7336e-17	2.74827e-15
FLT3LG	ENSG00000090554	32.7317	2.19181	0.246427	8.89436	5.87568e-19	4.10812e-17
PRR12	ENSG00000126464	647.249	2.56505	0.237591	10.7961	3.59152e-27	1.29807e-24
SCAF1	ENSG00000126461	678.35	3.00695	0.235363	12.7758	2.23913e-37	6.69008e-34
RF00017	ENSG00000276729	2.94481	2.61037	0.378391	6.89862	5.25113e-12	1.06392e-10
ASPDH	ENSG00000204653	26.2675	2.02004	0.246657	8.18967	2.61943e-16	1.1039e-14
LRRC4B	ENSG00000131409	21.8625	2.63978	0.307824	8.57561	9.85628e-18	5.50784e-16
SHANK1	ENSG00000161681	20.8506	2.55012	0.374075	6.81715	9.2866e-12	1.81746e-10
CLEC11A	ENSG00000105472	120.577	2.06639	0.2456	8.41362	3.97553e-17	1.97092e-15
SNORD88A	ENSG00000221241	2.15898	2.04004	0.412819	4.94172	7.74356e-07	6.36893e-06
KLK14	ENSG00000129437	3.20427	2.13778	0.428362	4.99059	6.0195e-07	5.06051e-06
SPACA6P-AS	ENSG00000269959	39.0594	2.17532	0.238531	9.11969	7.53393e-20	6.26434e-18
MIR99B	ENSG00000207550	4.63201	5.25794	0.603217	8.71649	2.86972e-18	1.78628e-16
AC022150.2	ENSG00000268970	35.5558	2.26434	0.195638	11.5741	5.57233e-31	3.98128e-28
AC092070.4	ENSG00000269758	0.933316	2.82766	0.56518	5.00311	5.64113e-07	4.77106e-06
RN7SL317P	ENSG00000242668	0.619456	2.13868	0.754626	2.8341	0.00459556	0.015039
AC011453.1	ENSG00000269842	2.82811	2.0338	0.434636	4.67932	2.87831e-06	2.10986e-05
PPP1R12C	ENSG00000125503	1573.93	2.30938	0.194354	11.8823	1.46292e-32	1.63909e-29
C19orf85	ENSG00000283567	3.96958	2.95669	0.406664	7.2706	3.57882e-13	8.75979e-12
AC008735.5	ENSG00000279063	1.42434	2.3255	0.541015	4.2984	1.72038e-05	0.000106716
ZNF628	ENSG00000197483	64.5173	2.57207	0.246426	10.4375	1.67208e-25	4.43418e-23
NAT14	ENSG00000090971	83.9269	2.09488	0.206749	10.1325	3.96464e-24	8.26434e-22
SSC5D	ENSG00000179954	2115.39	3.08939	0.279249	11.0632	1.89189e-28	8.31265e-26
ZNF579	ENSG00000218891	54.7891	2.83254	0.232145	12.2016	3.04812e-34	4.55358e-31
ZNF865	ENSG00000261221	119.478	2.36588	0.222179	10.6486	1.77087e-26	5.7511e-24
ZNF444	ENSG00000167685	231.987	2.04159	0.176604	11.5603	6.5516e-31	4.44883e-28
AC003005.2	ENSG00000268266	4.36495	2.92045	0.461712	6.32527	2.52794e-10	3.94481e-09
ZSCAN1	ENSG00000152467	7.18209	2.85469	0.315658	9.04362	1.51565e-19	1.21298e-17
LETM1P2	ENSG00000268660	4.0174	2.14562	0.331136	6.47958	9.19799e-11	1.53873e-09
ZNF497	ENSG00000174586	22.6369	2.08326	0.225085	9.25544	2.13355e-20	1.98381e-18
ZNF837	ENSG00000152475	33.5156	2.26864	0.227805	9.95866	2.31148e-23	4.07848e-21
RN7SL693P	ENSG00000265272	3.75224	3.01326	0.469109	6.42336	1.33297e-10	2.16919e-09
RN7SL525P	ENSG00000264910	3.72274	2.48267	0.445883	5.56799	2.57695e-08	2.82651e-07
MXRA5Y	ENSG00000235649	213.29	2.48207	0.410238	6.05032	1.44556e-09	1.96498e-08
MIR4761	ENSG00000284031	3.03787	2.21701	0.332681	6.66408	2.66332e-11	4.83639e-10
ARVCF	ENSG00000099889	416.038	2.35575	0.236641	9.95499	2.39858e-23	4.18277e-21
MIR185	ENSG00000208023	4.74892	3.61921	0.377772	9.58041	9.66646e-22	1.17404e-19
CCDC188	ENSG00000234409	40.2722	2.51036	0.271782	9.23667	2.54283e-20	2.33529e-18
SCARF2	ENSG00000244486	199.851	3.28077	0.314091	10.4453	1.53987e-25	4.13247e-23
P2RX6	ENSG00000099957	54.2099	2.05821	0.304887	6.75073	1.471e-11	2.77232e-10
AC245060.2	ENSG00000234630	11.136	2.48368	0.321059	7.73589	1.02685e-14	3.23403e-13
AP000344.2	ENSG00000248409	1.01949	2.61984	0.639482	4.09682	4.18866e-05	0.000238409
CHCHD10	ENSG00000250479	236.681	2.06436	0.209454	9.85588	6.46507e-23	1.04225e-20
DDTL	ENSG00000099974	73.3005	2.36642	0.20948	11.2967	1.36316e-29	7.28763e-27
SPECC1L-ADORA2A	ENSG00000258555	7.29105	2.36365	0.328903	7.18646	6.64912e-13	1.56756e-11
Z99916.2	ENSG00000271181	2.76564	2.01998	0.385372	5.24165	1.59151e-07	1.50383e-06
Z93930.3	ENSG00000272858	91.5601	2.81308	0.23661	11.8891	1.34809e-32	1.58456e-29
MIR6069	ENSG00000274280	4.75856	2.17155	0.327077	6.63925	3.15277e-11	5.6655e-10
RASD2	ENSG00000100302	19.9223	2.19601	0.364144	6.03062	1.63333e-09	2.20021e-08
Z95114.4	ENSG00000279927	5.08477	2.04664	0.366367	5.58632	2.31926e-08	2.56901e-07
Z95114.1	ENSG00000279217	20.0209	2.02431	0.320451	6.31708	2.66553e-10	4.14507e-09
BAIAP2L2	ENSG00000128298	22.1715	2.32127	0.266848	8.69885	3.35266e-18	2.0668e-16
AL022238.3	ENSG00000272834	21.3879	2.04154	0.237385	8.60013	7.96239e-18	4.53431e-16
RNU6-495P	ENSG00000199865	3.8309	2.2618	0.380893	5.93816	2.88244e-09	3.73385e-08
MIR33A	ENSG00000207932	1.67294	2.8701	0.510495	5.62219	1.88552e-08	2.1216e-07
AL049757.1	ENSG00000274717	25.3584	2.249	0.264937	8.4888	2.08791e-17	1.0868e-15
SCUBE1	ENSG00000159307	1294.35	2.0147	0.503018	4.00523	6.19576e-05	0.000338959
BX324167.1	ENSG00000235091	0.607277	2.11408	0.847904	2.4933	0.0126562	0.0354486
MIRLET7BHG	ENSG00000197182	1145.95	2.06556	0.193714	10.6629	1.51713e-26	4.9995e-24
MIR6821	ENSG00000276753	1.35144	3.55542	0.591205	6.01386	1.81162e-09	2.42363e-08
AL022328.2	ENSG00000273137	24.8025	2.06736	0.218775	9.44972	3.39735e-21	3.73954e-19
SCO2	ENSG00000130489	16.5485	3.60612	0.459642	7.84548	4.31284e-15	1.44894e-13
SHANK3	ENSG00000251322	996.13	2.31601	0.293172	7.89984	2.79258e-15	9.67942e-14
FP671120.1	ENSG00000278996	2.33921	2.12604	0.456222	4.6601	3.16049e-06	2.29792e-05
RNA5-8S5	ENSG00000277739	1.51533	2.87116	0.647919	4.43136	9.3639e-06	6.14979e-05
RNA5-8SN4	ENSG00000275215	1.51677	2.63484	0.544827	4.83611	1.32407e-06	1.03851e-05
FP236383.3	ENSG00000281181	1.61577	2.46871	0.779444	3.16727	0.00153878	0.00585876
CR382287.2	ENSG00000279851	1.28345	2.5793	0.681218	3.7863	0.000152905	0.0007604
RNA5SP488	ENSG00000201812	1.43529	2.6602	0.502586	5.29302	1.20313e-07	1.16585e-06
RN7SL163P	ENSG00000266195	1.87264	2.07013	0.574617	3.60262	0.000315029	0.00145149
AP000692.2	ENSG00000273199	7.68669	2.85044	0.274222	10.3946	2.62336e-25	6.68017e-23
AP000697.1	ENSG00000224269	5.4309	5.06285	0.589006	8.59558	8.28485e-18	4.69409e-16
RF00432	ENSG00000207147	0.926915	2.0354	0.636802	3.19628	0.0013921	0.00536777
MIR3197	ENSG00000263681	0.948743	3.43613	0.709664	4.84192	1.28593e-06	1.01072e-05
LINC00319	ENSG00000188660	0.849992	5.06571	1.92597	2.63021	0.00853319	0.0254972
LINC00165	ENSG00000261706	0.773642	2.69802	0.689985	3.91025	9.21995e-05	0.000485387
COL18A1	ENSG00000182871	5973.32	4.37484	0.304255	14.3789	7.02444e-47	3.14815e-42
COL18A1-AS2	ENSG00000224574	54.2623	2.29708	0.294663	7.79562	6.40951e-15	2.09828e-13
COL18A1-AS1	ENSG00000183535	152.396	3.84968	0.323545	11.8984	1.20599e-32	1.46079e-29
COL6A1	ENSG00000142156	45179.9	3.94035	0.308246	12.7831	2.03676e-37	6.52012e-34
AP001471.1	ENSG00000227438	9.95645	2.10532	0.300053	7.0165	2.27498e-12	4.90654e-11
COL6A2	ENSG00000142173	57039	3.36102	0.286088	11.7482	7.21237e-32	6.59667e-29
MT-ND1	ENSG00000198888	10438.3	3.34827	0.296399	11.2965	1.36591e-29	7.28763e-27
MT-ND2	ENSG00000198763	4921.82	2.82322	0.275864	10.2341	1.39499e-24	3.07977e-22
MT-TD	ENSG00000210154	9.50091	2.02247	0.397914	5.08269	3.72132e-07	3.2644e-06
MT-ATP6	ENSG00000198899	9407.51	2.62128	0.249161	10.5205	6.95396e-26	1.9725e-23
MT-TR	ENSG00000210174	29.3865	2.38335	0.373736	6.3771	1.80467e-10	2.87522e-09
MT-ND4L	ENSG00000212907	5029.8	3.05564	0.290656	10.5129	7.5338e-26	2.11026e-23
MT-ND4	ENSG00000198886	20093.7	2.83585	0.268609	10.5576	4.68715e-26	1.39115e-23
MT-TH	ENSG00000210176	14.0607	3.66312	0.401493	9.12375	7.25669e-20	6.0676e-18
MT-TS2	ENSG00000210184	80.4141	5.15918	0.502303	10.2711	9.51586e-25	2.17588e-22
MT-ND5	ENSG00000198786	17012.9	2.92856	0.291485	10.047	9.46758e-24	1.80557e-21
MT-ND6	ENSG00000198695	1376.74	3.07555	0.277988	11.0636	1.88407e-28	8.31265e-26
MT-CYB	ENSG00000198727	18454.6	2.75455	0.272026	10.126	4.2351e-24	8.66687e-22

## Sheet: RA_Vs_OA_down_regulated
gene_name	gene_id	baseMean	log2FoldChange	lfcSE	stat	pvalue	padj
AL669831.4	ENSG00000230092	141.609	-0.458593	0.179929	-2.54874	0.0108113	0.0310772
AL139246.3	ENSG00000228037	19.7363	-0.583031	0.234637	-2.48482	0.0129617	0.0361777
AL512413.1	ENSG00000272088	7.48559	-0.973428	0.318021	-3.0609	0.00220676	0.00799644
AL136528.1	ENSG00000227589	3.04818	-1.50484	0.517672	-2.90694	0.00364978	0.0123544
CAMTA1-DT	ENSG00000237436	7.34908	-0.869387	0.261001	-3.33097	0.000865447	0.00354767
CAMTA1	ENSG00000171735	544.331	-0.235526	0.077532	-3.03778	0.00238324	0.00855093
AL359881.1	ENSG00000269978	1.88209	-1.85888	0.529806	-3.5086	0.000450467	0.00199275
TNFRSF9	ENSG00000049249	98.4855	-0.802481	0.309646	-2.59161	0.0095529	0.0280265
ENO1-AS1	ENSG00000230679	5.46496	-0.951294	0.304332	-3.12584	0.00177297	0.00662711
CA6	ENSG00000131686	4.56064	-1.70226	0.49511	-3.43814	0.000585731	0.00251299
PIK3CD	ENSG00000171608	928.934	-0.557245	0.193913	-2.87368	0.00405718	0.013525
PIK3CD-AS1	ENSG00000179840	48.9096	-0.629567	0.243722	-2.58314	0.00979068	0.0286117
AL691449.1	ENSG00000233268	12.8496	-0.710727	0.294626	-2.4123	0.0158521	0.0427738
PIK3CD-AS2	ENSG00000231789	29.1692	-0.677343	0.238095	-2.84485	0.00444329	0.0146144
MZT1P1	ENSG00000271264	9.88404	-1.11597	0.225113	-4.95739	7.1448e-07	5.91445e-06
AL109811.3	ENSG00000271895	55.2679	-0.445478	0.146083	-3.04949	0.00229231	0.00826769
EXOSC10	ENSG00000171824	1381.98	-0.190952	0.0509833	-3.74538	0.000180124	0.000878508
MTOR-AS1	ENSG00000225602	32.3685	-0.634111	0.142939	-4.43623	9.15475e-06	6.03286e-05
ANGPTL7	ENSG00000171819	689.708	-1.08017	0.400054	-2.70005	0.00693289	0.021386
FBXO2	ENSG00000116661	24.6452	-1.30155	0.330008	-3.944	8.01336e-05	0.000427592
FBXO6	ENSG00000116663	178.605	-0.48702	0.171631	-2.83759	0.0045455	0.0149024
RNU5E-1	ENSG00000199347	109.441	-2.03267	0.339858	-5.98094	2.21858e-09	2.92438e-08
RNU5E-4P	ENSG00000201801	34.5423	-1.17783	0.345901	-3.4051	0.00066141	0.00279725
TNFRSF8	ENSG00000120949	44.3323	-0.690836	0.244052	-2.8307	0.00464467	0.0151663
VPS13D	ENSG00000048707	8318.15	-0.285858	0.0570657	-5.00928	5.46342e-07	4.63212e-06
AL359771.1	ENSG00000237445	1.5522	-1.88494	0.696921	-2.70467	0.00683729	0.0211489
DNAJC16	ENSG00000116138	1104.25	-0.150579	0.0523437	-2.87674	0.00401805	0.0134136
DDI2	ENSG00000197312	2351.35	-0.158563	0.0612628	-2.58824	0.00964687	0.0282596
AL034555.1	ENSG00000270620	13.7655	-0.584853	0.203751	-2.87043	0.00409911	0.0136465
PADI2	ENSG00000117115	111.372	-1.27658	0.318811	-4.00418	6.22342e-05	0.000340182
AL590644.1	ENSG00000204362	1.41695	-2.29768	0.925714	-2.48206	0.0130625	0.0364172
PADI4	ENSG00000159339	33.1135	-2.40582	0.423242	-5.68426	1.3138e-08	1.52107e-07
PLA2G2D	ENSG00000117215	241.554	-4.45967	0.505875	-8.81574	1.18897e-18	7.94127e-17
Z98257.1	ENSG00000227066	23.1962	-1.03418	0.28709	-3.60228	0.000315438	0.00145308
UBXN10	ENSG00000162543	194.201	-0.890915	0.190455	-4.67783	2.89932e-06	2.12353e-05
VWA5B1	ENSG00000158816	3.82515	-1.56175	0.531924	-2.93605	0.00332425	0.011398
CDA	ENSG00000158825	65.7141	-0.636053	0.261337	-2.43384	0.0149395	0.0407278
AL627311.1	ENSG00000236073	21.2862	-0.450352	0.16829	-2.67605	0.00744946	0.0227179
AL359815.1	ENSG00000233431	1.49271	-2.13226	0.722437	-2.95148	0.00316251	0.010906
USP48	ENSG00000090686	2937.04	-0.409397	0.0758112	-5.40022	6.65602e-08	6.79505e-07
AL590103.1	ENSG00000231978	11.4883	-0.523836	0.218297	-2.39965	0.0164106	0.044053
AL031281.1	ENSG00000271428	63.3814	-0.354865	0.133025	-2.66766	0.00763804	0.0232077
KDM1A	ENSG00000004487	1868.83	-0.228503	0.0529826	-4.31278	1.61212e-05	0.000100557
RNU6-514P	ENSG00000206935	7.14986	-0.642297	0.24354	-2.63733	0.00835604	0.0250547
RNU6-135P	ENSG00000252578	7.71956	-1.21917	0.27965	-4.35963	1.30282e-05	8.30208e-05
E2F2	ENSG00000007968	100.066	-1.17327	0.28174	-4.16439	3.12193e-05	0.000182657
MDS2	ENSG00000197880	7.21146	-1.03896	0.351606	-2.95491	0.0031276	0.0108072
PITHD1	ENSG00000057757	782.835	-0.2987	0.0814877	-3.66559	0.000246768	0.00116415
CNR2	ENSG00000188822	60.5598	-2.02049	0.434205	-4.65331	3.26648e-06	2.37037e-05
BTBD6P1	ENSG00000229106	11.7398	-1.80001	0.468048	-3.84579	0.000120166	0.00061485
AL590609.3	ENSG00000232557	3.05994	-2.06454	0.58775	-3.51261	0.000443725	0.00196701
PNRC2	ENSG00000189266	2426.87	-0.309987	0.110993	-2.79285	0.00522457	0.0167921
SRSF10	ENSG00000188529	3610.53	-0.331216	0.0876029	-3.78088	0.000156273	0.000775775
IL22RA1	ENSG00000142677	12.4259	-1.18768	0.391694	-3.03216	0.00242811	0.00868897
IFNLR1	ENSG00000185436	83.4734	-1.1111	0.340126	-3.26674	0.00108795	0.0043272
RCAN3	ENSG00000117602	617.003	-0.870117	0.132981	-6.54316	6.02304e-11	1.03781e-09
NCMAP	ENSG00000184454	18.4786	-2.94779	0.489565	-6.02125	1.73078e-09	2.32379e-08
RNU6-1208P	ENSG00000238482	18.478	-0.594499	0.199335	-2.98241	0.0028599	0.010008
RUNX3	ENSG00000020633	280.836	-0.536659	0.211534	-2.53699	0.011181	0.0319734
AL445471.1	ENSG00000229162	6.91122	-2.35484	0.489727	-4.80847	1.52088e-06	1.18007e-05
AL928711.1	ENSG00000259984	16.7281	-0.803292	0.224161	-3.58354	0.000338963	0.00154808
TMEM50A	ENSG00000183726	2249.94	-0.243128	0.08696	-2.79586	0.00517626	0.0166596
MACO1	ENSG00000204178	1094.4	-0.442088	0.0732413	-6.03605	1.5793e-09	2.13512e-08
PDIK1L	ENSG00000175087	548.82	-0.368604	0.127821	-2.88375	0.00392971	0.0131647
CNKSR1	ENSG00000142675	45.9539	-1.36914	0.399663	-3.42574	0.000613118	0.00261796
CD52	ENSG00000169442	386.495	-2.3362	0.310596	-7.52165	5.40893e-14	1.50942e-12
CRYBG2	ENSG00000176092	17.3788	-1.38203	0.391859	-3.52685	0.000420541	0.00187499
AL451139.1	ENSG00000225854	1.06394	-2.08066	0.66269	-3.13971	0.00169114	0.00636104
AL513365.1	ENSG00000223583	42.16	-0.304146	0.11495	-2.6459	0.00814748	0.0245081
AL513365.2	ENSG00000225891	59.274	-0.440224	0.127748	-3.44604	0.000568875	0.00244935
AL512408.1	ENSG00000260063	23.0209	-0.545938	0.17151	-3.18312	0.00145697	0.00558917
IFI6	ENSG00000126709	1461.63	-0.861734	0.291115	-2.96012	0.00307521	0.0106492
AL445490.1	ENSG00000225886	41.5329	-1.02456	0.286869	-3.57152	0.000354919	0.00161208
AL020997.2	ENSG00000269971	30.5196	-0.402407	0.148067	-2.71774	0.00657298	0.0204599
SCARNA1	ENSG00000252947	74.7562	-1.20508	0.276886	-4.35228	1.34731e-05	8.54525e-05
SMPDL3B	ENSG00000130768	49.0279	-2.42813	0.399359	-6.08007	1.20133e-09	1.66275e-08
AL512288.1	ENSG00000227050	1.11496	-1.67704	0.639534	-2.62229	0.00873419	0.0259679
EYA3	ENSG00000158161	1038.86	-0.323715	0.0579004	-5.59089	2.25909e-08	2.50546e-07
SPCS2P4	ENSG00000228589	6.44535	-0.871579	0.287311	-3.03357	0.00241676	0.00865458
AL137792.1	ENSG00000214812	2.70398	-1.34729	0.456435	-2.95177	0.00315955	0.0108998
RF00019	ENSG00000206779	21.4693	-0.394479	0.156622	-2.51867	0.0117799	0.0334224
CR391992.1	ENSG00000229820	18.4453	-0.495002	0.177877	-2.78283	0.00538866	0.0172466
TRNAU1AP	ENSG00000180098	578.944	-0.197066	0.0557181	-3.53684	0.000404939	0.00181318
RF00422	ENSG00000252777	2.57757	-0.993352	0.381418	-2.60436	0.00920452	0.0271626
YTHDF2	ENSG00000198492	1529.69	-0.357309	0.0725764	-4.92322	8.51336e-07	6.95232e-06
EPB41	ENSG00000159023	2052.04	-0.878923	0.186889	-4.70292	2.56467e-06	1.89797e-05
RF00019	ENSG00000206704	1.03831	-1.60464	0.611563	-2.62383	0.00869461	0.0258897
SRSF4	ENSG00000116350	3006.43	-0.178476	0.0559868	-3.18782	0.00143352	0.00551043
AL356320.2	ENSG00000237329	38.4286	-0.555252	0.138794	-4.00054	6.31988e-05	0.000344824
SNRNP40	ENSG00000060688	825.234	-0.333498	0.0758972	-4.39408	1.11244e-05	7.20361e-05
AL451070.1	ENSG00000229044	14.9919	-0.483193	0.196042	-2.46475	0.013711	0.0379289
LINC01225	ENSG00000260386	5.48955	-1.60444	0.644111	-2.49094	0.0127404	0.0356555
LINC01226	ENSG00000284543	16.7125	-1.52936	0.367297	-4.16383	3.1295e-05	0.000183076
AL136115.2	ENSG00000269967	69.8098	-0.835323	0.143748	-5.81102	6.2093e-09	7.60334e-08
PTP4A2	ENSG00000184007	5113.35	-0.21744	0.0880533	-2.46942	0.0135334	0.0375326
LCK	ENSG00000182866	283.208	-2.69665	0.33395	-8.07501	6.74728e-16	2.5912e-14
HDAC1	ENSG00000116478	973.407	-0.257429	0.0901896	-2.85431	0.004313	0.0142454
RF00019	ENSG00000200591	9.25057	-0.541364	0.220173	-2.45881	0.0139398	0.0384455
RBBP4	ENSG00000162521	3252.14	-0.250981	0.063879	-3.92901	8.52949e-05	0.000452226
S100PBP	ENSG00000116497	1448.38	-0.285868	0.0640282	-4.46472	8.0173e-06	5.35886e-05
RNF19B	ENSG00000116514	954.603	-0.634816	0.136808	-4.64019	3.48085e-06	2.51048e-05
AL020995.1	ENSG00000236065	43.2292	-0.342711	0.142602	-2.40326	0.0162495	0.0436996
AK2	ENSG00000004455	2181.98	-0.195379	0.0577516	-3.38309	0.000716756	0.00300382
MIR3605	ENSG00000284154	10.6235	-0.626836	0.235418	-2.66265	0.00775284	0.0234992
RN7SKP16	ENSG00000222112	44.882	-0.497083	0.173167	-2.87053	0.00409779	0.0136442
HSPD1P14	ENSG00000227000	3.11758	-1.73348	0.572749	-3.0266	0.00247318	0.00882909
CSMD2-AS1	ENSG00000231163	9.00124	-1.89118	0.468827	-4.03386	5.48685e-05	0.000303623
ZMYM6	ENSG00000163867	859.256	-0.292933	0.087444	-3.34995	0.000808256	0.00334506
SFPQ	ENSG00000116560	8384.05	-0.203352	0.076893	-2.64461	0.00817845	0.0245913
RPL5P4	ENSG00000229994	54.7716	-0.320044	0.120638	-2.65293	0.00797958	0.0240871
CLSPN	ENSG00000092853	105.158	-0.746984	0.244113	-3.05999	0.00221345	0.00801748
AGO4	ENSG00000134698	2384.21	-0.388743	0.0714505	-5.44073	5.3063e-08	5.51641e-07
AL139286.1	ENSG00000271164	3.20624	-1.02563	0.398875	-2.57131	0.0101315	0.0294473
CSF3R	ENSG00000119535	1298.9	-0.741219	0.25807	-2.87216	0.00407675	0.0135842
AL031430.1	ENSG00000284650	1.19658	-2.49058	1.05888	-2.35208	0.0186688	0.0490375
SNIP1	ENSG00000163877	559.166	-0.228245	0.0484227	-4.7136	2.43373e-06	1.81274e-05
GNL2	ENSG00000134697	1273.31	-0.247423	0.0833869	-2.96717	0.0030055	0.0104409
RSPO1	ENSG00000169218	6.90078	-3.5909	0.672434	-5.34015	9.28695e-08	9.19605e-07
CDCA8	ENSG00000134690	53.183	-0.727054	0.225841	-3.21931	0.00128499	0.00500907
YRDC	ENSG00000196449	145.333	-0.496885	0.114891	-4.32482	1.52656e-05	9.56198e-05
LINC01685	ENSG00000238063	2.26372	-3.15053	0.714205	-4.41124	1.02778e-05	6.69704e-05
RRAGC	ENSG00000116954	502.344	-0.333666	0.0990934	-3.36718	0.000759399	0.00316182
AL139260.1	ENSG00000228436	25.3728	-0.348346	0.143831	-2.42191	0.0154392	0.0418698
MYCBP	ENSG00000214114	322.086	-0.363736	0.0866996	-4.19536	2.72441e-05	0.000161722
AKIRIN1	ENSG00000174574	949.599	-0.455498	0.0844493	-5.39375	6.90032e-08	7.0125e-07
MACF1	ENSG00000127603	36730	-0.318325	0.0584059	-5.45021	5.03093e-08	5.25239e-07
AL356055.1	ENSG00000270040	14.7446	-0.742877	0.227783	-3.26134	0.00110888	0.00440185
AL442071.1	ENSG00000226438	20.975	-0.417441	0.157659	-2.64775	0.00810305	0.0243908
AL365277.1	ENSG00000228060	43.0673	-0.532853	0.16644	-3.20147	0.0013673	0.0052858
HPCAL4	ENSG00000116983	25.883	-1.28919	0.38342	-3.36235	0.000772834	0.0032121
TRIT1	ENSG00000043514	540	-0.36105	0.0794043	-4.54699	5.44198e-06	3.77836e-05
RF00019	ENSG00000202222	18.5604	-0.428053	0.173285	-2.47023	0.0135025	0.0374657
MYCL	ENSG00000116990	70.3159	-0.959418	0.295518	-3.24657	0.00116805	0.00460815
AL033527.2	ENSG00000236546	1.54328	-1.58766	0.59526	-2.66717	0.00764921	0.0232385
RLF	ENSG00000117000	2013.72	-0.550705	0.114559	-4.80718	1.53074e-06	1.18711e-05
RNU6-1237P	ENSG00000207508	8.90965	-0.783097	0.228085	-3.43335	0.000596162	0.00255188
SMAP2	ENSG00000084070	2273.09	-0.450086	0.151746	-2.96604	0.00301658	0.0104737
AL031985.1	ENSG00000213172	38.265	-2.17438	0.355546	-6.1156	9.61921e-10	1.35567e-08
ZFP69B	ENSG00000187801	84.716	-0.512329	0.142186	-3.60323	0.000314291	0.00144868
AL031985.3	ENSG00000260920	48.276	-0.632271	0.163496	-3.8672	0.00011009	0.000568881
ZFP69	ENSG00000187815	237.144	-0.266334	0.0763496	-3.48835	0.000486017	0.00213296
CTPS1	ENSG00000171793	445.687	-0.583032	0.116206	-5.01721	5.2427e-07	4.46187e-06
FOXJ3	ENSG00000198815	1796.49	-0.214188	0.0611691	-3.50157	0.000462526	0.00204166
RIMKLA	ENSG00000177181	70.6637	-0.91954	0.213502	-4.30693	1.65533e-05	0.000102966
CFAP57	ENSG00000243710	15.2676	-1.08349	0.286661	-3.7797	0.000157016	0.000779117
TMEM125	ENSG00000179178	4.8757	-2.68569	0.582225	-4.6128	3.97273e-06	2.82927e-05
AL139289.1	ENSG00000229431	41.0326	-0.304748	0.127784	-2.38487	0.0170854	0.0455353
HYI-AS1	ENSG00000229348	6.31275	-0.819317	0.3064	-2.67401	0.0074951	0.0228356
RF00026	ENSG00000283414	4.8565	-0.854003	0.313367	-2.72525	0.00642537	0.0200575
RNU5F-1	ENSG00000199377	57.7273	-1.9285	0.347974	-5.54209	2.98881e-08	3.24726e-07
RNU5D-1	ENSG00000200169	55.7348	-1.91129	0.335504	-5.69677	1.22097e-08	1.4202e-07
SNORD46	ENSG00000200913	9.18578	-0.554267	0.223895	-2.47557	0.0133024	0.037004
TESK2	ENSG00000070759	224.483	-0.282566	0.0952762	-2.96575	0.00301943	0.0104803
CCDC163	ENSG00000280670	51.7931	-0.573173	0.236289	-2.42573	0.0152778	0.0415022
GPBP1L1	ENSG00000159592	3667.33	-0.206464	0.0478112	-4.31831	1.57226e-05	9.82622e-05
RPS15AP10	ENSG00000225447	86.2516	-0.465606	0.123717	-3.76347	0.00016757	0.00082509
AL604028.2	ENSG00000234329	152.849	-0.369819	0.107165	-3.45094	0.000558637	0.0024099
AL122001.1	ENSG00000225779	8.23136	-0.663222	0.272963	-2.42972	0.0151106	0.0411178
EFCAB14	ENSG00000159658	4599.51	-0.145403	0.0507598	-2.86453	0.00417627	0.0138622
CYP4B1	ENSG00000142973	227.007	-1.59067	0.62133	-2.56011	0.010464	0.0302394
CYP4Z2P	ENSG00000154198	90.9787	-1.74377	0.602971	-2.89196	0.00382846	0.0128727
AL450996.1	ENSG00000225154	9.88472	-1.80257	0.636264	-2.83306	0.00461046	0.0150757
PDZK1IP1	ENSG00000162366	26.0865	-3.23302	0.502999	-6.42749	1.29731e-10	2.11424e-09
STIL	ENSG00000123473	203.643	-0.915674	0.159663	-5.73502	9.74985e-09	1.15201e-07
LINC01389	ENSG00000225762	34.7398	-0.383368	0.139145	-2.75518	0.005866	0.0185324
ELAVL4	ENSG00000162374	12.2224	-3.20211	0.473074	-6.76873	1.2992e-11	2.47245e-10
FAF1	ENSG00000185104	1334.57	-0.214498	0.0716513	-2.99363	0.00275678	0.00969556
AL049637.1	ENSG00000225767	63.7434	-0.510316	0.142783	-3.57406	0.000351494	0.00159831
EPS15	ENSG00000085832	6737.78	-0.232936	0.0734913	-3.16958	0.00152661	0.00582231
CALR4P	ENSG00000227742	6.52955	-1.8616	0.415647	-4.47879	7.50674e-06	5.04998e-05
OSBPL9	ENSG00000117859	3262.21	-0.248642	0.0841872	-2.95344	0.00314255	0.0108522
NRDC	ENSG00000078618	3787.91	-0.263822	0.0766466	-3.44206	0.000577294	0.00248164
AL050343.1	ENSG00000266993	88.4422	-0.520415	0.114515	-4.5445	5.50651e-06	3.81843e-05
AL050343.2	ENSG00000272175	13.9379	-0.841996	0.18872	-4.46162	8.13432e-06	5.42979e-05
TSEN15P2	ENSG00000230604	26.6993	-0.700464	0.1708	-4.10106	4.11254e-05	0.000234463
RAB3B	ENSG00000169213	31.9317	-1.80547	0.424985	-4.2483	2.15395e-05	0.000130982
KTI12	ENSG00000198841	143.302	-0.254185	0.0885946	-2.86909	0.00411658	0.0136968
TXNDC12-AS1	ENSG00000228369	21.2402	-0.408075	0.172881	-2.36044	0.0182534	0.0481296
ANAPC10P1	ENSG00000213735	10.4829	-0.612045	0.196214	-3.11928	0.00181295	0.00675452
ORC1	ENSG00000085840	64.6356	-0.548624	0.181751	-3.01855	0.0025399	0.0090349
PRPF38A	ENSG00000134748	1179.36	-0.16872	0.0551526	-3.05915	0.00221967	0.00803741
ZCCHC11	ENSG00000134744	2937.09	-0.21986	0.0812442	-2.70616	0.0068066	0.0210661
SHISAL2A	ENSG00000182183	48.0176	-1.92775	0.353245	-5.45726	4.83545e-08	5.074e-07
ZYG11A	ENSG00000203995	30.2422	-1.63731	0.318408	-5.14217	2.71582e-07	2.45294e-06
AC099677.4	ENSG00000242391	0.964753	-1.65058	0.688947	-2.3958	0.0165843	0.0444401
MAGOH	ENSG00000162385	338.469	-0.306496	0.0933228	-3.28426	0.00102251	0.00410183
LINC01771	ENSG00000225675	4.51867	-1.02175	0.356265	-2.86796	0.00413122	0.0137351
RNU7-95P	ENSG00000239007	1.36545	-1.724	0.671615	-2.56695	0.0102599	0.0297462
YIPF1	ENSG00000058799	644.507	-0.413655	0.0987125	-4.1905	2.78334e-05	0.00016498
HSPB11	ENSG00000081870	614.111	-0.264002	0.0989869	-2.66703	0.00765238	0.023245
TTC22	ENSG00000006555	30.1696	-2.44832	0.34978	-6.99959	2.56716e-12	5.48129e-11
AC096536.2	ENSG00000237453	2.29935	-2.50965	0.619618	-4.05032	5.11468e-05	0.00028507
BSND	ENSG00000162399	2.61369	-1.99149	0.685961	-2.90321	0.00369357	0.0124781
USP24	ENSG00000162402	6989.52	-0.317102	0.0844133	-3.75654	0.000172278	0.000844837
GYG1P3	ENSG00000231095	1.74298	-1.35686	0.553133	-2.45304	0.0141653	0.0389462
GOT2P1	ENSG00000231900	2.5711	-1.27417	0.515807	-2.47025	0.0135018	0.0374657
C8A	ENSG00000157131	1.40462	-2.14181	0.860457	-2.48916	0.0128046	0.0357992
TACSTD2	ENSG00000184292	41.1195	-1.2989	0.265708	-4.88846	1.01629e-06	8.14071e-06
MYSM1	ENSG00000162601	2882.62	-0.421668	0.0922878	-4.56906	4.89922e-06	3.43075e-05
LINC01358	ENSG00000237352	96.5779	-0.39982	0.151566	-2.63792	0.00834158	0.025018
AC093425.1	ENSG00000224609	6.7031	-1.08622	0.426136	-2.54899	0.0108036	0.0310613
HOOK1	ENSG00000134709	115.446	-2.78737	0.36313	-7.67596	1.64186e-14	4.98869e-13
CYP2J2	ENSG00000134716	6.61316	-1.91954	0.515882	-3.7209	0.000198517	0.000958724
LINC01748	ENSG00000226476	30.6593	-1.5542	0.352497	-4.40912	1.03792e-05	6.7582e-05
AC099792.1	ENSG00000231252	39.1542	-1.66912	0.354773	-4.70474	2.54185e-06	1.88419e-05
PATJ	ENSG00000132849	898.4	-0.425076	0.157763	-2.69439	0.00705168	0.0216878
USP1	ENSG00000162607	1463.76	-0.325761	0.0865387	-3.76434	0.000166992	0.000822756
ALG6	ENSG00000088035	508.238	-0.513702	0.12482	-4.11553	3.86285e-05	0.000221553
ITGB3BP	ENSG00000142856	496.225	-0.453153	0.121871	-3.7183	0.000200566	0.000967783
RAVER2	ENSG00000162437	472.172	-0.455933	0.137776	-3.30923	0.000935532	0.00379796
JAK1	ENSG00000162434	8013.52	-0.295252	0.0561779	-5.25566	1.47494e-07	1.40448e-06
AL606517.2	ENSG00000234784	41.8412	-0.702126	0.150637	-4.66104	3.14616e-06	2.28824e-05
AL606517.1	ENSG00000233877	67.6457	-0.565782	0.137561	-4.11294	3.90644e-05	0.000223681
DNAJC6	ENSG00000116675	121.639	-0.794163	0.247112	-3.21378	0.00131001	0.00509467
AC119800.1	ENSG00000237852	12.7435	-0.482649	0.196328	-2.45839	0.0139563	0.0384793
AL513493.1	ENSG00000285079	5.35126	-1.9082	0.462197	-4.12855	3.65062e-05	0.000210377
RN7SL854P	ENSG00000239319	0.905387	-1.71044	0.699055	-2.44678	0.0144138	0.039505
AL590783.1	ENSG00000227466	18.6317	-2.89248	0.41343	-6.9963	2.62818e-12	5.60892e-11
RNU4-88P	ENSG00000223152	4.57793	-2.89483	0.551508	-5.24893	1.52986e-07	1.45232e-06
SGIP1	ENSG00000118473	818.125	-0.752065	0.207604	-3.62259	0.000291671	0.00135431
MIR3117	ENSG00000264720	16.9743	-0.882092	0.285009	-3.09497	0.00196835	0.00725277
TCTEX1D1	ENSG00000152760	74.4845	-1.00148	0.222387	-4.5033	6.69071e-06	4.5578e-05
MIER1	ENSG00000198160	2895.46	-0.22008	0.0901453	-2.44139	0.0146309	0.0400117
SLC35D1	ENSG00000116704	940.95	-0.352558	0.0768298	-4.58882	4.4576e-06	3.14225e-05
IL23R	ENSG00000162594	13.3261	-1.64764	0.327977	-5.02365	5.06999e-07	4.33133e-06
IL12RB2	ENSG00000081985	149.025	-0.642339	0.192192	-3.34217	0.000831258	0.00342917
DEPDC1	ENSG00000024526	65.427	-1.0576	0.298875	-3.53859	0.000402274	0.00180269
ANKRD13C	ENSG00000118454	1218.97	-0.161477	0.058683	-2.75169	0.00592892	0.0187072
AL583808.2	ENSG00000227016	1.44673	-2.34744	0.902374	-2.6014	0.00928441	0.0273725
LINC01360	ENSG00000233973	2.53937	-2.29003	0.902218	-2.53822	0.0111416	0.0318819
LRRIQ3	ENSG00000162620	27.6036	-0.821756	0.284213	-2.89134	0.00383603	0.0128933
RABGGTB	ENSG00000137955	2052.21	-0.316135	0.117097	-2.69978	0.00693854	0.0213986
ST6GALNAC3	ENSG00000184005	136.133	-0.900148	0.194449	-4.62922	3.67045e-06	2.63366e-05
USP33	ENSG00000077254	3216.6	-0.210499	0.0870176	-2.41904	0.0155616	0.0421149
FUBP1	ENSG00000162613	3836.38	-0.288734	0.100515	-2.87256	0.0040716	0.0135691
AC103591.3	ENSG00000273338	42.754	-1.33099	0.252133	-5.2789	1.2996e-07	1.24827e-06
AC103591.1	ENSG00000213560	8.10782	-0.791809	0.28049	-2.82295	0.00475841	0.015477
RNFT1P2	ENSG00000233333	5.53815	-0.996301	0.360097	-2.76676	0.00566164	0.0179879
IFI44L	ENSG00000137959	4305.81	-1.6463	0.300007	-5.48755	4.07551e-08	4.32108e-07
IFI44	ENSG00000137965	1909.85	-1.04774	0.22087	-4.74367	2.09882e-06	1.58355e-05
AC104837.2	ENSG00000238015	17.4798	-0.768411	0.311557	-2.46636	0.0136495	0.037796
ADGRL4	ENSG00000162618	1314.29	-0.595558	0.205177	-2.90265	0.00370023	0.0124987
LINC01781	ENSG00000234184	10.0863	-4.65786	0.724053	-6.43304	1.25074e-10	2.04354e-09
ADGRL2	ENSG00000117114	1920.52	-0.542701	0.171135	-3.17118	0.00151822	0.00579574
LINC01362	ENSG00000230817	6.62539	-0.876345	0.314677	-2.78491	0.00535433	0.0171557
TTLL7	ENSG00000137941	650.787	-0.473939	0.189817	-2.49682	0.0125311	0.0351703
RPF1	ENSG00000117133	676.308	-0.297279	0.116278	-2.55661	0.0105697	0.0305024
SSX2IP	ENSG00000117155	322.271	-0.288622	0.119097	-2.42342	0.0153749	0.0417283
LPAR3	ENSG00000171517	10.7606	-2.18666	0.401223	-5.44999	5.0372e-08	5.25739e-07
MCOLN2	ENSG00000153898	413.179	-1.15994	0.240365	-4.82572	1.39498e-06	1.08906e-05
C1orf52	ENSG00000162642	521.892	-0.281774	0.0737511	-3.82061	0.00013312	0.000673746
RF00019	ENSG00000223254	11.6442	-0.628299	0.227796	-2.75816	0.00581271	0.0183962
BCL10	ENSG00000142867	729.252	-0.338783	0.0849589	-3.98761	6.67424e-05	0.000362262
ODF2L	ENSG00000122417	2212.81	-0.291393	0.112329	-2.59411	0.00948371	0.0278563
AL049597.2	ENSG00000261737	20.1909	-0.406775	0.168173	-2.41879	0.0155722	0.0421411
SH3GLB1	ENSG00000097033	5355.67	-0.268686	0.0947593	-2.83545	0.00457609	0.0149894
AC093155.1	ENSG00000225568	20.7324	-0.630612	0.162486	-3.88102	0.000104018	0.000540243
RNU6-125P	ENSG00000207234	20.3392	-0.389639	0.163696	-2.38026	0.0173006	0.0460127
ELOCP19	ENSG00000241975	69.5251	-0.303229	0.124177	-2.4419	0.0146102	0.0399698
RBMXL1	ENSG00000213516	798.228	-0.228702	0.0758158	-3.01655	0.00255673	0.0090865
GBP3	ENSG00000117226	1561.14	-0.693675	0.172083	-4.03104	5.55306e-05	0.000306945
GBP1	ENSG00000117228	3688.42	-2.26975	0.274546	-8.26729	1.37037e-16	6.09912e-15
PTGES3P1	ENSG00000234518	78.7922	-1.10786	0.15567	-7.11673	1.10516e-12	2.50532e-11
GBP2	ENSG00000162645	4468.58	-0.892799	0.147644	-6.04698	1.47589e-09	2.00378e-08
GBP4	ENSG00000162654	2112.62	-1.73795	0.233071	-7.45674	8.86866e-14	2.39438e-12
AC099063.4	ENSG00000284734	13.9266	-1.48343	0.278223	-5.33181	9.72365e-08	9.57979e-07
GBP5	ENSG00000154451	1721.73	-3.42091	0.317989	-10.758	5.4359e-27	1.87401e-24
BX119321.1	ENSG00000233235	2.61756	-2.57549	0.542268	-4.74947	2.03951e-06	1.54348e-05
GBP6	ENSG00000183347	10.2752	-1.21764	0.329214	-3.69864	0.000216755	0.00103652
GBP1P1	ENSG00000225492	249.855	-1.73826	0.257416	-6.75272	1.45095e-11	2.73569e-10
LRRC8B	ENSG00000197147	820.628	-0.714546	0.117882	-6.06154	1.34827e-09	1.84529e-08
AC093423.2	ENSG00000230735	78.0539	-0.640304	0.130624	-4.90188	9.49233e-07	7.64452e-06
LRRC8C	ENSG00000171488	2464.44	-0.498207	0.103839	-4.7979	1.60336e-06	1.23829e-05
AC093423.1	ENSG00000226394	45.5139	-0.655597	0.151043	-4.34048	1.42174e-05	8.96934e-05
AC099568.2	ENSG00000272931	5.48103	-0.869747	0.339118	-2.56473	0.0103256	0.0299039
LRRC8D	ENSG00000171492	746.547	-0.456374	0.116056	-3.93235	8.41186e-05	0.000446464
ZNF644	ENSG00000122482	3235.01	-0.348437	0.101488	-3.43327	0.000596344	0.00255242
CDC7	ENSG00000097046	289.958	-0.74254	0.131231	-5.65827	1.52906e-08	1.75263e-07
EPHX4	ENSG00000172031	10.6615	-1.37767	0.31949	-4.3121	1.61711e-05	0.00010084
GLMN	ENSG00000174842	361.623	-0.378814	0.11801	-3.21003	0.00132721	0.00515038
GFI1	ENSG00000162676	81.2787	-1.65397	0.311533	-5.30915	1.1014e-07	1.07377e-06
FAM69A	ENSG00000154511	674.817	-0.62712	0.124606	-5.03283	4.83282e-07	4.14135e-06
AL449283.1	ENSG00000229052	141.825	-0.823151	0.155801	-5.28334	1.26851e-07	1.22207e-06
MTF2	ENSG00000143033	1155.69	-0.406773	0.0946567	-4.29735	1.72849e-05	0.00010716
TMED5	ENSG00000117500	2566.85	-0.505339	0.136748	-3.6954	0.000219542	0.00104862
CCDC18	ENSG00000122483	722.283	-0.350568	0.101272	-3.46164	0.000536899	0.0023262
DR1	ENSG00000117505	2361.23	-0.268228	0.069978	-3.83303	0.000126573	0.000643959
GCLM	ENSG00000023909	469.719	-0.424013	0.149753	-2.83141	0.0046343	0.0151392
MTCO2P21	ENSG00000236689	1.18737	-2.05067	0.783954	-2.61581	0.00890171	0.0263928
ARHGAP29	ENSG00000137962	3400.08	-0.594441	0.180167	-3.29939	0.000968936	0.00391391
ABCD3	ENSG00000117528	1392.75	-0.291236	0.0943831	-3.08568	0.00203089	0.00745073
AC099566.1	ENSG00000237435	1.71309	-2.33249	0.846359	-2.75591	0.00585292	0.0185012
PTBP2	ENSG00000117569	1375.97	-0.331655	0.120227	-2.75857	0.00580553	0.018376
PLPPR4	ENSG00000117600	416.739	-0.623419	0.216899	-2.87424	0.00405003	0.0135058
LINC01708	ENSG00000224445	6.53964	-1.63384	0.357771	-4.56671	4.95442e-06	3.4667e-05
AC118553.2	ENSG00000283761	64.604	-0.49338	0.123931	-3.98108	6.86042e-05	0.000371108
SASS6	ENSG00000156876	281.535	-0.402866	0.10261	-3.92617	8.63085e-05	0.000457059
TRMT13	ENSG00000122435	674.951	-0.27786	0.112932	-2.46042	0.0138776	0.038307
RTCA	ENSG00000137996	909.436	-0.335102	0.0669515	-5.00515	5.58183e-07	4.72447e-06
MIR553	ENSG00000207750	29.761	-0.56372	0.145277	-3.88031	0.000104324	0.00054171
CDC14A	ENSG00000079335	588.643	-0.525707	0.0945359	-5.56093	2.68345e-08	2.93184e-07
BCAS2P2	ENSG00000234332	54.8238	-0.592183	0.140526	-4.21405	2.50829e-05	0.000150105
AL589990.1	ENSG00000228086	11.4628	-0.781214	0.2295	-3.40398	0.000664121	0.00280739
SLC30A7	ENSG00000162695	3059.13	-0.326295	0.0914286	-3.56885	0.000358556	0.00162679
DPH5	ENSG00000117543	422.567	-0.230126	0.0898355	-2.56164	0.010418	0.0301365
AC093157.2	ENSG00000235795	36.4099	-0.420802	0.171417	-2.45485	0.0140945	0.038784
S1PR1	ENSG00000170989	1104.05	-0.624275	0.122749	-5.0858	3.66086e-07	3.21767e-06
AL109741.3	ENSG00000260940	15.9422	-0.852855	0.240572	-3.54512	0.000392434	0.0017623
PPIAP7	ENSG00000173810	1.4836	-1.99007	0.698121	-2.8506	0.00436364	0.0143904
LINC01676	ENSG00000230768	1.85434	-2.71082	0.942268	-2.87691	0.00401594	0.0134095
LINC01677	ENSG00000233047	1.84727	-2.70948	0.952712	-2.84397	0.00445558	0.0146451
VAV3	ENSG00000134215	1131.09	-0.529154	0.140919	-3.75504	0.000173317	0.000849562
VAV3-AS1	ENSG00000230489	16.8552	-0.823992	0.263495	-3.12716	0.00176502	0.00660624
HENMT1	ENSG00000162639	204.493	-0.32585	0.122228	-2.66592	0.00767783	0.0233018
PRPF38B	ENSG00000134186	1683.36	-0.216262	0.0814576	-2.6549	0.00793314	0.0239663
CLCC1	ENSG00000121940	1206.17	-0.261519	0.077489	-3.37491	0.000738395	0.00308585
WDR47	ENSG00000085433	817.065	-0.291443	0.100249	-2.9072	0.00364683	0.0123463
KIAA1324	ENSG00000116299	89.0504	-1.23345	0.261844	-4.71063	2.46946e-06	1.83752e-05
GNAI3	ENSG00000065135	3655.3	-0.269255	0.0849743	-3.16867	0.00153139	0.00583656
KCNA2	ENSG00000177301	182.374	-1.31421	0.342284	-3.83953	0.000123269	0.000629006
AL365361.1	ENSG00000259834	404.057	-2.78948	0.344231	-8.1035	5.34024e-16	2.09758e-14
KCNA3	ENSG00000177272	328.205	-2.46434	0.345536	-7.13192	9.89809e-13	2.25752e-11
CD53	ENSG00000143119	3383.08	-0.534091	0.219359	-2.43478	0.0149008	0.0406483
AL360270.2	ENSG00000261654	77.8747	-0.579145	0.152426	-3.79951	0.000144981	0.000726069
AL360270.1	ENSG00000232811	34.9618	-0.481703	0.147103	-3.2746	0.00105811	0.00422574
LRIF1	ENSG00000121931	336.826	-0.623092	0.124939	-4.98719	6.12645e-07	5.13768e-06
AL360270.3	ENSG00000273010	14.88	-0.844919	0.208228	-4.05767	4.95641e-05	0.000276937
CCNT2P1	ENSG00000225672	2.0945	-1.75502	0.725939	-2.41759	0.0156237	0.0422627
DENND2D	ENSG00000162777	1042.5	-0.554981	0.19501	-2.84591	0.00442851	0.0145786
CHI3L2	ENSG00000064886	6809.06	-1.21574	0.386558	-3.14504	0.00166061	0.00625758
AL390195.2	ENSG00000260948	119.781	-0.549876	0.143919	-3.82073	0.000133059	0.000673589
AL390195.1	ENSG00000243960	41.1399	-0.423989	0.139282	-3.0441	0.00233377	0.00839224
RNU6-151P	ENSG00000201028	25.4464	-0.461643	0.166463	-2.77324	0.00555003	0.0176703
DDX20	ENSG00000064703	640.521	-0.245963	0.0817673	-3.00808	0.00262901	0.009309
ST7L	ENSG00000007341	704.422	-0.192284	0.0660386	-2.91169	0.00359481	0.0122034
CAPZA1	ENSG00000116489	4453.87	-0.364049	0.136998	-2.65734	0.00787605	0.0238147
MRPL53P1	ENSG00000235299	36.5656	-0.344787	0.144543	-2.38536	0.0170626	0.0454985
RNU7-70P	ENSG00000252750	17.3435	-1.19252	0.222069	-5.37001	7.87319e-08	7.90441e-07
MTND5P20	ENSG00000238256	2.58478	-1.28728	0.441458	-2.91598	0.00354568	0.012064
PHTF1	ENSG00000116793	849.66	-0.464303	0.0723207	-6.42006	1.3622e-10	2.21275e-09
RSBN1	ENSG00000081019	1263.07	-0.393593	0.0866502	-4.54232	5.56394e-06	3.85348e-05
BCL2L15	ENSG00000188761	47.1586	-0.351317	0.126462	-2.77804	0.00546883	0.0174562
AP4B1	ENSG00000134262	569.148	-0.24071	0.0751969	-3.20106	0.00136922	0.00529185
TRIM33	ENSG00000197323	2802.79	-0.331186	0.0729736	-4.53843	5.6674e-06	3.91848e-05
AL035410.1	ENSG00000226984	29.9227	-0.36367	0.148138	-2.45494	0.014091	0.0387813
RF00019	ENSG00000201114	10.4787	-0.657227	0.196215	-3.34953	0.000809492	0.00334986
AMPD1	ENSG00000116748	43.6756	-3.00319	0.528534	-5.68212	1.33035e-08	1.53824e-07
NRAS	ENSG00000213281	2158.88	-0.490918	0.107603	-4.5623	5.05963e-06	3.53205e-05
RNY1P13	ENSG00000201900	27.3714	-0.419598	0.161589	-2.59669	0.00941263	0.0276934
TSHB	ENSG00000134200	10.4458	-2.21987	0.475892	-4.66466	3.09126e-06	2.25124e-05
TSPAN2	ENSG00000134198	713.155	-2.13882	0.288919	-7.40283	1.33308e-13	3.46345e-12
LINC01765	ENSG00000233730	7.58487	-2.3834	0.411978	-5.78526	7.23996e-09	8.77192e-08
AL512638.2	ENSG00000228035	24.2171	-1.03284	0.325703	-3.17111	0.00151857	0.0057966
NGF	ENSG00000134259	39.4246	-0.903529	0.292932	-3.08443	0.00203943	0.00748026
MAB21L3	ENSG00000173212	8.47813	-0.991198	0.365335	-2.71312	0.00666528	0.0207141
NAP1L4P1	ENSG00000177173	162.075	-0.507947	0.129247	-3.93006	8.49235e-05	0.00045047
CD2	ENSG00000116824	463.706	-2.27275	0.295612	-7.68829	1.4912e-14	4.56497e-13
FTH1P22	ENSG00000225079	6.31263	-3.36613	0.545038	-6.17596	6.57646e-10	9.56629e-09
CD101	ENSG00000134256	80.8244	-1.32372	0.194103	-6.81968	9.12411e-12	1.78644e-10
AL445231.1	ENSG00000236137	11.8521	-0.76068	0.215903	-3.52325	0.000426293	0.00189837
TTF2	ENSG00000116830	885.551	-0.339475	0.0691532	-4.90903	9.15281e-07	7.40704e-06
MAN1A2	ENSG00000198162	4327.66	-0.317654	0.0935361	-3.39605	0.000683653	0.00288126
AL157902.2	ENSG00000279513	53.2954	-0.447515	0.159436	-2.80686	0.00500275	0.0161743
VPS25P1	ENSG00000226755	1.37946	-1.66336	0.669524	-2.48439	0.0129773	0.0362166
FAM46C	ENSG00000183508	4899.07	-2.92874	0.349026	-8.39119	4.81263e-17	2.34954e-15
VDAC2P3	ENSG00000213262	13.9008	-2.97698	0.571459	-5.20944	1.89414e-07	1.76669e-06
RF00561	ENSG00000212266	1.05623	-2.03234	0.769921	-2.63967	0.0082987	0.0249128
AL390877.1	ENSG00000270719	2.21738	-2.00963	0.717182	-2.80212	0.00507678	0.0163782
GDAP2	ENSG00000196505	2242.55	-0.304278	0.0867211	-3.5087	0.000450308	0.00199244
WARS2	ENSG00000116874	450.646	-0.314129	0.0914746	-3.43406	0.000594614	0.00254647
RPS3AP12	ENSG00000236804	21.9536	-0.452491	0.172662	-2.62067	0.00877572	0.0260723
REG4	ENSG00000134193	1.75987	-2.22693	0.929544	-2.39572	0.0165878	0.0444441
RNVU1-19	ENSG00000275538	59.8383	-1.20676	0.4256	-2.83543	0.00457639	0.0149894
AC244453.2	ENSG00000233029	43.4807	-0.65277	0.276759	-2.35862	0.0183429	0.0483176
SRGAP2C	ENSG00000171943	560.72	-0.257703	0.0894497	-2.88099	0.00396433	0.0132638
AC243994.1	ENSG00000275129	3.17968	-1.08353	0.420902	-2.57431	0.0100441	0.0292283
EMBP1	ENSG00000231752	181.774	-0.376592	0.156601	-2.40479	0.0161819	0.043557
LINC01691	ENSG00000224857	7.14433	-0.600541	0.248874	-2.41303	0.0158204	0.0427071
FAM72C	ENSG00000263513	4.75577	-1.14709	0.355452	-3.22714	0.00125033	0.00489439
SRGAP2D	ENSG00000270872	36.1513	-0.457055	0.188833	-2.42042	0.0155026	0.0420035
RNVU1-15	ENSG00000207205	45.9709	-1.03605	0.340993	-3.03833	0.0023789	0.0085381
RF00003	ENSG00000275291	5.03246	-2.94511	0.656593	-4.48545	7.27604e-06	4.90878e-05
FP700111.1	ENSG00000224363	9.74648	-0.551352	0.192973	-2.85714	0.00427471	0.01413
AC245014.3	ENSG00000276216	48.7007	-1.88953	0.365715	-5.16668	2.38284e-07	2.1772e-06
GPR89A	ENSG00000117262	231.181	-0.292592	0.0864593	-3.38416	0.000713959	0.00299301
POLR3C	ENSG00000186141	791.741	-0.21029	0.0560377	-3.75265	0.000174976	0.000856662
RNVU1-6	ENSG00000201558	27.062	-2.11634	0.443932	-4.76726	1.86752e-06	1.42414e-05
AC245407.1	ENSG00000277406	20.9316	-0.986692	0.25619	-3.8514	0.000117443	0.000602503
AC243756.1	ENSG00000270339	3.74955	-1.14184	0.475629	-2.4007	0.0163636	0.0439433
NBPF13P	ENSG00000227242	18.2731	-1.02986	0.274111	-3.7571	0.000171894	0.000843603
CHD1L	ENSG00000131778	1077.23	-0.251279	0.0841301	-2.98679	0.0028192	0.00988049
LINC00624	ENSG00000278811	124.291	-0.321194	0.131589	-2.44089	0.0146513	0.0400627
GPR89B	ENSG00000188092	248.463	-0.468522	0.109504	-4.27858	1.88093e-05	0.00011573
AC239803.1	ENSG00000215859	67.1221	-0.338602	0.135713	-2.49498	0.0125965	0.0353101
RNU1-120P	ENSG00000199879	6.02199	-1.40639	0.478894	-2.93675	0.00331673	0.0113774
AC245100.4	ENSG00000231551	529.131	-0.277893	0.0986249	-2.81767	0.00483728	0.0156948
AC245100.2	ENSG00000225871	111.253	-0.630573	0.135911	-4.6396	3.49091e-06	2.51531e-05
RF00003	ENSG00000274210	115.102	-1.27449	0.341188	-3.73547	0.000187369	0.000909881
RNU1-59P	ENSG00000201699	1.24783	-1.4456	0.609866	-2.37036	0.017771	0.047054
NBPF19	ENSG00000271383	1130.97	-0.391298	0.0926572	-4.22307	2.40995e-05	0.000144839
RF00003	ENSG00000206828	35.0508	-1.27921	0.333651	-3.83399	0.000126082	0.000641676
HIST2H2BF	ENSG00000203814	450.568	-0.683998	0.173875	-3.93385	8.35944e-05	0.000444155
AC243772.2	ENSG00000233030	37.4155	-0.801952	0.3143	-2.55155	0.0107244	0.0308733
AC239868.1	ENSG00000261716	287.343	-0.62492	0.129889	-4.81117	1.50046e-06	1.16544e-05
HIST2H2BC	ENSG00000203819	8.41371	-0.835187	0.259814	-3.21455	0.00130649	0.00508339
HIST2H2BE	ENSG00000184678	864.041	-0.425299	0.144074	-2.95195	0.00315779	0.0108964
PRPF3	ENSG00000117360	1663.14	-0.157296	0.0605812	-2.59644	0.00941944	0.0277038
RN7SL473P	ENSG00000277452	56.9163	-0.713207	0.174206	-4.09404	4.23924e-05	0.000240798
RN7SL600P	ENSG00000274963	74.1778	-0.778433	0.174154	-4.4698	7.82923e-06	5.24488e-05
MCL1	ENSG00000143384	12275.2	-0.684525	0.120092	-5.70003	1.19789e-08	1.39589e-07
HORMAD1	ENSG00000143452	72.2531	-0.686239	0.225521	-3.04291	0.00234304	0.0084208
UBE2D3P3	ENSG00000224690	15.9936	-0.486902	0.192002	-2.53592	0.0112151	0.0320491
CDC42SE1	ENSG00000197622	2949.14	-0.295891	0.0859872	-3.44111	0.000579334	0.0024884
AL391069.2	ENSG00000232671	3.0359	-0.952295	0.337787	-2.81922	0.00481412	0.0156287
RFX5	ENSG00000143390	1306.97	-0.291347	0.11526	-2.52775	0.0114798	0.0326833
PSMB4	ENSG00000159377	2063.59	-0.241233	0.0981225	-2.45849	0.0139523	0.0384706
MRPL9	ENSG00000143436	267.834	-0.356906	0.0746968	-4.77806	1.76994e-06	1.35781e-05
RORC	ENSG00000143365	31.7657	-0.862695	0.26011	-3.31666	0.000911003	0.00371167
RF00019	ENSG00000201134	3.14501	-1.03834	0.389505	-2.6658	0.00768055	0.0233069
THEM4	ENSG00000159445	450.753	-0.218033	0.0766232	-2.84553	0.00443382	0.0145905
FLG2	ENSG00000143520	174.168	-2.13001	0.489968	-4.34724	1.3786e-05	8.71926e-05
C1orf68	ENSG00000198854	3.46578	-4.05525	1.56292	-2.59466	0.00946849	0.0278225
KPRP	ENSG00000203786	3.5934	-3.97214	1.21117	-3.27959	0.00103957	0.00416357
SPRR2E	ENSG00000203785	2.60901	-3.50733	1.33921	-2.61894	0.00882023	0.0261838
LOR	ENSG00000203782	4.27751	-3.41414	1.02065	-3.34507	0.000822625	0.00339699
PGLYRP3	ENSG00000159527	1.7955	-2.55024	0.972477	-2.62242	0.00873075	0.0259611
PGLYRP4	ENSG00000163218	2.84875	-1.56344	0.647776	-2.41355	0.0157979	0.0426642
S100A9	ENSG00000163220	3603.86	-1.7426	0.301809	-5.77386	7.74737e-09	9.33873e-08
S100A12	ENSG00000163221	45.8515	-4.53025	0.490669	-9.2328	2.63657e-20	2.40658e-18
CHTOP	ENSG00000160679	1331.58	-0.185847	0.0647804	-2.86888	0.00411929	0.0137035
ILF2	ENSG00000143621	2034.62	-0.322779	0.0930767	-3.46788	0.000524582	0.00227878
AL513523.1	ENSG00000223599	143.785	-0.45662	0.10822	-4.21935	2.45012e-05	0.000147023
NUP210L	ENSG00000143552	93.834	-0.852943	0.195414	-4.36479	1.27243e-05	8.12576e-05
RN7SL431P	ENSG00000264384	34.7106	-0.57157	0.143837	-3.97375	7.07512e-05	0.00038125
AQP10	ENSG00000143595	4.15286	-1.19977	0.499298	-2.40292	0.0162646	0.0437298
UBE2Q1	ENSG00000160714	976.133	-0.257411	0.0568883	-4.52485	6.04372e-06	4.15559e-05
UBE2Q1-AS1	ENSG00000229780	19.5661	-0.475084	0.158213	-3.00281	0.00267495	0.00944483
ADAR	ENSG00000160710	9025.16	-0.393279	0.0934478	-4.20854	2.57028e-05	0.000153508
KCNN3	ENSG00000143603	683.967	-1.06035	0.214309	-4.94775	7.50753e-07	6.18957e-06
AL451085.1	ENSG00000270361	6.83885	-1.15027	0.324219	-3.54781	0.000388445	0.00174648
ASH1L	ENSG00000116539	7413.19	-0.205371	0.0454594	-4.51768	6.25203e-06	4.2824e-05
AL162734.1	ENSG00000227673	4.21642	-1.09211	0.362013	-3.01678	0.00255475	0.00908124
KHDC4	ENSG00000132680	1363.86	-0.275889	0.0794574	-3.47217	0.000516272	0.00224639
AL355388.1	ENSG00000224276	2.09456	-1.35318	0.508074	-2.66335	0.00773675	0.0234568
C1orf61	ENSG00000125462	11.0655	-1.50324	0.360421	-4.17079	3.0354e-05	0.000178153
AL365181.3	ENSG00000272405	15.7865	-1.10055	0.432131	-2.5468	0.0108716	0.0312249
AL357143.1	ENSG00000229961	23.9291	-2.07134	0.499933	-4.14324	3.4244e-05	0.000198463
AL138900.3	ENSG00000271736	2.16544	-2.97094	0.870268	-3.41382	0.00064059	0.00272049
FCRL5	ENSG00000143297	1692.27	-4.86561	0.577897	-8.41951	3.78059e-17	1.88261e-15
FCRL4	ENSG00000163518	8.50326	-4.40842	0.700697	-6.29148	3.14453e-10	4.82796e-09
FCRL3	ENSG00000160856	218.935	-4.34709	0.451134	-9.63593	5.63793e-22	7.38815e-20
AL356276.1	ENSG00000227217	6.44956	-4.41805	0.669383	-6.60018	4.10656e-11	7.2259e-10
VDAC1P9	ENSG00000232366	1.75217	-2.61982	0.746806	-3.50804	0.000451428	0.00199681
FCRL2	ENSG00000132704	205.626	-5.1698	0.550325	-9.39409	5.77172e-21	5.93282e-19
FCRL1	ENSG00000163534	276.499	-4.90647	0.535427	-9.16367	5.01639e-20	4.37393e-18
CD5L	ENSG00000073754	4.69819	-2.20815	0.529807	-4.16784	3.075e-05	0.000180218
CD1D	ENSG00000158473	86.9974	-0.722636	0.253945	-2.84564	0.00443219	0.0145875
CD1A	ENSG00000158477	7.04752	-1.6733	0.44887	-3.72781	0.000193149	0.000935214
CD1C	ENSG00000158481	87.9147	-0.693521	0.26602	-2.60702	0.00913328	0.0269862
CD1B	ENSG00000158485	6.38125	-1.84147	0.477215	-3.85879	0.000113952	0.0005862
OR6Y1	ENSG00000197532	6.12793	-1.28997	0.45539	-2.83267	0.0046161	0.0150919
OR6N1	ENSG00000197403	1.31342	-2.20367	0.819063	-2.69048	0.00713498	0.021902
OR6N2	ENSG00000188340	2.16718	-3.21304	0.843897	-3.80738	0.000140447	0.000706285
OR10AA1P	ENSG00000180409	3.4357	-2.93376	0.707802	-4.14489	3.39971e-05	0.000197194
MNDA	ENSG00000163563	1338.88	-0.963754	0.228549	-4.21684	2.47747e-05	0.000148439
PYHIN1	ENSG00000163564	217.4	-2.15417	0.304644	-7.07108	1.53732e-12	3.42265e-11
IFI16	ENSG00000163565	5543.78	-0.391696	0.106029	-3.69424	0.00022055	0.0010531
AIM2	ENSG00000163568	284.27	-3.28596	0.317464	-10.3506	4.15676e-25	1.01246e-22
RAD1P2	ENSG00000233473	10.2866	-1.11275	0.274309	-4.05655	4.98025e-05	0.000278062
RNA5SP60	ENSG00000222552	4.27012	-1.09029	0.343959	-3.16983	0.0015253	0.00581833
CADM3-AS1	ENSG00000225670	275.853	-0.735097	0.23515	-3.12608	0.00177154	0.00662525
ACKR1	ENSG00000213088	909.195	-0.778114	0.239268	-3.25206	0.00114572	0.0045292
AL513323.1	ENSG00000228560	1.12369	-2.24084	0.69257	-3.23554	0.00121412	0.00477016
FCRL6	ENSG00000181036	72.4511	-1.14972	0.27697	-4.15106	3.30939e-05	0.000192569
SLAMF8	ENSG00000158714	299.435	-1.61071	0.339987	-4.73757	2.16298e-06	1.62648e-05
AL590560.1	ENSG00000256029	109.155	-0.346985	0.136846	-2.53559	0.011226	0.03207
SLAMF9	ENSG00000162723	6.96748	-1.92734	0.548781	-3.51204	0.000444681	0.00197066
KCNJ10	ENSG00000177807	34.0158	-1.51274	0.273168	-5.53777	3.0634e-08	3.32281e-07
CASQ1	ENSG00000143318	32.3283	-1.15368	0.386856	-2.98219	0.00286194	0.0100136
RF00019	ENSG00000202078	64.8171	-0.287268	0.118648	-2.42118	0.0154702	0.0419258
SLAMF6	ENSG00000162739	409.907	-2.02391	0.323115	-6.26374	3.75855e-10	5.71781e-09
SLAMF1	ENSG00000117090	268.254	-3.73965	0.371961	-10.0539	8.83233e-24	1.7062e-21
SETP9	ENSG00000235101	6.1352	-3.56032	0.623633	-5.70899	1.1365e-08	1.33023e-07
AL121985.1	ENSG00000228863	79.536	-2.29518	0.326927	-7.02046	2.21135e-12	4.7808e-11
CD48	ENSG00000117091	391.622	-2.65116	0.312498	-8.48376	2.18027e-17	1.12942e-15
SLAMF7	ENSG00000026751	1375.88	-4.29218	0.429824	-9.98592	1.7567e-23	3.21347e-21
AL121985.3	ENSG00000275801	2.12463	-1.74161	0.644949	-2.70039	0.00692578	0.0213712
LY9	ENSG00000122224	204.256	-2.89922	0.347672	-8.33896	7.49492e-17	3.52466e-15
USF1	ENSG00000158773	1251.43	-0.311222	0.0863429	-3.60449	0.000312761	0.00144253
NECTIN4	ENSG00000143217	133.529	-1.22721	0.334	-3.67427	0.000238535	0.00112947
B4GALT3	ENSG00000158850	441.855	-0.354831	0.133849	-2.65098	0.00802584	0.0242039
FCGR2A	ENSG00000143226	4307.28	-0.729445	0.189913	-3.84094	0.000122563	0.000625687
HSPA6	ENSG00000173110	270.124	-0.744995	0.215718	-3.45356	0.000553241	0.00238892
FCGR3B	ENSG00000162747	616.824	-2.90396	0.383347	-7.57529	3.58317e-14	1.02677e-12
FCGR2B	ENSG00000072694	1809.24	-0.61452	0.205821	-2.98569	0.00282936	0.0099127
FCRLA	ENSG00000132185	106.321	-4.37674	0.505528	-8.65775	4.81148e-18	2.87579e-16
FCRLB	ENSG00000162746	30.4089	-0.755043	0.257476	-2.93247	0.00336272	0.0115114
DUSP12	ENSG00000081721	373.802	-0.356093	0.0888916	-4.00593	6.17741e-05	0.000338038
AL359541.1	ENSG00000226889	4.85071	-1.09501	0.390754	-2.80229	0.00507405	0.0163707
ATF6	ENSG00000118217	3680.9	-0.390618	0.087265	-4.47623	7.59731e-06	5.10401e-05
AL391825.1	ENSG00000229808	80.3239	-0.450232	0.124629	-3.61256	0.000303186	0.00140298
SH2D1B	ENSG00000198574	17.6343	-2.17829	0.38243	-5.69592	1.2271e-08	1.42695e-07
UHMK1	ENSG00000152332	4455.93	-0.27938	0.096642	-2.89088	0.00384169	0.0129104
HSD17B7	ENSG00000132196	218.608	-0.302032	0.107157	-2.81858	0.00482359	0.0156572
AL499616.1	ENSG00000232892	16.1725	-0.642084	0.209757	-3.06108	0.0022054	0.00799411
AL451063.1	ENSG00000225755	9.94219	-0.482673	0.204489	-2.36038	0.0182561	0.0481312
AL592435.1	ENSG00000232995	105.579	-0.449655	0.129153	-3.48158	0.000498466	0.00218055
NUF2	ENSG00000143228	86.0117	-0.918045	0.224077	-4.09701	4.18527e-05	0.000238246
AL391001.1	ENSG00000269887	50.4766	-0.540123	0.193931	-2.78512	0.00535072	0.0171468
AL157714.2	ENSG00000237463	5.63459	-1.50406	0.535852	-2.80685	0.00500284	0.0161743
LRRC52	ENSG00000162763	2.29491	-2.62397	0.742223	-3.53528	0.000407339	0.00182247
AL451074.4	ENSG00000230175	18.7358	-0.419463	0.159016	-2.63786	0.00834305	0.0250208
AL451074.3	ENSG00000225272	18.5619	-0.447851	0.149925	-2.98716	0.00281578	0.00987286
FMO7P	ENSG00000230231	2.23765	-1.29246	0.535078	-2.41545	0.0157156	0.0424769
TADA1	ENSG00000152382	451.079	-0.353936	0.0815643	-4.33935	1.42906e-05	9.00889e-05
MAEL	ENSG00000143194	4.12173	-1.34542	0.511885	-2.62837	0.00857959	0.025617
AL136984.1	ENSG00000272033	143.551	-0.424486	0.150298	-2.82429	0.00473852	0.0154201
CD247	ENSG00000198821	170.247	-2.46289	0.302011	-8.15497	3.49265e-16	1.43474e-14
AL359962.1	ENSG00000233411	17.7608	-1.43127	0.256594	-5.57798	2.43331e-08	2.68737e-07
AL359962.2	ENSG00000273160	21.1529	-1.66799	0.290762	-5.73661	9.65887e-09	1.14307e-07
AL031733.1	ENSG00000231029	3.42069	-1.55347	0.580952	-2.674	0.00749517	0.0228356
ADCY10	ENSG00000143199	41.5221	-0.503534	0.176439	-2.85387	0.00431906	0.0142612
TIPRL	ENSG00000143155	1104.32	-0.329462	0.103536	-3.1821	0.0014621	0.00560491
AL022100.1	ENSG00000227722	11.2826	-0.76022	0.222747	-3.41293	0.000642693	0.00272839
AL023755.1	ENSG00000228697	7.31109	-1.1308	0.313923	-3.60215	0.000315591	0.00145348
XCL2	ENSG00000143185	19.1475	-2.78232	0.415128	-6.70232	2.05136e-11	3.79116e-10
AL031736.1	ENSG00000227777	2.59627	-2.13864	0.569219	-3.75716	0.000171856	0.000843553
XCL1	ENSG00000143184	18.2744	-1.73094	0.337862	-5.12321	3.00385e-07	2.68656e-06
AL031736.2	ENSG00000229757	2.63746	-1.6202	0.476702	-3.39876	0.000676919	0.00285556
NME7	ENSG00000143156	373.008	-0.304181	0.0975206	-3.11914	0.00181377	0.00675653
SELL	ENSG00000188404	1051.18	-2.09033	0.290493	-7.19582	6.20887e-13	1.47151e-11
SELE	ENSG00000007908	682.359	-2.15021	0.369057	-5.82622	5.66957e-09	6.98127e-08
SCYL3	ENSG00000000457	750.057	-0.223484	0.0651851	-3.42845	0.000607039	0.00259398
KIFAP3	ENSG00000075945	1738.43	-0.427999	0.0910654	-4.69991	2.60281e-06	1.92302e-05
RN7SL269P	ENSG00000243051	13.4987	-0.70586	0.188517	-3.74427	0.000180916	0.000882215
MRPS10P1	ENSG00000235378	6.24116	-0.81885	0.257213	-3.18355	0.0014548	0.00558314
LINC01142	ENSG00000224286	9.96512	-0.927558	0.286113	-3.24192	0.00118725	0.00467526
GORAB	ENSG00000120370	619.52	-0.320613	0.0847724	-3.78205	0.000155543	0.000772749
MROH9	ENSG00000117501	37.2081	-1.25715	0.312673	-4.02067	5.80327e-05	0.000319358
BX284613.1	ENSG00000226552	11.0816	-1.29677	0.383128	-3.38468	0.000712601	0.00298892
FMO6P	ENSG00000117507	26.4067	-1.6498	0.349509	-4.72034	2.35448e-06	1.75897e-05
AL021026.1	ENSG00000225243	4.2296	-1.30155	0.412804	-3.15295	0.00161631	0.00611706
PRRC2C	ENSG00000117523	10208.4	-0.255571	0.0487103	-5.24676	1.54797e-07	1.46764e-06
DNM3	ENSG00000197959	583.262	-0.368329	0.144186	-2.55454	0.0106329	0.0306531
PIGC	ENSG00000135845	700.106	-0.297439	0.0810129	-3.67151	0.000241125	0.00114053
SUCO	ENSG00000094975	1986.27	-0.471382	0.0911022	-5.17421	2.28875e-07	2.09808e-06
FASLG	ENSG00000117560	47.7154	-2.00951	0.348069	-5.7733	7.77333e-09	9.3675e-08
TNFSF18	ENSG00000120337	16.4386	-0.849604	0.334055	-2.54331	0.0109808	0.0314841
TNFSF4	ENSG00000117586	114.403	-0.943379	0.168401	-5.60197	2.11929e-08	2.36269e-07
AL645568.2	ENSG00000231615	56.8036	-0.42682	0.135576	-3.1482	0.00164282	0.0062001
SLC9C2	ENSG00000162753	10.235	-0.867238	0.329878	-2.62896	0.00856453	0.0255823
RC3H1	ENSG00000135870	3715.05	-0.339656	0.0613655	-5.53498	3.11271e-08	3.37288e-07
RABGAP1L	ENSG00000152061	3786.49	-0.553609	0.0872703	-6.34361	2.24442e-10	3.52942e-09
AL022400.1	ENSG00000237317	25.0797	-0.832043	0.182581	-4.55711	5.18624e-06	3.61199e-05
GPR52	ENSG00000203737	108.16	-0.542092	0.147801	-3.66772	0.00024472	0.0011557
NDUFAF4P4	ENSG00000231378	41.2197	-0.469486	0.164108	-2.86084	0.00422521	0.0139928
Z99127.3	ENSG00000237249	22.1548	-0.917091	0.194283	-4.72037	2.35411e-06	1.75897e-05
Z99127.2	ENSG00000235869	21.2337	-0.788757	0.179961	-4.38294	1.17087e-05	7.53406e-05
Z99127.1	ENSG00000229531	45.6646	-0.765324	0.163697	-4.67525	2.93599e-06	2.14688e-05
RNU6-307P	ENSG00000252552	5.71595	-0.804769	0.267605	-3.0073	0.00263575	0.00932922
KIAA0040	ENSG00000235750	1582.59	-0.809826	0.151588	-5.3423	9.17752e-08	9.09573e-07
TNR	ENSG00000116147	36.7969	-1.02177	0.397002	-2.5737	0.0100616	0.0292736
AL513329.1	ENSG00000227740	17.8002	-0.466286	0.165792	-2.81248	0.00491613	0.0159213
COP1	ENSG00000143207	1900.91	-0.379087	0.0734282	-5.1627	2.43416e-07	2.21957e-06
TEX35	ENSG00000240021	2.60021	-1.79741	0.656976	-2.73588	0.00622129	0.0195115
C1orf220	ENSG00000213057	99.7078	-0.622797	0.196276	-3.17306	0.0015084	0.00576316
RNA5SP69	ENSG00000201347	3.5467	-1.1717	0.44952	-2.60657	0.00914542	0.0270131
AL449106.1	ENSG00000273062	26.8087	-1.35897	0.397976	-3.41471	0.000638493	0.00271261
RALGPS2	ENSG00000116191	1500.23	-2.24759	0.300044	-7.49087	6.84176e-14	1.88e-12
PTPN2P1	ENSG00000228196	46.2486	-2.45384	0.36962	-6.63883	3.16187e-11	5.67957e-10
RF00092	ENSG00000201791	7.97975	-3.5136	0.576419	-6.09556	1.09058e-09	1.52264e-08
TOR3A	ENSG00000186283	800.185	-0.476159	0.162845	-2.924	0.00345568	0.0117918
ABL2	ENSG00000143322	4166.66	-0.339123	0.119811	-2.83049	0.00464765	0.015174
AL512326.1	ENSG00000225711	42.921	-0.336966	0.142535	-2.36409	0.0180742	0.0477535
AXDND1	ENSG00000162779	18.1864	-1.2486	0.270858	-4.60978	4.03103e-06	2.86714e-05
AL353708.3	ENSG00000272906	13.5572	-0.733342	0.222303	-3.29883	0.000970873	0.00392102
CEP350	ENSG00000135837	7027.46	-0.388482	0.0672722	-5.77478	7.7055e-09	9.29575e-08
XPR1	ENSG00000143324	1507.7	-0.347549	0.0827758	-4.19868	2.68473e-05	0.000159599
CACNA1E	ENSG00000198216	36.7803	-2.35762	0.392013	-6.01413	1.80851e-09	2.4209e-08
AL355482.1	ENSG00000224810	1.68365	-1.74448	0.705191	-2.47377	0.0133697	0.0371659
LINC01344	ENSG00000228918	5.39925	-1.03159	0.439862	-2.34525	0.0190143	0.0497761
LINC01686	ENSG00000261504	17.5492	-0.747358	0.230771	-3.23853	0.00120149	0.00472426
RGS8	ENSG00000135824	31.7003	-1.51702	0.340847	-4.45075	8.55721e-06	5.67656e-05
DHX9	ENSG00000135829	4312.77	-0.265789	0.088538	-3.00198	0.00268229	0.00946703
SHCBP1L	ENSG00000157060	3.5645	-1.32543	0.515759	-2.56986	0.0101741	0.0295491
LAMC1-AS1	ENSG00000224468	61.0193	-0.543622	0.186965	-2.90762	0.00364196	0.0123335
LAMC2	ENSG00000058085	97.1681	-1.01505	0.297767	-3.40888	0.000652292	0.00276495
AL356981.1	ENSG00000233562	0.971145	-1.80686	0.715964	-2.52367	0.0116136	0.033009
SMG7	ENSG00000116698	1674.37	-0.197104	0.0625124	-3.15304	0.0016158	0.00611562
RGL1	ENSG00000143344	3487.49	-0.438238	0.112543	-3.89397	9.86153e-05	0.000515651
APOBEC4	ENSG00000173627	19.7194	-0.86032	0.182877	-4.70438	2.54644e-06	1.88666e-05
TSEN15	ENSG00000198860	745.854	-0.394744	0.0911432	-4.33103	1.48415e-05	9.31456e-05
AL078645.1	ENSG00000230470	45.9649	-1.17827	0.246891	-4.77244	1.8201e-06	1.39248e-05
AL078645.2	ENSG00000232036	54.17	-0.730833	0.244175	-2.99307	0.00276189	0.00970947
RNU7-13P	ENSG00000252222	10.1363	-1.59481	0.275433	-5.7902	7.03037e-09	8.54338e-08
SWT1	ENSG00000116668	697.262	-0.521775	0.120919	-4.31509	1.59538e-05	9.9638e-05
AL356273.1	ENSG00000233583	26.8741	-0.389549	0.142781	-2.7283	0.00636625	0.0198993
AL356273.3	ENSG00000279838	161.13	-0.475911	0.149288	-3.18787	0.00143325	0.00550985
IVNS1ABP	ENSG00000116679	4853.23	-0.48023	0.114645	-4.18882	2.80405e-05	0.000166053
AL078644.1	ENSG00000261024	12.8863	-0.524759	0.188817	-2.77919	0.00544947	0.0174039
AL133383.2	ENSG00000279401	2.05377	-2.15292	0.726196	-2.96466	0.00303021	0.0105096
LINC01350	ENSG00000228309	1.64412	-2.11755	0.845949	-2.50317	0.0123088	0.0346571
OCLM	ENSG00000262180	43.571	-0.402512	0.142717	-2.82034	0.0047973	0.015587
PTGS2	ENSG00000073756	252.085	-1.70148	0.290828	-5.85047	4.90188e-09	6.10922e-08
ERVMER61-1	ENSG00000230426	22.7	-2.07084	0.376524	-5.49988	3.80048e-08	4.04287e-07
RGS18	ENSG00000150681	412.811	-1.36474	0.277809	-4.91249	8.99269e-07	7.29326e-06
AL390957.1	ENSG00000285280	110.512	-0.6912	0.153502	-4.50288	6.70396e-06	4.56544e-05
AL136987.1	ENSG00000236069	3.51652	-1.81024	0.442279	-4.09299	4.25838e-05	0.000241733
RGS1	ENSG00000090104	1377.36	-2.73326	0.363404	-7.52127	5.42457e-14	1.51284e-12
RGS2	ENSG00000116741	1107.44	-1.24895	0.243803	-5.12278	3.01059e-07	2.69205e-06
UCHL5	ENSG00000116750	1141.54	-0.357773	0.111255	-3.2158	0.00130081	0.00506458
SCARNA18B	ENSG00000238754	7.56317	-0.674158	0.250663	-2.68949	0.00715604	0.0219546
B3GALT2	ENSG00000162630	259.279	-0.393439	0.125337	-3.13905	0.00169496	0.00637272
LINC01031	ENSG00000232077	6.87504	-1.02015	0.299849	-3.40221	0.000668441	0.00282403
AL357793.1	ENSG00000226640	3.75306	-2.04746	0.510206	-4.01301	5.99505e-05	0.00032862
AL357793.2	ENSG00000237011	6.04144	-2.95967	0.497943	-5.94379	2.7851e-09	3.61791e-08
AL356272.1	ENSG00000227240	4.49003	-1.13104	0.456135	-2.47962	0.0131523	0.0366274
LINC01724	ENSG00000227421	2.15008	-2.18805	0.629914	-3.47357	0.000513589	0.0022371
CFHR3	ENSG00000116785	18.4129	-0.931118	0.273378	-3.40597	0.000659295	0.00278962
CFHR5	ENSG00000134389	2.26448	-3.13774	0.868817	-3.61151	0.000304424	0.001408
F13B	ENSG00000143278	2.31089	-1.98327	0.84072	-2.35902	0.0183235	0.0482777
ASPM	ENSG00000066279	552.726	-1.19797	0.283516	-4.22539	2.38531e-05	0.000143455
SEPT14P12	ENSG00000235748	4.25471	-1.12413	0.422258	-2.6622	0.0077632	0.0235258
DENND1B	ENSG00000213047	1824.05	-0.431623	0.128492	-3.35915	0.00078182	0.00324704
RF00019	ENSG00000207139	7.08956	-0.651018	0.23542	-2.76535	0.00568624	0.0180571
EEF1A1P32	ENSG00000213046	71.452	-0.400493	0.150127	-2.66769	0.00763749	0.0232076
FAM204BP	ENSG00000233040	50.0256	-0.632444	0.15963	-3.96195	7.43403e-05	0.000398768
AL365258.1	ENSG00000224901	22.557	-0.490382	0.182234	-2.69095	0.00712486	0.0218754
AL157402.1	ENSG00000223881	1.74014	-2.78053	0.871921	-3.18897	0.0014278	0.00549126
PTPRC	ENSG00000081237	10841	-1.18799	0.215381	-5.51577	3.47265e-08	3.72419e-07
AL157402.2	ENSG00000261573	224.95	-1.64206	0.234325	-7.00761	2.42425e-12	5.21091e-11
PEBP1P3	ENSG00000236278	46.5462	-1.19028	0.250545	-4.75076	2.02656e-06	1.53419e-05
MIR181A1HG	ENSG00000229989	229.558	-0.717793	0.168887	-4.25014	2.13638e-05	0.000130002
LINC00862	ENSG00000203721	30.8338	-0.846884	0.216979	-3.90306	9.49839e-05	0.000498641
ZNF281	ENSG00000162702	841.381	-0.5669	0.0953001	-5.94858	2.70486e-09	3.51986e-08
KIF14	ENSG00000118193	141.231	-1.14522	0.255423	-4.48363	7.33853e-06	4.94573e-05
DDX59	ENSG00000118197	696.521	-0.203782	0.0604258	-3.37244	0.000745059	0.00310819
INAVA	ENSG00000163362	10.6786	-1.32902	0.504392	-2.63489	0.00841647	0.025209
AL358473.1	ENSG00000229191	2.5164	-1.9787	0.640678	-3.08844	0.00201211	0.00739155
CACNA1S	ENSG00000081248	9.40998	-2.97265	0.80997	-3.67008	0.000242474	0.00114606
TNNT2	ENSG00000118194	12.4012	-1.44318	0.466517	-3.09351	0.00197803	0.00728304
LAD1	ENSG00000159166	42.3229	-1.93127	0.532208	-3.62878	0.000284765	0.00132706
TNNI1	ENSG00000159173	19.2426	-2.97889	0.67367	-4.42188	9.78455e-06	6.40073e-05
AC096677.1	ENSG00000224536	33.7556	-0.386975	0.140119	-2.76176	0.00574905	0.0182295
RNU6-501P	ENSG00000200942	6.15892	-0.640743	0.268397	-2.38729	0.016973	0.0453
IPO9	ENSG00000198700	2377.82	-0.173957	0.0403563	-4.31053	1.62862e-05	0.000101487
PTPN7	ENSG00000143851	396.573	-1.83059	0.299266	-6.11694	9.53918e-10	1.34488e-08
UBE2T	ENSG00000077152	49.2328	-0.659384	0.23738	-2.77776	0.00547356	0.0174696
RABIF	ENSG00000183155	262.674	-0.335982	0.0802494	-4.18673	2.83008e-05	0.000167285
KLHL12	ENSG00000117153	954.587	-0.204594	0.0666023	-3.07188	0.00212719	0.00775074
ADIPOR1	ENSG00000159346	2388.41	-0.463406	0.120069	-3.8595	0.000113618	0.00058482
CHIT1	ENSG00000133063	106.798	-0.74367	0.28914	-2.572	0.0101112	0.0294007
LINC01353	ENSG00000231507	14.293	-1.47457	0.335628	-4.39346	1.11561e-05	7.22101e-05
LINC01136	ENSG00000233791	18.3388	-1.79525	0.362669	-4.95009	7.41777e-07	6.12007e-06
BTG2	ENSG00000159388	2874.74	-0.991539	0.227627	-4.35599	1.32468e-05	8.42224e-05
AL513343.1	ENSG00000236035	60.0616	-0.499809	0.149917	-3.3339	0.000856382	0.00351663
LAX1	ENSG00000122188	621.35	-3.5353	0.41617	-8.49485	1.9818e-17	1.03881e-15
AC114402.2	ENSG00000227417	97.3388	-0.316635	0.125857	-2.51583	0.0118752	0.0336353
AC114402.1	ENSG00000223505	39.006	-0.492071	0.141953	-3.46643	0.00052741	0.00228929
AL606489.1	ENSG00000226330	20.0264	-0.720646	0.216243	-3.33258	0.000860453	0.00353043
PPP1R15B	ENSG00000158615	2907.99	-0.426956	0.0805678	-5.29933	1.16228e-07	1.1287e-06
AL512306.3	ENSG00000240710	18.8739	-1.16176	0.259429	-4.47812	7.5304e-06	5.06362e-05
RBBP5	ENSG00000117222	811.244	-0.214954	0.0600202	-3.58136	0.00034181	0.00155933
AL583832.1	ENSG00000271580	48.8799	-0.455361	0.12058	-3.77643	0.000159094	0.000787857
NUAK2	ENSG00000163545	173.436	-0.740667	0.221268	-3.34738	0.000815789	0.00337187
SNRPGP10	ENSG00000235363	47.4439	-0.57252	0.214096	-2.67413	0.00749234	0.0228316
LEMD1	ENSG00000186007	1.63122	-1.72765	0.65372	-2.64279	0.00822256	0.0247107
BLACAT1	ENSG00000281406	2.02127	-2.58143	0.635669	-4.06097	4.887e-05	0.000273537
MFSD4A	ENSG00000174514	144.291	-0.403974	0.145879	-2.76924	0.00561876	0.0178656
ELK4	ENSG00000158711	5680.93	-0.304838	0.072254	-4.21898	2.45409e-05	0.000147216
RF00139	ENSG00000201944	27.5709	-0.546315	0.178265	-3.06462	0.00217945	0.00791253
BX571818.1	ENSG00000285417	62.5386	-2.54366	0.414942	-6.13014	8.78003e-10	1.2484e-08
FAM72A	ENSG00000196550	20.8753	-0.505296	0.175135	-2.88518	0.00391185	0.0131098
AC244034.2	ENSG00000261000	8.76975	-0.877319	0.272465	-3.21993	0.00128224	0.00500053
RASSF5	ENSG00000266094	992.807	-1.00274	0.180256	-5.56285	2.65404e-08	2.90396e-07
DYRK3	ENSG00000143479	258.615	-0.675941	0.172562	-3.91709	8.96255e-05	0.000473004
MAPKAPK2	ENSG00000162889	1905.18	-0.404485	0.143415	-2.82038	0.00479665	0.0155867
IL19	ENSG00000142224	2.55653	-1.96817	0.508793	-3.8683	0.000109595	0.000566781
IL24	ENSG00000162892	52.0507	-4.02209	0.439662	-9.14813	5.79265e-20	4.99248e-18
FCMR	ENSG00000162894	201.922	-3.26885	0.418914	-7.80313	6.0388e-15	1.98272e-13
AC098935.2	ENSG00000271680	5.39637	-2.78086	0.576561	-4.82319	1.41283e-06	1.10215e-05
AC098935.1	ENSG00000226945	6.47297	-1.15058	0.372077	-3.09233	0.00198595	0.0073068
FCAMR	ENSG00000162897	2.70805	-2.72702	0.776918	-3.51005	0.00044803	0.00198413
C1orf116	ENSG00000182795	9.82758	-2.40209	0.515197	-4.66246	3.12446e-06	2.27357e-05
YOD1	ENSG00000180667	870.008	-0.891746	0.168802	-5.2828	1.27223e-07	1.22513e-06
C4BPB	ENSG00000123843	47.5592	-0.635456	0.234796	-2.70642	0.00680132	0.0210536
CR2	ENSG00000117322	89.4985	-4.77321	0.541663	-8.81213	1.22794e-18	8.15297e-17
CR1	ENSG00000203710	1048.42	-1.8013	0.310756	-5.79652	6.77048e-09	8.24545e-08
AL137789.1	ENSG00000236911	36.9324	-2.19391	0.390263	-5.62161	1.89182e-08	2.12815e-07
CR1L	ENSG00000197721	29.8609	-2.67514	0.314195	-8.51426	1.67657e-17	8.89219e-16
CD46P1	ENSG00000244703	5.9476	-3.17326	0.540741	-5.86836	4.40128e-09	5.53923e-08
AC099793.1	ENSG00000259815	2.70176	-3.01261	0.769744	-3.91378	9.08639e-05	0.00047875
LINC01717	ENSG00000232812	4.74857	-2.88214	0.708039	-4.07059	4.6894e-05	0.00026386
LINC01774	ENSG00000236950	3.38354	-2.87913	0.827014	-3.48135	0.000498889	0.00218155
AC104465.1	ENSG00000278684	1.6439	-2.40294	0.815179	-2.94775	0.003201	0.011026
MIR205HG	ENSG00000230937	9.82027	-3.91271	0.873634	-4.47867	7.5111e-06	5.05215e-05
HSD11B1	ENSG00000117594	265.322	-1.07424	0.242031	-4.43842	9.06214e-06	5.97789e-05
ADORA2BP1	ENSG00000236136	2.20252	-1.25316	0.517397	-2.42206	0.0154329	0.0418602
TRAF3IP3	ENSG00000009790	540.17	-2.09225	0.272441	-7.67966	1.59515e-14	4.86326e-13
C1orf74	ENSG00000162757	102.515	-0.306718	0.119129	-2.57468	0.0100334	0.0292048
IRF6	ENSG00000117595	63.4875	-0.630531	0.268407	-2.34917	0.0188155	0.0493709
DIEXF	ENSG00000117597	940.646	-0.167162	0.0619196	-2.69967	0.00694093	0.0214045
SYT14	ENSG00000143469	11.7461	-1.81461	0.606275	-2.99305	0.00276203	0.00970947
AL034351.1	ENSG00000270936	2.89352	-0.979303	0.397105	-2.4661	0.0136592	0.0378176
TRAF5	ENSG00000082512	1853.54	-0.497571	0.105938	-4.6968	2.64268e-06	1.9499e-05
SLC30A1	ENSG00000170385	2215.96	-0.364502	0.1079	-3.37816	0.000729737	0.00305194
NEK2	ENSG00000117650	38.8148	-0.793795	0.305856	-2.59532	0.0094503	0.0277764
LPGAT1	ENSG00000123684	3670.59	-0.402356	0.102306	-3.93288	8.39328e-05	0.000445742
INTS7	ENSG00000143493	687.112	-0.369226	0.0885339	-4.17045	3.03994e-05	0.000178396
DTL	ENSG00000143476	120.38	-1.04413	0.227479	-4.58999	4.43265e-06	3.12601e-05
PPP2R5A	ENSG00000066027	1543.89	-0.245103	0.089744	-2.73114	0.00631165	0.0197562
AL360091.2	ENSG00000230063	39.7456	-0.675436	0.165018	-4.09311	4.2563e-05	0.000241675
AL360091.3	ENSG00000234915	26.4677	-0.404517	0.17194	-2.35266	0.0186394	0.048969
SNORA16B	ENSG00000201544	21.3653	-0.617806	0.172574	-3.57995	0.000343657	0.00156648
TMEM206	ENSG00000065600	329.667	-0.327574	0.123258	-2.65762	0.00786942	0.0237994
ATF3	ENSG00000162772	348.079	-1.33298	0.291315	-4.57574	4.74547e-06	3.3309e-05
TATDN3	ENSG00000203705	469.325	-0.304175	0.108606	-2.80071	0.005099	0.0164416
ANGEL2	ENSG00000174606	1783.24	-0.32898	0.0803411	-4.09479	4.22556e-05	0.000240235
RPS6KC1	ENSG00000136643	1646.81	-0.225058	0.0867102	-2.59552	0.00944485	0.027764
AL606537.1	ENSG00000272167	6.51472	-0.976862	0.402475	-2.42713	0.0152186	0.0413717
SMYD2	ENSG00000143499	738.504	-0.391796	0.0888428	-4.40999	1.03377e-05	6.73312e-05
AL445305.1	ENSG00000213036	24.2847	-0.625073	0.209821	-2.97908	0.00289116	0.0101032
CENPF	ENSG00000117724	754.789	-0.695842	0.231706	-3.00313	0.00267219	0.00943582
GPATCH2	ENSG00000092978	1262.97	-0.21055	0.0839097	-2.50924	0.0120991	0.0341659
LYPLAL1-AS1	ENSG00000228063	8.8699	-0.68724	0.260708	-2.63606	0.00838755	0.0251357
EPRS	ENSG00000136628	4152.05	-0.236817	0.09904	-2.39113	0.0167966	0.0449284
IARS2	ENSG00000067704	2351.81	-0.32206	0.0957235	-3.36449	0.000766866	0.00318996
MIR215	ENSG00000207590	11.807	-0.846738	0.217221	-3.89805	9.69707e-05	0.00050794
RPS15AP12	ENSG00000232134	14.2429	-0.466167	0.169242	-2.75444	0.00587921	0.0185699
RAB3GAP2	ENSG00000118873	2596.04	-0.322173	0.0710949	-4.53159	5.85403e-06	4.03693e-05
AL445435.1	ENSG00000270585	82.3085	-0.345219	0.112314	-3.07368	0.00211433	0.00771078
TAF1A	ENSG00000143498	229.418	-0.363081	0.11409	-3.1824	0.00146058	0.00560051
MIA3	ENSG00000154305	4029.14	-0.252975	0.0649674	-3.89388	9.86554e-05	0.0005158
AIDA	ENSG00000186063	1242.51	-0.28808	0.0811917	-3.54815	0.000387953	0.00174445
TP53BP2	ENSG00000143514	1270.37	-0.474036	0.0685017	-6.92006	4.51468e-12	9.2348e-11
AC138393.1	ENSG00000185495	562.742	-0.348103	0.123382	-2.82135	0.00478225	0.0155444
AC138393.2	ENSG00000229930	6.61315	-0.947547	0.290849	-3.25786	0.00112254	0.00444698
AC092809.3	ENSG00000236773	1.57466	-1.44348	0.477697	-3.02175	0.00251315	0.00894754
DEGS1	ENSG00000143753	1510.77	-0.310375	0.0964321	-3.21859	0.00128822	0.00501992
MIR320B2	ENSG00000221406	8.57549	-0.723776	0.248788	-2.90921	0.00362347	0.0122848
CNIH4	ENSG00000143771	884.698	-0.244928	0.0986012	-2.48403	0.0129905	0.0362491
AL596330.1	ENSG00000229400	10.9527	-0.936309	0.361088	-2.59302	0.00951365	0.0279259
LBR	ENSG00000143815	1300.91	-0.791103	0.123954	-6.38224	1.74518e-10	2.78639e-09
AC099066.2	ENSG00000227496	43.575	-0.805632	0.283472	-2.84201	0.004483	0.0147207
AL512343.2	ENSG00000272562	22.3483	-0.478856	0.197687	-2.4223	0.0154226	0.0418349
MIXL1	ENSG00000185155	28.1939	-3.7472	0.519853	-7.20819	5.67019e-13	1.35171e-11
LIN9	ENSG00000183814	184.927	-0.515338	0.137776	-3.74039	0.000183735	0.000894367
ITPKB-AS1	ENSG00000228548	31.9635	-0.566661	0.168023	-3.37253	0.000744816	0.00310747
CCSAP	ENSG00000154429	899.346	-0.291365	0.12042	-2.41958	0.0155384	0.0420727
ACTA1	ENSG00000143632	121.154	-2.44226	0.735473	-3.32067	0.000898006	0.00366572
ABCB10	ENSG00000135776	707.948	-0.472534	0.0667703	-7.07701	1.47297e-12	3.29246e-11
TAF5L	ENSG00000135801	569.259	-0.447436	0.0543298	-8.23556	1.78725e-16	7.81398e-15
COG2	ENSG00000135775	993.117	-0.292955	0.0715186	-4.09621	4.19964e-05	0.000238952
TTC13	ENSG00000143643	855.678	-0.434844	0.108034	-4.02506	5.69601e-05	0.000313957
FAM89A	ENSG00000182118	125.97	-0.583145	0.184977	-3.15252	0.00161869	0.00612452
C1orf131	ENSG00000143633	312.95	-0.292817	0.0786793	-3.72165	0.000197929	0.000956295
GNPAT	ENSG00000116906	1228.27	-0.234935	0.08694	-2.70227	0.00688683	0.0212728
EXOC8	ENSG00000116903	959.646	-0.215664	0.0558422	-3.86202	0.000112454	0.000579307
SPRTN	ENSG00000010072	499.352	-0.355838	0.0773279	-4.60167	4.19109e-06	2.97203e-05
EGLN1	ENSG00000135766	1866.49	-0.354778	0.110568	-3.20868	0.00133348	0.00517334
TSNAX-DISC1	ENSG00000270106	16.5443	-0.737095	0.18349	-4.01709	5.89211e-05	0.000323969
LINC00582	ENSG00000229228	21.1171	-1.31834	0.321453	-4.10119	4.11034e-05	0.000234368
DISC1	ENSG00000162946	825.115	-0.515389	0.0976259	-5.27922	1.29734e-07	1.24637e-06
RNU5A-5P	ENSG00000222986	6.98218	-0.730074	0.273816	-2.66629	0.00766928	0.0232837
RF02102	ENSG00000274121	3.64794	-1.15823	0.365546	-3.16851	0.00153225	0.00583885
SIPA1L2	ENSG00000116991	1782.41	-0.242016	0.0953677	-2.53771	0.011158	0.0319227
MAP10	ENSG00000212916	121.172	-0.302448	0.115389	-2.62113	0.00876393	0.0260442
SLC35F3	ENSG00000183780	8.61762	-1.26066	0.398271	-3.16532	0.00154912	0.00589113
AL122008.1	ENSG00000231272	2.68407	-2.21779	0.597682	-3.71065	0.000206727	0.000993448
AL122008.2	ENSG00000232166	1.98892	-1.6165	0.586876	-2.75441	0.00587979	0.0185704
COA6	ENSG00000168275	156.918	-0.396727	0.144998	-2.73608	0.00621752	0.0195052
TARBP1	ENSG00000059588	1656.52	-0.323354	0.0919753	-3.51567	0.000438654	0.00194761
ARID4B	ENSG00000054267	2989.34	-0.228465	0.0684703	-3.3367	0.000847795	0.0034852
TBCE	ENSG00000284770	511.335	-0.255679	0.080819	-3.1636	0.00155829	0.00592048
B3GALNT2	ENSG00000162885	471.823	-0.274045	0.100653	-2.72268	0.00647557	0.0201889
GNG4	ENSG00000168243	22.7013	-1.81945	0.368752	-4.93408	8.05287e-07	6.60395e-06
AL583844.1	ENSG00000227236	2.07641	-2.48367	0.682357	-3.63984	0.000272808	0.00127585
LYST	ENSG00000143669	6172.19	-0.514215	0.112635	-4.56531	4.9875e-06	3.48713e-05
LYST-AS1	ENSG00000229463	37.2385	-0.665256	0.157483	-4.22432	2.39666e-05	0.000144118
ERO1B	ENSG00000086619	1186.1	-0.279381	0.112621	-2.48072	0.0131116	0.0365368
EDARADD	ENSG00000186197	31.9049	-0.486787	0.199981	-2.43417	0.0149262	0.0407001
LGALS8	ENSG00000116977	1983.99	-0.32046	0.0884486	-3.62312	0.000291075	0.00135208
AL359921.1	ENSG00000230325	13.9533	-0.571118	0.173416	-3.29334	0.000990063	0.0039881
HEATR1	ENSG00000119285	2427.28	-0.318425	0.0827292	-3.849	0.000118602	0.00060796
ACTN2	ENSG00000077522	53.5629	-1.86656	0.449703	-4.15066	3.31523e-05	0.000192809
CHRM3-AS2	ENSG00000233355	39.7447	-1.38994	0.254666	-5.45789	4.81812e-08	5.05818e-07
HNRNPA1P42	ENSG00000233615	1.03347	-2.26748	0.786448	-2.88319	0.00393664	0.013186
KMO	ENSG00000117009	175.927	-0.739369	0.299546	-2.4683	0.0135757	0.0376336
OPN3	ENSG00000054277	70.8014	-0.659582	0.167923	-3.92789	8.56948e-05	0.000454077
CHML	ENSG00000203668	767.662	-0.812613	0.108084	-7.51835	5.54738e-14	1.54516e-12
WDR64	ENSG00000162843	18.4043	-1.77826	0.376621	-4.72163	2.33964e-06	1.74934e-05
EXO1	ENSG00000174371	57.2769	-0.76396	0.233697	-3.26901	0.00107923	0.00429632
PLD5	ENSG00000180287	7.39591	-1.48819	0.567762	-2.62115	0.00876329	0.0260441
CEP170	ENSG00000143702	3073.34	-0.23482	0.0891813	-2.63307	0.00846174	0.0253157
AL606534.1	ENSG00000227230	32.5502	-0.421435	0.168874	-2.49555	0.0125761	0.0352773
MIR4677	ENSG00000265201	13.8122	-0.440399	0.17263	-2.55112	0.0107379	0.0309002
AL591721.1	ENSG00000236031	81.0616	-0.483	0.155966	-3.09684	0.00195598	0.00721077
AL662889.1	ENSG00000232184	67.6126	-0.496216	0.166229	-2.98514	0.00283447	0.00992896
AL591885.1	ENSG00000226828	8.86644	-1.04327	0.289795	-3.60001	0.0003182	0.00146395
ZBTB18	ENSG00000179456	601.038	-0.288818	0.112761	-2.56132	0.0104274	0.030154
ADSS	ENSG00000035687	1523.67	-0.379288	0.0923503	-4.10706	4.00732e-05	0.000228931
CATSPERE	ENSG00000179397	129.881	-0.310627	0.118013	-2.63215	0.0084847	0.0253794
DESI2	ENSG00000121644	1699.74	-0.426667	0.0956672	-4.45991	8.19954e-06	5.46709e-05
AL451007.1	ENSG00000232059	22.6693	-0.583376	0.160217	-3.64115	0.00027142	0.00126989
AC104462.2	ENSG00000238224	1.43043	-1.43263	0.559395	-2.56104	0.0104361	0.0301752
AC104462.1	ENSG00000231612	4.28344	-0.982994	0.342015	-2.87412	0.00405153	0.0135092
SMYD3	ENSG00000185420	467.237	-0.234325	0.0748463	-3.13075	0.0017436	0.00653258
AC092801.1	ENSG00000226876	90.9375	-0.32335	0.126167	-2.56288	0.0103809	0.0300427
RNU6-1283P	ENSG00000202184	10.8523	-0.662775	0.209338	-3.16606	0.00154519	0.00587882
RF00019	ENSG00000207326	6.91466	-0.80832	0.283114	-2.85511	0.00430223	0.0142125
CNST	ENSG00000162852	1799.64	-0.495731	0.0930001	-5.33044	9.79748e-08	9.64488e-07
AL591848.2	ENSG00000235021	2.42319	-1.10324	0.449376	-2.45504	0.0140868	0.0387762
AHCTF1	ENSG00000153207	3000.88	-0.427585	0.101715	-4.20374	2.62535e-05	0.000156442
ZNF695	ENSG00000197472	5.82675	-0.913554	0.354476	-2.57719	0.00996059	0.0290401
ZNF669	ENSG00000188295	189.181	-0.214095	0.0869719	-2.46166	0.0138297	0.0381963
AL390728.4	ENSG00000227671	1356.04	-0.604545	0.116452	-5.19137	2.08752e-07	1.92899e-06
NLRP3	ENSG00000162711	696.914	-0.619501	0.185576	-3.33826	0.000843039	0.00346819
OR2B11	ENSG00000177535	34.7952	-0.804945	0.221435	-3.63513	0.000277835	0.00129692
OR13G1	ENSG00000197437	14.8273	-0.995181	0.289705	-3.43515	0.000592235	0.00253822
OR14A2	ENSG00000241128	5.22609	-1.33003	0.408418	-3.25655	0.00112776	0.0044653
OR14A16	ENSG00000196772	3.94037	-1.01642	0.425	-2.39158	0.016776	0.0448867
OR2L8	ENSG00000279263	3.21633	-1.64363	0.501524	-3.27727	0.00104817	0.00419272
OR2AK2	ENSG00000187080	3.09904	-1.79016	0.501712	-3.56809	0.000359587	0.0016308
OR2L9P	ENSG00000237492	2.65684	-1.2814	0.501387	-2.55571	0.0105971	0.0305677
OR2L1P	ENSG00000224227	3.41357	-1.81704	0.538652	-3.3733	0.000742717	0.00310102
OR2L6P	ENSG00000232215	1.98762	-2.29773	0.662735	-3.46705	0.000526208	0.00228451
OR2L5	ENSG00000197454	4.94729	-1.8097	0.558736	-3.23893	0.00119981	0.00471973
OR2L3	ENSG00000198128	3.35798	-1.98514	0.57083	-3.47763	0.000505861	0.00220765
OR2M4	ENSG00000171180	2.80398	-2.04868	0.743279	-2.75628	0.00584631	0.0184866
OR2T33	ENSG00000177212	2.61049	-1.49706	0.624111	-2.39871	0.0164531	0.0441391
OR2T6	ENSG00000198104	2.44827	-2.99018	0.894089	-3.34439	0.000824629	0.00340464
OR2T7	ENSG00000227152	2.2094	-2.97752	0.789747	-3.77022	0.000163104	0.000805405
OR2T2	ENSG00000196240	1.68426	-2.17469	0.793954	-2.73907	0.00616136	0.0193425
OR2G6	ENSG00000188558	8.1038	-2.26048	0.532256	-4.24698	2.16669e-05	0.000131649
OR2T10	ENSG00000184022	5.74448	-2.86314	0.658204	-4.34994	1.36177e-05	8.62868e-05
OR2T11	ENSG00000279301	5.85346	-2.34067	0.672036	-3.48296	0.000495907	0.00217084
LYPD8	ENSG00000259823	3.71122	-1.69533	0.479394	-3.5364	0.000405626	0.0018159
AL672296.1	ENSG00000229663	4.82257	-2.13599	0.506883	-4.21396	2.50934e-05	0.000150128
PGBD2	ENSG00000185220	201.283	-0.357908	0.0965985	-3.70511	0.000211299	0.00101373
ACP1	ENSG00000143727	1270.62	-0.22967	0.0862224	-2.66369	0.00772882	0.0234343
AC079779.2	ENSG00000228643	4.31791	-0.843213	0.355869	-2.36945	0.0178147	0.0471589
SNTG2	ENSG00000172554	186.815	-0.768199	0.243274	-3.15776	0.00158988	0.00602721
AC114808.1	ENSG00000235403	8.0907	-1.15675	0.379296	-3.04972	0.00229054	0.00826198
AC108462.1	ENSG00000233553	6.35247	-1.08649	0.340138	-3.19425	0.00140195	0.00540159
AC141930.3	ENSG00000283766	5.54471	-1.93737	0.51743	-3.74422	0.000180952	0.00088226
AC141930.2	ENSG00000231482	1.38307	-1.72265	0.690504	-2.49477	0.012604	0.0353288
AC093390.2	ENSG00000284600	0.904391	-2.07648	0.844075	-2.46007	0.0138909	0.0383344
LINC01304	ENSG00000237401	1.58205	-2.32816	0.986816	-2.35927	0.018311	0.0482505
MIR7515HG	ENSG00000236172	4.22405	-2.19993	0.795861	-2.76422	0.00570592	0.0181145
LINC00487	ENSG00000205837	8.53508	-1.43114	0.441186	-3.24385	0.00117925	0.00464743
NRIR	ENSG00000225964	27.9825	-2.4771	0.368614	-6.72002	1.81699e-11	3.38314e-10
CMPK2	ENSG00000134326	479.595	-1.64446	0.257463	-6.3872	1.68954e-10	2.70616e-09
RSAD2	ENSG00000134321	993.728	-2.09186	0.312715	-6.68936	2.24143e-11	4.11697e-10
AC017076.1	ENSG00000271947	4.49174	-2.13306	0.449587	-4.7445	2.09022e-06	1.57786e-05
AC068481.1	ENSG00000223884	40.7722	-1.37864	0.286897	-4.80534	1.54488e-06	1.19642e-05
RN7SKP112	ENSG00000223145	12.3154	-0.766317	0.298712	-2.56541	0.0103055	0.0298554
AC010904.2	ENSG00000272002	11.206	-1.50717	0.316334	-4.76449	1.89332e-06	1.4421e-05
AC013460.1	ENSG00000229727	11.1093	-0.923699	0.301029	-3.06847	0.00215158	0.00782754
LINC01871	ENSG00000235576	16.5892	-2.67751	0.428534	-6.24807	4.15549e-10	6.27481e-09
AC092580.3	ENSG00000232979	1.83004	-2.4536	0.62919	-3.89962	9.63457e-05	0.00050508
AC092580.1	ENSG00000229405	3.47893	-1.68036	0.489332	-3.43399	0.000594766	0.00254688
LINC00298	ENSG00000235665	3.53644	-1.71821	0.473314	-3.63016	0.000283242	0.00132051
LINC00299	ENSG00000236790	32.206	-1.60142	0.278326	-5.75377	8.7274e-09	1.04053e-07
ID2	ENSG00000115738	1482.22	-0.46338	0.172358	-2.68848	0.00717783	0.0220169
CPSF3	ENSG00000119203	822.033	-0.392693	0.0927484	-4.23396	2.29613e-05	0.000138612
ADAM17	ENSG00000151694	2039.73	-0.323906	0.0869313	-3.726	0.00019454	0.000941137
YWHAQ	ENSG00000134308	4782.45	-0.285171	0.111876	-2.549	0.0108033	0.0310613
TAF1B	ENSG00000115750	681.158	-0.327259	0.0931197	-3.51439	0.000440768	0.00195564
RRM2	ENSG00000171848	144.009	-1.32335	0.317732	-4.16498	3.11379e-05	0.000182276
RF00410	ENSG00000206647	2.37364	-1.892	0.524702	-3.60586	0.000311117	0.00143535
ODC1	ENSG00000115758	1108.22	-0.791031	0.147844	-5.35043	8.77461e-08	8.72535e-07
NOL10	ENSG00000115761	769.31	-0.329327	0.0731637	-4.50124	6.75573e-06	4.5951e-05
AC062028.1	ENSG00000145063	2.08674	-1.50813	0.617242	-2.44334	0.0145521	0.0398256
MIR3681HG	ENSG00000224184	4.4669	-1.26466	0.409118	-3.09119	0.00199358	0.00733069
NBAS	ENSG00000151779	3643.89	-0.186259	0.0725649	-2.56679	0.0102646	0.029756
SMC6	ENSG00000163029	1485.35	-0.490502	0.105919	-4.63093	3.64034e-06	2.61583e-05
GEN1	ENSG00000178295	789.897	-0.820668	0.153974	-5.3299	9.82656e-08	9.66843e-07
NT5C1B	ENSG00000185013	16.1693	-0.777483	0.195667	-3.97351	7.08225e-05	0.000381497
AC106053.1	ENSG00000224626	5.23851	-0.986717	0.312381	-3.1587	0.00158475	0.00600979
AC098828.1	ENSG00000213729	1.70011	-2.59474	0.81831	-3.17085	0.00151995	0.00580136
SDC1	ENSG00000115884	1185.25	-1.01803	0.412896	-2.46559	0.0136789	0.0378612
PUM2	ENSG00000055917	4348.3	-0.306105	0.0724935	-4.22251	2.41593e-05	0.000145121
GDF7	ENSG00000143869	136.09	-0.559689	0.22176	-2.52385	0.0116078	0.0329969
ATAD2B	ENSG00000119778	2849.45	-0.361647	0.0754942	-4.79039	1.66454e-06	1.28266e-05
AC066692.1	ENSG00000238111	15.8973	-0.500092	0.168227	-2.97273	0.00295165	0.0102857
NCOA1	ENSG00000084676	3389.93	-0.303236	0.0651735	-4.65275	3.2754e-06	2.37607e-05
RNA5SP88	ENSG00000202430	18.9192	-0.451497	0.183155	-2.4651	0.0136973	0.0379074
RNU6-936P	ENSG00000206732	11.4411	-0.54384	0.191099	-2.84586	0.00442913	0.0145795
DTNB	ENSG00000138101	443.147	-0.32521	0.129181	-2.51747	0.0118201	0.0335047
AC104699.1	ENSG00000224220	39.248	-1.86372	0.352969	-5.28012	1.29098e-07	1.24052e-06
ASXL2	ENSG00000143970	2923.69	-0.23306	0.0540759	-4.30987	1.63352e-05	0.00010175
RNU6-942P	ENSG00000199872	23.1969	-0.503753	0.171974	-2.92924	0.00339789	0.0116194
AC011742.2	ENSG00000231655	13.7365	-0.432376	0.174707	-2.47486	0.013329	0.0370689
SELENOI	ENSG00000138018	1388.57	-0.507927	0.113164	-4.48841	7.17583e-06	4.84628e-05
DRC1	ENSG00000157856	44.5506	-0.842851	0.289735	-2.90904	0.00362538	0.0122889
CENPA	ENSG00000115163	26.0663	-1.09738	0.266305	-4.12074	3.77658e-05	0.000217077
DNAJC5G	ENSG00000163793	1.8356	-2.41896	0.75289	-3.2129	0.00131403	0.00510763
GPN1	ENSG00000198522	572.762	-0.232937	0.0753479	-3.09149	0.00199157	0.00732447
AC104695.4	ENSG00000270640	52.8187	-1.05126	0.236445	-4.44612	8.74363e-06	5.78909e-05
AC104695.1	ENSG00000227938	1.39044	-1.57207	0.645095	-2.43696	0.0148113	0.040441
SPDYA	ENSG00000163806	121.89	-0.449137	0.144368	-3.11105	0.00186425	0.00691868
XDH	ENSG00000158125	4.5052	-1.46767	0.575743	-2.54917	0.0107979	0.031051
AL121652.1	ENSG00000273165	58.9279	-0.40983	0.151174	-2.71099	0.00670833	0.0208237
SPAST	ENSG00000021574	1131.76	-0.224802	0.078372	-2.86839	0.00412562	0.0137215
SLC30A6	ENSG00000152683	1395.5	-0.31065	0.0943811	-3.29145	0.000996733	0.00401173
DDX50P1	ENSG00000229816	159.387	-0.346626	0.103744	-3.34117	0.000834247	0.00343897
BIRC6	ENSG00000115760	13579.6	-0.420444	0.085432	-4.92139	8.59295e-07	7.0071e-06
AL133243.3	ENSG00000276517	473.539	-0.47719	0.121379	-3.93142	8.44463e-05	0.000448097
RNA5SP91	ENSG00000212204	4.02609	-1.65813	0.425843	-3.89376	9.87035e-05	0.000515992
RASGRP3	ENSG00000152689	1246.45	-0.494192	0.156789	-3.15196	0.0016218	0.00613474
LINC01317	ENSG00000203386	2.71822	-2.87531	0.740831	-3.88119	0.000103947	0.000540064
MYADML	ENSG00000239649	1.9426	-2.04898	0.7955	-2.57572	0.0100033	0.0291381
STRN	ENSG00000115808	2197.61	-0.250826	0.0759906	-3.30076	0.000964246	0.00389812
HEATR5B	ENSG00000008869	2704.71	-0.384118	0.0829486	-4.6308	3.64257e-06	2.61659e-05
GPATCH11	ENSG00000152133	759.78	-0.374487	0.0939318	-3.9868	6.69715e-05	0.000363329
AC007899.1	ENSG00000224891	28.8574	-0.605884	0.177393	-3.41548	0.000636691	0.00270572
SULT6B1	ENSG00000138068	1.28772	-2.16045	0.767388	-2.81533	0.00487274	0.0157973
NDUFAF7	ENSG00000003509	605.631	-0.299952	0.0981259	-3.05681	0.00223709	0.00809394
PRKD3	ENSG00000115825	3273.64	-0.369672	0.0840509	-4.39819	1.09159e-05	7.07881e-05
QPCT	ENSG00000115828	231.236	-1.7541	0.233996	-7.49631	6.56407e-14	1.80812e-12
AC006369.1	ENSG00000236213	12.5274	-2.27425	0.387357	-5.87119	4.32673e-09	5.45153e-08
CDC42EP3	ENSG00000163171	773.44	-1.04485	0.157721	-6.62467	3.48024e-11	6.21409e-10
LINC00211	ENSG00000237803	10.4022	-2.47896	0.441058	-5.62048	1.90433e-08	2.14115e-07
AC009229.1	ENSG00000227292	74.4888	-1.25326	0.377964	-3.31581	0.000913789	0.00372126
ATL2	ENSG00000119787	1067.59	-0.293787	0.107611	-2.73009	0.00633174	0.0198122
HNRNPLL	ENSG00000143889	1439.4	-0.404771	0.0861186	-4.70016	2.59952e-06	1.92122e-05
AC011247.2	ENSG00000235586	30.5149	-0.455809	0.131741	-3.45988	0.00054041	0.00233915
SRSF7	ENSG00000115875	2656.98	-0.319169	0.0993341	-3.21309	0.00131316	0.00510502
SOS1	ENSG00000115904	3083.27	-0.458441	0.0897221	-5.10957	3.22895e-07	2.87127e-06
SOS1-IT1	ENSG00000229692	149.031	-0.432921	0.136538	-3.17069	0.00152075	0.00580392
RNU6-198P	ENSG00000206985	16.4407	-0.531199	0.183353	-2.89714	0.00376585	0.0126879
HSPE1P13	ENSG00000225900	51.8724	-0.907508	0.156368	-5.80369	6.4872e-09	7.91983e-08
CDKL4	ENSG00000205111	13.6485	-0.583926	0.225666	-2.58757	0.00966557	0.0283057
MAP4K3	ENSG00000011566	1429.73	-0.249986	0.104922	-2.38258	0.0171918	0.0457681
RF00272	ENSG00000252473	31.0443	-0.523191	0.162335	-3.22291	0.00126896	0.00495545
TMEM178A	ENSG00000152154	32.4339	-0.755275	0.209376	-3.60727	0.000309439	0.00142897
SLC8A1-AS1	ENSG00000227028	397.359	-0.691526	0.169718	-4.07456	4.6101e-05	0.000259953
SLC8A1	ENSG00000183023	3620.24	-0.528347	0.163759	-3.22637	0.00125372	0.00490468
AC083949.1	ENSG00000224875	35.3409	-0.996712	0.2332	-4.27407	1.91939e-05	0.000117999
EML4	ENSG00000143924	2992.29	-0.786267	0.150693	-5.21768	1.81175e-07	1.69479e-06
RNU6-242P	ENSG00000207087	6.23018	-1.03929	0.385638	-2.69498	0.00703919	0.0216598
THADA	ENSG00000115970	2729.36	-0.264273	0.0801579	-3.2969	0.000977568	0.00394451
RNU6-958P	ENSG00000252804	7.27211	-0.740267	0.243184	-3.04406	0.00233412	0.00839282
PLEKHH2	ENSG00000152527	2140.26	-0.632196	0.19852	-3.18455	0.00144979	0.00556534
PPM1B	ENSG00000138032	1697.44	-0.226345	0.0806039	-2.80812	0.0049832	0.0161179
CAMKMT	ENSG00000143919	299.564	-0.455385	0.0977442	-4.65894	3.1784e-06	2.31019e-05
SRBD1	ENSG00000068784	1060.98	-0.280634	0.106991	-2.62297	0.00871675	0.0259384
AC017006.2	ENSG00000232696	10.8833	-0.665245	0.205662	-3.23466	0.00121789	0.00478328
RHOQ	ENSG00000119729	3203.55	-0.321464	0.102049	-3.1501	0.00163213	0.0061686
PIGF	ENSG00000151665	475.56	-0.265131	0.105485	-2.51344	0.0119559	0.033821
CRIPT	ENSG00000119878	415.536	-0.259264	0.096872	-2.67636	0.00744271	0.0227004
SOCS5	ENSG00000171150	1362.52	-0.245255	0.104494	-2.34708	0.0189212	0.0495873
MSH6	ENSG00000116062	1632.4	-0.313938	0.0593282	-5.29155	1.21285e-07	1.17401e-06
FBXO11	ENSG00000138081	1842.68	-0.458844	0.0850917	-5.39234	6.95452e-08	7.06298e-07
RPS27AP7	ENSG00000236549	78.6605	-0.598542	0.147381	-4.0612	4.88215e-05	0.000273333
AC092650.1	ENSG00000230773	6.25952	-0.928975	0.353372	-2.62889	0.00856644	0.0255829
AC092650.2	ENSG00000275423	1.07544	-1.61969	0.687773	-2.35498	0.0185238	0.0487252
FOXN2	ENSG00000170802	1801.08	-0.551558	0.121999	-4.521	6.15488e-06	4.22166e-05
PPP1R21	ENSG00000162869	1063.3	-0.283985	0.0756	-3.75641	0.000172369	0.000845192
CHAC2	ENSG00000143942	106.816	-0.61732	0.172406	-3.58061	0.000342794	0.00156335
ERLEC1	ENSG00000068912	2517.18	-0.522112	0.136785	-3.81704	0.000135063	0.00068235
PSME4	ENSG00000068878	3717.13	-0.286587	0.0786713	-3.64284	0.000269646	0.00126277
RPL23AP32	ENSG00000237887	82.7809	-0.500205	0.194216	-2.57551	0.0100093	0.0291537
AC092839.2	ENSG00000234943	73.8666	-0.873484	0.227115	-3.84599	0.000120066	0.000614408
RNU6-433P	ENSG00000200086	18.8939	-0.547559	0.18509	-2.95834	0.00309303	0.0107034
CCDC88A	ENSG00000115355	8860.93	-0.336193	0.111582	-3.01297	0.00258708	0.00917652
PPP4R3B	ENSG00000275052	3991.94	-0.276798	0.0720142	-3.84365	0.000121216	0.000619658
RF00586	ENSG00000212175	31.272	-0.392065	0.14892	-2.63272	0.00847032	0.0253385
PNPT1	ENSG00000138035	1065.34	-0.298146	0.104837	-2.84391	0.00445631	0.0146453
ACTG1P22	ENSG00000271615	19.7563	-0.814102	0.303258	-2.68452	0.00726331	0.0222502
VRK2	ENSG00000028116	916.726	-0.375485	0.093524	-4.01485	5.94824e-05	0.000326494
FANCL	ENSG00000115392	742.093	-0.27412	0.102788	-2.66685	0.00765663	0.0232526
LINC01122	ENSG00000233723	4.2437	-1.56087	0.615021	-2.53791	0.0111517	0.0319066
AC007179.2	ENSG00000233891	1.42713	-2.17848	0.840671	-2.59136	0.00955984	0.0280445
AC007381.1	ENSG00000228590	7.86797	-2.33129	0.606493	-3.84389	0.000121102	0.000619215
BCL11A	ENSG00000119866	503.345	-2.76832	0.358858	-7.71426	1.21687e-14	3.77698e-13
AC009970.1	ENSG00000233953	11.2012	-2.65851	0.533239	-4.98559	6.17739e-07	5.17287e-06
PAPOLG	ENSG00000115421	1025.98	-0.319677	0.0847807	-3.77063	0.000162836	0.000804611
REL	ENSG00000162924	1550.04	-0.455326	0.113997	-3.9942	6.49119e-05	0.000353096
RNU4-51P	ENSG00000201076	10.9777	-0.986043	0.266391	-3.70149	0.000214338	0.00102641
USP34	ENSG00000115464	9367.89	-0.416398	0.0789984	-5.27097	1.35701e-07	1.30035e-06
AC018889.1	ENSG00000271146	27.3125	-0.367164	0.1445	-2.54093	0.0110557	0.0316684
XPO1	ENSG00000082898	5447.37	-0.348054	0.0907056	-3.83718	0.000124455	0.000634263
AC107081.2	ENSG00000236498	23.7036	-0.406606	0.162596	-2.50071	0.0123946	0.0348531
AC018462.1	ENSG00000229839	98.0209	-0.540734	0.116344	-4.64771	3.35634e-06	2.42889e-05
B3GNT2	ENSG00000170340	1082.11	-0.635792	0.12119	-5.24623	1.55242e-07	1.47155e-06
AC093159.1	ENSG00000228541	1.69978	-1.89162	0.607139	-3.11563	0.00183553	0.00682395
RN7SL18P	ENSG00000241625	46.5907	-0.851186	0.276359	-3.08	0.00206998	0.00757293
TMEM17	ENSG00000186889	48.0307	-0.696331	0.139974	-4.97473	6.53379e-07	5.44994e-06
VPS54	ENSG00000143952	2072.91	-0.302363	0.0937973	-3.22358	0.001266	0.00494496
PELI1	ENSG00000197329	1803.65	-0.398613	0.128176	-3.10988	0.00187164	0.00694438
AC012368.1	ENSG00000225889	137.292	-0.462425	0.166216	-2.78206	0.00540145	0.0172764
LINC00309	ENSG00000230923	6.96096	-1.64344	0.367084	-4.47702	7.56913e-06	5.08889e-05
AC114752.1	ENSG00000238012	2.05156	-1.66299	0.608884	-2.73122	0.00631009	0.0197527
AC114752.2	ENSG00000238201	4.72764	-3.83568	0.677965	-5.65764	1.53472e-08	1.75822e-07
RPL23AP37	ENSG00000236148	2.38446	-1.90606	0.613472	-3.107	0.00188997	0.00700543
LGALSL	ENSG00000119862	617.573	-0.464742	0.184845	-2.51423	0.0119294	0.033763
LINC01805	ENSG00000223863	4.72646	-1.89804	0.60285	-3.14845	0.00164141	0.00619688
AC008074.3	ENSG00000260101	52.5898	-0.663931	0.191322	-3.47023	0.000520013	0.00225981
AFTPH	ENSG00000119844	2226.5	-0.390489	0.100833	-3.87265	0.000107659	0.000558055
MIR4434	ENSG00000283204	9.74504	-0.680339	0.22572	-3.01408	0.00257759	0.0091472
RNU6-100P	ENSG00000252414	15.3436	-0.512138	0.170198	-3.00908	0.0026204	0.0092822
LINC01800	ENSG00000234572	10.68	-1.87143	0.386619	-4.84051	1.29509e-06	1.01739e-05
LINC02245	ENSG00000237638	19.8461	-1.24974	0.36933	-3.38379	0.000714924	0.00299642
RN7SL211P	ENSG00000244534	1.72941	-2.0481	0.687265	-2.98008	0.00288176	0.0100742
RNU6-548P	ENSG00000252892	11.0993	-1.24251	0.292465	-4.2484	2.15306e-05	0.000130952
LINC02576	ENSG00000232613	76.2909	-2.06554	0.359596	-5.74408	9.24234e-09	1.09784e-07
RAB1A	ENSG00000138069	3278.29	-0.261658	0.104826	-2.49612	0.0125561	0.0352322
ACTR2	ENSG00000138071	8447.73	-0.393692	0.106825	-3.68539	0.000228353	0.00108584
PNO1	ENSG00000115946	418.942	-0.279968	0.106998	-2.61657	0.00888171	0.0263436
AC015969.1	ENSG00000203395	16.6758	-0.731813	0.262644	-2.78633	0.00533089	0.0170922
PLEK	ENSG00000115956	3019.71	-0.61956	0.203358	-3.04666	0.00231403	0.00833665
ARHGAP25	ENSG00000163219	1064.99	-0.904341	0.184403	-4.90417	9.38253e-07	7.56697e-06
LINC01890	ENSG00000228329	3.16079	-1.77854	0.49426	-3.59839	0.000320189	0.00147164
GKN2	ENSG00000183607	1.86028	-1.69019	0.678689	-2.49038	0.0127607	0.0356921
MIR3126	ENSG00000266649	9.74401	-0.719168	0.263912	-2.72503	0.00642951	0.020069
AAK1	ENSG00000115977	3677.81	-0.14143	0.0570655	-2.47837	0.0131983	0.0367396
AC092431.2	ENSG00000232228	24.7237	-0.466802	0.157601	-2.96192	0.00305726	0.0105938
B3GALNT1P1	ENSG00000229948	73.9951	-0.722188	0.139444	-5.17906	2.23012e-07	2.04701e-06
MXD1	ENSG00000059728	1059.67	-1.05524	0.178457	-5.91313	3.35659e-09	4.31162e-08
TIA1	ENSG00000116001	3196.35	-0.301668	0.111644	-2.70205	0.00689135	0.0212853
FAM136A	ENSG00000035141	480.196	-0.446767	0.0987627	-4.52364	6.07852e-06	4.17568e-05
TGFA	ENSG00000163235	76.6639	-0.999676	0.209691	-4.76739	1.86628e-06	1.42344e-05
ADD2	ENSG00000075340	108.551	-1.15607	0.257343	-4.49232	7.0451e-06	4.76661e-05
CD207	ENSG00000116031	6.08346	-1.49436	0.483726	-3.08926	0.00200655	0.00737291
MCEE	ENSG00000124370	417.356	-0.366209	0.113902	-3.21512	0.0013039	0.00507441
ALMS1	ENSG00000116127	4144.57	-0.298988	0.0696016	-4.29571	1.74139e-05	0.0001079
ALMS1-IT1	ENSG00000230002	94.5547	-0.330194	0.108029	-3.05652	0.00223926	0.00809916
NAT8B	ENSG00000204872	10.1941	-0.748985	0.312902	-2.39367	0.0166807	0.0446636
DUSP11	ENSG00000144048	776.994	-0.245779	0.0705656	-3.48298	0.000495859	0.00217084
MOB1A	ENSG00000114978	6837.84	-0.350896	0.104035	-3.37286	0.000743915	0.00310429
AC073263.2	ENSG00000279070	6.26403	-1.17332	0.308968	-3.79755	0.000146133	0.000731105
MTHFD2	ENSG00000065911	1157.5	-0.63925	0.160944	-3.97188	7.13086e-05	0.00038393
SLC4A5	ENSG00000188687	84.3078	-0.354331	0.129492	-2.73632	0.00621301	0.0194924
RNU6-542P	ENSG00000252214	2.4445	-1.16002	0.471103	-2.46234	0.0138035	0.0381329
WDR54	ENSG00000005448	133.03	-0.400865	0.115943	-3.45745	0.00054532	0.00235744
MRPL53	ENSG00000204822	70.5491	-0.318182	0.111049	-2.86525	0.00416684	0.013835
TACR1	ENSG00000115353	308.876	-0.639574	0.180704	-3.53935	0.000401107	0.00179818
LRRTM1	ENSG00000162951	3.89911	-1.92163	0.655463	-2.93171	0.00337103	0.0115345
AC008067.1	ENSG00000237031	2.42151	-1.98652	0.810106	-2.45217	0.0141998	0.039033
AC105342.1	ENSG00000234429	1.54326	-2.44553	0.907878	-2.69368	0.00706682	0.0217239
TRABD2A	ENSG00000186854	137.427	-1.48308	0.210952	-7.03041	2.0592e-12	4.4865e-11
AC010087.1	ENSG00000276362	2.01666	-3.0024	0.582543	-5.15394	2.55066e-07	2.31496e-06
RPL12P18	ENSG00000213400	1.09411	-1.70428	0.710651	-2.3982	0.016476	0.0441895
KCMF1	ENSG00000176407	1180.26	-0.356786	0.0759538	-4.69741	2.6348e-06	1.94505e-05
GNLY	ENSG00000115523	122.576	-2.18215	0.307239	-7.10245	1.22561e-12	2.76577e-11
ST3GAL5	ENSG00000115525	1336.41	-0.419434	0.14152	-2.96379	0.00303877	0.0105368
PTCD3	ENSG00000132300	2349.67	-0.260197	0.0964766	-2.697	0.00699682	0.0215487
AC009309.1	ENSG00000273080	6.56694	-0.606769	0.249437	-2.43255	0.0149929	0.0408456
KDM3A	ENSG00000115548	3114.48	-0.379555	0.0841469	-4.51062	6.46379e-06	4.41732e-05
RNF103	ENSG00000239305	868.698	-0.343539	0.0843616	-4.07222	4.65667e-05	0.00026225
CD8A	ENSG00000153563	200.459	-2.67001	0.332594	-8.02782	9.92165e-16	3.7024e-14
CD8B	ENSG00000172116	74.0629	-2.19511	0.303039	-7.24365	4.36781e-13	1.05927e-11
PLGLB1	ENSG00000183281	18.3157	-0.641173	0.226165	-2.83498	0.00458283	0.0150072
AC125232.1	ENSG00000231259	105.977	-0.304732	0.11369	-2.68038	0.00735386	0.0224806
IGKV3OR2-268	ENSG00000233999	28.7919	-4.6056	0.754719	-6.1024	1.04486e-09	1.46427e-08
LINC01943	ENSG00000280721	66.3834	-0.764396	0.242575	-3.15117	0.00162618	0.00614973
CYTOR	ENSG00000222041	683.078	-0.705869	0.177279	-3.98169	6.84282e-05	0.00037038
AC133644.3	ENSG00000284879	29.8121	-0.647354	0.14962	-4.32664	1.51399e-05	9.48983e-05
AC133644.1	ENSG00000214354	9.44759	-0.751896	0.260277	-2.88882	0.00386684	0.0129832
AC093616.1	ENSG00000234231	3.43372	-0.987987	0.395218	-2.49985	0.0124245	0.0349132
PLGLB2	ENSG00000125551	11.4211	-1.13467	0.295413	-3.84096	0.000122554	0.000625687
RNU2-63P	ENSG00000222724	53.7204	-2.92202	0.396225	-7.37464	1.64786e-13	4.22012e-12
EIF2AK3	ENSG00000172071	1370.45	-0.53682	0.128305	-4.18393	2.86507e-05	0.000169086
AC062029.1	ENSG00000234028	50.2431	-0.58741	0.141513	-4.15092	3.31145e-05	0.000192639
ANKRD36BP2	ENSG00000230006	2613.55	-4.50493	0.433464	-10.3929	2.67186e-25	6.76524e-23
AC244205.2	ENSG00000283270	2.13532	-2.94376	0.757888	-3.88417	0.00010268	0.000534038
IGKC	ENSG00000211592	130768	-5.87383	0.620353	-9.46853	2.83814e-21	3.20395e-19
IGKJ5	ENSG00000211593	369.651	-5.87116	0.659378	-8.90408	5.38316e-19	3.79933e-17
IGKJ4	ENSG00000211594	524.186	-5.75786	0.647173	-8.89693	5.74126e-19	4.0267e-17
IGKJ3	ENSG00000211595	208.947	-5.79963	0.642936	-9.02055	1.87152e-19	1.44614e-17
IGKJ1	ENSG00000211597	402.774	-4.95833	0.660429	-7.50774	6.01546e-14	1.66829e-12
IGKV4-1	ENSG00000211598	8645.68	-5.63722	0.62284	-9.05083	1.4188e-19	1.14159e-17
IGKV5-2	ENSG00000211599	68.1058	-6.38841	0.842269	-7.58476	3.33111e-14	9.58834e-13
IGKV7-3	ENSG00000197794	7.24393	-4.32597	0.943774	-4.58369	4.56838e-06	3.21364e-05
IGKV2-4	ENSG00000253435	1.15665	-2.45681	0.876619	-2.80259	0.00506939	0.0163602
IGKV1-5	ENSG00000243466	7071.62	-5.13932	0.634576	-8.09883	5.54915e-16	2.17013e-14
IGKV1-6	ENSG00000239855	822.487	-5.81947	0.706592	-8.23597	1.78106e-16	7.79509e-15
IGKV3-7	ENSG00000243063	23.3086	-5.71604	0.832795	-6.86368	6.71075e-12	1.34206e-10
IGKV1-8	ENSG00000240671	196.906	-6.51352	0.76653	-8.49741	1.93864e-17	1.01738e-15
IGKV1-9	ENSG00000241755	1266.3	-6.04194	0.702464	-8.60108	7.89719e-18	4.5029e-16
IGKV3-11	ENSG00000241351	4399.07	-5.46619	0.657362	-8.31535	9.14836e-17	4.23354e-15
IGKV1-12	ENSG00000243290	1095.72	-5.74068	0.685321	-8.37663	5.44637e-17	2.62745e-15
IGKV1-13	ENSG00000253497	34.9884	-5.21898	0.80641	-6.47187	9.67945e-11	1.61231e-09
IGKV3-15	ENSG00000244437	2366.77	-5.63648	0.659322	-8.5489	1.24263e-17	6.76683e-16
IGKV1-16	ENSG00000240864	966.197	-4.81925	0.724004	-6.65639	2.80637e-11	5.07559e-10
IGKV1-17	ENSG00000240382	733.171	-4.16487	0.697531	-5.97088	2.35983e-09	3.10057e-08
IGKV2-18	ENSG00000254157	2.15946	-2.95554	0.842366	-3.50862	0.000450439	0.00199275
IGKV3-20	ENSG00000239951	9078.45	-5.46376	0.640342	-8.53256	1.43147e-17	7.68313e-16
IGKV6-21	ENSG00000211611	231.583	-6.93915	0.876032	-7.92112	2.35376e-15	8.24128e-14
IGKV2-24	ENSG00000241294	290.548	-5.57317	0.71786	-7.76359	8.25587e-15	2.63348e-13
IGKV2-26	ENSG00000254098	15.5786	-4.93765	0.859676	-5.74361	9.26792e-09	1.10029e-07
IGKV1-27	ENSG00000244575	1509.97	-6.54881	0.717159	-9.1316	6.74968e-20	5.71835e-18
IGKV2-28	ENSG00000244116	299.894	-6.45778	0.714897	-9.03317	1.66777e-19	1.31592e-17
IGKV2-29	ENSG00000253998	112.753	-5.50205	0.823172	-6.68396	2.32572e-11	4.26132e-10
IGKV2-30	ENSG00000243238	355.22	-5.54856	0.680025	-8.15935	3.36837e-16	1.39134e-14
IGKV1-33	ENSG00000242076	374.2	-4.53915	0.705185	-6.43682	1.22006e-10	1.99705e-09
IGKV1-37	ENSG00000239862	2.81961	-3.4856	0.839527	-4.15186	3.2978e-05	0.00019202
IGKV1-39	ENSG00000242371	604.59	-6.18746	0.684667	-9.03718	1.6077e-19	1.27752e-17
IGKV2-40	ENSG00000273962	10.4016	-5.11497	0.967772	-5.28531	1.25492e-07	1.20976e-06
IGKV2D-40	ENSG00000251039	108.288	-7.27058	0.874848	-8.31068	9.51556e-17	4.37843e-15
IGKV1D-39	ENSG00000251546	361.956	-5.24111	0.698154	-7.5071	6.04505e-14	1.67545e-12
IGKV1D-37	ENSG00000250036	1.46638	-2.66752	0.862517	-3.09271	0.00198337	0.00729791
IGKV1D-33	ENSG00000239975	238.306	-4.4882	0.709608	-6.3249	2.53404e-10	3.95295e-09
IGKV2D-30	ENSG00000239571	40.0459	-5.09392	0.796171	-6.39802	1.574e-10	2.53179e-09
IGKV2D-29	ENSG00000243264	305.717	-7.28445	0.783998	-9.29141	1.52257e-20	1.44265e-18
IGKV2D-28	ENSG00000242534	139.068	-5.74059	0.765406	-7.50006	6.37891e-14	1.76145e-12
IGKV1D-27	ENSG00000224607	94.6838	-5.24029	0.732842	-7.15063	8.63774e-13	1.99032e-11
IGKV2D-26	ENSG00000211623	3.36357	-3.74682	0.978453	-3.82933	0.000128493	0.000652691
IGKV2D-24	ENSG00000241566	29.7282	-5.14804	0.847018	-6.07784	1.21812e-09	1.68287e-08
IGKV6D-21	ENSG00000225523	103.939	-5.4469	0.870243	-6.25906	3.87314e-10	5.87023e-09
IGKV3D-20	ENSG00000211625	366.274	-5.33274	0.709699	-7.51408	5.73109e-14	1.59534e-12
IGKV2D-18	ENSG00000254220	1.6003	-2.51547	0.939639	-2.67706	0.00742719	0.0226639
IGKV1D-17	ENSG00000242766	54.8015	-5.74044	0.861645	-6.66219	2.6978e-11	4.89503e-10
IGKV1D-16	ENSG00000241244	146.413	-5.46654	0.783907	-6.97346	3.0925e-12	6.51911e-11
IGKV3D-15	ENSG00000224041	183.998	-5.24895	0.701341	-7.48416	7.20041e-14	1.97009e-12
IGKV1D-13	ENSG00000276566	140.629	-5.78163	0.822134	-7.03247	2.02903e-12	4.42937e-11
IGKV1D-12	ENSG00000278857	101.435	-5.82217	0.733961	-7.93253	2.14718e-15	7.57716e-14
IGKV3D-11	ENSG00000211632	206.457	-5.59377	0.736875	-7.59121	3.16935e-14	9.16393e-13
IGKV1D-42	ENSG00000211633	7.01983	-4.53346	0.882143	-5.13914	2.75996e-07	2.48779e-06
IGKV1D-43	ENSG00000242580	41.5403	-5.0506	0.814036	-6.20439	5.4911e-10	8.10589e-09
IGKV1D-8	ENSG00000239819	74.7233	-4.45117	0.656422	-6.78096	1.19377e-11	2.29421e-10
IGKV3D-7	ENSG00000228325	30.1194	-4.76988	0.690073	-6.91214	4.77395e-12	9.72961e-11
IGKV1OR2-1	ENSG00000235235	8.78484	-2.6773	0.627627	-4.26575	1.99234e-05	0.000122014
ANKRD36C	ENSG00000174501	3112.94	-0.34912	0.129218	-2.70179	0.0068968	0.0212977
ASTL	ENSG00000188886	3.60165	-1.87672	0.498961	-3.76125	0.000169069	0.000831557
DUSP2	ENSG00000158050	74.173	-2.09103	0.334074	-6.25918	3.87008e-10	5.86858e-09
STARD7	ENSG00000084090	2922.12	-0.257594	0.10618	-2.42602	0.0152656	0.0414766
ITPRIPL1	ENSG00000198885	116.522	-0.514933	0.136239	-3.77962	0.000157068	0.000779287
NCAPH	ENSG00000121152	81.3713	-0.750234	0.225633	-3.32502	0.00088411	0.00361492
AC013270.1	ENSG00000235480	1.58374	-1.6692	0.583432	-2.861	0.00422303	0.0139875
ANKRD36B	ENSG00000196912	1326.1	-0.450713	0.126894	-3.55188	0.000382487	0.00172291
ZAP70	ENSG00000115085	235.145	-1.99507	0.321909	-6.19761	5.73279e-10	8.42934e-09
TMEM131	ENSG00000075568	3117.26	-0.34079	0.0672903	-5.06447	4.09538e-07	3.56186e-06
RNU7-96P	ENSG00000238719	13.3361	-0.647457	0.18945	-3.41756	0.000631855	0.00268823
MITD1	ENSG00000158411	675.14	-0.389766	0.109546	-3.55801	0.000373668	0.001688
TXNDC9	ENSG00000115514	715.453	-0.310194	0.124552	-2.49048	0.0127572	0.035689
AC092667.1	ENSG00000230393	11.6991	-3.42704	0.52386	-6.54189	6.07447e-11	1.04627e-09
AC092168.2	ENSG00000232034	41.0743	-1.23445	0.272821	-4.52478	6.04592e-06	4.15635e-05
AC016738.2	ENSG00000230140	5.49791	-1.02964	0.388661	-2.6492	0.00806832	0.0243009
AC016738.1	ENSG00000223947	12.2064	-1.25527	0.27744	-4.52446	6.05504e-06	4.16146e-05
CNOT11	ENSG00000158435	757.977	-0.294862	0.0610637	-4.82876	1.37389e-06	1.0733e-05
RNF149	ENSG00000163162	3039.36	-0.381797	0.111342	-3.42906	0.000605668	0.00258902
RFX8	ENSG00000196460	103.572	-1.34097	0.279473	-4.79819	1.60104e-06	1.23671e-05
LINC01127	ENSG00000281162	12.2606	-2.70839	0.432373	-6.26402	3.75169e-10	5.70932e-09
IL1R2	ENSG00000115590	91.0949	-1.90622	0.288424	-6.6091	3.86675e-11	6.83885e-10
AC007271.1	ENSG00000226925	6.58517	-0.762808	0.294898	-2.58669	0.0096904	0.0283686
IL18R1	ENSG00000115604	277.857	-0.616285	0.19646	-3.13695	0.00170718	0.00641329
SDR42E1P5	ENSG00000236785	1.96908	-1.40755	0.539497	-2.60901	0.00908033	0.0268527
IL18RAP	ENSG00000115607	87.9698	-2.67637	0.283882	-9.42777	4.18896e-21	4.49131e-19
AC007278.2	ENSG00000236525	11.1831	-3.33931	0.445883	-7.4892	6.92955e-14	1.90062e-12
AC007278.1	ENSG00000234389	9.46454	-2.54234	0.440992	-5.76505	8.16329e-09	9.79529e-08
SLC9A2	ENSG00000115616	7.18279	-1.38995	0.396724	-3.50355	0.000459092	0.00202751
LINC01102	ENSG00000235597	2.35351	-2.01833	0.749621	-2.69247	0.00709253	0.0217895
MRPS9	ENSG00000135972	329.824	-0.340589	0.0984127	-3.46082	0.000538526	0.00233212
AC012360.3	ENSG00000272994	76.031	-0.566384	0.127388	-4.44614	8.7425e-06	5.78909e-05
AC010978.1	ENSG00000235522	100.727	-0.642413	0.129323	-4.9675	6.78202e-07	5.63391e-06
UXS1	ENSG00000115652	674.478	-0.415934	0.066866	-6.22041	4.95861e-10	7.39288e-09
AC018878.1	ENSG00000233339	9.41198	-0.709637	0.225086	-3.15273	0.00161749	0.00612101
LIMS1-AS1	ENSG00000228763	54.4097	-0.35035	0.129339	-2.70878	0.0067531	0.0209384
RANBP2	ENSG00000153201	8304.76	-0.248818	0.0951213	-2.6158	0.00890185	0.0263928
CCDC138	ENSG00000163006	189.455	-0.399293	0.0939582	-4.24969	2.14067e-05	0.000130245
EDAR	ENSG00000135960	9.42181	-0.819757	0.303618	-2.69996	0.00693483	0.0213886
BUB1	ENSG00000169679	197.268	-0.954651	0.292936	-3.2589	0.00111844	0.00443231
AC114776.1	ENSG00000235881	2.21707	-2.06841	0.839639	-2.46346	0.0137604	0.0380327
ACOXL	ENSG00000153093	73.6818	-2.23314	0.44915	-4.97194	6.62871e-07	5.52089e-06
RPL5P9	ENSG00000236330	9.76499	-1.05382	0.359951	-2.92767	0.00341511	0.011672
ACOXL-AS1	ENSG00000204581	22.9829	-1.24787	0.328935	-3.79366	0.000148445	0.000741348
BCL2L11	ENSG00000153094	661.721	-0.471429	0.112221	-4.2009	2.65852e-05	0.000158166
AC108463.1	ENSG00000227992	25.0914	-0.563177	0.207728	-2.71112	0.00670557	0.0208177
AC068491.1	ENSG00000223973	17.464	-0.693804	0.242468	-2.86142	0.00421745	0.0139754
ANAPC1	ENSG00000153107	1226.22	-0.299925	0.0701173	-4.27747	1.89027e-05	0.000116256
ZC3H8	ENSG00000144161	484.317	-0.369162	0.0965174	-3.82482	0.000130865	0.000663611
POLR1B	ENSG00000125630	718.529	-0.243384	0.0844687	-2.88135	0.00395974	0.0132545
CKAP2L	ENSG00000169607	80.736	-1.02288	0.278092	-3.6782	0.000234883	0.00111394
IL1A	ENSG00000115008	10.2238	-1.34895	0.363259	-3.71347	0.000204439	0.000983399
IL1B	ENSG00000125538	130.455	-2.47883	0.365081	-6.78981	1.12281e-11	2.16528e-10
IL36RN	ENSG00000136695	2.84519	-3.09434	1.00689	-3.07317	0.00211799	0.00772225
IL1RN	ENSG00000136689	224.303	-3.66331	0.381404	-9.60478	7.63185e-22	9.66205e-20
IGKV1OR2-108	ENSG00000231292	38.423	-2.14456	0.596629	-3.59445	0.000325074	0.00149057
AC016745.1	ENSG00000234997	2.78236	-1.02719	0.415432	-2.47259	0.0134139	0.0372682
AC016745.2	ENSG00000272563	9.871	-1.49678	0.410048	-3.65027	0.000261964	0.00122988
CBWD2	ENSG00000136682	547.304	-0.484646	0.0984874	-4.92089	8.61507e-07	7.01748e-06
SLC35F5	ENSG00000115084	2895.5	-0.309355	0.088928	-3.47871	0.00050383	0.00219972
AC104653.2	ENSG00000244063	6.12793	-0.769055	0.31397	-2.44945	0.0143074	0.0392565
AC104653.1	ENSG00000228857	14.6206	-0.703157	0.223341	-3.14835	0.00164194	0.00619834
AC110769.2	ENSG00000270019	60.8865	-0.654517	0.169584	-3.85953	0.000113604	0.00058482
ACTR3	ENSG00000115091	7566.28	-0.377847	0.117189	-3.22425	0.00126303	0.00493491
AC110769.3	ENSG00000279957	60.7247	-0.370046	0.138874	-2.66461	0.00770782	0.0233849
AC110769.1	ENSG00000243179	16.8019	-0.758374	0.212092	-3.57568	0.000349324	0.00158957
DPP10	ENSG00000175497	7.43412	-1.57185	0.646175	-2.43254	0.0149932	0.0408456
DDX18	ENSG00000088205	2154.26	-0.313129	0.0942709	-3.32158	0.00089508	0.00365581
INSIG2	ENSG00000125629	825.926	-0.476801	0.125994	-3.78432	0.00015413	0.000766237
PTPN4	ENSG00000088179	1594.87	-0.357307	0.10918	-3.27264	0.00106546	0.00424988
MTND4LP14	ENSG00000243104	2.33126	-1.17093	0.42202	-2.77459	0.00552708	0.0176053
MTND5P28	ENSG00000223549	26.1819	-0.483227	0.196107	-2.46411	0.0137356	0.0379805
RALB	ENSG00000144118	1692.03	-0.260925	0.089503	-2.91527	0.00355381	0.0120871
RNU4ATAC	ENSG00000264229	75.6321	-1.05313	0.294782	-3.57257	0.000353496	0.00160643
RF00019	ENSG00000222467	17.5862	-0.421602	0.175422	-2.40336	0.0162453	0.0436931
CNTNAP5	ENSG00000155052	4.57808	-1.77468	0.750734	-2.36393	0.0180822	0.0477684
YWHAZP2	ENSG00000213236	11.5693	-0.935896	0.215931	-4.33423	1.46269e-05	9.1876e-05
AC012508.1	ENSG00000260163	1.51221	-1.68203	0.656687	-2.56138	0.0104256	0.0301526
ERCC3	ENSG00000163161	1376.51	-0.108091	0.040274	-2.6839	0.00727688	0.0222887
MAP3K2	ENSG00000169967	6671.9	-0.228725	0.0968248	-2.36226	0.018164	0.0479422
WDR33	ENSG00000136709	2963.96	-0.242574	0.0576673	-4.20644	2.59425e-05	0.000154754
RNY4P7	ENSG00000201470	16.2925	-0.673658	0.186703	-3.60818	0.00030835	0.00142408
POTEJ	ENSG00000222038	0.993895	-1.76914	0.678621	-2.60696	0.00913489	0.0269874
AC098826.2	ENSG00000227745	1.21704	-2.37932	0.904548	-2.6304	0.00852842	0.0254863
ANKRD30BL	ENSG00000163046	3.30493	-2.46921	0.816292	-3.02492	0.00248701	0.00886999
AC010974.1	ENSG00000230065	1.51252	-1.33658	0.565584	-2.36319	0.0181182	0.0478453
AC011755.1	ENSG00000279512	50.7633	-0.537894	0.213911	-2.51457	0.0119176	0.0337405
CCNT2	ENSG00000082258	2531.19	-0.403897	0.110792	-3.64555	0.000266824	0.001251
MAP3K19	ENSG00000176601	46.1178	-0.961815	0.218577	-4.40035	1.08078e-05	7.01277e-05
SNORA40B	ENSG00000208308	21.866	-0.699442	0.21884	-3.19613	0.00139284	0.00536973
R3HDM1	ENSG00000048991	993.772	-0.312217	0.068343	-4.56839	4.91493e-06	3.44068e-05
UBXN4	ENSG00000144224	3978.49	-0.341722	0.0860908	-3.96932	7.20793e-05	0.000387707
AC011893.1	ENSG00000226806	3.03708	-2.68159	0.665306	-4.03061	5.56319e-05	0.000307392
MCM6	ENSG00000076003	751.472	-0.360188	0.0937274	-3.84293	0.000121574	0.000621344
DARS	ENSG00000115866	1836.18	-0.336514	0.109474	-3.07391	0.00211272	0.00770742
DARS-AS1	ENSG00000231890	48.1279	-0.608874	0.220256	-2.7644	0.00570279	0.0181071
CXCR4	ENSG00000121966	1614.75	-1.08747	0.278347	-3.90689	9.34915e-05	0.000491612
SPOPL	ENSG00000144228	1627.09	-0.287905	0.0988092	-2.91374	0.00357123	0.0121343
AC092620.3	ENSG00000260059	58.7633	-0.488601	0.156833	-3.11542	0.00183686	0.00682721
AC013444.1	ENSG00000229781	60.4882	-0.872796	0.253458	-3.44355	0.000574135	0.00246963
ARHGAP15	ENSG00000075884	1009.88	-1.23219	0.217735	-5.65915	1.52127e-08	1.74414e-07
MTCYBP11	ENSG00000224288	3.29667	-2.42279	0.570435	-4.24727	2.1639e-05	0.000131498
MTND5P24	ENSG00000224852	7.24109	-2.14234	0.465296	-4.60425	4.13956e-06	2.93734e-05
MTND4P22	ENSG00000232772	4.88308	-1.40573	0.466473	-3.01353	0.00258231	0.00916102
MTCO3P5	ENSG00000225476	4.64908	-1.72797	0.503716	-3.43044	0.000602594	0.00257646
MTCO2P5	ENSG00000231766	3.49837	-2.07461	0.580276	-3.57522	0.000349932	0.00159169
AC013437.1	ENSG00000257284	43.4562	-1.80506	0.306754	-5.8844	3.99495e-09	5.07344e-08
AC096558.1	ENSG00000228655	103.504	-1.73091	0.279064	-6.20255	5.55566e-10	8.19152e-09
AC096558.2	ENSG00000257640	42.4972	-1.62196	0.284247	-5.70617	1.15548e-08	1.34998e-07
AC079793.1	ENSG00000258268	51.6235	-1.19141	0.243148	-4.89997	9.58525e-07	7.71104e-06
AC092652.3	ENSG00000283994	59.3965	-1.58214	0.224578	-7.04495	1.85532e-12	4.06204e-11
AC092652.1	ENSG00000231758	54.3937	-1.31759	0.24339	-5.41348	6.18103e-08	6.3492e-07
AC092652.2	ENSG00000257277	37.3328	-1.2766	0.249006	-5.12679	2.94728e-07	2.64124e-06
AC079584.2	ENSG00000257226	5.59955	-1.18504	0.363474	-3.26032	0.00111288	0.00441418
GTDC1	ENSG00000121964	1199.9	-0.175962	0.0723885	-2.43079	0.0150658	0.0410135
TEX41	ENSG00000226674	1533.86	-0.711692	0.176073	-4.04202	5.29916e-05	0.000294145
AC023128.2	ENSG00000235352	2.72304	-1.03471	0.398396	-2.5972	0.00939878	0.027658
AC019226.1	ENSG00000281469	70.5049	-0.442926	0.145311	-3.04813	0.00230274	0.00829997
EPC2	ENSG00000135999	1616.9	-0.325475	0.0727427	-4.47433	7.66514e-06	5.14573e-05
AC105402.3	ENSG00000231079	9.63029	-1.45874	0.375167	-3.88825	0.00010097	0.000526612
KIF5C	ENSG00000168280	245.395	-1.11761	0.221703	-5.04105	4.62995e-07	3.98427e-06
LYPD6B	ENSG00000150556	14.3698	-3.42315	0.59127	-5.7895	7.0598e-09	8.5745e-08
TXNP5	ENSG00000228236	1.46064	-1.9751	0.655099	-3.01496	0.00257013	0.00912505
LINC01920	ENSG00000236049	2.31062	-1.68275	0.673366	-2.49901	0.0124541	0.0349898
NMI	ENSG00000123609	767.464	-0.861407	0.146239	-5.8904	3.85258e-09	4.90933e-08
TNFAIP6	ENSG00000123610	3893.55	-1.08483	0.344094	-3.1527	0.00161766	0.00612113
NEB	ENSG00000183091	1582.94	-1.02234	0.283288	-3.60885	0.000307562	0.00142088
PRPF40A	ENSG00000196504	4017.81	-0.33634	0.0936035	-3.59324	0.000326594	0.00149739
GALNT13	ENSG00000144278	127.905	-2.16413	0.506303	-4.27437	1.91675e-05	0.000117853
PHBP4	ENSG00000230251	4.87666	-1.60153	0.682186	-2.34764	0.0188928	0.0495273
AC009227.1	ENSG00000224675	7.76881	-1.44647	0.596152	-2.42634	0.015252	0.0414481
NR4A2	ENSG00000153234	427.358	-1.39101	0.343241	-4.05257	5.06581e-05	0.000282487
ERMN	ENSG00000136541	145.355	-1.37487	0.229437	-5.99233	2.06853e-09	2.74352e-08
FAM133DP	ENSG00000230562	30.1101	-0.968821	0.223972	-4.32564	1.5209e-05	9.52783e-05
CYTIP	ENSG00000115165	1625.82	-1.58575	0.243789	-6.50461	7.78943e-11	1.31835e-09
AC005042.1	ENSG00000227331	53.0044	-0.431198	0.178009	-2.42234	0.0154211	0.0418332
GSTM3P2	ENSG00000226878	8.22348	-0.886299	0.299696	-2.95733	0.00310321	0.010732
MARCH7	ENSG00000136536	3830.28	-0.466935	0.109043	-4.28212	1.85122e-05	0.000114074
LY75	ENSG00000054219	347.929	-1.02044	0.187876	-5.43144	5.59022e-08	5.78073e-07
AC009961.2	ENSG00000227055	9.75841	-1.62905	0.32121	-5.07159	3.94509e-07	3.44183e-06
ITGB6	ENSG00000115221	4.27624	-3.41148	0.786214	-4.33912	1.43054e-05	9.0134e-05
AC096656.1	ENSG00000279844	2.0858	-1.89199	0.666794	-2.83744	0.00454773	0.0149086
AC009313.1	ENSG00000224467	11.3616	-1.68347	0.341181	-4.93424	8.04618e-07	6.59967e-06
TANK	ENSG00000136560	1872.28	-0.46216	0.113293	-4.07932	4.51675e-05	0.000255164
AC009299.3	ENSG00000235724	52.8046	-0.925387	0.207495	-4.45981	8.20318e-06	5.46761e-05
LINC01806	ENSG00000227403	25.9047	-1.59118	0.325256	-4.89208	9.9777e-07	8.00693e-06
PSMD14	ENSG00000115233	1231.65	-0.312041	0.132531	-2.35447	0.018549	0.048783
TBR1	ENSG00000136535	5.97867	-1.54219	0.515546	-2.99136	0.00277733	0.00975866
SLC4A10	ENSG00000144290	29.7725	-1.26464	0.28552	-4.42927	9.45537e-06	6.20169e-05
AC009487.2	ENSG00000226121	20.1383	-0.53525	0.218421	-2.45055	0.014264	0.0391589
DPP4	ENSG00000197635	1132.32	-0.799573	0.294504	-2.71498	0.00662804	0.0206126
GCG	ENSG00000115263	3.07457	-1.43778	0.598314	-2.40306	0.0162587	0.0437165
IFIH1	ENSG00000115267	1308.92	-1.0581	0.180752	-5.85389	4.80218e-09	5.99496e-08
GCA	ENSG00000115271	932.746	-0.694601	0.157912	-4.39866	1.08922e-05	7.06548e-05
KCNH7	ENSG00000184611	33.8418	-1.39089	0.27918	-4.98205	6.2914e-07	5.25656e-06
COBLL1	ENSG00000082438	3238.69	-0.878665	0.178259	-4.92916	8.25845e-07	6.7577e-06
SNORA70F	ENSG00000206869	8.97815	-0.901732	0.294576	-3.06111	0.00220515	0.00799388
SCN3A	ENSG00000153253	167.674	-0.817964	0.264988	-3.0868	0.00202327	0.00742589
GALNT3	ENSG00000115339	134.667	-1.19519	0.174408	-6.85285	7.23954e-12	1.44138e-10
AC009495.3	ENSG00000235192	10.9215	-1.03738	0.266643	-3.89051	0.000100035	0.000522158
AC009495.1	ENSG00000229195	8.73966	-0.819235	0.280901	-2.91645	0.00354037	0.0120496
AC009495.2	ENSG00000232411	19.6192	-0.738077	0.191499	-3.8542	0.00011611	0.000596004
TTC21B	ENSG00000123607	1490.35	-0.355827	0.106857	-3.32994	0.000868633	0.00355976
AC010127.1	ENSG00000236107	31.6632	-0.94303	0.24408	-3.86361	0.000111722	0.000576117
SCN9A	ENSG00000169432	1742.37	-0.67901	0.207399	-3.27392	0.00106065	0.00423362
XIRP2	ENSG00000163092	97.8485	-3.92566	0.779886	-5.03364	4.81255e-07	4.1278e-06
STK39	ENSG00000198648	755.474	-0.57014	0.0897867	-6.34994	2.15401e-10	3.39557e-09
CERS6	ENSG00000172292	997.049	-0.265937	0.0917126	-2.89968	0.00373546	0.0125997
MIR4774	ENSG00000265694	5.96994	-0.838669	0.27545	-3.04472	0.00232897	0.00837862
CERS6-AS1	ENSG00000227617	4.98606	-1.01861	0.333564	-3.05373	0.00226014	0.00816614
NOSTRIN	ENSG00000163072	652.249	-0.524015	0.188245	-2.78368	0.0053746	0.0172126
SPC25	ENSG00000152253	35.1136	-0.702386	0.234635	-2.99353	0.0027577	0.00969793
ABCB11	ENSG00000073734	6.97487	-1.17293	0.420817	-2.78727	0.00531539	0.0170498
DHRS9	ENSG00000073737	317.795	-1.09577	0.264395	-4.14445	3.40632e-05	0.000197543
AC007556.1	ENSG00000235321	3.76022	-2.57893	0.520911	-4.9508	7.39102e-07	6.09913e-06
KLHL23	ENSG00000213160	185.595	-0.51672	0.189403	-2.72815	0.00636912	0.0199041
AC007277.1	ENSG00000213981	2.00622	-1.48854	0.613786	-2.42518	0.0153008	0.0415496
EIF2S2P4	ENSG00000128692	14.7266	-0.599106	0.235369	-2.54538	0.0109157	0.0313295
ERICH2	ENSG00000204334	1.69567	-1.57692	0.643945	-2.44884	0.0143318	0.0393138
GORASP2	ENSG00000115806	1135.65	-0.27188	0.0687879	-3.95243	7.73608e-05	0.00041393
TLK1	ENSG00000198586	2150.05	-0.458617	0.0816845	-5.61449	1.97139e-08	2.21045e-07
AC008065.1	ENSG00000224553	10.1797	-0.488007	0.192569	-2.5342	0.0112705	0.0321787
DCAF17	ENSG00000115827	832.289	-0.188642	0.0755589	-2.49662	0.0125383	0.0351844
RNU6-182P	ENSG00000252779	5.01076	-0.854222	0.318485	-2.68214	0.00731528	0.0223894
AC078883.3	ENSG00000232788	90.6753	-0.865358	0.189243	-4.57275	4.81375e-06	3.37565e-05
AC078883.1	ENSG00000225205	222.231	-1.27922	0.222926	-5.73831	9.56254e-09	1.13287e-07
PDK1	ENSG00000152256	3108.54	-2.36272	0.270287	-8.74154	2.29951e-18	1.45561e-16
RF00019	ENSG00000199866	14.0006	-2.81344	0.456105	-6.16839	6.89869e-10	9.98962e-09
AC018712.1	ENSG00000230104	4.62003	-1.09239	0.420825	-2.59583	0.00943632	0.0277407
RAPGEF4-AS1	ENSG00000228016	29.6772	-2.04653	0.327478	-6.24937	4.12124e-10	6.2252e-09
RAPGEF4	ENSG00000091428	683.605	-0.477115	0.187602	-2.54323	0.0109834	0.0314874
CDCA7	ENSG00000144354	72.3907	-1.26997	0.249698	-5.08603	3.65641e-07	3.21501e-06
RPL5P7	ENSG00000234415	1.14775	-1.73801	0.688568	-2.52409	0.0115998	0.0329824
SP3	ENSG00000172845	5473.32	-0.470279	0.0920801	-5.10728	3.26829e-07	2.90164e-06
OLA1	ENSG00000138430	921.279	-0.2797	0.100661	-2.77864	0.00545869	0.0174282
CIR1	ENSG00000138433	893.812	-0.206718	0.0734106	-2.81591	0.00486396	0.01577
GPR155	ENSG00000163328	1294.89	-0.954846	0.129929	-7.34899	1.99707e-13	5.06523e-12
AC010894.2	ENSG00000226853	8.13616	-0.64582	0.259417	-2.4895	0.0127922	0.0357713
AC010894.5	ENSG00000279884	23.9149	-1.36022	0.251024	-5.4187	6.00344e-08	6.17952e-07
AC010894.3	ENSG00000236449	208.444	-0.322176	0.129257	-2.49252	0.0126839	0.0355106
RNU6-5P	ENSG00000206965	28.7077	-0.512837	0.189054	-2.71265	0.00667476	0.0207349
AC010894.4	ENSG00000237798	29.4731	-0.469253	0.165595	-2.83374	0.00460064	0.0150501
CHN1	ENSG00000128656	423.306	-0.868171	0.188792	-4.59855	4.25432e-06	3.0102e-05
RF02271	ENSG00000277948	30.1798	-0.433527	0.153532	-2.82369	0.00474742	0.0154457
HOXD13	ENSG00000128714	26.894	-5.18855	0.607093	-8.54654	1.26831e-17	6.8899e-16
HOXD12	ENSG00000170178	2.06646	-1.7042	0.718505	-2.37187	0.0176983	0.0468786
HOXD11	ENSG00000128713	66.3473	-3.39847	0.520846	-6.5249	6.80474e-11	1.16178e-09
HOXD10	ENSG00000128710	285.942	-2.23659	0.457671	-4.8869	1.02439e-06	8.20112e-06
AC016739.1	ENSG00000218175	16.0617	-0.614516	0.230429	-2.66683	0.00765695	0.0232526
HNRNPA3	ENSG00000170144	4962.11	-0.205969	0.0704373	-2.92415	0.00345403	0.0117879
AC012499.1	ENSG00000229941	1.12091	-2.14339	0.885109	-2.42161	0.0154521	0.041892
API5P2	ENSG00000213962	1.27847	-2.32453	0.71021	-3.27302	0.00106406	0.00424573
OSBPL6	ENSG00000079156	260.84	-0.920789	0.206709	-4.45453	8.40781e-06	5.58904e-05
AC009948.1	ENSG00000223960	658.746	-0.288124	0.0870882	-3.30841	0.000938262	0.00380682
PRKRA	ENSG00000180228	1025.67	-0.195562	0.0832491	-2.34912	0.0188181	0.0493747
PLEKHA3	ENSG00000116095	1587.3	-0.207431	0.0708474	-2.92785	0.00341316	0.0116671
TTN	ENSG00000155657	16359.7	-0.938891	0.248222	-3.78247	0.000155282	0.000771539
AC009948.4	ENSG00000270956	26.5285	-0.597509	0.234366	-2.54947	0.0107887	0.031028
AC009948.3	ENSG00000270277	53.6089	-0.535644	0.20621	-2.59757	0.00938865	0.0276368
AC010680.2	ENSG00000270574	50.5461	-0.556969	0.226872	-2.45499	0.0140889	0.038778
CCDC141	ENSG00000163492	717.529	-0.602261	0.2364	-2.54764	0.0108455	0.0311639
SESTD1	ENSG00000187231	3387.74	-0.365907	0.136082	-2.68888	0.00716926	0.0219921
LINC01934	ENSG00000234663	147.05	-2.94384	0.32672	-9.01028	2.05522e-19	1.57182e-17
MIR4437	ENSG00000266705	2.3633	-3.09453	0.677928	-4.56469	5.00231e-06	3.49639e-05
AC020595.1	ENSG00000226681	1.89386	-2.43334	0.643842	-3.77941	0.0001572	0.000779773
ITGA4	ENSG00000115232	2080.88	-2.15087	0.254351	-8.4563	2.75985e-17	1.41196e-15
CERKL	ENSG00000188452	374.447	-2.13913	0.249596	-8.57038	1.03145e-17	5.72109e-16
NEUROD1	ENSG00000162992	1.26557	-2.30341	0.935379	-2.46255	0.0137954	0.0381129
AC009962.1	ENSG00000260742	29.1824	-0.693703	0.191797	-3.61685	0.000298204	0.00138178
DNAJC10	ENSG00000077232	5531.02	-0.279532	0.103307	-2.70584	0.0068131	0.0210843
ZSWIM2	ENSG00000163012	3.24193	-1.23042	0.441521	-2.78678	0.00532343	0.0170712
WDR75	ENSG00000115368	1714.02	-0.308625	0.107377	-2.87423	0.00405019	0.0135058
ORMDL1	ENSG00000128699	1664.44	-0.508272	0.117614	-4.32154	1.54941e-05	9.69291e-05
PMS1	ENSG00000064933	857.466	-0.446542	0.103009	-4.33499	1.45768e-05	9.16124e-05
C2orf88	ENSG00000187699	547.422	-0.723866	0.153139	-4.72686	2.2802e-06	1.70832e-05
INPP1	ENSG00000151689	393.543	-0.303199	0.0754002	-4.02119	5.79054e-05	0.000318775
MFSD6	ENSG00000151690	1743.16	-0.522331	0.100601	-5.19209	2.07941e-07	1.9227e-06
AC093388.1	ENSG00000272979	24.0117	-0.591817	0.157042	-3.76854	0.000164208	0.000810053
NEMP2	ENSG00000189362	673.599	-0.646212	0.0914033	-7.0699	1.55043e-12	3.44671e-11
AC006460.1	ENSG00000228509	39.0124	-0.52109	0.138989	-3.74913	0.000177447	0.000866961
AC005540.1	ENSG00000235852	76.1758	-0.306307	0.125732	-2.43619	0.0148431	0.0405181
GLS	ENSG00000115419	6635.73	-0.353764	0.110086	-3.21351	0.00131123	0.00509805
STAT1	ENSG00000115415	10348.7	-1.45039	0.199648	-7.26472	3.73812e-13	9.11983e-12
AC067945.1	ENSG00000229023	55.4262	-1.727	0.25506	-6.77094	1.27951e-11	2.43913e-10
AC067945.3	ENSG00000231858	13.0933	-2.15769	0.326414	-6.61029	3.83558e-11	6.79175e-10
STAT4	ENSG00000138378	410.69	-1.62377	0.200667	-8.09185	5.87652e-16	2.2763e-14
RNU6-959P	ENSG00000207402	3.29304	-1.70904	0.452763	-3.7747	0.000160203	0.000792822
AC079777.1	ENSG00000280083	26.1965	-0.60658	0.214585	-2.82675	0.00470225	0.0153177
NABP1	ENSG00000173559	3964.52	-1.13754	0.184255	-6.17373	6.66959e-10	9.69231e-09
AC098872.1	ENSG00000225884	1.85171	-1.86528	0.687556	-2.71291	0.00666959	0.0207238
LINC01790	ENSG00000230173	1.9451	-2.06756	0.792321	-2.6095	0.00906742	0.0268232
LINC01825	ENSG00000223466	3.12634	-1.55935	0.456181	-3.41827	0.000630198	0.00268144
DNAH7	ENSG00000118997	342.557	-0.467157	0.148749	-3.14058	0.00168614	0.00634383
STK17B	ENSG00000081320	4600.36	-1.03561	0.167789	-6.17209	6.73911e-10	9.78066e-09
AC114760.2	ENSG00000272211	380.791	-1.37069	0.193776	-7.07358	1.50984e-12	3.36649e-11
AC020571.1	ENSG00000229056	42.4519	-0.376999	0.141044	-2.67291	0.00751957	0.0229006
GTF3C3	ENSG00000119041	1387.17	-0.215601	0.0892862	-2.41472	0.0157474	0.0425512
ANKRD44	ENSG00000065413	3416.71	-0.953724	0.159054	-5.99625	2.01932e-09	2.68307e-08
HNRNPA3P15	ENSG00000225636	20.6708	-0.793779	0.211063	-3.76086	0.000169329	0.000832473
AC017035.1	ENSG00000224442	39.4691	-0.988106	0.193185	-5.11482	3.14047e-07	2.79981e-06
AC013264.1	ENSG00000231621	23.4293	-0.833801	0.220695	-3.77807	0.000158051	0.000783526
ANKRD44-IT1	ENSG00000236977	315.791	-1.29014	0.195722	-6.5917	4.34811e-11	7.62698e-10
ATP5MC2P3	ENSG00000230482	69.1778	-0.909067	0.20019	-4.54103	5.59814e-06	3.87478e-05
SF3B1	ENSG00000115524	14602.8	-0.276679	0.100222	-2.76066	0.00576855	0.0182796
PLCL1	ENSG00000115896	520.367	-0.3148	0.131962	-2.38554	0.0170541	0.0454867
AC019330.1	ENSG00000225421	1.30668	-2.15799	0.789461	-2.73349	0.00626661	0.0196413
AC016746.1	ENSG00000257045	4.54163	-1.0035	0.405739	-2.47326	0.0133888	0.0372121
AC097717.1	ENSG00000232732	28.0617	-0.566665	0.18297	-3.09704	0.00195466	0.00720766
C2orf69	ENSG00000178074	624.253	-0.308734	0.0929945	-3.31991	0.000900453	0.00367403
TYW5	ENSG00000162971	703.406	-0.407241	0.103181	-3.94685	7.91867e-05	0.000423043
MAIP1	ENSG00000162972	207.075	-0.337176	0.0867645	-3.8861	0.000101867	0.000530426
SGO2	ENSG00000163535	221.878	-0.472562	0.165212	-2.86033	0.00423194	0.0140126
RF00019	ENSG00000252759	41.3668	-0.638756	0.165509	-3.85934	0.000113694	0.000585009
FAM126B	ENSG00000155744	1962.02	-0.371319	0.0932763	-3.98085	6.86679e-05	0.000371319
RPL23AP30	ENSG00000226658	25.8809	-0.525627	0.15702	-3.34752	0.000815386	0.00337083
CFLAR-AS1	ENSG00000226312	793.86	-0.332736	0.121879	-2.73006	0.00633228	0.0198125
CASP10	ENSG00000003400	1564.3	-0.437682	0.154163	-2.83909	0.00452429	0.0148383
MTND5P25	ENSG00000227348	35.7511	-0.761847	0.220771	-3.45085	0.000558816	0.00241034
MTND4P23	ENSG00000225796	53.5587	-0.879026	0.218826	-4.01701	5.89412e-05	0.000324039
MTND4LP13	ENSG00000235318	11.5037	-0.727798	0.295411	-2.46368	0.0137521	0.0380143
CASP8	ENSG00000064012	1536.6	-0.573422	0.113299	-5.06115	4.16725e-07	3.61945e-06
ALS2CR12	ENSG00000155749	142.724	-0.750679	0.143003	-5.24938	1.52614e-07	1.4497e-06
STRADB	ENSG00000082146	694.168	-0.906077	0.193129	-4.69158	2.71107e-06	1.99773e-05
AC007256.1	ENSG00000213090	135.143	-0.571352	0.111828	-5.10921	3.23512e-07	2.87618e-06
MPP4	ENSG00000082126	18.5365	-0.631626	0.2048	-3.08411	0.00204163	0.00748649
NOP58	ENSG00000055044	1355.21	-0.460249	0.11531	-3.9914	6.56849e-05	0.000356911
SNORD70	ENSG00000212534	9.31449	-1.06818	0.266835	-4.00315	6.25038e-05	0.000341572
SNORD11B	ENSG00000271852	6.12637	-0.83522	0.303632	-2.75077	0.00594558	0.0187558
SNORD11	ENSG00000238317	21.6265	-0.52534	0.190631	-2.7558	0.0058549	0.0185049
BMPR2	ENSG00000204217	6431.39	-0.288384	0.0953421	-3.02473	0.00248854	0.00887474
AC073410.1	ENSG00000236047	49.5792	-0.356862	0.143067	-2.49437	0.0126182	0.0353607
FAM117B	ENSG00000138439	576.55	-0.362787	0.106352	-3.41118	0.000646819	0.00274356
ICA1L	ENSG00000163596	503.494	-0.352867	0.124422	-2.83606	0.00456734	0.0149642
NBEAL1	ENSG00000144426	3477.65	-0.265706	0.106591	-2.49277	0.0126753	0.0354953
AC023271.1	ENSG00000228513	48.0755	-0.524299	0.150716	-3.47873	0.000503794	0.00219972
RNU6-474P	ENSG00000206970	0.972888	-2.0326	0.749936	-2.71036	0.00672094	0.0208581
CTLA4	ENSG00000163599	89.1529	-4.22459	0.398778	-10.5938	3.18251e-26	9.63721e-24
ICOS	ENSG00000163600	101.244	-3.5497	0.375499	-9.45329	3.28352e-21	3.62457e-19
INO80D	ENSG00000114933	3200.93	-0.274723	0.0579214	-4.74303	2.10548e-06	1.58778e-05
AC007679.2	ENSG00000237041	15.7194	-0.391013	0.15556	-2.51358	0.0119512	0.0338141
DYTN	ENSG00000232125	2.74702	-2.37106	0.764508	-3.10142	0.00192597	0.00712004
MIR2355	ENSG00000253008	30.5239	-0.379304	0.146397	-2.59092	0.00957189	0.0280712
AC007879.1	ENSG00000224342	8.00265	-0.676636	0.257651	-2.62617	0.00863518	0.0257418
AC007879.3	ENSG00000234902	16.7595	-0.776618	0.200826	-3.86712	0.00011013	0.000569022
AC009226.1	ENSG00000223725	26.1904	-0.766553	0.173143	-4.42729	9.54241e-06	6.25512e-05
CREB1	ENSG00000118260	3346.97	-0.262057	0.0817135	-3.20703	0.00134114	0.00519859
METTL21A	ENSG00000144401	397.894	-0.253233	0.0853016	-2.96868	0.00299086	0.0103981
LINC01857	ENSG00000224137	14.9066	-2.15572	0.483515	-4.45843	8.25619e-06	5.49967e-05
CCNYL1	ENSG00000163249	798.878	-0.286448	0.0744797	-3.84599	0.000120065	0.000614408
PLEKHM3	ENSG00000178385	1216.09	-0.155313	0.051988	-2.98747	0.00281294	0.00986445
AC083900.1	ENSG00000225111	25.5616	-0.403175	0.14427	-2.79459	0.00519659	0.0167166
C2orf80	ENSG00000188674	1.61714	-1.93472	0.820212	-2.3588	0.0183341	0.0483001
PIKFYVE	ENSG00000115020	4270.53	-0.456109	0.0809338	-5.63558	1.74471e-08	1.97656e-07
KANSL1L	ENSG00000144445	1765.97	-0.262194	0.101743	-2.57702	0.00996565	0.0290491
AC007038.1	ENSG00000229127	326.999	-0.410219	0.123287	-3.32734	0.000876789	0.00358925
MYL1	ENSG00000168530	32.2086	-6.90916	1.07405	-6.43281	1.25262e-10	2.04513e-09
AC093865.1	ENSG00000273118	9.03844	-1.05776	0.250036	-4.23044	2.33235e-05	0.000140553
AC108066.1	ENSG00000223373	5.74223	-0.701442	0.282155	-2.48601	0.0129183	0.0360746
IKZF2	ENSG00000030419	864.957	-0.583203	0.128992	-4.52124	6.14794e-06	4.21755e-05
VWC2L	ENSG00000174453	12.8457	-1.31344	0.320172	-4.1023	4.09065e-05	0.000233364
VWC2L-IT1	ENSG00000224257	2.54944	-2.25754	0.595227	-3.79273	0.000149	0.000743459
BARD1	ENSG00000138376	536.374	-0.508383	0.118895	-4.2759	1.90364e-05	0.000117063
SNORA70I	ENSG00000207274	2.38267	-1.38888	0.549436	-2.52784	0.0114767	0.0326823
ABCA12	ENSG00000144452	46.9206	-1.05927	0.296845	-3.56844	0.000359119	0.00162901
AC072062.1	ENSG00000227769	9.26586	-1.03938	0.379221	-2.74083	0.00612843	0.0192499
AC093382.1	ENSG00000226276	9.69017	-1.38935	0.32541	-4.26954	1.9588e-05	0.000120109
MREG	ENSG00000118242	193.466	-0.535335	0.192568	-2.77997	0.00543634	0.0173719
AC010886.1	ENSG00000224414	135.479	-0.459655	0.168412	-2.72935	0.00634584	0.0198452
RUFY4	ENSG00000188282	20.4628	-1.29109	0.413751	-3.12046	0.00180569	0.00673333
CXCR2P1	ENSG00000229754	61.6476	-4.4696	0.443499	-10.078	6.90908e-24	1.35216e-21
CXCR2	ENSG00000180871	274.231	-3.48219	0.420256	-8.28588	1.17237e-16	5.30728e-15
CXCR1	ENSG00000163464	128.392	-3.92204	0.448736	-8.74019	2.32724e-18	1.46901e-16
USP37	ENSG00000135913	911.616	-0.466502	0.0883376	-5.2809	1.28549e-07	1.23669e-06
AC009974.1	ENSG00000272555	15.663	-0.825813	0.21408	-3.8575	0.000114552	0.00058902
WNT10A	ENSG00000135925	25.9238	-2.12074	0.438088	-4.8409	1.29255e-06	1.01558e-05
TUBA4A	ENSG00000127824	329.743	-1.78632	0.249545	-7.15832	8.16728e-13	1.89262e-11
TUBA4B	ENSG00000243910	5.35363	-2.63247	0.513618	-5.12535	2.96988e-07	2.65883e-06
EPHA4	ENSG00000116106	645.351	-0.532718	0.157199	-3.38881	0.000701975	0.00295071
TMEM256P2	ENSG00000226726	7.31656	-0.973169	0.28304	-3.43827	0.000585438	0.00251197
PAX3	ENSG00000135903	7.28785	-2.37794	0.635185	-3.7437	0.000181328	0.000883901
SGPP2	ENSG00000163082	71.509	-1.37773	0.225892	-6.09907	1.0669e-09	1.49319e-08
NANOGP2	ENSG00000228670	2.72754	-3.43544	0.680706	-5.04688	4.49094e-07	3.87655e-06
RNU6-619P	ENSG00000202016	0.905008	-1.82184	0.766263	-2.37756	0.0174277	0.046293
GAPDHP49	ENSG00000234285	4.00752	-2.82236	0.617611	-4.56979	4.88202e-06	3.41924e-05
FARSB	ENSG00000116120	852.603	-0.336792	0.0983992	-3.42271	0.000619994	0.00264329
AP1S3	ENSG00000152056	72.1156	-0.620058	0.199623	-3.10615	0.00189541	0.00702328
WDFY1	ENSG00000085449	2922.26	-0.334587	0.0839494	-3.98558	6.73143e-05	0.000365101
MRPL44	ENSG00000135900	374.12	-0.348171	0.102233	-3.40567	0.000660023	0.00279217
SERPINE2	ENSG00000135919	728.276	-1.5004	0.291815	-5.14161	2.72387e-07	2.45922e-06
CUL3	ENSG00000036257	2187.74	-0.50758	0.0803432	-6.31764	2.65586e-10	4.13291e-09
AC073052.1	ENSG00000228446	103.278	-0.441493	0.119428	-3.69674	0.000218383	0.00104353
DOCK10	ENSG00000135905	4004.7	-0.874339	0.173828	-5.02991	4.90702e-07	4.20091e-06
AC016717.2	ENSG00000273301	7.71486	-1.49139	0.422289	-3.53167	0.000412939	0.00184422
RHBDD1	ENSG00000144468	1092.25	-0.519097	0.110668	-4.6906	2.72406e-06	2.00598e-05
RF00554	ENSG00000212391	14.0165	-0.991	0.239355	-4.1403	3.46857e-05	0.000200685
COL4A3	ENSG00000169031	294.017	-0.691099	0.205547	-3.36224	0.000773135	0.00321305
CCL20	ENSG00000115009	36.7543	-1.58188	0.40644	-3.89203	9.9409e-05	0.000519195
SPHKAP	ENSG00000153820	5.39626	-1.45383	0.553891	-2.62475	0.00867124	0.025827
DNER	ENSG00000187957	13.0843	-1.74337	0.413752	-4.21357	2.51362e-05	0.000150324
TRIP12	ENSG00000153827	9620.29	-0.362421	0.0617737	-5.86692	4.43975e-09	5.57825e-08
RNU6-613P	ENSG00000222344	11.4431	-0.67887	0.207746	-3.26779	0.00108389	0.00431219
SLC16A14	ENSG00000163053	202.429	-0.843713	0.159014	-5.30592	1.12108e-07	1.09202e-06
RNY4P19	ENSG00000199400	2.18093	-1.33575	0.469427	-2.84548	0.00443441	0.0145905
AC009950.1	ENSG00000225963	156.529	-0.34907	0.147947	-2.35943	0.0183029	0.0482376
SP110	ENSG00000135899	1310.1	-0.765863	0.13512	-5.66801	1.44469e-08	1.66017e-07
SP140	ENSG00000079263	607.858	-1.49718	0.262333	-5.70715	1.14885e-08	1.34329e-07
SP140L	ENSG00000185404	897.554	-0.490502	0.108987	-4.50056	6.77762e-06	4.6072e-05
SP100	ENSG00000067066	4570.61	-0.573378	0.102278	-5.60605	2.06991e-08	2.31224e-07
RN7SL834P	ENSG00000243650	70.648	-0.791085	0.169968	-4.65432	3.25048e-06	2.35952e-05
HMGB1P3	ENSG00000250011	19.549	-0.667639	0.204764	-3.26053	0.00111203	0.004412
AC010149.1	ENSG00000235419	51.1973	-1.1317	0.178284	-6.34775	2.18486e-10	3.4418e-09
TPM3P8	ENSG00000183022	4.71852	-1.96563	0.518508	-3.79093	0.000150082	0.000748355
AC010149.2	ENSG00000283202	3.50009	-3.92244	0.748398	-5.24111	1.5961e-07	1.50753e-06
ITM2C	ENSG00000135916	1653.43	-0.860119	0.249457	-3.44797	0.000564823	0.00243471
GPR55	ENSG00000135898	24.1216	-1.21004	0.302673	-3.99785	6.39201e-05	0.00034825
PDE6D	ENSG00000156973	341.737	-0.372652	0.0759017	-4.90966	9.12323e-07	7.38576e-06
TIGD1	ENSG00000221944	162.342	-0.287053	0.108477	-2.64621	0.00813999	0.0244872
KCNJ13	ENSG00000115474	212.142	-0.365211	0.127492	-2.86457	0.00417573	0.0138615
RNU6-107P	ENSG00000252452	21.3333	-0.659022	0.156792	-4.20316	2.63216e-05	0.000156785
ATG16L1	ENSG00000085978	890.073	-0.301225	0.0698244	-4.31404	1.60294e-05	0.000100041
SCARNA5	ENSG00000252010	13377.6	-1.30548	0.269154	-4.85029	1.23281e-06	9.70922e-06
SCARNA6	ENSG00000251791	3346.47	-0.753571	0.239992	-3.13998	0.00168957	0.00635567
UGT1A6	ENSG00000167165	2.02063	-3.26365	0.978469	-3.33546	0.000851575	0.00349849
HJURP	ENSG00000123485	73.5554	-0.944821	0.298079	-3.1697	0.00152594	0.00582026
TRPM8	ENSG00000144481	10.8694	-1.06876	0.445628	-2.39832	0.0164706	0.0441775
LINC01891	ENSG00000231682	5.55704	-3.92933	0.610009	-6.44143	1.18352e-10	1.94364e-09
ARL4C	ENSG00000188042	1536.2	-0.63502	0.2285	-2.77909	0.00545118	0.0174069
AC064874.1	ENSG00000222007	52.8658	-0.527959	0.219576	-2.40445	0.0161969	0.0435897
AC107079.1	ENSG00000224844	22.1521	-0.774945	0.188845	-4.1036	4.0677e-05	0.000232143
AC112715.1	ENSG00000224132	5.33231	-0.947554	0.316125	-2.9974	0.00272289	0.00959067
AC112721.2	ENSG00000222032	24.6759	-1.15068	0.386504	-2.97714	0.00290954	0.0101603
LRRFIP1	ENSG00000124831	6590.72	-0.366153	0.0858996	-4.26257	2.02091e-05	0.000123546
RBM44	ENSG00000177483	228.189	-0.575005	0.175726	-3.27218	0.00106723	0.00425536
UBE2F	ENSG00000184182	363.598	-0.316238	0.0878432	-3.60002	0.000318189	0.00146395
FARP2	ENSG00000006607	1530.73	-0.193632	0.0581226	-3.33145	0.000863953	0.00354285
LINC01237	ENSG00000233806	41.5762	-0.547692	0.228818	-2.39357	0.0166853	0.0446731
AC093642.2	ENSG00000280119	25.2827	-0.762516	0.266759	-2.85845	0.00425714	0.0140796
LINC01881	ENSG00000220804	194.017	-0.355635	0.0923762	-3.84986	0.000118187	0.000606042
IL5RA	ENSG00000091181	89.858	-2.0313	0.309257	-6.56832	5.0887e-11	8.84983e-10
TRNT1	ENSG00000072756	906.144	-0.380033	0.089532	-4.24465	2.1893e-05	0.000132861
AC024060.1	ENSG00000271870	120.985	-0.410665	0.135958	-3.02052	0.0025234	0.00898126
MRPS10P2	ENSG00000234325	12.9908	-0.445921	0.167022	-2.66983	0.00758887	0.0230802
ITPR1	ENSG00000150995	2666.07	-0.547646	0.106432	-5.1455	2.66804e-07	2.41173e-06
EGOT	ENSG00000235947	58.0297	-0.733301	0.165039	-4.44319	8.86344e-06	5.85975e-05
ARL8B	ENSG00000134108	2546.6	-0.340622	0.101379	-3.35987	0.000779799	0.00323925
AC026202.2	ENSG00000233912	59.6709	-0.665261	0.179841	-3.69916	0.000216316	0.00103476
EDEM1	ENSG00000134109	3139.43	-0.817369	0.140467	-5.81892	5.92276e-09	7.27433e-08
OR7E122P	ENSG00000215160	4.82311	-1.98447	0.544973	-3.6414	0.000271154	0.00126891
RAD18	ENSG00000070950	424.891	-0.419096	0.0751762	-5.57485	2.4774e-08	2.72666e-07
THUMPD3	ENSG00000134077	933.996	-0.261387	0.0687474	-3.80214	0.000143453	0.000719303
FANCD2	ENSG00000144554	352.628	-0.750938	0.149154	-5.03466	4.78706e-07	4.10842e-06
FANCD2OS	ENSG00000163705	6.66449	-1.12992	0.300124	-3.76486	0.000166644	0.000821254
MKRN2	ENSG00000075975	805.482	-0.159856	0.0564872	-2.82995	0.00465559	0.0151966
TMEM40	ENSG00000088726	12.7754	-3.39532	0.649172	-5.23023	1.69303e-07	1.59237e-06
AC069271.1	ENSG00000231362	5.20692	-1.04674	0.346465	-3.02119	0.00251781	0.00896342
NUP210	ENSG00000132182	821.073	-1.52111	0.312876	-4.8617	1.16383e-06	9.21378e-06
WNT7A	ENSG00000154764	3.16806	-1.96597	0.595037	-3.30394	0.000953356	0.00385967
LINC01267	ENSG00000251576	1.21705	-1.94755	0.783596	-2.4854	0.0129407	0.036128
CCDC174	ENSG00000154781	681.668	-0.212566	0.05079	-4.18519	2.84929e-05	0.000168265
C3orf20	ENSG00000131379	29.9435	-0.538746	0.212113	-2.5399	0.0110885	0.0317491
NR2C2	ENSG00000177463	3450.21	-0.149151	0.0432048	-3.45219	0.00055606	0.00239947
COL6A4P1	ENSG00000230524	4.86525	-1.24626	0.39783	-3.13264	0.00173241	0.00649612
CAPN7	ENSG00000131375	2393.81	-0.422324	0.0993399	-4.2513	2.12532e-05	0.000129416
HACL1	ENSG00000131373	561.761	-0.257178	0.100231	-2.56585	0.0102923	0.0298247
ANKRD28	ENSG00000206560	6068.35	-0.561507	0.124911	-4.49526	6.94852e-06	4.71051e-05
AC090950.1	ENSG00000270409	109.074	-0.440707	0.149601	-2.94589	0.00322027	0.0110847
GALNT15	ENSG00000131386	4781.18	-0.724019	0.286645	-2.52584	0.0115421	0.0328351
OXNAD1	ENSG00000154814	853.337	-0.731926	0.115249	-6.35082	2.14176e-10	3.37878e-09
AC090953.1	ENSG00000270739	46.2958	-0.374351	0.156416	-2.39331	0.0166973	0.0446999
AC090948.1	ENSG00000271964	66.012	-0.82797	0.160552	-5.15702	2.50909e-07	2.28232e-06
AC090948.2	ENSG00000272498	64.4	-0.892576	0.16133	-5.53262	3.15478e-08	3.41186e-07
AC090948.3	ENSG00000272529	58.1718	-0.843486	0.164082	-5.14065	2.73794e-07	2.47142e-06
LINC00690	ENSG00000233570	1.62813	-1.64711	0.700401	-2.35166	0.0186898	0.0490841
DAZL	ENSG00000092345	33.9927	-1.93999	0.461894	-4.20008	2.66823e-05	0.000158681
AC091493.1	ENSG00000229271	6.9466	-1.46123	0.568883	-2.5686	0.010211	0.0296237
PLCL2	ENSG00000154822	1583.42	-0.558046	0.100629	-5.54557	2.93e-08	3.18723e-07
PLCL2-AS1	ENSG00000226441	27.9927	-0.447813	0.144749	-3.09372	0.00197664	0.00727853
AC144521.1	ENSG00000272477	22.7183	-0.713715	0.224983	-3.17231	0.0015123	0.00577609
SATB1-AS1	ENSG00000228956	53.3632	-2.12499	0.34525	-6.15492	7.51176e-10	1.08145e-08
RAD23BP1	ENSG00000236570	3.03769	-0.932224	0.371926	-2.50648	0.0121942	0.0343952
KCNH8	ENSG00000183960	37.1329	-1.50024	0.311249	-4.82008	1.43498e-06	1.1171e-05
RAB5A	ENSG00000144566	1567.26	-0.2785	0.0845938	-3.2922	0.000994058	0.00400168
PP2D1	ENSG00000183977	103.261	-0.293059	0.10714	-2.73528	0.00623264	0.0195403
KAT2B	ENSG00000114166	2123.43	-0.473983	0.100555	-4.71367	2.43299e-06	1.81249e-05
SGO1	ENSG00000129810	62.8328	-0.709238	0.178487	-3.9736	7.07939e-05	0.000381388
AC116096.1	ENSG00000261734	16.7969	-0.623036	0.250088	-2.49127	0.0127288	0.0356274
ZNF385D-AS2	ENSG00000223351	1.60215	-1.987	0.800889	-2.48099	0.0131018	0.0365117
UBE2E2	ENSG00000182247	749.587	-0.296586	0.0660005	-4.4937	6.99967e-06	4.73945e-05
RF00019	ENSG00000206728	50.1663	-0.62048	0.16085	-3.85751	0.00011455	0.00058902
UBE2E1	ENSG00000170142	1639.02	-0.294781	0.103373	-2.85163	0.00434951	0.0143512
ARL4AP4	ENSG00000231395	63.3481	-0.58664	0.12867	-4.55924	5.13383e-06	3.57994e-05
TOP2B	ENSG00000077097	5412.88	-0.300846	0.090354	-3.32964	0.000869596	0.00356306
NGLY1	ENSG00000151092	1400.86	-0.635546	0.131914	-4.81788	1.45093e-06	1.12834e-05
AC092798.1	ENSG00000213872	56.3472	-0.580972	0.174365	-3.33192	0.000862477	0.00353767
TAF9BP1	ENSG00000213871	72.2127	-0.642736	0.173882	-3.69639	0.000218689	0.00104477
LINC00692	ENSG00000230891	2.31326	-2.7495	0.669292	-4.10807	3.98975e-05	0.000228043
LINC02084	ENSG00000272282	10.1435	-2.02535	0.358478	-5.64984	1.60594e-08	1.83232e-07
EOMES	ENSG00000163508	104.108	-2.9418	0.348022	-8.45291	2.84136e-17	1.44671e-15
LINC01980	ENSG00000225548	3.0871	-2.31929	0.611966	-3.7899	0.000150711	0.000750824
LINC01967	ENSG00000235493	6.58681	-1.34795	0.521795	-2.5833	0.00978601	0.0286036
CMC1	ENSG00000187118	418.136	-0.27139	0.0933533	-2.90713	0.00364759	0.0123479
TGFBR2	ENSG00000163513	10471.7	-0.394672	0.0891802	-4.42555	9.61962e-06	6.29836e-05
AC096921.2	ENSG00000261468	195.82	-0.710614	0.143009	-4.969	6.72982e-07	5.59574e-06
GADL1	ENSG00000144644	16.3324	-1.39433	0.296406	-4.70411	2.54971e-06	1.88877e-05
STT3B	ENSG00000163527	5601.21	-0.361976	0.109131	-3.31689	0.000910245	0.00370892
ZNF860	ENSG00000197385	119.615	-1.43847	0.212778	-6.76042	1.3759e-11	2.60844e-10
RPL21P40	ENSG00000235670	2.68249	-1.18275	0.404131	-2.92664	0.0034264	0.011707
AC094019.1	ENSG00000236732	16.1231	-0.585647	0.237031	-2.47076	0.0134825	0.0374237
AC097639.2	ENSG00000270377	6.98328	-0.856939	0.300549	-2.85124	0.00435484	0.0143656
CMTM6	ENSG00000091317	3368.57	-0.320611	0.130831	-2.45058	0.0142628	0.039158
DYNC1LI1	ENSG00000144635	1119.49	-0.349286	0.0767433	-4.55136	5.33006e-06	3.70582e-05
CNOT10	ENSG00000182973	851.4	-0.26915	0.0545374	-4.93515	8.00892e-07	6.57151e-06
CNOT10-AS1	ENSG00000251224	17.6105	-1.01386	0.187886	-5.39613	6.80945e-08	6.93747e-07
SUGT1P2	ENSG00000213842	48.2007	-0.596987	0.129077	-4.62505	3.74517e-06	2.68427e-05
TRIM71	ENSG00000206557	5.40502	-1.35162	0.492354	-2.74522	0.00604705	0.0190343
CCR4	ENSG00000183813	123.602	-1.9204	0.326321	-5.88499	3.98069e-09	5.05819e-08
UBP1	ENSG00000153560	2205.44	-0.349272	0.0454877	-7.67838	1.61107e-14	4.90845e-13
AC112220.3	ENSG00000271324	8.41424	-1.03122	0.234887	-4.39027	1.13209e-05	7.31815e-05
AC112220.4	ENSG00000271643	29.2724	-0.567001	0.166116	-3.41327	0.000641882	0.00272546
AC112220.2	ENSG00000271020	18.3941	-0.911257	0.196008	-4.64909	3.33405e-06	2.41471e-05
LINC01811	ENSG00000226320	3.17669	-2.82082	0.708889	-3.97921	6.91442e-05	0.000373669
AC123023.1	ENSG00000236452	1.65151	-2.69035	0.77659	-3.46431	0.000531591	0.00230588
ARPP21	ENSG00000172995	12.2885	-1.36701	0.486481	-2.80999	0.00495432	0.0160339
LINC02033	ENSG00000279727	24.0629	-0.601436	0.157522	-3.81812	0.000134475	0.000679836
AC105749.1	ENSG00000281100	49.1244	-0.618516	0.164048	-3.77034	0.000163025	0.000805279
AC011816.1	ENSG00000234073	21.6881	-1.17604	0.236441	-4.9739	6.56185e-07	5.47028e-06
AC011816.2	ENSG00000272334	10.3584	-0.570264	0.240267	-2.37346	0.0176225	0.0467025
EPM2AIP1	ENSG00000178567	1872.38	-0.287965	0.0885409	-3.25234	0.00114459	0.00452555
LRRFIP2	ENSG00000093167	3016.15	-0.374787	0.0945224	-3.96506	7.33789e-05	0.000394225
UBE2FP1	ENSG00000224080	44.4495	-0.362732	0.128194	-2.82955	0.00466132	0.0152098
RNA5SP129	ENSG00000222208	7.30941	-0.770823	0.254166	-3.03275	0.00242332	0.00867461
SCN10A	ENSG00000185313	2.94795	-1.66594	0.678804	-2.45423	0.0141188	0.0388437
WDR48	ENSG00000114742	1670.74	-0.243721	0.0787532	-3.09475	0.00196981	0.00725635
AC092053.3	ENSG00000284669	160.912	-0.619741	0.259239	-2.39061	0.0168203	0.0449773
CCR8	ENSG00000179934	12.4254	-1.58596	0.338849	-4.68044	2.86266e-06	2.09977e-05
SLC25A38	ENSG00000144659	384.262	-0.274	0.0772036	-3.54905	0.000386617	0.00173983
EIF1B	ENSG00000114784	546.5	-0.266479	0.105986	-2.51428	0.0119275	0.0337598
TPMTP2	ENSG00000234562	54.9343	-0.480223	0.142101	-3.37945	0.000726317	0.00303906
NKTR	ENSG00000114857	10294.9	-0.418216	0.113037	-3.69982	0.000215752	0.00103228
SNRK	ENSG00000163788	2295.41	-0.671614	0.0928493	-7.23338	4.71127e-13	1.13621e-11
RN7SL517P	ENSG00000241939	42.3034	-0.810408	0.157699	-5.13895	2.76281e-07	2.48936e-06
AC104184.1	ENSG00000271941	33.1107	-0.589833	0.159681	-3.69382	0.000220912	0.0010546
ABHD5	ENSG00000011198	763.034	-0.534215	0.128436	-4.1594	3.19088e-05	0.000186375
AC006058.3	ENSG00000272121	1.08109	-1.92469	0.805075	-2.39069	0.0168165	0.0449735
RNU6-367P	ENSG00000252980	0.851842	-1.81836	0.769159	-2.36409	0.0180744	0.0477535
AC006058.4	ENSG00000280435	10.9231	-2.27605	0.545139	-4.17518	2.97753e-05	0.000175238
AC006058.1	ENSG00000261786	45.9903	-2.54661	0.488574	-5.21234	1.86477e-07	1.74111e-06
ZNF852	ENSG00000178917	297.005	-0.421688	0.0872577	-4.83267	1.34716e-06	1.0546e-05
ZNF35	ENSG00000169981	451.827	-0.206709	0.070447	-2.93425	0.00334356	0.0114563
KIF15	ENSG00000163808	144.184	-0.773303	0.19432	-3.97954	6.90485e-05	0.000373242
TGM4	ENSG00000163810	26.6462	-0.338102	0.136489	-2.47714	0.0132439	0.0368558
CXCR6	ENSG00000172215	279.483	-0.793105	0.163618	-4.8473	1.25152e-06	9.85231e-06
XCR1	ENSG00000173578	87.5282	-1.4819	0.319079	-4.64431	3.41207e-06	2.46445e-05
NRBF2P2	ENSG00000226933	2.94631	-1.37124	0.472547	-2.90181	0.00371019	0.0125258
CCR3	ENSG00000183625	23.9569	-1.24046	0.294326	-4.2146	2.50226e-05	0.000149785
CCR1	ENSG00000163823	2045.46	-0.54373	0.218902	-2.4839	0.0129953	0.0362557
CCR2	ENSG00000121807	674.672	-2.5584	0.313422	-8.1628	3.27347e-16	1.35714e-14
AC098613.1	ENSG00000223552	28.365	-1.45802	0.31098	-4.68846	2.75266e-06	2.02538e-05
CCR5	ENSG00000160791	555.721	-1.87824	0.304393	-6.17043	6.81042e-10	9.87456e-09
LTF	ENSG00000012223	60.0707	-0.849532	0.299848	-2.83321	0.00460824	0.0150706
SETD2	ENSG00000181555	4818.59	-0.30859	0.0456887	-6.7542	1.43625e-11	2.71139e-10
AC099778.2	ENSG00000276925	9.13154	-0.552679	0.232467	-2.37746	0.0174325	0.0463031
VPS26BP1	ENSG00000224895	70.5998	-0.39465	0.15479	-2.54958	0.0107853	0.0310208
CDC25A	ENSG00000164045	41.5771	-0.932492	0.209963	-4.44122	8.94507e-06	5.91111e-05
COX6CP14	ENSG00000239576	24.2495	-0.827381	0.167294	-4.94566	7.58875e-07	6.25308e-06
AC139451.1	ENSG00000244730	48.21	-0.41459	0.13948	-2.97239	0.00295487	0.0102937
RBM6	ENSG00000004534	3841.35	-0.31993	0.0849181	-3.76752	0.000164879	0.000813272
RBM5	ENSG00000003756	4034.37	-0.166032	0.0686817	-2.41742	0.015631	0.0422723
MANF	ENSG00000145050	635.977	-1.05873	0.168123	-6.29737	3.02732e-10	4.66238e-09
DCAF1	ENSG00000145041	1016.46	-0.232811	0.0558047	-4.17188	3.02094e-05	0.000177443
TNNC1	ENSG00000114854	29.6607	-2.0714	0.508404	-4.07431	4.61506e-05	0.000260198
PBRM1	ENSG00000163939	4404.84	-0.340292	0.0700148	-4.86029	1.17214e-06	9.27301e-06
RNU6-856P	ENSG00000252768	16.2321	-0.535596	0.177508	-3.01731	0.00255025	0.0090674
RNU6ATAC16P	ENSG00000221518	23.1026	-0.633943	0.176669	-3.58831	0.00033283	0.00152333
GNL3	ENSG00000163938	1931.59	-0.282279	0.119429	-2.36356	0.0181001	0.0478017
RF00569	ENSG00000222345	20.7067	-0.497452	0.210304	-2.3654	0.0180108	0.0476162
GLT8D1	ENSG00000016864	1501.75	-0.233877	0.0976227	-2.39572	0.0165878	0.0444441
SPCS1	ENSG00000114902	1074.39	-0.358744	0.136949	-2.61954	0.00880485	0.0261502
NEK4	ENSG00000114904	770.461	-0.329281	0.0552353	-5.96142	2.50053e-09	3.27679e-08
DCP1A	ENSG00000272886	1167.85	-0.190025	0.0486847	-3.90318	9.49386e-05	0.000498461
SNORD38C	ENSG00000207109	7.0044	-0.665677	0.256364	-2.59661	0.00941494	0.0276961
AC012467.2	ENSG00000271976	97.7081	-0.3114	0.104679	-2.9748	0.00293176	0.0102259
ACTR8	ENSG00000113812	854.536	-0.194236	0.0644348	-3.01445	0.00257442	0.00913674
SELENOK	ENSG00000113811	867.127	-0.60262	0.170049	-3.5438	0.000394411	0.00177031
WNT5A	ENSG00000114251	217.359	-0.748917	0.287001	-2.60946	0.00906855	0.0268232
ERC2	ENSG00000187672	12.9759	-1.48096	0.355177	-4.16963	3.0509e-05	0.000178922
ERC2-IT1	ENSG00000281708	3.97028	-2.12492	0.593911	-3.57784	0.000346443	0.00157742
CCDC66	ENSG00000180376	1448.11	-0.2968	0.10435	-2.84428	0.0044512	0.0146339
FAM208A	ENSG00000163946	5194.77	-0.275539	0.0765437	-3.59976	0.000318509	0.00146496
ARHGEF3	ENSG00000163947	1971.47	-0.373123	0.0979377	-3.8098	0.000139077	0.000699995
HESX1	ENSG00000163666	31.5358	-0.531794	0.205412	-2.58891	0.00962809	0.0282138
DNAH12	ENSG00000174844	41.8915	-0.488127	0.19535	-2.49873	0.0124638	0.0350103
PDE12	ENSG00000174840	1218.22	-0.132693	0.0546078	-2.42992	0.015102	0.0411014
DENND6A	ENSG00000174839	1615.59	-0.2155	0.0735686	-2.92925	0.00339785	0.0116194
SLMAP	ENSG00000163681	2335.15	-0.184195	0.07278	-2.53084	0.0113788	0.0324428
PDHA1P1	ENSG00000270772	48.2297	-0.618904	0.132256	-4.67959	2.87452e-06	2.10743e-05
PXK	ENSG00000168297	1191.96	-0.172974	0.0570037	-3.03443	0.0024099	0.00863345
CADPS	ENSG00000163618	84.9168	-0.886444	0.344221	-2.57522	0.0100177	0.0291761
AC104162.2	ENSG00000285399	249.595	-0.304253	0.0929424	-3.27356	0.00106201	0.00423867
ATXN7	ENSG00000285258	31.886	-0.424389	0.141065	-3.00846	0.00262573	0.00929887
ATXN7	ENSG00000163635	276.214	-0.349723	0.0854766	-4.09145	4.2869e-05	0.000243197
PSMD6-AS2	ENSG00000239653	362.28	-0.287308	0.109538	-2.6229	0.00871842	0.02594
PSMD6	ENSG00000163636	1743.73	-0.403579	0.0853479	-4.72863	2.26037e-06	1.69432e-05
ADAMTS9	ENSG00000163638	1576.3	-0.636154	0.248401	-2.561	0.0104373	0.0301766
ADAMTS9-AS1	ENSG00000241158	201.325	-0.585752	0.234266	-2.50037	0.0124063	0.0348816
KBTBD8	ENSG00000163376	248.169	-0.949773	0.240981	-3.94127	8.10514e-05	0.000431873
AC114401.1	ENSG00000241884	22.5993	-0.502763	0.182376	-2.75675	0.00583797	0.0184649
EOGT	ENSG00000163378	1559.57	-0.468882	0.0955466	-4.90736	9.23107e-07	7.46228e-06
TMF1	ENSG00000144747	3055.33	-0.323242	0.0891542	-3.62565	0.000288232	0.00134043
MIR3136	ENSG00000265355	15.2669	-0.439375	0.18454	-2.38091	0.0172698	0.0459472
UBA3	ENSG00000144744	1424.87	-0.342257	0.107186	-3.19311	0.00140751	0.00541975
FOXP1	ENSG00000114861	5245.69	-0.212819	0.0689449	-3.08679	0.00202328	0.00742589
AC138058.1	ENSG00000277539	102.737	-0.593566	0.128414	-4.62228	3.79539e-06	2.71548e-05
FOXP1-IT1	ENSG00000242094	398.259	-0.56463	0.124213	-4.54566	5.47639e-06	3.80048e-05
AC097634.3	ENSG00000277855	13.4688	-1.10731	0.226945	-4.87918	1.06529e-06	8.50085e-06
EIF4E3	ENSG00000163412	1265.45	-0.753226	0.123697	-6.0893	1.13404e-09	1.58035e-08
GPR27	ENSG00000170837	16.1702	-1.19103	0.343	-3.47239	0.00051585	0.00224498
PROK2	ENSG00000163421	42.3718	-4.45796	0.524072	-8.50639	1.7943e-17	9.44947e-16
LINC00877	ENSG00000241163	68.3601	-1.41369	0.228205	-6.19482	5.83518e-10	8.57708e-09
AC105265.3	ENSG00000273461	5.03296	-1.32272	0.37258	-3.55016	0.000384992	0.00173287
AC105265.4	ENSG00000276471	4.37179	-1.72339	0.431687	-3.99222	6.54575e-05	0.000355761
RYBP	ENSG00000163602	1153.81	-0.489468	0.0988492	-4.95166	7.35824e-07	6.07319e-06
SHQ1	ENSG00000144736	651.577	-0.196507	0.0663037	-2.96374	0.00303929	0.0105378
RF00017	ENSG00000276890	6.59481	-1.28301	0.357133	-3.59253	0.000327479	0.00150098
PPP4R2	ENSG00000163605	2057	-0.250229	0.102467	-2.44203	0.0146048	0.0399575
EBLN2	ENSG00000255423	175.041	-0.502559	0.111193	-4.51969	6.19315e-06	4.24661e-05
RNU7-119P	ENSG00000239119	10.6519	-1.76861	0.336517	-5.25564	1.47508e-07	1.40448e-06
HNRNPA3P6	ENSG00000213300	7.52428	-0.832955	0.271018	-3.07343	0.00211612	0.0077167
ZNF654	ENSG00000175105	1379.32	-0.285842	0.104638	-2.73172	0.00630041	0.019732
C3orf38	ENSG00000179021	986.938	-0.234793	0.094668	-2.48017	0.0131318	0.0365818
RBBP4P2	ENSG00000242457	73.7863	-0.32789	0.119619	-2.74113	0.00612289	0.0192347
CRYBG3	ENSG00000080200	4436.69	-0.419976	0.0887797	-4.73054	2.23923e-06	1.68057e-05
RIOX2	ENSG00000170854	725.699	-0.301983	0.0833725	-3.62209	0.000292233	0.00135652
OR5K3	ENSG00000206536	1.46212	-1.68473	0.687284	-2.45129	0.0142346	0.0391045
OR5K1	ENSG00000232382	12.4317	-0.898141	0.36686	-2.44819	0.0143577	0.039368
OR5K2	ENSG00000231861	10.7441	-0.850286	0.281306	-3.02263	0.00250586	0.00892584
CLDND1	ENSG00000080822	1447.1	-0.346863	0.0985526	-3.51957	0.000432246	0.00192163
GPR15	ENSG00000154165	24.9943	-2.81134	0.560101	-5.01934	5.1848e-07	4.41679e-06
TFG	ENSG00000114354	2132.2	-0.268005	0.0820316	-3.26709	0.00108657	0.00432209
AC080014.1	ENSG00000213431	142.707	-0.460724	0.188566	-2.4433	0.0145536	0.0398271
IMPG2	ENSG00000081148	123.662	-0.335136	0.114903	-2.91669	0.00353771	0.0120423
SENP7	ENSG00000138468	2205.44	-0.357367	0.121894	-2.93179	0.00337019	0.0115325
AC110994.2	ENSG00000282978	59.3517	-0.55313	0.132874	-4.1628	3.14364e-05	0.000183879
RF00019	ENSG00000201554	17.6098	-0.83947	0.187539	-4.47624	7.5968e-06	5.10401e-05
FAM172BP	ENSG00000175841	4.07869	-2.907	0.596625	-4.87241	1.10243e-06	8.76802e-06
ZBTB11	ENSG00000066422	1399.66	-0.43	0.0956574	-4.49521	6.95006e-06	4.71084e-05
CEP97	ENSG00000182504	868.351	-0.277482	0.104893	-2.64538	0.00816003	0.0245425
NXPE3	ENSG00000144815	1370.16	-0.367553	0.127346	-2.88626	0.00389853	0.0130691
NFKBIZ	ENSG00000144802	3223.63	-0.635704	0.151007	-4.20977	2.55631e-05	0.000152775
LINC02085	ENSG00000214407	1.89308	-1.79362	0.595967	-3.0096	0.00261591	0.00926775
AC106712.1	ENSG00000241280	1.01168	-1.96086	0.684715	-2.86377	0.00418638	0.0138906
AC091804.1	ENSG00000243635	1.50833	-1.58856	0.601018	-2.64312	0.00821461	0.0246918
ALCAM	ENSG00000170017	1636.33	-0.53356	0.173985	-3.06671	0.0021643	0.00786677
CBLB	ENSG00000114423	3315.58	-0.309544	0.109736	-2.82081	0.00479021	0.015568
LINC00636	ENSG00000240423	2.75029	-2.15389	0.606081	-3.5538	0.000379702	0.00171181
AC012020.2	ENSG00000284828	72.1759	-0.70252	0.147314	-4.76885	1.85277e-06	1.41433e-05
AC012020.1	ENSG00000279277	128.909	-0.608041	0.150337	-4.04453	5.24281e-05	0.00029148
CD47	ENSG00000196776	8667.13	-0.279605	0.102619	-2.72468	0.00643632	0.0200875
LINC01215	ENSG00000271856	47.6574	-4.06269	0.452983	-8.96875	2.99891e-19	2.24003e-17
IFT57	ENSG00000114446	1094.96	-0.29411	0.10077	-2.91863	0.00351571	0.011972
HHLA2	ENSG00000114455	6.27788	-1.54989	0.405961	-3.81783	0.000134629	0.000680347
AC069499.1	ENSG00000241634	37.7825	-0.913237	0.193244	-4.72583	2.29182e-06	1.71645e-05
CIP2A	ENSG00000163507	356.106	-0.650953	0.122015	-5.33504	9.55224e-08	9.42957e-07
TRAT1	ENSG00000163519	120.935	-3.12113	0.325932	-9.57604	1.00842e-21	1.2149e-19
MORC1	ENSG00000114487	8.04284	-2.79414	0.511384	-5.46389	4.65821e-08	4.89833e-07
DPPA4	ENSG00000121570	8.15792	-1.92437	0.435843	-4.41528	1.00879e-05	6.5838e-05
CD96	ENSG00000153283	365.275	-2.64952	0.301966	-8.77423	1.72085e-18	1.1145e-16
AC092916.2	ENSG00000240787	4.64108	-1.85854	0.513245	-3.62116	0.000293283	0.00136081
ZBED2	ENSG00000177494	44.3731	-3.03478	0.388821	-7.80508	5.9465e-15	1.95528e-13
AC055748.1	ENSG00000244720	36.0863	-3.18246	0.37309	-8.53	1.4635e-17	7.8176e-16
PLCXD2	ENSG00000240891	230.68	-1.33748	0.19863	-6.7335	1.65627e-11	3.09674e-10
PLCXD2-AS1	ENSG00000240766	6.2031	-1.67387	0.364552	-4.59158	4.39899e-06	3.10374e-05
TMPRSS7	ENSG00000176040	2.87802	-2.67077	0.812557	-3.28687	0.00101307	0.00407017
C3orf52	ENSG00000114529	199.16	-2.09006	0.257836	-8.10614	5.22543e-16	2.05789e-14
GCSAM	ENSG00000174500	118.58	-2.15062	0.235514	-9.13162	6.74825e-20	5.71835e-18
AC128688.2	ENSG00000261488	56.094	-2.23271	0.305619	-7.30552	2.76191e-13	6.84678e-12
SLC9C1	ENSG00000172139	87.9704	-2.09259	0.281087	-7.44462	9.72205e-14	2.59972e-12
AC112487.1	ENSG00000239482	7.04652	-1.01401	0.371167	-2.73196	0.00629586	0.0197219
CD200	ENSG00000091972	329.983	-1.12441	0.210113	-5.35145	8.72504e-08	8.67799e-07
BTLA	ENSG00000186265	213.782	-3.55778	0.373637	-9.52201	1.69857e-21	1.95693e-19
ATG3	ENSG00000144848	1372.07	-0.487881	0.118642	-4.1122	3.91911e-05	0.00022432
AC074044.1	ENSG00000272844	1.81434	-1.4569	0.530541	-2.74606	0.00603154	0.0189895
GTPBP8	ENSG00000163607	368.993	-0.306174	0.0947701	-3.2307	0.00123488	0.00484484
NEPRO	ENSG00000163608	1646.46	-0.326683	0.0780303	-4.18662	2.83142e-05	0.000167342
AC078785.2	ENSG00000241219	16.2677	-0.629771	0.199933	-3.14991	0.00163321	0.00617111
SPICE1	ENSG00000163611	1281.63	-0.293453	0.101611	-2.88801	0.00387683	0.0130129
SIDT1	ENSG00000072858	260.744	-1.70612	0.247789	-6.88536	5.76406e-12	1.16259e-10
SIDT1-AS1	ENSG00000239453	11.5353	-3.49724	0.48543	-7.20441	5.82956e-13	1.38675e-11
MIR4446	ENSG00000265253	2.06731	-2.62329	0.69387	-3.78066	0.000156414	0.000776217
USF3	ENSG00000176542	2293.18	-0.36526	0.081527	-4.48023	7.45633e-06	5.01682e-05
AC108693.1	ENSG00000239280	83.2026	-0.591389	0.130468	-4.53284	5.81955e-06	4.01562e-05
GRAMD1C	ENSG00000178075	177.61	-1.59696	0.205236	-7.78109	7.19038e-15	2.32672e-13
AC079944.2	ENSG00000241889	6.55779	-0.741481	0.263212	-2.81705	0.0048467	0.0157208
VPS26AP1	ENSG00000240375	5.1434	-2.16563	0.430339	-5.03237	4.84446e-07	4.15053e-06
ZDHHC23	ENSG00000184307	249.369	-0.961761	0.141893	-6.77805	1.21809e-11	2.33658e-10
AC128687.1	ENSG00000270880	8.33465	-0.908189	0.239303	-3.79514	0.000147557	0.000737573
QTRT2	ENSG00000151576	824.64	-0.218585	0.0711444	-3.07242	0.00212333	0.00773858
DRD3	ENSG00000151577	1.70344	-2.42926	0.626427	-3.87796	0.000105337	0.000546842
AC093010.2	ENSG00000241490	19.4573	-2.77552	0.418781	-6.62762	3.41144e-11	6.09854e-10
AC093010.1	ENSG00000240487	12.6613	-2.76197	0.450709	-6.12805	8.89604e-10	1.26289e-08
ZNF80	ENSG00000174255	20.2244	-2.24306	0.386604	-5.80197	6.5542e-09	7.99509e-08
TIGIT	ENSG00000181847	312.557	-2.2697	0.291873	-7.77634	7.46545e-15	2.40119e-13
EIF4E2P2	ENSG00000244157	8.70619	-0.909922	0.263387	-3.4547	0.000550908	0.00237976
GAP43	ENSG00000172020	199.518	-0.855334	0.329803	-2.59347	0.00950134	0.0279004
LSAMP	ENSG00000185565	393.737	-0.861858	0.264283	-3.26112	0.00110973	0.00440442
RN7SL815P	ENSG00000243359	11.3918	-1.13687	0.383242	-2.96647	0.00301243	0.0104617
IGSF11	ENSG00000144847	20.4935	-0.995363	0.312738	-3.18273	0.00145892	0.00559512
UPK1B	ENSG00000114638	22.9007	-0.626695	0.265688	-2.35876	0.018336	0.0483023
B4GALT4	ENSG00000121578	599.53	-0.251253	0.0839608	-2.99251	0.00276697	0.00972452
B4GALT4-AS1	ENSG00000240254	15.8803	-0.521794	0.188994	-2.76091	0.0057641	0.0182694
TMEM39A	ENSG00000176142	1643.27	-0.317941	0.0788338	-4.03305	5.50576e-05	0.000304594
POGLUT1	ENSG00000163389	729.164	-0.370018	0.0971315	-3.80945	0.000139274	0.000700701
CD80	ENSG00000121594	138.322	-2.04265	0.309691	-6.59578	4.23038e-11	7.4292e-10
PLA1A	ENSG00000144837	38.553	-1.21026	0.25384	-4.7678	1.86245e-06	1.421e-05
AC092910.2	ENSG00000241546	37.566	-0.464195	0.128354	-3.61652	0.000298595	0.00138315
HGD	ENSG00000113924	28.5679	-0.949018	0.180491	-5.25797	1.45651e-07	1.38886e-06
GTF2E1	ENSG00000153767	414.824	-0.231287	0.0835247	-2.76909	0.00562139	0.0178727
STXBP5L	ENSG00000145087	16.0579	-0.916653	0.379988	-2.41232	0.0158514	0.0427738
POLQ	ENSG00000051341	179.525	-0.999855	0.226304	-4.4182	9.95251e-06	6.50017e-05
ARGFX	ENSG00000186103	2.63868	-2.5461	0.769401	-3.3092	0.000935632	0.00379796
FBXO40	ENSG00000163833	24.7493	-0.700739	0.27492	-2.54889	0.0108067	0.0310675
RN7SL172P	ENSG00000243544	29.0283	-0.625412	0.201383	-3.10558	0.00189904	0.00703381
GOLGB1	ENSG00000173230	9943.31	-0.207217	0.0674837	-3.07063	0.00213608	0.00777871
IQCB1	ENSG00000173226	801.78	-0.519192	0.120923	-4.29356	1.75828e-05	0.000108841
EAF2	ENSG00000145088	392.566	-1.7274	0.313044	-5.51808	3.42715e-08	3.67891e-07
SLC15A2	ENSG00000163406	488.748	-1.4592	0.285565	-5.10988	3.22367e-07	2.86714e-06
ILDR1	ENSG00000145103	18.5974	-2.88607	0.474832	-6.07809	1.21619e-09	1.68073e-08
CD86	ENSG00000114013	1186.29	-0.532548	0.222276	-2.39588	0.0165803	0.044432
CSTA	ENSG00000121552	242.735	-0.796063	0.249802	-3.18678	0.00143868	0.00552759
KPNA1	ENSG00000114030	1946.04	-0.260901	0.0656941	-3.97146	7.14333e-05	0.000384417
PARP9	ENSG00000138496	3268.09	-0.907082	0.142556	-6.36298	1.97877e-10	3.1392e-09
DTX3L	ENSG00000163840	3518.61	-0.695963	0.122097	-5.7001	1.19738e-08	1.39566e-07
PARP15	ENSG00000173200	973.328	-0.766766	0.187865	-4.08148	4.475e-05	0.000253004
PARP14	ENSG00000173193	11752.9	-0.933695	0.160002	-5.83551	5.36252e-09	6.63534e-08
HSPBAP1	ENSG00000169087	703.406	-0.228142	0.0924877	-2.46673	0.0136353	0.0377707
DIRC2	ENSG00000138463	774.38	-0.285443	0.108696	-2.62608	0.00863757	0.0257455
AC020634.1	ENSG00000273123	5.63466	-0.973647	0.349867	-2.7829	0.00538751	0.0172441
OSBPL11	ENSG00000144909	1341.07	-0.31924	0.105507	-3.02576	0.00248006	0.0088473
KIAA1257	ENSG00000114656	79.0273	-0.393034	0.152739	-2.57324	0.0100753	0.0293001
GP9	ENSG00000169704	7.37553	-3.19454	0.645593	-4.94822	7.48946e-07	6.17694e-06
MBD4	ENSG00000129071	1186.11	-0.36077	0.0934093	-3.86225	0.000112348	0.000578945
RN7SL752P	ENSG00000239437	225.212	-0.674246	0.235095	-2.86797	0.00413119	0.0137351
RF00026	ENSG00000283509	30.4884	-0.306897	0.128159	-2.39466	0.0166357	0.0445617
AC083799.1	ENSG00000203644	184.416	-0.671122	0.125992	-5.32668	1.00023e-07	9.82407e-07
LINC02014	ENSG00000248243	3.29787	-1.48764	0.501639	-2.96556	0.00302129	0.0104835
COL6A5	ENSG00000172752	76.7221	-1.2517	0.533204	-2.34752	0.018899	0.0495407
PIK3R4	ENSG00000196455	1373.03	-0.239685	0.0678002	-3.53517	0.000407512	0.00182288
ACPP	ENSG00000014257	192.718	-0.771638	0.182703	-4.22346	2.40582e-05	0.00014463
AC020633.1	ENSG00000240890	12.7288	-0.639171	0.254211	-2.51433	0.0119258	0.0337574
DNAJC13	ENSG00000138246	5073.23	-0.249042	0.080839	-3.08072	0.00206499	0.00755853
ACKR4	ENSG00000129048	118.669	-0.682145	0.169039	-4.03543	5.45023e-05	0.000301894
UBA5	ENSG00000081307	1402.9	-0.356267	0.111867	-3.18474	0.00144886	0.00556222
BFSP2	ENSG00000170819	9.27192	-1.64408	0.439446	-3.74126	0.000183103	0.000891968
AC055753.1	ENSG00000249820	1.15461	-1.88928	0.61808	-3.05669	0.00223793	0.00809567
BFSP2-AS1	ENSG00000249993	2.86689	-2.37679	0.668789	-3.55386	0.000379615	0.00171176
AC022296.1	ENSG00000214301	1.46796	-2.37273	0.73886	-3.21134	0.00132119	0.00513146
CDV3	ENSG00000091527	5008.01	-0.519356	0.104442	-4.97268	6.60351e-07	5.50092e-06
TOPBP1	ENSG00000163781	1791.71	-0.492206	0.0845618	-5.82067	5.86122e-09	7.20467e-08
RYK	ENSG00000163785	2139.72	-0.264183	0.0911434	-2.89854	0.00374904	0.0126379
MSL2	ENSG00000174579	1467.15	-0.305964	0.0563849	-5.42635	5.7517e-08	5.93708e-07
STAG1	ENSG00000118007	3391.33	-0.211045	0.0804651	-2.62281	0.00872067	0.0259449
RNU6-789P	ENSG00000252914	13.0961	-0.602568	0.210292	-2.86539	0.00416497	0.0138319
AC117382.1	ENSG00000240695	171.307	-0.347502	0.106324	-3.26834	0.00108179	0.00430495
AC096992.2	ENSG00000273486	127.679	-0.445103	0.106847	-4.16582	3.10236e-05	0.000181662
RAD51AP1P1	ENSG00000214283	56.0072	-0.4333	0.120729	-3.58902	0.000331921	0.00151964
IL20RB	ENSG00000174564	81.3644	-0.644155	0.206462	-3.11997	0.00180872	0.00674274
LINC01210	ENSG00000239513	1.26198	-2.40521	0.987658	-2.43527	0.0148807	0.0406008
DBR1	ENSG00000138231	518.221	-0.253508	0.0933311	-2.71623	0.00660306	0.0205407
ARMC8	ENSG00000114098	1877.32	-0.196704	0.0839206	-2.34393	0.0190819	0.0499314
PIK3CB	ENSG00000051382	1483.7	-0.385873	0.104563	-3.69036	0.00022394	0.0010669
ZBTB38	ENSG00000177311	5399.03	-0.484459	0.0903415	-5.36253	8.20634e-08	8.20763e-07
RASA2	ENSG00000155903	1973.38	-0.567784	0.115554	-4.91358	8.94277e-07	7.25671e-06
RNF7	ENSG00000114125	884.575	-0.312407	0.0991322	-3.15142	0.00162481	0.00614509
ATP1B3-AS1	ENSG00000244124	40.0284	-0.471413	0.196451	-2.39964	0.0164111	0.044053
XRN1	ENSG00000114127	6522.03	-0.682663	0.109739	-6.22078	4.94698e-10	7.378e-09
RNU6-1294P	ENSG00000251804	7.0267	-0.727377	0.227714	-3.19426	0.0014019	0.00540159
ATR	ENSG00000175054	2962.71	-0.403272	0.114976	-3.50744	0.000452447	0.00200092
AC109992.2	ENSG00000244327	27.2754	-0.595016	0.16802	-3.54133	0.000398118	0.00178585
AC021074.3	ENSG00000243818	3.81889	-1.61792	0.677306	-2.38877	0.0169051	0.0451591
PAQR9	ENSG00000188582	8.10576	-2.17672	0.566239	-3.84417	0.000120959	0.000618556
U2SURP	ENSG00000163714	4903.86	-0.277593	0.102538	-2.70721	0.00678509	0.0210136
AC018450.2	ENSG00000243733	1.71361	-2.48014	0.792275	-3.13041	0.00174562	0.00653964
PLSCR2	ENSG00000163746	21.0318	-0.614082	0.23415	-2.6226	0.00872622	0.0259563
AC069528.2	ENSG00000279320	64.7942	-0.632955	0.202678	-3.12296	0.00179044	0.00668406
PLSCR1	ENSG00000188313	2792.26	-0.647162	0.153853	-4.20637	2.59501e-05	0.000154765
HPS3	ENSG00000163755	1031.93	-0.452871	0.0857612	-5.2806	1.2876e-07	1.23807e-06
TM4SF18	ENSG00000163762	396.283	-0.610119	0.202894	-3.00708	0.00263767	0.00933378
TM4SF1	ENSG00000169908	2261.31	-0.919028	0.226439	-4.0586	4.93669e-05	0.000276007
ANKUB1	ENSG00000206199	71.8549	-0.342107	0.119878	-2.8538	0.00431997	0.0142632
SERP1	ENSG00000120742	3417.36	-0.406192	0.122363	-3.31957	0.000901552	0.00367818
ERICH6-AS1	ENSG00000240137	29.528	-0.593149	0.134992	-4.39397	1.11298e-05	7.2061e-05
SIAH2	ENSG00000181788	523.185	-0.791615	0.123023	-6.43471	1.23712e-10	2.02276e-09
SIAH2-AS1	ENSG00000244265	20.1186	-0.451184	0.155032	-2.91026	0.00361126	0.0122519
MED12L	ENSG00000144893	159.84	-0.945016	0.168459	-5.60975	2.02614e-08	2.2656e-07
GPR171	ENSG00000174946	78.0929	-2.19029	0.26167	-8.37042	5.74134e-17	2.74904e-15
P2RY14	ENSG00000174944	508.613	-0.575195	0.240604	-2.39063	0.0168195	0.0449773
SETP11	ENSG00000239570	15.0484	-0.784404	0.289412	-2.71034	0.0067214	0.0208581
GPR87	ENSG00000138271	5.2578	-1.41515	0.454773	-3.11178	0.00185963	0.00690354
P2RY13	ENSG00000181631	327.293	-0.816948	0.204124	-4.00221	6.2754e-05	0.000342563
P2RY12	ENSG00000169313	124.704	-1.01161	0.259024	-3.90546	9.40445e-05	0.000494288
MRPL42P6	ENSG00000242810	12.5807	-1.35359	0.297128	-4.55557	5.22432e-06	3.63795e-05
AADACL2	ENSG00000197953	73.3756	-1.13624	0.350602	-3.24083	0.00119182	0.0046924
AC068647.1	ENSG00000242097	9.55686	-0.892339	0.375489	-2.37647	0.0174792	0.0464051
AADAC	ENSG00000114771	6.31406	-1.59635	0.470696	-3.39146	0.000695217	0.00292559
MBNL1	ENSG00000152601	12105.7	-0.364209	0.0905826	-4.02074	5.8015e-05	0.0003193
TMEM14EP	ENSG00000221962	811.685	-0.694014	0.14851	-4.67319	2.96554e-06	2.16707e-05
RF00019	ENSG00000201217	70.6978	-0.791203	0.147916	-5.34902	8.84332e-08	8.78978e-07
AC026347.1	ENSG00000243305	1.80243	-1.65436	0.644745	-2.56592	0.0102904	0.029823
RN7SL300P	ENSG00000265813	93.2444	-0.650933	0.240054	-2.71161	0.00669573	0.0207943
DHX36	ENSG00000174953	2857.4	-0.339803	0.0813695	-4.17605	2.96611e-05	0.000174658
MME	ENSG00000196549	907.897	-0.756979	0.246397	-3.07219	0.00212495	0.0077432
MME-AS1	ENSG00000240666	8.83324	-1.44301	0.386647	-3.7321	0.000189891	0.000920736
DWORF	ENSG00000240045	3.45077	-3.64995	1.0744	-3.39719	0.000680818	0.00287072
PLCH1	ENSG00000114805	38.8838	-0.87785	0.259655	-3.38083	0.000722672	0.00302494
GMPS	ENSG00000163655	1778.85	-0.201146	0.0622582	-3.23083	0.00123431	0.00484352
MRE11P1	ENSG00000242537	1.49079	-1.81761	0.771988	-2.35445	0.0185503	0.0487834
TIPARP	ENSG00000163659	1724.54	-0.558982	0.130072	-4.29747	1.7276e-05	0.000107119
PA2G4P4	ENSG00000230457	70.8444	-0.397195	0.143762	-2.76287	0.00572957	0.018178
LINC00880	ENSG00000243629	5.84294	-2.43471	0.494255	-4.92603	8.39175e-07	6.85676e-06
LINC02029	ENSG00000241544	6.632	-1.03055	0.362603	-2.8421	0.00448179	0.0147183
LINC00881	ENSG00000241135	7.75392	-2.25195	0.421544	-5.34216	9.18469e-08	9.10082e-07
CCNL1	ENSG00000163660	4574.21	-0.642484	0.139494	-4.60583	4.10829e-06	2.917e-05
AC074276.1	ENSG00000241723	21.5386	-0.373766	0.150639	-2.4812	0.0130941	0.0364972
AC106707.2	ENSG00000243314	21.2529	-0.360629	0.150331	-2.3989	0.0164446	0.044121
GFM1	ENSG00000168827	1778.49	-0.291009	0.0897807	-3.24133	0.00118975	0.00468466
LXN	ENSG00000079257	839.283	-0.449374	0.170586	-2.63429	0.00843141	0.0252435
AC080013.4	ENSG00000272087	87.0278	-0.494596	0.160589	-3.07989	0.00207077	0.00757351
RARRES1	ENSG00000118849	1058.35	-0.622834	0.259632	-2.39891	0.0164441	0.044121
AC080013.1	ENSG00000240207	270.217	-0.736526	0.174517	-4.22038	2.43892e-05	0.000146423
AC080013.2	ENSG00000243675	17.3576	-0.684095	0.230549	-2.96725	0.00300481	0.0104393
AC080013.3	ENSG00000271778	19.3627	-0.745983	0.227819	-3.27445	0.00105868	0.00422729
IQCJ-SCHIP1-AS1	ENSG00000241211	50.6808	-1.15221	0.245198	-4.69909	2.61324e-06	1.93009e-05
RNU2-31P	ENSG00000252763	12.6443	-1.30988	0.30187	-4.33922	1.42991e-05	9.01073e-05
SCHIP1	ENSG00000151967	141.222	-0.621631	0.238662	-2.60465	0.00919671	0.027145
IL12A	ENSG00000168811	14.9633	-1.6464	0.329691	-4.99378	5.92088e-07	4.98978e-06
SMC4	ENSG00000113810	1375.16	-0.548804	0.128472	-4.27179	1.93911e-05	0.000119032
TRIM59	ENSG00000213186	174.227	-0.623029	0.174804	-3.56415	0.000365037	0.00165251
SPTSSB	ENSG00000196542	20.7726	-1.22105	0.304524	-4.00969	6.0799e-05	0.000332987
LINC01323	ENSG00000241636	6.18265	-1.35245	0.462946	-2.92139	0.00348468	0.011879
LINC01324	ENSG00000241767	2.99701	-1.24099	0.528835	-2.34665	0.0189429	0.0496268
SI	ENSG00000090402	6.31928	-2.49209	0.788008	-3.16253	0.00156407	0.00593991
SLITRK3	ENSG00000121871	2.3896	-2.52679	0.846089	-2.98644	0.00282247	0.00989012
ZBBX	ENSG00000169064	3.90152	-1.75998	0.579162	-3.03883	0.00237495	0.00852529
SERPINI2	ENSG00000114204	98.1243	-1.29476	0.251876	-5.14047	2.74054e-07	2.47327e-06
WDR49	ENSG00000174776	366.922	-1.04301	0.209046	-4.98937	6.05773e-07	5.08696e-06
PDCD10	ENSG00000114209	1219.27	-0.304763	0.120421	-2.53082	0.0113796	0.0324428
HMGN1P8	ENSG00000241120	45.8064	-0.475116	0.119914	-3.96214	7.4281e-05	0.000398498
SAMD7	ENSG00000187033	2.65793	-1.9002	0.655721	-2.89788	0.00375692	0.0126587
AC008040.1	ENSG00000239219	12.3783	-1.7863	0.399844	-4.4675	7.91398e-06	5.29374e-05
GPR160	ENSG00000173890	276.354	-0.92389	0.163817	-5.63977	1.70277e-08	1.93148e-07
RNU4-38P	ENSG00000201342	2.84938	-1.87416	0.47826	-3.9187	8.90278e-05	0.00046996
PHC3	ENSG00000173889	5728.42	-0.281455	0.0630876	-4.46133	8.14524e-06	5.43545e-05
PRKCI	ENSG00000163558	1150.94	-0.347734	0.0768995	-4.52192	6.128e-06	4.20515e-05
RF00019	ENSG00000200118	4.31802	-0.872846	0.319724	-2.73	0.00633347	0.0198147
RPL22L1	ENSG00000163584	559.766	-0.648378	0.205075	-3.16166	0.00156872	0.00595462
TNIK	ENSG00000154310	544.489	-0.540908	0.173295	-3.12131	0.00180048	0.00671707
MIR569	ENSG00000207963	3.19575	-1.12759	0.440716	-2.55854	0.0105113	0.0303515
RF00019	ENSG00000222506	2.74612	-2.02009	0.531257	-3.80248	0.000143252	0.000718773
AC092919.2	ENSG00000279673	7.92044	-0.910021	0.318053	-2.86123	0.00422004	0.0139816
FNDC3B	ENSG00000075420	9939.44	-0.195284	0.0802375	-2.43383	0.01494	0.0407278
RPS27AP8	ENSG00000237483	57.6352	-0.43022	0.157425	-2.73286	0.00627865	0.0196735
RN7SL141P	ENSG00000243398	89.2418	-0.453269	0.144061	-3.14636	0.00165319	0.00623521
AC092964.1	ENSG00000279862	210.74	-0.458804	0.14275	-3.21405	0.00130878	0.00509032
TNFSF10	ENSG00000121858	2251.2	-1.32403	0.169259	-7.82255	5.17634e-15	1.7197e-13
AC007919.1	ENSG00000224611	28.1524	-1.71685	0.253905	-6.76179	1.36296e-11	2.5872e-10
ECT2	ENSG00000114346	641.789	-0.604781	0.149216	-4.05307	5.05498e-05	0.000281988
RF00139	ENSG00000200355	5.88607	-0.731746	0.285038	-2.56719	0.0102526	0.029727
AC092920.1	ENSG00000232461	2.80132	-1.29018	0.458443	-2.81427	0.00488887	0.0158438
LINC01209	ENSG00000228308	4.85594	-1.52535	0.404618	-3.76986	0.000163339	0.000806476
MTND5P15	ENSG00000231888	11.0513	-0.515683	0.219612	-2.34815	0.0188668	0.0494696
TBL1XR1-AS1	ENSG00000231310	77.8755	-0.356341	0.121471	-2.93354	0.00335122	0.0114808
RF00019	ENSG00000201343	49.298	-0.667931	0.152911	-4.36811	1.25324e-05	8.01463e-05
RNU6-681P	ENSG00000200882	28.0347	-0.4541	0.148796	-3.05182	0.00227455	0.00821064
PIK3CA	ENSG00000121879	2370.81	-0.356649	0.100839	-3.5368	0.000404999	0.00181327
KCNMB3	ENSG00000171121	175.942	-0.472688	0.13046	-3.62324	0.000290931	0.00135158
LRRFIP1P1	ENSG00000240429	96.6416	-0.449158	0.128792	-3.48747	0.000487622	0.00213771
ZNF639	ENSG00000121864	879.916	-0.23719	0.0854598	-2.77546	0.00551244	0.0175712
MFN1	ENSG00000171109	2177.75	-0.273936	0.0845367	-3.24044	0.00119346	0.00469805
AC007620.3	ENSG00000272699	43.8406	-0.379138	0.141293	-2.68335	0.00728889	0.0223213
LINC01206	ENSG00000242512	12.0421	-1.61764	0.543142	-2.9783	0.00289853	0.010125
LINC01994	ENSG00000241098	1.23817	-2.2536	0.907169	-2.48422	0.0129837	0.0362322
ATP11B	ENSG00000058063	4124.23	-0.455078	0.0921727	-4.93723	7.9238e-07	6.50405e-06
AC069431.2	ENSG00000270554	80.258	-0.568102	0.125725	-4.51862	6.22449e-06	4.26614e-05
LAMP3	ENSG00000078081	147.528	-3.37829	0.392613	-8.60462	7.65722e-18	4.38841e-16
MCF2L2	ENSG00000053524	153.513	-0.584458	0.181711	-3.21642	0.00129801	0.00505412
B3GNT5	ENSG00000176597	341.301	-0.602324	0.149285	-4.03471	5.46695e-05	0.000302677
KLHL6	ENSG00000172578	1071.87	-1.46036	0.247132	-5.90924	3.43693e-09	4.40723e-08
KLHL6-AS1	ENSG00000242522	19.0503	-1.83261	0.344351	-5.32191	1.02683e-07	1.00655e-06
YEATS2	ENSG00000163872	1875.78	-0.332046	0.083885	-3.95835	7.54684e-05	0.000404432
VPS8	ENSG00000156931	3091.21	-0.293272	0.0979941	-2.99275	0.00276476	0.00971752
C3orf70	ENSG00000187068	217.334	-0.680125	0.239409	-2.84085	0.00449935	0.0147662
MAP3K13	ENSG00000073803	651.554	-0.310532	0.0744924	-4.16864	3.06419e-05	0.000179655
SENP2	ENSG00000163904	1001.78	-0.254097	0.0546943	-4.64576	3.38819e-06	2.44957e-05
AC133473.1	ENSG00000236489	19.6157	-0.633824	0.153568	-4.12733	3.67001e-05	0.000211467
TRA2B	ENSG00000136527	4776.51	-0.38416	0.0991935	-3.87284	0.000107577	0.000557693
NMRAL2P	ENSG00000171658	46.2056	-0.64153	0.263582	-2.43389	0.0149376	0.0407264
TBCCD1	ENSG00000113838	471.682	-0.423278	0.0749979	-5.64387	1.66268e-08	1.89176e-07
DNAJB11	ENSG00000090520	882.541	-0.526362	0.110369	-4.76912	1.8503e-06	1.41269e-05
KNG1	ENSG00000113889	5.38639	-1.06559	0.355526	-2.99722	0.00272453	0.00959496
AC112907.3	ENSG00000263826	121.888	-0.378333	0.117255	-3.22659	0.00125274	0.00490213
RFC4	ENSG00000163918	245.524	-0.432701	0.107016	-4.04331	5.27013e-05	0.000292787
ST6GAL1	ENSG00000073849	3530.36	-1.14179	0.220399	-5.18057	2.21213e-07	2.03408e-06
MASP1	ENSG00000127241	257.266	-1.00322	0.310441	-3.2316	0.00123101	0.00483269
AC007920.2	ENSG00000283175	40.2215	-0.851019	0.258034	-3.29809	0.000973444	0.00392999
RTP4	ENSG00000136514	166.602	-1.27087	0.209416	-6.06867	1.28974e-09	1.77417e-08
AC068299.1	ENSG00000280270	3.00724	-1.50943	0.488943	-3.08714	0.00202094	0.0074191
AC072022.1	ENSG00000228804	25.665	-0.612176	0.211354	-2.89645	0.0037741	0.0127109
LINC01991	ENSG00000224187	2.65456	-2.82135	0.638953	-4.41558	1.00739e-05	6.57559e-05
TP63	ENSG00000073282	100.212	-0.994874	0.242669	-4.09971	4.1366e-05	0.000235775
OSTN-AS1	ENSG00000233308	2.11889	-2.1139	0.566449	-3.73184	0.000190086	0.000921579
UTS2B	ENSG00000188958	36.995	-0.410302	0.160221	-2.56086	0.0104415	0.0301868
CCDC50	ENSG00000152492	4806.09	-0.396748	0.085667	-4.63128	3.63409e-06	2.61176e-05
MB21D2	ENSG00000180611	227.793	-0.509097	0.128205	-3.97095	7.15859e-05	0.000385192
HRASLS	ENSG00000127252	3.89558	-1.41026	0.500173	-2.81954	0.00480925	0.0156163
ATP13A5	ENSG00000187527	6.89859	-1.59916	0.660458	-2.42129	0.0154657	0.0419162
[truncated: 6,006 more rows]
