# Supplementary material for: The Landscape of Novel Expressed Chimeric RNAs in Rheumatoid Arthritis
Source: Cells. 2022 Mar 24;11(7):1092. doi: 10.3390/cells11071092 (PMC8998144; doi:10.3390/cells11071092)
Supplement: Supplementary file 1 [file cells-11-01092-s001.zip › Table_S4.xlsx]

## Sheet: RA_Vs_HT_up_regulated
gene_name	gene_id	baseMean	log2FoldChange	lfcSE	stat	pvalue	padj
PAX7	ENSG00000009709	1.92215	2.14479	0.758775	2.82664	0.00470387	0.0100122
PLA2G2D	ENSG00000117215	221.736	5.0692	0.476756	10.6327	2.09995e-26	3.35418e-25
Z98257.1	ENSG00000227066	20.5685	2.10464	0.296391	7.10087	1.23973e-12	7.30166e-12
LINC01141	ENSG00000236963	3.31609	2.35541	0.549584	4.28581	1.82072e-05	5.44579e-05
CNR2	ENSG00000188822	55.3975	2.64509	0.393616	6.71996	1.8177e-11	9.77772e-11
BTBD6P1	ENSG00000229106	10.7002	2.54454	0.468375	5.4327	5.55075e-08	2.18057e-07
AL445471.1	ENSG00000229162	6.41165	2.23744	0.442193	5.05988	4.19526e-07	1.5061e-06
CD52	ENSG00000169442	354.072	2.74596	0.285926	9.60373	7.71008e-22	8.8453e-21
SCARNA1	ENSG00000252947	66.5095	2.35925	0.257027	9.17901	4.35086e-20	4.40095e-19
SMPDL3B	ENSG00000130768	45.8979	2.06716	0.364988	5.66362	1.4821e-08	6.14862e-08
HSPD1P14	ENSG00000227000	2.76909	2.87407	0.57504	4.99803	5.79196e-07	2.0482e-06
HMGB4	ENSG00000176256	4.43726	2.26568	0.500363	4.52808	5.95225e-06	1.88739e-05
CSMD2-AS1	ENSG00000231163	8.10115	2.87242	0.473679	6.06406	1.32729e-09	6.06504e-09
C1orf94	ENSG00000142698	1.3857	2.06942	0.729127	2.83821	0.0045367	0.00968393
AL034379.1	ENSG00000237749	9.83574	2.18252	0.335294	6.50927	7.5517e-11	3.84854e-10
RSPO1	ENSG00000169218	6.56765	2.38209	0.582624	4.08855	4.34087e-05	0.000124248
LINC01685	ENSG00000238063	2.08169	2.87711	0.646259	4.45194	8.50982e-06	2.64984e-05
AL354702.2	ENSG00000284632	1.622	2.62474	0.809375	3.24292	0.00118312	0.0027813
AL031985.1	ENSG00000213172	34.5512	3.18398	0.363465	8.76008	1.95119e-18	1.75165e-17
KLF17	ENSG00000171872	4.67853	3.21525	0.562357	5.71745	1.08136e-08	4.54908e-08
RNU5F-1	ENSG00000199377	52.0405	2.93805	0.329377	8.92	4.66271e-19	4.3682e-18
RNU5D-1	ENSG00000200169	50.3197	2.79197	0.32071	8.7056	3.15898e-18	2.79718e-17
AL358075.2	ENSG00000227857	1.83742	2.05816	0.479032	4.2965	1.73514e-05	5.20661e-05
PDZK1IP1	ENSG00000162366	24.0217	4.01795	0.50094	8.0208	1.05055e-15	7.81012e-15
AL596275.2	ENSG00000284696	1.85272	2.68429	0.828943	3.23821	0.00120282	0.00282497
AL592182.3	ENSG00000284645	1.61424	2.49919	0.990173	2.52399	0.011603	0.0228919
RAB3B	ENSG00000169213	29.0979	2.68131	0.387781	6.9145	4.6952e-12	2.64486e-11
AC096536.2	ENSG00000237453	2.1195	2.3755	0.5606	4.23742	2.26106e-05	6.68768e-05
C8B	ENSG00000021852	1.32064	2.21342	0.906595	2.44146	0.0146279	0.0282521
HOOK1	ENSG00000134709	106.21	3.27422	0.342196	9.56827	1.08713e-21	1.23158e-20
CYP2J2	ENSG00000134716	5.98595	2.67334	0.507448	5.26821	1.37761e-07	5.19729e-07
C1orf87	ENSG00000162598	4.76764	2.21589	0.593963	3.7307	0.000190952	0.000503475
AL590783.1	ENSG00000227466	17.1103	2.75019	0.3893	7.06445	1.61257e-12	9.42354e-12
RNU4-88P	ENSG00000223152	4.18107	2.9671	0.507714	5.84403	5.09515e-09	2.20811e-08
TCTEX1D1	ENSG00000152760	65.8982	2.27806	0.216738	10.5106	7.71626e-26	1.17947e-24
DEPDC1	ENSG00000024526	58.4756	2.33561	0.284041	8.22279	1.98826e-16	1.54895e-15
LINC01360	ENSG00000233973	2.33267	2.57959	0.827152	3.11864	0.00181689	0.0041456
AC103591.3	ENSG00000273338	38.321	2.17383	0.244692	8.88394	6.4534e-19	5.98499e-18
AC096531.1	ENSG00000227556	3.38086	2.24882	0.479233	4.69255	2.69826e-06	8.90373e-06
RNA5SP23	ENSG00000212308	1.84816	2.38999	0.599048	3.98964	6.61739e-05	0.000184992
LINC01781	ENSG00000234184	9.29309	4.38729	0.653531	6.71321	1.90388e-11	1.02275e-10
LPAR3	ENSG00000171517	9.7977	2.39909	0.398646	6.01809	1.76484e-09	7.95902e-09
MCOLN2	ENSG00000153898	369.446	2.14867	0.217656	9.87186	5.51307e-23	6.89723e-22
GBP1	ENSG00000117228	3396.05	2.24111	0.249804	8.97149	2.92542e-19	2.7858e-18
GBP5	ENSG00000154451	1581.3	3.64447	0.298625	12.2042	2.95369e-34	8.33393e-33
LINC01677	ENSG00000233047	1.6873	2.67551	0.882528	3.03164	0.00243228	0.00544205
AC114491.1	ENSG00000224550	3.72159	2.45914	0.442868	5.55276	2.81201e-08	1.13412e-07
SLC25A24P1	ENSG00000241361	5.55766	2.21589	0.505605	4.38264	1.17249e-05	3.58832e-05
AL365361.1	ENSG00000259834	370.882	3.35191	0.314623	10.6537	1.67509e-26	2.70166e-25
KCNA3	ENSG00000177272	303.056	2.72265	0.312837	8.70311	3.22905e-18	2.85501e-17
CD53	ENSG00000143119	2922.83	2.14836	0.18753	11.456	2.19291e-30	4.69367e-29
CCNT2P1	ENSG00000225672	1.89947	2.39734	0.687212	3.48851	0.000485725	0.00121074
CHI3L2	ENSG00000064886	5938.12	3.44947	0.320141	10.7748	4.52572e-27	7.65176e-26
AMPD1	ENSG00000116748	39.8784	4.93891	0.541296	9.12423	7.22458e-20	7.18243e-19
TSHB	ENSG00000134200	9.58749	2.17271	0.440478	4.93263	8.11282e-07	2.82641e-06
LINC01765	ENSG00000233730	6.95595	2.18848	0.383915	5.70043	1.19508e-08	5.00376e-08
NHLH2	ENSG00000177551	3.61554	2.2735	0.686029	3.31401	0.000919695	0.00220152
CD2	ENSG00000116824	425.295	2.65306	0.275766	9.62071	6.53797e-22	7.5258e-21
FTH1P22	ENSG00000225079	5.93967	2.01884	0.445557	4.53104	5.86947e-06	1.86287e-05
FAM46C	ENSG00000183508	4506.21	3.449	0.320361	10.766	4.98196e-27	8.39651e-26
VDAC2P3	ENSG00000213262	12.7605	3.7993	0.557441	6.81561	9.38629e-12	5.16673e-11
AL390877.1	ENSG00000270719	1.98159	2.71143	0.680187	3.9863	6.71121e-05	0.000187517
REG4	ENSG00000134193	1.59661	2.482	0.865614	2.86732	0.0041396	0.00890643
RNVU1-19	ENSG00000275538	52.773	2.70956	0.399251	6.7866	1.14805e-11	6.27546e-11
FCGR1B	ENSG00000198019	136.386	2.60103	0.273439	9.51227	1.8654e-21	2.07938e-20
AC244453.2	ENSG00000233029	37.7467	2.28774	0.270861	8.44619	3.00961e-17	2.48637e-16
FCGR1CP	ENSG00000265531	76.1589	2.20054	0.30639	7.18213	6.86334e-13	4.11714e-12
AC239798.2	ENSG00000234571	39.9931	2.55344	0.340511	7.49885	6.43792e-14	4.18998e-13
RNVU1-15	ENSG00000207205	39.9712	3.09176	0.330562	9.35305	8.51591e-21	9.03504e-20
RF00003	ENSG00000275291	4.63988	2.96838	0.594076	4.99663	5.83404e-07	2.06262e-06
AC245014.3	ENSG00000276216	43.9314	2.76214	0.335778	8.22607	1.9345e-16	1.50781e-15
RNVU1-6	ENSG00000201558	24.5174	2.7216	0.428445	6.35228	2.12151e-10	1.03986e-09
RF00003	ENSG00000274428	7.11425	2.19934	0.439524	5.00392	5.61757e-07	1.98884e-06
RNU1-120P	ENSG00000199879	5.31811	2.99017	0.502919	5.94562	2.75417e-09	1.2205e-08
RF00019	ENSG00000252744	17.1728	2.56718	0.39209	6.54742	5.85409e-11	3.01414e-10
RF00003	ENSG00000274210	101.355	2.99395	0.312521	9.58001	9.70377e-22	1.1027e-20
FCGR1A	ENSG00000150337	426.071	3.20737	0.307763	10.4216	1.97645e-25	2.93233e-24
AC243772.2	ENSG00000233030	32.3703	2.95121	0.324165	9.10403	8.70414e-20	8.59944e-19
C1orf68	ENSG00000198854	3.21637	3.31422	1.39937	2.36836	0.0178671	0.0338847
KPRP	ENSG00000203786	3.29109	3.55968	1.0987	3.2399	0.00119571	0.00280923
LCE1B	ENSG00000196734	2.05077	2.87642	1.25053	2.30015	0.0214395	0.0399847
SPRR2E	ENSG00000203785	2.42132	2.69126	1.18438	2.27229	0.0230688	0.0427326
LOR	ENSG00000203782	3.89277	3.48008	0.937059	3.71383	0.000204146	0.000536375
PGLYRP3	ENSG00000159527	1.64794	2.5437	0.91209	2.78887	0.00528922	0.0111704
S100A9	ENSG00000163220	3183.82	4.51728	0.268589	16.8185	1.78506e-63	4.30261e-61
S100A12	ENSG00000163221	42.3122	6.69585	0.549862	12.1773	4.10498e-34	1.14476e-32
S100A8	ENSG00000143546	1559.05	3.69937	0.279746	13.224	6.37401e-40	2.65396e-38
AL357143.1	ENSG00000229961	21.6778	3.49407	0.494253	7.0694	1.55608e-12	9.09565e-12
AL138900.3	ENSG00000271736	1.99869	2.83314	0.795721	3.56047	0.000370191	0.000939401
FCRL5	ENSG00000143297	1557.82	6.93062	0.512418	13.5253	1.10857e-41	5.1625e-40
FCRL4	ENSG00000163518	7.85245	4.01351	0.620081	6.47256	9.63549e-11	4.86552e-10
FCRL3	ENSG00000160856	203.291	3.84295	0.420744	9.13369	6.62029e-20	6.61973e-19
AL356276.1	ENSG00000227217	5.96388	3.68105	0.597671	6.15899	7.32122e-10	3.42939e-09
VDAC1P9	ENSG00000232366	1.60357	2.58578	0.691045	3.74184	0.000182676	0.000482839
FCRL2	ENSG00000132704	190.086	4.84453	0.506012	9.57395	1.02893e-21	1.16813e-20
FCRL1	ENSG00000163534	256.094	4.61813	0.49174	9.39141	5.92025e-21	6.36278e-20
OR6N1	ENSG00000197403	1.20071	2.17205	0.75911	2.86132	0.00421885	0.00906028
OR10AA1P	ENSG00000180409	3.25278	2.46505	0.636454	3.8731	0.000107458	0.000292744
MNDA	ENSG00000163563	1179.58	2.46159	0.194355	12.6654	9.19046e-37	3.06132e-35
PYHIN1	ENSG00000163564	201.197	2.25985	0.278068	8.12697	4.4014e-16	3.35267e-15
AIM2	ENSG00000163568	261.658	3.26507	0.306726	10.6449	1.84148e-26	2.95908e-25
RNA5SP60	ENSG00000222552	3.672	2.16612	0.385853	5.61385	1.97877e-08	8.09911e-08
SLAMF8	ENSG00000158714	268.832	2.68827	0.29842	9.00835	2.09172e-19	2.01186e-18
SLAMF6	ENSG00000162739	371.255	3.1536	0.304007	10.3734	3.27607e-25	4.7967e-24
SLAMF1	ENSG00000117090	249.632	3.13905	0.343841	9.12938	6.88905e-20	6.867e-19
SETP9	ENSG00000235101	5.71233	2.90901	0.53651	5.42209	5.8906e-08	2.30859e-07
AL121985.1	ENSG00000228863	74.0973	2.22224	0.30994	7.16991	7.50481e-13	4.49408e-12
CD48	ENSG00000117091	361.032	2.85257	0.29835	9.56115	1.16453e-21	1.31678e-20
SLAMF7	ENSG00000026751	1266.86	4.64956	0.385257	12.0687	1.54481e-33	4.12806e-32
AL121985.3	ENSG00000275801	1.91655	2.23627	0.616402	3.62794	0.000285689	0.00073579
LY9	ENSG00000122224	188.979	2.9988	0.32703	9.16979	4.7392e-20	4.78167e-19
FCGR3A	ENSG00000203747	7719.22	2.24241	0.259057	8.65603	4.88461e-18	4.26302e-17
FCGR3B	ENSG00000162747	565.691	4.32158	0.342718	12.6097	1.86666e-36	6.0992e-35
FCRLA	ENSG00000132185	97.9841	4.72499	0.479828	9.84725	7.0443e-23	8.74449e-22
FMO9P	ENSG00000215834	1.50906	2.26085	0.81115	2.78721	0.00531636	0.0112213
XCL2	ENSG00000143185	17.8817	2.29641	0.375815	6.11047	9.9336e-10	4.5943e-09
XCL1	ENSG00000143184	16.4628	2.61984	0.341921	7.66212	1.82885e-14	1.23744e-13
SELL	ENSG00000188404	951.845	3.45181	0.267992	12.8803	5.81425e-38	2.11277e-36
SELE	ENSG00000007908	612.3	4.27759	0.335832	12.7373	3.66856e-37	1.26503e-35
TEX35	ENSG00000240021	2.36994	2.27557	0.627272	3.62772	0.000285937	0.000736344
RALGPS2	ENSG00000116191	1387.17	2.33412	0.272133	8.57714	9.72649e-18	8.30883e-17
PTPN2P1	ENSG00000228196	43.0419	2.28415	0.349569	6.53418	6.39584e-11	3.28215e-10
RF00092	ENSG00000201791	7.43088	2.72854	0.498216	5.47662	4.33518e-08	1.71767e-07
RGS8	ENSG00000135824	28.7713	2.10624	0.327509	6.43109	1.26695e-10	6.33025e-10
RNU7-13P	ENSG00000252222	9.17121	2.29878	0.292566	7.85731	3.92484e-15	2.78943e-14
AL133383.2	ENSG00000279401	1.89932	2.04781	0.672245	3.04623	0.00231731	0.00520107
LINC01350	ENSG00000228309	1.49309	2.26886	0.786297	2.8855	0.00390794	0.00844324
PTGS2	ENSG00000073756	226.967	2.80621	0.260507	10.7721	4.66266e-27	7.87496e-26
RGS18	ENSG00000150681	371.372	2.56344	0.246771	10.3879	2.81397e-25	4.13147e-24
RGS1	ENSG00000090104	1235.15	4.74543	0.323686	14.6606	1.15224e-48	9.06038e-47
RGS2	ENSG00000116741	981.864	2.70882	0.213916	12.6631	9.47402e-37	3.15139e-35
AL357793.1	ENSG00000226640	3.4	2.86328	0.511282	5.6002	2.14099e-08	8.7324e-08
AL357793.2	ENSG00000237011	5.55238	3.14848	0.471404	6.67894	2.40685e-11	1.28274e-10
AL356272.1	ENSG00000227240	3.93162	2.26068	0.471774	4.79186	1.65238e-06	5.56745e-06
LINC01724	ENSG00000227421	1.92664	2.08394	0.566011	3.6818	0.000231589	0.000604047
CFHR4	ENSG00000134365	2.61187	2.2012	0.612558	3.59345	0.000326323	0.000833817
CFHR5	ENSG00000134389	2.09531	2.87172	0.794949	3.61246	0.000303309	0.00077837
ASPM	ENSG00000066279	485.853	3.00706	0.257925	11.6587	2.07197e-31	4.77807e-30
AL157402.1	ENSG00000223881	1.62393	2.39926	0.792021	3.02928	0.00245134	0.00548112
PTPRC	ENSG00000081237	9605.02	2.60277	0.186539	13.953	3.01824e-44	1.69325e-42
AL157402.2	ENSG00000261573	203.576	2.51997	0.224785	11.2105	3.61941e-29	7.14733e-28
MIR181A1HG	ENSG00000229989	199.796	2.30951	0.168167	13.7335	6.40029e-43	3.26592e-41
AL359834.1	ENSG00000282849	3.96526	3.28399	0.569211	5.76938	7.9563e-09	3.38837e-08
KIF14	ENSG00000118193	124.411	2.7735	0.23877	11.6158	3.4263e-31	7.79999e-30
INAVA	ENSG00000163362	9.51015	2.48648	0.479584	5.18466	2.1641e-07	7.999e-07
AL358473.1	ENSG00000229191	2.31072	2.46082	0.604961	4.06773	4.74732e-05	0.000135389
TNNT2	ENSG00000118194	11.0807	2.85022	0.468441	6.08447	1.16874e-09	5.36715e-09
LAD1	ENSG00000159166	38.4247	2.91942	0.481937	6.05769	1.38092e-09	6.3011e-09
CHI3L1	ENSG00000133048	3406.75	3.50214	0.351739	9.95666	2.3586e-23	3.02898e-22
LINC01353	ENSG00000231507	12.9679	2.22578	0.342226	6.50383	7.8299e-11	3.98439e-10
LINC01136	ENSG00000233791	16.6739	2.57237	0.367914	6.99178	2.71413e-12	1.55874e-11
LAX1	ENSG00000122188	572.718	3.82911	0.369396	10.3659	3.54506e-25	5.17318e-24
CTSE	ENSG00000196188	3.00426	3.08984	0.626625	4.93093	8.18402e-07	2.84893e-06
BX571818.1	ENSG00000285417	57.8552	2.60727	0.39069	6.67351	2.4975e-11	1.3287e-10
AL513315.1	ENSG00000284486	6.03638	2.63125	0.387746	6.786	1.15284e-11	6.30096e-11
IL19	ENSG00000142224	2.34904	2.14879	0.47572	4.51693	6.27439e-06	1.98455e-05
IL24	ENSG00000162892	48.4116	3.30957	0.39453	8.38864	4.91804e-17	4.00031e-16
FCMR	ENSG00000162894	187.198	3.19143	0.376086	8.48591	2.14028e-17	1.78571e-16
AC098935.2	ENSG00000271680	5.03678	2.30628	0.513601	4.4904	7.10886e-06	2.23478e-05
FCAMR	ENSG00000162897	2.49627	2.80857	0.701636	4.00289	6.2573e-05	0.000175478
CR2	ENSG00000117322	82.6084	5.00438	0.521309	9.59965	8.0216e-22	9.18949e-21
CR1	ENSG00000203710	936.692	3.63131	0.273069	13.2981	2.37282e-40	1.00989e-38
AL137789.1	ENSG00000236911	33.2544	4.09324	0.39354	10.4011	2.45142e-25	3.61056e-24
CR1L	ENSG00000197721	27.2952	3.24445	0.319953	10.1404	3.65576e-24	4.98868e-23
CD46P1	ENSG00000244703	5.4412	3.57427	0.516186	6.92437	4.37919e-12	2.4712e-11
LINC01735	ENSG00000261453	1.28234	2.1693	0.74785	2.90071	0.00372314	0.00807343
AC099793.1	ENSG00000259815	2.46531	3.12977	0.702397	4.45584	8.35655e-06	2.60567e-05
RPS26P13	ENSG00000227887	2.82614	2.55015	0.514947	4.95225	7.33589e-07	2.56542e-06
LINC01717	ENSG00000232812	4.33308	3.54278	0.661336	5.357	8.46146e-08	3.2665e-07
LINC01774	ENSG00000236950	3.09193	3.34495	0.746786	4.47913	7.49487e-06	2.34967e-05
AC104465.1	ENSG00000278684	1.49894	2.49892	0.757582	3.29854	0.000971875	0.00231626
MIR205HG	ENSG00000230937	9.06611	3.87543	0.793699	4.88275	1.04618e-06	3.59929e-06
SYT14	ENSG00000143469	10.8825	2.05327	0.56776	3.61643	0.00029869	0.000767411
RNU5A-8P	ENSG00000200972	2.08175	2.28811	0.518074	4.41656	1.00283e-05	3.09397e-05
AL590132.1	ENSG00000284299	4.09208	2.36124	0.521969	4.52372	6.0762e-06	1.92504e-05
AC092017.4	ENSG00000284376	1.8287	2.02094	0.705443	2.86477	0.00417308	0.00897162
AC092017.1	ENSG00000226986	1.98897	2.46262	0.530543	4.6417	3.45555e-06	1.1277e-05
LINC01693	ENSG00000227764	1.13547	2.0073	0.676517	2.9671	0.00300621	0.00661844
NEK2	ENSG00000117650	33.8164	2.57811	0.311928	8.26509	1.39585e-16	1.09903e-15
DTL	ENSG00000143476	106.378	2.40512	0.213626	11.2585	2.10254e-29	4.20736e-28
UBE2V1P13	ENSG00000224584	1.55542	2.12063	0.53003	4.00096	6.30857e-05	0.000176823
MIXL1	ENSG00000185155	26.0154	3.9211	0.490977	7.98632	1.39031e-15	1.02502e-14
ACTA1	ENSG00000143632	110.034	4.35213	0.661113	6.58303	4.60958e-11	2.39808e-10
AL122008.1	ENSG00000231272	2.47367	2.00284	0.53436	3.7481	0.000178176	0.000471733
AL122008.2	ENSG00000232166	1.78162	2.34298	0.571567	4.09923	4.1453e-05	0.000118848
AL583844.1	ENSG00000227236	1.95429	2.00683	0.620706	3.23314	0.00122437	0.00287293
ACTN2	ENSG00000077522	49.0674	2.27176	0.42564	5.33728	9.43506e-08	3.62311e-07
RPL35P1	ENSG00000237991	9.08286	2.05275	0.324394	6.32794	2.48456e-10	1.20928e-09
KMO	ENSG00000117009	152.101	2.69758	0.265667	10.154	3.1819e-24	4.35444e-23
WDR64	ENSG00000162843	16.7102	2.77611	0.385587	7.1997	6.03443e-13	3.63536e-12
AL606534.2	ENSG00000231512	1.56579	2.00184	0.670325	2.98637	0.00282309	0.00624854
OR2X1P	ENSG00000224830	2.55097	2.20633	0.510368	4.32301	1.53911e-05	4.64426e-05
OR2L5	ENSG00000197454	4.27031	2.87186	0.550089	5.22071	1.78235e-07	6.64947e-07
OR2L13	ENSG00000196071	1.51284	2.08394	0.7475	2.78788	0.00530545	0.0112008
OR2T6	ENSG00000198104	2.29174	2.54878	0.81878	3.11289	0.00185262	0.00421918
OR2T7	ENSG00000227152	1.68194	2.21116	0.690571	3.20194	0.00136507	0.00317773
OR2G6	ENSG00000188558	7.5155	2.61103	0.509502	5.12468	2.98051e-07	1.0861e-06
OR2T10	ENSG00000184022	5.25074	3.58856	0.622381	5.76587	8.12393e-09	3.45607e-08
OR2T11	ENSG00000279301	5.32551	2.8316	0.624565	4.53371	5.79555e-06	1.84062e-05
LYPD8	ENSG00000259823	3.38954	2.00506	0.472798	4.24083	2.2269e-05	6.59111e-05
AL672296.1	ENSG00000229663	4.42934	2.40343	0.477584	5.03248	4.84177e-07	1.72605e-06
AC092580.3	ENSG00000232979	1.67124	2.36031	0.572787	4.12074	3.77654e-05	0.000108829
RRM2	ENSG00000171848	126.833	3.18463	0.299266	10.6415	1.91115e-26	3.06589e-25
AC098828.1	ENSG00000213729	1.56698	2.35388	0.755902	3.114	0.00184569	0.00420591
SDC1	ENSG00000115884	1032.18	3.57762	0.34534	10.3597	3.78168e-25	5.50842e-24
QPCT	ENSG00000115828	208.444	2.86993	0.219063	13.1009	3.25338e-39	1.28755e-37
AC006369.1	ENSG00000236213	11.6798	2.03322	0.361891	5.61834	1.928e-08	7.9001e-08
AC009229.1	ENSG00000227292	67.0684	2.20406	0.337774	6.52526	6.78847e-11	3.47175e-10
LINC01122	ENSG00000233723	3.83141	2.28544	0.593223	3.85258	0.000116881	0.000316742
AC007381.1	ENSG00000228590	7.21503	2.9218	0.589335	4.9578	7.12954e-07	2.49708e-06
BCL11A	ENSG00000119866	468.214	2.59748	0.336408	7.72122	1.15224e-14	7.90451e-14
RN7SL18P	ENSG00000241625	40.1165	3.0003	0.270124	11.1071	1.15841e-28	2.19534e-27
AC009501.3	ENSG00000270437	2.90349	2.44411	0.512661	4.7675	1.86524e-06	6.24952e-06
AC114752.2	ENSG00000238201	4.42237	2.96576	0.593806	4.9945	5.89882e-07	2.08445e-06
RPL23AP37	ENSG00000236148	2.14032	2.25206	0.576767	3.90462	9.43722e-05	0.000258666
RNU6-548P	ENSG00000252892	9.99692	2.00237	0.306926	6.52395	6.84803e-11	3.5011e-10
LINC02576	ENSG00000232613	70.8574	2.09426	0.329642	6.35314	2.10962e-10	1.03435e-09
LINC01890	ENSG00000228329	2.8643	2.20886	0.475749	4.6429	3.43546e-06	1.12175e-05
GKN2	ENSG00000183607	1.66874	2.40179	0.636023	3.77626	0.000159203	0.000423745
CTNNA2	ENSG00000066032	7.23231	2.03635	0.583152	3.49197	0.000479467	0.0011962
AC008067.1	ENSG00000237031	2.21797	2.39915	0.750728	3.19577	0.00139459	0.00324173
MTND5P27	ENSG00000225045	1.55179	2.56005	0.98925	2.58787	0.00965719	0.0194034
IGKV3OR2-268	ENSG00000233999	26.3696	6.14706	0.748576	8.21167	2.18127e-16	1.69299e-15
RNU2-63P	ENSG00000222724	48.5915	4.01553	0.39055	10.2817	8.51868e-25	1.20675e-23
SMYD1	ENSG00000115593	5.74083	3.29049	0.899068	3.65989	0.000252319	0.000655157
ANKRD36BP2	ENSG00000230006	2398.79	5.51327	0.382935	14.3974	5.37202e-47	3.70754e-45
AC244205.2	ENSG00000283270	1.98638	2.59875	0.68779	3.7784	0.000157838	0.000420346
IGKC	ENSG00000211592	120205	7.65713	0.549677	13.9303	4.14894e-44	2.29802e-42
IGKJ5	ENSG00000211593	340.099	7.18955	0.631861	11.3784	5.35926e-30	1.11718e-28
IGKJ4	ENSG00000211594	482.282	7.40703	0.600134	12.3423	5.3606e-35	1.58232e-33
IGKJ3	ENSG00000211595	192.495	8.08712	0.651349	12.4159	2.14144e-35	6.51339e-34
IGKJ1	ENSG00000211597	370.133	7.20347	0.619165	11.6342	2.76287e-31	6.32875e-30
IGKV4-1	ENSG00000211598	7938.22	7.91869	0.559984	14.1409	2.12459e-45	1.28997e-43
IGKV5-2	ENSG00000211599	62.5813	7.38913	0.7882	9.37469	6.93766e-21	7.4114e-20
IGKV7-3	ENSG00000197794	6.62655	4.67587	0.86653	5.39609	6.81089e-08	2.65128e-07
IGKV1-5	ENSG00000243466	6497.81	7.90065	0.571824	13.8166	2.0247e-43	1.06722e-41
IGKV1-6	ENSG00000239855	757.479	6.86648	0.641705	10.7004	1.01379e-26	1.66704e-25
IGKV3-7	ENSG00000243063	21.4305	5.9551	0.756029	7.87681	3.35838e-15	2.39929e-14
IGKV1-8	ENSG00000240671	180.128	6.71244	0.721437	9.30426	1.34928e-20	1.41402e-19
IGKV1-9	ENSG00000241755	1162.86	7.51035	0.642498	11.6893	1.44565e-31	3.36939e-30
IGKV3-11	ENSG00000241351	4047.9	6.46807	0.606945	10.6568	1.6214e-26	2.62212e-25
IGKV1-12	ENSG00000243290	1006.02	6.69727	0.625588	10.7056	9.58494e-27	1.5799e-25
IGKV1-13	ENSG00000253497	31.8803	6.94207	0.784412	8.85003	8.74986e-19	8.05095e-18
IGKV3-15	ENSG00000244437	2177.34	7.43258	0.596018	12.4704	1.08271e-35	3.36793e-34
IGKV1-16	ENSG00000240864	887.394	6.84262	0.665247	10.2858	8.16327e-25	1.15812e-23
IGKV1-17	ENSG00000240382	670.472	6.79017	0.635579	10.6834	1.21689e-26	1.98942e-25
IGKV2-18	ENSG00000254157	1.98763	2.81896	0.770127	3.66039	0.000251835	0.000654006
IGKV3-20	ENSG00000239951	8354.91	6.60331	0.561892	11.7519	6.9036e-32	1.64418e-30
IGKV6-21	ENSG00000211611	212.437	8.64644	0.830783	10.4076	2.28982e-25	3.38158e-24
IGKV2-24	ENSG00000241294	267.777	5.86797	0.652034	8.99948	2.26781e-19	2.17643e-18
IGKV2-26	ENSG00000254098	14.3868	5.58525	0.789678	7.07282	1.51821e-12	8.88622e-12
IGKV1-27	ENSG00000244575	1386.61	9.94554	0.692765	14.3563	9.73001e-47	6.54572e-45
IGKV2-28	ENSG00000244116	276.641	7.01692	0.66532	10.5467	5.26238e-26	8.15558e-25
IGKV2-29	ENSG00000253998	103.325	7.96997	0.799183	9.97264	2.00825e-23	2.59085e-22
IGKV2-30	ENSG00000243238	325.195	7.89851	0.655397	12.0515	1.90492e-33	5.04536e-32
IGKV1-33	ENSG00000242076	342.364	8.51695	0.680798	12.5102	6.56174e-36	2.07066e-34
IGKV1-37	ENSG00000239862	2.63016	3.00159	0.768061	3.90801	9.30611e-05	0.000255291
IGKV1-39	ENSG00000242371	555.569	7.18337	0.644674	11.1426	7.77791e-29	1.4989e-27
IGKV2-40	ENSG00000273962	9.59224	5.00205	0.879868	5.685	1.30813e-08	5.45899e-08
IGKV2D-40	ENSG00000251039	100.094	7.64653	0.801941	9.53503	1.49837e-21	1.68041e-20
IGKV1D-39	ENSG00000251546	332.11	7.83331	0.668008	11.7264	9.33794e-32	2.2086e-30
IGKV1D-37	ENSG00000250036	1.34759	2.36639	0.792234	2.98698	0.00281744	0.00623691
IGKV1D-33	ENSG00000239975	217.717	7.62219	0.684913	11.1287	9.09495e-29	1.74221e-27
IGKV2D-30	ENSG00000239571	36.5556	6.83003	0.768869	8.88322	6.49533e-19	6.02155e-18
IGKV2D-29	ENSG00000243264	281.85	6.29039	0.687184	9.15386	5.49323e-20	5.5199e-19
IGKV2D-28	ENSG00000242534	128.286	7.5813	0.734782	10.3177	5.85805e-25	8.3952e-24
IGKV1D-27	ENSG00000224607	86.9399	7.97671	0.736245	10.8343	2.36751e-27	4.09372e-26
IGKV2D-26	ENSG00000211623	3.10003	3.47033	0.88663	3.91407	9.07536e-05	0.000249361
IGKV2D-24	ENSG00000241566	27.2863	6.40788	0.807997	7.93058	2.18133e-15	1.58233e-14
IGKV6D-21	ENSG00000225523	95.5694	7.74381	0.840954	9.20836	3.31147e-20	3.38169e-19
IGKV3D-20	ENSG00000211625	336.448	7.37473	0.668532	11.0312	2.70157e-28	4.96489e-27
IGKV2D-18	ENSG00000254220	1.48663	2.26433	0.853103	2.65423	0.00794894	0.0162302
IGKV1D-17	ENSG00000242766	50.2348	7.49554	0.825443	9.08063	1.07953e-19	1.05934e-18
IGKV1D-16	ENSG00000241244	134.186	7.61668	0.754491	10.0951	5.80547e-24	7.79797e-23
IGKV3D-15	ENSG00000224041	168.732	7.06457	0.673621	10.4875	9.86535e-26	1.49416e-24
IGKV1D-13	ENSG00000276566	128.481	7.84723	0.809572	9.69307	3.22691e-22	3.79833e-21
IGKV1D-12	ENSG00000278857	92.9131	7.74921	0.722947	10.7189	8.29736e-27	1.37618e-25
IGKV3D-11	ENSG00000211632	190.342	6.89536	0.702349	9.81758	9.45859e-23	1.16301e-21
IGKV1D-42	ENSG00000211633	6.45326	4.31329	0.801087	5.38429	7.27309e-08	2.82419e-07
IGKV1D-43	ENSG00000242580	38.2052	6.18074	0.780641	7.91753	2.42282e-15	1.75098e-14
IGKV1D-8	ENSG00000239819	68.1076	5.19855	0.617804	8.41456	3.94356e-17	3.23147e-16
IGKV3D-7	ENSG00000228325	27.8204	4.64564	0.636572	7.2979	2.92284e-13	1.80457e-12
IGKV1OR2-1	ENSG00000235235	7.98405	3.45549	0.608836	5.67556	1.38233e-08	5.75313e-08
AC103563.1	ENSG00000224585	1.14168	2.12918	0.804024	2.64815	0.00809334	0.016506
TRIM51JP	ENSG00000232717	1.40576	2.28826	0.821373	2.7859	0.00533797	0.011262
DUSP2	ENSG00000158050	67.6463	2.66606	0.314172	8.48598	2.13908e-17	1.78503e-16
AC092168.2	ENSG00000232034	36.8848	2.19118	0.25978	8.43475	3.319e-17	2.73351e-16
IL18RAP	ENSG00000115607	81.3084	2.74554	0.279661	9.8174	9.47552e-23	1.16479e-21
AC007278.2	ENSG00000236525	10.3712	2.85135	0.400148	7.12574	1.03523e-12	6.1349e-12
SLC9A4	ENSG00000180251	2.21746	2.51583	0.788877	3.18913	0.00142702	0.00331212
LINC01102	ENSG00000235597	2.14066	2.57832	0.698963	3.68878	0.000225334	0.000588883
AC016994.1	ENSG00000227294	2.13269	2.17058	0.630498	3.44265	0.00057605	0.00142046
RPL22P12	ENSG00000216867	5.00344	2.11423	0.337047	6.27279	3.54634e-10	1.70359e-09
BUB1	ENSG00000169679	171.957	2.95139	0.265112	11.1326	8.70228e-29	1.67099e-27
AC114776.1	ENSG00000235881	1.99382	2.68496	0.79479	3.37821	0.0007296	0.00177186
RPL5P9	ENSG00000236330	8.5536	3.04047	0.409463	7.4255	1.12354e-13	7.17316e-13
CKAP2L	ENSG00000169607	71.3239	2.39326	0.266776	8.97107	2.93646e-19	2.79575e-18
IL1A	ENSG00000115008	9.10591	2.61688	0.395084	6.62361	3.50539e-11	1.84222e-10
IL1B	ENSG00000125538	117.514	4.30786	0.357468	12.051	1.91548e-33	5.07053e-32
IL36RN	ENSG00000136695	2.90027	2.49709	0.920538	2.71264	0.0066749	0.0138272
IL1RN	ENSG00000136689	205.435	4.08453	0.350335	11.6589	2.06632e-31	4.76736e-30
IGKV1OR2-108	ENSG00000231292	34.5048	4.51966	0.572836	7.88997	3.02261e-15	2.16715e-14
AC016745.2	ENSG00000272563	8.80645	2.35263	0.403406	5.83193	5.47911e-09	2.36788e-08
RNU4ATAC	ENSG00000264229	67.3102	2.06224	0.268253	7.68768	1.49821e-14	1.01905e-13
CNTNAP5	ENSG00000155052	4.09518	3.64507	0.742395	4.90988	9.11317e-07	3.1543e-06
ANKRD30BL	ENSG00000163046	3.11155	2.55688	0.766481	3.33587	0.000850335	0.00204662
CXCR4	ENSG00000121966	1429.38	2.45542	0.253003	9.70511	2.86774e-22	3.39388e-21
AC112255.1	ENSG00000279024	3.15857	2.74477	0.622692	4.4079	1.04376e-05	3.21547e-05
MTCYBP11	ENSG00000224288	3.02794	2.43344	0.526839	4.61894	3.85701e-06	1.25241e-05
MTND5P24	ENSG00000224852	6.63449	2.78974	0.461022	6.05121	1.4376e-09	6.54542e-09
MTND4P22	ENSG00000232772	4.20158	3.09553	0.508685	6.08536	1.16232e-09	5.33969e-09
MTCO3P5	ENSG00000225476	4.20753	2.95764	0.534162	5.53698	3.0773e-08	1.23561e-07
AC013437.2	ENSG00000284167	3.81283	3.02383	0.55083	5.48959	4.0287e-08	1.60113e-07
MTCO2P5	ENSG00000231766	3.24727	2.54068	0.563337	4.51004	6.48145e-06	2.04667e-05
AC013437.1	ENSG00000257284	39.3174	2.82173	0.309811	9.10792	8.39777e-20	8.31045e-19
AC096558.1	ENSG00000228655	93.8894	2.6496	0.269243	9.84094	7.50093e-23	9.29449e-22
AC096558.2	ENSG00000257640	38.8557	2.14252	0.273964	7.82044	5.2641e-15	3.69581e-14
AC079793.1	ENSG00000258268	46.2245	2.14756	0.247656	8.67153	4.26344e-18	3.73721e-17
AC092652.2	ENSG00000257277	33.7553	2.03639	0.250076	8.14308	3.85338e-16	2.94928e-15
AC023128.2	ENSG00000235352	2.39332	2.1884	0.443033	4.93958	7.82901e-07	2.7311e-06
AC092484.1	ENSG00000225107	2.04802	2.29807	0.752631	3.05338	0.00226276	0.00508673
AC062031.1	ENSG00000233842	1.26759	2.02502	0.611078	3.31386	0.000920184	0.00220258
AC105402.3	ENSG00000231079	8.67286	2.31188	0.379409	6.09337	1.10556e-09	5.09406e-09
LYPD6B	ENSG00000150556	13.7149	2.87525	0.528746	5.43787	5.39216e-08	2.12105e-07
TXNP5	ENSG00000228236	1.308	2.21548	0.594933	3.72391	0.000196161	0.000516697
TNFAIP6	ENSG00000123610	3973.06	4.13537	0.327917	12.611	1.83602e-36	6.00726e-35
RN7SL124P	ENSG00000242113	31.1256	2.97015	0.371201	8.00145	1.22963e-15	9.10331e-15
MTND5P30	ENSG00000233039	1.33207	2.3353	1.02404	2.28047	0.0225799	0.0419079
ERMN	ENSG00000136541	130.561	2.40706	0.213237	11.2882	1.50097e-29	3.03779e-28
CYTIP	ENSG00000115165	1453.54	2.95718	0.212539	13.9136	5.23975e-44	2.88553e-42
ITGB6	ENSG00000115221	3.97738	2.99398	0.690165	4.33806	1.43746e-05	4.35175e-05
AC096656.1	ENSG00000279844	1.90175	2.26971	0.616684	3.6805	0.000232775	0.000606875
AC009313.2	ENSG00000232337	1.96148	2.03028	0.57466	3.53301	0.000410861	0.00103633
AC009313.1	ENSG00000224467	10.2565	2.55025	0.358195	7.11973	1.08139e-12	6.39972e-12
LINC01806	ENSG00000227403	23.2212	3.06822	0.336009	9.13138	6.76313e-20	6.75131e-19
AC009299.1	ENSG00000225813	4.16713	2.76565	0.697351	3.96594	7.31069e-05	0.000203201
TBR1	ENSG00000136535	5.41138	2.73185	0.529736	5.15701	2.50926e-07	9.20672e-07
AC009487.4	ENSG00000280105	2.17591	2.01757	0.684815	2.94616	0.00321746	0.00704929
AC011900.1	ENSG00000237750	1.31079	2.18846	0.905131	2.41784	0.0156131	0.0299596
XIRP2	ENSG00000163092	89.5738	5.16063	0.738099	6.99179	2.71404e-12	1.55874e-11
DHRS9	ENSG00000073737	282.113	2.21012	0.242642	9.10855	8.34883e-20	8.26373e-19
AC007556.1	ENSG00000235321	3.46673	2.48662	0.477076	5.2122	1.86617e-07	6.94706e-07
PDK1	ENSG00000152256	2848.42	2.90683	0.246	11.8164	3.21086e-32	7.80994e-31
RF00019	ENSG00000199866	12.7962	3.37884	0.445129	7.59068	3.18224e-14	2.11676e-13
HOXD13	ENSG00000128714	24.9994	3.74115	0.511644	7.31201	2.63176e-13	1.63094e-12
HOXD11	ENSG00000128713	61.9523	2.80341	0.468006	5.99011	2.097e-09	9.39868e-09
HOXD10	ENSG00000128710	265.132	2.3816	0.406431	5.85978	4.63478e-09	2.01607e-08
LINC01934	ENSG00000234663	139.02	2.00379	0.302705	6.61961	3.60149e-11	1.89024e-10
MIR4437	ENSG00000266705	2.1831	2.53228	0.613508	4.12754	3.66673e-05	0.000105842
ITGA4	ENSG00000115232	1896.26	2.85333	0.237056	12.0365	2.28433e-33	6.00383e-32
CERKL	ENSG00000188452	340.816	2.86311	0.232483	12.3153	7.48973e-35	2.19861e-33
NEUROD1	ENSG00000162992	1.15749	2.02915	0.861851	2.35441	0.0185523	0.0350471
AC096667.1	ENSG00000283839	35.5459	2.27998	0.240895	9.46461	2.94651e-21	3.23193e-20
NABP1	ENSG00000173559	3545.11	2.223	0.165725	13.4138	5.02005e-41	2.2525e-39
LINC01825	ENSG00000223466	2.83056	2.00387	0.448936	4.46359	8.05989e-06	2.51857e-05
AC019330.1	ENSG00000225421	1.19286	2.01812	0.722804	2.79208	0.0052371	0.0110688
SNORD70	ENSG00000212534	8.30432	2.33404	0.310559	7.51561	5.66446e-14	3.70115e-13
CTLA4	ENSG00000163599	82.5367	3.61054	0.370981	9.7324	2.19345e-22	2.62241e-21
ICOS	ENSG00000163600	93.5169	3.42805	0.354873	9.65994	4.4612e-22	5.19761e-21
LINC01857	ENSG00000224137	13.4788	3.46126	0.483204	7.16314	7.88486e-13	4.71225e-12
MYL1	ENSG00000168530	29.8635	4.2954	0.949532	4.5237	6.07676e-06	1.92509e-05
VWC2L-IT1	ENSG00000224257	2.36191	2.06019	0.531197	3.87839	0.000105151	0.000286741
RPL10P6	ENSG00000230076	9.7254	2.60626	0.422385	6.17036	6.81362e-10	3.19818e-09
LINC01614	ENSG00000230838	80.9405	2.36389	0.303086	7.79939	6.22075e-15	4.34583e-14
CXCR2P1	ENSG00000229754	57.9091	3.64671	0.398158	9.15896	5.23977e-20	5.2723e-19
CXCR2	ENSG00000180871	252.832	4.90728	0.397201	12.3547	4.59617e-35	1.36423e-33
CXCR1	ENSG00000163464	118.367	6.20669	0.469758	13.2125	7.42844e-40	3.08763e-38
WNT10A	ENSG00000135925	23.9435	2.22403	0.401385	5.5409	3.0093e-08	1.21023e-07
PAX3	ENSG00000135903	6.63463	2.69552	0.582566	4.62697	3.7105e-06	1.2072e-05
NANOGP2	ENSG00000228670	2.54401	2.54332	0.602281	4.22282	2.41265e-05	7.10973e-05
GAPDHP49	ENSG00000234285	3.65351	3.39355	0.580645	5.84444	5.08276e-09	2.20294e-08
SCG2	ENSG00000171951	538.432	2.2054	0.34509	6.39079	1.65029e-10	8.16732e-10
SERPINE2	ENSG00000135919	657.581	2.33993	0.249407	9.382	6.47345e-21	6.93867e-20
CCL20	ENSG00000115009	32.6334	3.17757	0.40119	7.92036	2.36819e-15	1.71305e-14
AC010149.2	ENSG00000283202	3.31213	2.97534	0.670115	4.44004	8.99421e-06	2.78999e-05
SCARNA5	ENSG00000252010	11980.3	2.43569	0.234175	10.4011	2.44979e-25	3.61004e-24
UGT1A6	ENSG00000167165	1.87022	2.72791	0.881773	3.09366	0.00197704	0.00448553
LINC01891	ENSG00000231682	5.24469	2.60803	0.505755	5.1567	2.51344e-07	9.21923e-07
AC112721.1	ENSG00000222022	13.1211	2.28414	0.401575	5.68796	1.28567e-08	5.36852e-08
AC112721.2	ENSG00000222032	21.4845	3.29898	0.393732	8.37875	5.3492e-17	4.33704e-16
FANCD2P2	ENSG00000230342	1.5256	2.0788	0.59423	3.4983	0.000468232	0.00117018
TMEM40	ENSG00000088726	11.7927	3.99419	0.617017	6.47339	9.58288e-11	4.83998e-10
WNT7A	ENSG00000154764	2.84498	2.4304	0.553828	4.38837	1.14201e-05	3.50041e-05
LINC00690	ENSG00000233570	1.45634	2.22033	0.662544	3.35122	0.000804572	0.00194282
DAZL	ENSG00000092345	30.9789	2.64846	0.44515	5.94959	2.68813e-09	1.19277e-08
CDYLP1	ENSG00000224039	5.85995	3.38133	0.573387	5.89712	3.69896e-09	1.62065e-08
SATB1-AS1	ENSG00000228956	48.7038	2.80329	0.326828	8.57724	9.71757e-18	8.30269e-17
RAD23BP1	ENSG00000236570	2.66457	2.40492	0.439853	5.46756	4.56276e-08	1.80412e-07
LINC00692	ENSG00000230891	2.12577	2.55779	0.604268	4.23288	2.30719e-05	6.81234e-05
EOMES	ENSG00000163508	97.7562	2.18791	0.321911	6.79665	1.07079e-11	5.86588e-11
LINC01980	ENSG00000225548	2.9911	2.17731	0.565233	3.85205	0.000117134	0.00031739
LINC01981	ENSG00000229243	1.72755	2.48588	0.795451	3.12512	0.00177734	0.00406367
LINC01967	ENSG00000235493	5.90556	2.05193	0.50796	4.03956	5.35522e-05	0.000151545
TRIM71	ENSG00000206557	4.93455	2.0661	0.484851	4.2613	2.03239e-05	6.04375e-05
CCR4	ENSG00000183813	112.123	2.79415	0.296623	9.41986	4.51671e-21	4.89159e-20
LINC01811	ENSG00000226320	2.94107	2.47273	0.63888	3.87041	0.000108654	0.000295717
AC123023.1	ENSG00000236452	1.53717	2.10813	0.701998	3.00305	0.00267292	0.00593891
AC099560.2	ENSG00000234287	28.8914	2.43029	0.301581	8.0585	7.72352e-16	5.78763e-15
AC099560.1	ENSG00000231873	73.0269	2.3396	0.327596	7.14174	9.21588e-13	5.48244e-12
AC099541.1	ENSG00000233096	14.7781	2.29656	0.357236	6.42869	1.28705e-10	6.42469e-10
AC009743.1	ENSG00000233919	1.90352	2.5415	0.545251	4.66116	3.14431e-06	1.03096e-05
RF00019	ENSG00000251986	5.70908	2.03776	0.324662	6.27654	3.46188e-10	1.66452e-09
RF00096	ENSG00000212145	2.23598	2.20622	0.452465	4.876	1.08261e-06	3.71766e-06
CCK	ENSG00000187094	1.25542	2.02231	0.875872	2.30891	0.0209488	0.0391472
AC006058.4	ENSG00000280435	10.0783	2.50062	0.537123	4.65558	3.23071e-06	1.05756e-05
AC006058.1	ENSG00000261786	42.5449	2.66163	0.467002	5.6994	1.2023e-08	5.03357e-08
CCR1	ENSG00000163823	1767.65	2.04534	0.195559	10.459	1.33318e-25	1.99898e-24
CCR2	ENSG00000121807	622.257	2.62756	0.293074	8.96554	3.08773e-19	2.93279e-18
AC098613.1	ENSG00000223552	25.3294	2.74513	0.308712	8.8922	5.99097e-19	5.57228e-18
CCR5	ENSG00000160791	509.819	2.13214	0.278752	7.64889	2.02716e-14	1.36796e-13
SYNPR	ENSG00000163630	2.8221	2.30845	0.649711	3.55304	0.000380802	0.000965002
KBTBD8	ENSG00000163376	216.205	2.84116	0.220592	12.8797	5.85358e-38	2.12546e-36
PROK2	ENSG00000163421	39.0486	6.49363	0.563856	11.5165	1.08973e-30	2.38854e-29
AC105265.3	ENSG00000273461	4.54704	2.04205	0.394637	5.17449	2.2853e-07	8.42559e-07
AC105265.4	ENSG00000276471	4.00512	2.09375	0.43518	4.81123	1.50003e-06	5.07801e-06
RF00017	ENSG00000276890	5.97406	2.05652	0.369041	5.57261	2.5095e-08	1.01724e-07
FTH1P23	ENSG00000242960	31.3961	2.17797	0.223025	9.76562	1.5814e-22	1.91404e-21
CSNKA2IP	ENSG00000283434	1.97173	2.07688	0.766183	2.71069	0.0067144	0.0139012
GABRR3	ENSG00000183185	3.61397	3.07688	0.697556	4.41094	1.02925e-05	3.17199e-05
GPR15	ENSG00000154165	22.8844	4.01232	0.543728	7.37928	1.59148e-13	1.00272e-12
FAM172BP	ENSG00000175841	3.72271	3.18815	0.553622	5.75871	8.47568e-09	3.59933e-08
LINC02085	ENSG00000214407	1.70314	2.27574	0.565684	4.02299	5.74628e-05	0.000161885
LINC01215	ENSG00000271856	44.3705	3.26005	0.413127	7.89114	2.99431e-15	2.14814e-14
TRAT1	ENSG00000163519	111.433	3.15474	0.304004	10.3773	3.14599e-25	4.60906e-24
MORC1	ENSG00000114487	7.46604	2.5992	0.470785	5.52098	3.37107e-08	1.34848e-07
CD96	ENSG00000153283	340.427	2.30879	0.274368	8.41494	3.93093e-17	3.22254e-16
ZBED2	ENSG00000177494	41.3657	2.47291	0.358163	6.90444	5.04006e-12	2.83281e-11
AC055748.1	ENSG00000244720	33.8831	2.43517	0.345788	7.04239	1.88963e-12	1.09878e-11
C3orf52	ENSG00000114529	183.291	2.21393	0.253986	8.71672	2.86369e-18	2.54229e-17
GCSAM	ENSG00000174500	109.774	2.12452	0.220279	9.64468	5.17728e-22	5.99984e-21
AC128688.2	ENSG00000261488	51.5504	2.28796	0.29366	7.7912	6.63748e-15	4.62483e-14
SLC9C1	ENSG00000172139	81.1367	2.12888	0.261183	8.15092	3.61175e-16	2.76832e-15
BTLA	ENSG00000186265	199.185	3.06275	0.355206	8.62248	6.55216e-18	5.65864e-17
SIDT1-AS1	ENSG00000239453	10.8799	2.25054	0.40403	5.57024	2.54388e-08	1.03031e-07
VPS26AP1	ENSG00000240375	4.75923	2.07336	0.402122	5.15605	2.52214e-07	9.249e-07
AC093010.1	ENSG00000240487	11.8456	2.22254	0.401389	5.53714	3.07456e-08	1.23472e-07
TIGIT	ENSG00000181847	289.011	2.34545	0.281976	8.31789	8.95461e-17	7.15384e-16
IGSF11-AS1	ENSG00000239877	2.30077	2.47329	0.553154	4.47125	7.77649e-06	2.43334e-05
CD80	ENSG00000121594	126.374	2.46485	0.290663	8.48009	2.25014e-17	1.87313e-16
STXBP5L	ENSG00000145087	14.2586	2.10478	0.389571	5.40281	6.56051e-08	2.55839e-07
EAF2	ENSG00000145088	352.518	3.07469	0.281282	10.931	8.19681e-28	1.45402e-26
SLC15A2	ENSG00000163406	444.758	2.18364	0.261997	8.33459	7.77671e-17	6.23879e-16
ILDR1	ENSG00000145103	17.6291	2.07127	0.419958	4.93209	8.13528e-07	2.83382e-06
CD86	ENSG00000114013	1024.48	2.07644	0.19247	10.7884	3.90591e-27	6.63895e-26
GP9	ENSG00000169704	6.9276	2.54149	0.568913	4.46726	7.92267e-06	2.47763e-05
COL6A5	ENSG00000172752	67.6274	4.01602	0.50863	7.89576	2.88551e-15	2.07413e-14
BFSP2-AS1	ENSG00000249993	2.61587	2.76028	0.626733	4.40424	1.06155e-05	3.26778e-05
AC022296.1	ENSG00000214301	1.33627	2.3332	0.679281	3.43481	0.000592965	0.00145984
GPR171	ENSG00000174946	71.5677	2.52385	0.253765	9.94563	2.63514e-23	3.3778e-22
DWORF	ENSG00000240045	3.21204	3.07786	0.950105	3.23949	0.00119742	0.00281297
PLCH1	ENSG00000114805	34.199	2.16628	0.254361	8.51656	1.64362e-17	1.3841e-16
RPL6P7	ENSG00000239212	1.13137	2.10025	0.637315	3.29547	0.000982563	0.00233998
MRE11P1	ENSG00000242537	1.35354	2.0001	0.709143	2.82045	0.00479559	0.010193
LINC00880	ENSG00000243629	5.40187	2.36483	0.468583	5.04677	4.49348e-07	1.60858e-06
RARRES1	ENSG00000118849	919.877	2.12389	0.23072	9.20547	3.4018e-20	3.47172e-19
RNU2-31P	ENSG00000252763	11.3313	2.27377	0.324725	7.00214	2.52088e-12	1.45175e-11
LINC01192	ENSG00000241369	2.6361	2.75357	0.80131	3.43633	0.000589648	0.00145228
SI	ENSG00000090402	5.90263	3.1194	0.752551	4.1451	3.39663e-05	9.83477e-05
SAMD7	ENSG00000187033	2.42362	2.74395	0.63659	4.31038	1.62972e-05	4.9044e-05
AC008040.1	ENSG00000239219	11.4719	2.03928	0.391617	5.20732	1.91589e-07	7.12109e-07
BZW1P1	ENSG00000236686	4.10754	2.09259	0.383943	5.45025	5.02985e-08	1.98211e-07
RF00139	ENSG00000200355	5.08061	2.53876	0.359945	7.05319	1.74858e-12	1.01898e-11
RNU6-4P	ENSG00000206932	74.2608	2.37967	0.26483	8.98563	2.57259e-19	2.45909e-18
LAMP3	ENSG00000078081	135.841	3.51953	0.365298	9.63469	5.70659e-22	6.59095e-21
KLHL6	ENSG00000172578	973.953	2.16621	0.229208	9.45084	3.36112e-21	3.6741e-20
LINC01991	ENSG00000224187	2.43782	2.76096	0.578081	4.77607	1.78755e-06	6.00306e-06
CLDN16	ENSG00000113946	3.22647	2.27311	0.574067	3.95966	7.50571e-05	0.000208368
AC073365.1	ENSG00000223812	2.09569	2.15213	0.597459	3.60214	0.000315608	0.000807901
TFRC	ENSG00000072274	4352.05	2.6497	0.190683	13.8959	6.7119e-44	3.67096e-42
RNU7-18P	ENSG00000252174	14.3986	2.6331	0.316303	8.32462	8.45968e-17	6.77424e-16
BNIP3P41	ENSG00000248302	4.07812	2.79351	0.593284	4.70855	2.49484e-06	8.26147e-06
C4orf50	ENSG00000181215	30.2127	2.27189	0.429825	5.28561	1.25284e-07	4.74448e-07
AC113615.1	ENSG00000251408	8.64634	2.76623	0.503922	5.4894	4.03302e-08	1.60258e-07
LINC02498	ENSG00000283083	1.35118	2.24884	0.613855	3.66348	0.000248813	0.000646684
AC092546.1	ENSG00000249988	10.5432	3.07451	0.493088	6.23523	4.51126e-10	2.14734e-09
CD38	ENSG00000004468	1050.45	2.50091	0.248979	10.0447	9.6975e-24	1.28353e-22
NCAPG	ENSG00000109805	155.708	2.43051	0.210903	11.5243	9.95159e-31	2.18762e-29
GBA3	ENSG00000249948	15.6283	3.13392	0.516553	6.06698	1.30335e-09	5.9585e-09
CDC42P6	ENSG00000237350	17.0166	2.47807	0.354563	6.98909	2.76668e-12	1.5874e-11
AC097512.1	ENSG00000248837	7.55311	4.09698	0.673188	6.08593	1.15816e-09	5.32312e-09
AC114912.1	ENSG00000249645	2.70614	2.40726	0.705453	3.41235	0.000644042	0.00157725
MTND4P9	ENSG00000250050	5.12419	3.29917	0.472677	6.97976	2.9568e-12	1.69203e-11
SEL1L3	ENSG00000091490	2879.02	2.96732	0.268951	11.0329	2.6504e-28	4.87272e-27
AC092436.4	ENSG00000250541	24.7586	2.2528	0.323184	6.97065	3.15476e-12	1.80209e-11
AC109588.1	ENSG00000250038	1.38944	2.16537	0.801294	2.70234	0.00688532	0.0142225
AC092593.1	ENSG00000251113	1.40986	2.06893	0.908249	2.27793	0.0227305	0.042158
AC016687.3	ENSG00000250954	2.21877	2.31249	0.856838	2.69887	0.00695759	0.0143613
ARAP2	ENSG00000047365	1977.28	2.20641	0.179069	12.3216	6.93258e-35	2.0388e-33
DTHD1	ENSG00000197057	168.179	2.44918	0.305806	8.00895	1.15693e-15	8.57304e-15
AC104078.2	ENSG00000251438	2.46924	2.13669	0.516699	4.13528	3.54524e-05	0.000102459
LINC02505	ENSG00000248215	1.28498	2.16426	0.885321	2.4446	0.0145012	0.0280286
TLR10	ENSG00000174123	202.008	3.82425	0.391808	9.76051	1.66309e-22	2.00683e-21
TMEM156	ENSG00000121895	132.339	3.9941	0.390488	10.2285	1.47812e-24	2.06825e-23
RHOH	ENSG00000168421	362.004	2.52541	0.321837	7.84686	4.26585e-15	3.01971e-14
BEND4	ENSG00000188848	32.3123	2.50568	0.383371	6.53592	6.322e-11	3.246e-10
AC111006.1	ENSG00000285454	1.27813	2.0431	0.652071	3.13325	0.00172881	0.00396028
AC096734.1	ENSG00000251517	1.93484	2.34838	0.620077	3.78724	0.00015233	0.00040658
RNU6-838P	ENSG00000200269	3.96146	2.03746	0.415379	4.90506	9.33999e-07	3.22908e-06
RF00026	ENSG00000283499	3.16596	2.58489	0.448504	5.76337	8.24529e-09	3.50646e-08
CWH43	ENSG00000109182	5.11489	3.77392	0.82274	4.58702	4.49613e-06	1.44885e-05
PDCL2	ENSG00000163440	1.42944	2.10638	0.829104	2.54055	0.0110678	0.0219308
NMU	ENSG00000109255	2.89034	2.65456	0.590439	4.49591	6.9273e-06	2.18105e-05
AC017091.1	ENSG00000251339	1.65071	2.53338	0.847758	2.98833	0.00280509	0.00621273
ADGRL3-AS1	ENSG00000248692	1.22095	2.08869	0.914829	2.28314	0.0224219	0.0416436
STAP1	ENSG00000035720	94.1778	3.23412	0.366014	8.83607	9.91445e-19	9.08418e-18
TMPRSS11BNL	ENSG00000250026	2.54769	2.12909	0.830099	2.56487	0.0103215	0.0205881
TMPRSS11E	ENSG00000087128	2.45964	2.79161	0.628684	4.44041	8.97894e-06	2.78597e-05
UGT2B17	ENSG00000197888	23.095	6.0585	0.847507	7.14861	8.76621e-13	5.2227e-12
UGT2B15	ENSG00000196620	2.69534	3.13843	0.747178	4.20038	2.66467e-05	7.81351e-05
AC111000.4	ENSG00000250696	2.26399	2.56677	0.6766	3.79362	0.000148464	0.000396681
UGT2B11	ENSG00000213759	2.26322	2.78194	0.630999	4.40879	1.03951e-05	3.203e-05
UGT2A1	ENSG00000173610	1.27312	2.27192	0.892354	2.54598	0.010897	0.0216118
SULT1B1	ENSG00000173597	115.974	2.53746	0.293537	8.64443	5.40734e-18	4.70211e-17
SULT1E1	ENSG00000109193	2.94749	2.30018	0.594054	3.87201	0.000107943	0.000293947
CSN1S1	ENSG00000126545	844.203	5.04632	0.574737	8.78023	1.63138e-18	1.47448e-17
HTN1	ENSG00000126550	2.21348	2.63919	0.876055	3.01259	0.00259032	0.00576929
CSN1S2AP	ENSG00000234124	1.42326	2.08809	0.860934	2.42538	0.0152922	0.0294132
ODAM	ENSG00000109205	2.86991	3.45928	0.753834	4.58891	4.45557e-06	1.43665e-05
FDCSP	ENSG00000181617	10.6481	4.70093	0.794488	5.91692	3.28017e-09	1.4424e-08
OPRPN	ENSG00000171199	1.5363	2.33144	0.836181	2.7882	0.00530017	0.0111911
MUC7	ENSG00000171195	2.55063	2.45118	0.683289	3.58733	0.000334081	0.000853004
AMTN	ENSG00000187689	395.191	5.61845	0.561342	10.009	1.39195e-23	1.81973e-22
AMBN	ENSG00000178522	3.41838	3.0489	0.52856	5.7683	8.00735e-09	3.4092e-08
JCHAIN	ENSG00000132465	7050.15	6.76304	0.471085	14.3563	9.7287e-47	6.54572e-45
RASSF6	ENSG00000169435	197.64	2.16156	0.456884	4.7311	2.23311e-06	7.43122e-06
CXCL8	ENSG00000169429	643.162	7.72152	0.52837	14.6138	2.29216e-48	1.75913e-46
CXCL6	ENSG00000124875	109.156	5.3617	0.506368	10.5886	3.36759e-26	5.28394e-25
PF4V1	ENSG00000109272	13.1284	3.81494	0.542045	7.03805	1.94952e-12	1.13181e-11
CXCL1	ENSG00000163739	325.908	2.83834	0.338076	8.39558	4.63611e-17	3.78448e-16
PF4	ENSG00000163737	101.381	6.10265	0.545881	11.1794	5.14077e-29	1.00277e-27
PPBP	ENSG00000163736	571.76	4.58776	0.462033	9.92951	3.09782e-23	3.94557e-22
CXCL5	ENSG00000163735	52.8982	5.20158	0.507959	10.2401	1.31044e-24	1.83953e-23
CXCL3	ENSG00000163734	86.2384	2.55867	0.302524	8.45774	2.726e-17	2.25713e-16
CXCL2	ENSG00000081041	163.204	2.49384	0.275942	9.03756	1.60214e-19	1.55689e-18
AREG	ENSG00000109321	19.3333	3.63972	0.474973	7.663	1.81635e-14	1.22968e-13
LINC02562	ENSG00000260265	1.64903	2.23009	0.86283	2.58463	0.00974847	0.0195655
CXCL9	ENSG00000138755	2199.2	4.46974	0.436242	10.246	1.23339e-24	1.73239e-23
CXCL10	ENSG00000169245	1072.77	4.91302	0.43863	11.2008	4.03951e-29	7.9442e-28
CXCL11	ENSG00000169248	163.435	4.14523	0.449369	9.22454	2.84771e-20	2.92241e-19
CXCL13	ENSG00000156234	402.928	6.14486	0.540958	11.3592	6.67414e-30	1.38465e-28
KPNA2P1	ENSG00000236530	2.20936	2.55627	0.51599	4.9541	7.26671e-07	2.54141e-06
PLAC8	ENSG00000145287	158.173	2.55994	0.317803	8.05511	7.94043e-16	5.94553e-15
AC021192.1	ENSG00000249171	1.54824	2.24429	0.627546	3.57629	0.000348503	0.000887889
AC093895.1	ENSG00000249001	10.3267	2.65719	0.43895	6.0535	1.41732e-09	6.45921e-09
IBSP	ENSG00000029559	5.74438	2.72506	0.549865	4.95587	7.20069e-07	2.52053e-06
SPP1	ENSG00000118785	4151.71	4.9547	0.433018	11.4423	2.57122e-30	5.4668e-29
MMRN1	ENSG00000138722	928.829	2.18485	0.290252	7.52744	5.17455e-14	3.39074e-13
GRID2	ENSG00000152208	10.6537	2.01486	0.537243	3.75037	0.000176575	0.000467648
DAPP1	ENSG00000070190	685.869	2.5133	0.199032	12.6276	1.48697e-36	4.90201e-35
MTND5P5	ENSG00000251149	21.3265	2.92327	0.394331	7.41324	1.23254e-13	7.83979e-13
SLC39A8	ENSG00000138821	1911.44	3.05463	0.215878	14.1498	1.87337e-45	1.14323e-43
AC004052.1	ENSG00000251170	3.83274	2.56191	0.621511	4.12207	3.75478e-05	0.000108234
AC096577.1	ENSG00000248373	2.28822	2.00843	0.657174	3.05616	0.00224193	0.00504321
RNU6-733P	ENSG00000222691	8.23878	2.09955	0.328644	6.38853	1.67486e-10	8.28297e-10
LEF1	ENSG00000138795	243.003	2.51016	0.238747	10.5139	7.4538e-26	1.14044e-24
LEF1-AS1	ENSG00000232021	14.0269	2.06609	0.288511	7.16124	7.99494e-13	4.77447e-12
CIR1P2	ENSG00000250215	1.76346	2.42939	0.694191	3.4996	0.000465962	0.00116493
NDST3	ENSG00000164100	5.7405	2.74278	0.50304	5.45241	4.96906e-08	1.95879e-07
IL2	ENSG00000109471	1.82244	2.04834	0.591974	3.46019	0.000539794	0.00133739
IL21	ENSG00000138684	6.72408	4.69662	0.641187	7.32489	2.39101e-13	1.48635e-12
IL21-AS1	ENSG00000227145	15.7887	4.03866	0.541986	7.4516	9.22133e-14	5.92592e-13
LINC02465	ENSG00000249618	2.76504	2.01054	0.730983	2.75046	0.00595113	0.0124472
AC093831.2	ENSG00000280059	1.35566	2.36136	0.951695	2.48121	0.0130937	0.0255388
AC107463.1	ENSG00000248434	1.52963	2.40896	0.87282	2.75997	0.00578059	0.0121173
SLC7A11-AS1	ENSG00000250033	11.2938	2.0564	0.374922	5.48487	4.13784e-08	1.64287e-07
SLC7A11	ENSG00000151012	110.521	3.01774	0.264855	11.3939	4.48207e-30	9.37988e-29
MGAT4D	ENSG00000205301	3.65748	2.96869	0.755275	3.93061	8.47322e-05	0.000233686
AC104819.3	ENSG00000270265	2.70697	2.18406	0.576413	3.78906	0.000151219	0.000403729
AC107074.1	ENSG00000249184	1.26511	2.05445	0.807417	2.54448	0.0109442	0.0216975
AC097375.1	ENSG00000248991	3.24238	3.41813	0.667799	5.1185	3.0797e-07	1.12054e-06
LINC02273	ENSG00000245954	13.7532	3.10443	0.441921	7.02484	2.1431e-12	1.2397e-11
MIR3140	ENSG00000264678	44.0626	2.62178	0.256803	10.2093	1.80153e-24	2.50906e-23
AC106882.1	ENSG00000248571	50.9134	2.84649	0.31001	9.18193	4.23453e-20	4.28509e-19
TLR2	ENSG00000137462	2401.55	2.33033	0.192121	12.1295	7.36768e-34	2.01252e-32
AC020703.1	ENSG00000249309	12.9352	2.30393	0.297792	7.73671	1.02021e-14	7.01987e-14
MTND5P9	ENSG00000248748	1.15932	2.01527	0.893268	2.25606	0.0240668	0.0443978
ASIC5	ENSG00000256394	1.94587	2.45218	0.619778	3.95654	7.60429e-05	0.000211044
APELA	ENSG00000248329	5.4792	3.61026	0.684651	5.27314	1.34108e-07	5.06656e-07
AC106872.7	ENSG00000249617	6.9113	3.0081	0.385104	7.81115	5.66672e-15	3.96977e-14
ASB5	ENSG00000164122	5.64128	3.35996	0.66622	5.04332	4.57513e-07	1.63549e-06
NEIL3	ENSG00000109674	82.593	3.7918	0.304962	12.4337	1.71482e-35	5.2424e-34
AC027627.1	ENSG00000249084	2.9061	2.26917	0.473581	4.79152	1.65519e-06	5.57651e-06
LINC02362	ENSG00000249096	208.101	2.95135	0.343647	8.58831	8.82615e-18	7.55856e-17
MIR3945HG	ENSG00000251230	17.0127	2.05839	0.355491	5.79027	7.0273e-09	3.00876e-08
MIR3945	ENSG00000266698	2.02965	2.49135	0.612008	4.07078	4.68554e-05	0.00013369
TERT	ENSG00000164362	3.1426	2.97085	0.649739	4.57236	4.82251e-06	1.54768e-05
LINC01020	ENSG00000215231	1.60891	2.4848	0.850213	2.92257	0.0034716	0.00756421
UBE2QL1	ENSG00000215218	23.0881	3.08261	0.387307	7.9591	1.73298e-15	1.26733e-14
LINC02218	ENSG00000249662	2.72332	3.27104	0.720035	4.5429	5.54858e-06	1.7671e-05
RPL36AP21	ENSG00000240785	4.32117	2.03641	0.373299	5.45517	4.8926e-08	1.92976e-07
LINC02100	ENSG00000248693	11.5134	2.47018	0.335223	7.36875	1.7223e-13	1.08215e-12
AC113347.4	ENSG00000251033	1.48722	2.3745	0.940639	2.52435	0.0115913	0.0228697
AC010343.3	ENSG00000250697	5.37808	2.78971	0.55975	4.98385	6.23311e-07	2.19707e-06
LINC02120	ENSG00000248279	6.16521	3.81065	0.606849	6.2794	3.3989e-10	1.63604e-09
AC034223.1	ENSG00000249102	1.68105	2.35752	0.793107	2.97252	0.0029537	0.00651151
AC034223.2	ENSG00000251281	2.22255	2.54404	0.739349	3.44093	0.000579726	0.00142894
IL7R	ENSG00000168685	1688.18	3.37716	0.292376	11.5507	7.31855e-31	1.6267e-29
UGT3A1	ENSG00000145626	2.97135	2.13264	0.78016	2.73359	0.00626482	0.0130493
UGT3A2	ENSG00000168671	3.31347	2.91289	0.592155	4.91914	8.69272e-07	3.01486e-06
GOLGA5P1	ENSG00000251215	82.0598	2.65305	0.236853	11.2012	4.02068e-29	7.91041e-28
GZMK	ENSG00000113088	94.8021	3.66062	0.362324	10.1032	5.34904e-24	7.20588e-23
GZMA	ENSG00000145649	223.758	2.81145	0.307925	9.13029	6.83148e-20	6.81386e-19
RPL17P22	ENSG00000243592	2.37545	2.41184	0.441245	5.46599	4.60332e-08	1.81881e-07
GAPT	ENSG00000175857	157.586	2.31144	0.278731	8.2927	1.10703e-16	8.77246e-16
AC008814.1	ENSG00000271257	2.19608	2.22343	0.584409	3.80458	0.000142047	0.000380682
CD180	ENSG00000134061	665.864	2.27519	0.242788	9.37112	7.17643e-21	7.65965e-20
RPS27P14	ENSG00000244717	15.1019	3.31673	0.350525	9.4622	3.01536e-21	3.30367e-20
TMEM171	ENSG00000157111	5.95537	2.34175	0.385697	6.07148	1.26741e-09	5.79914e-09
RNU6-658P	ENSG00000207336	7.82543	2.03199	0.267454	7.59756	3.01774e-14	2.01013e-13
F2RL1	ENSG00000164251	21.2778	2.55587	0.338494	7.55069	4.32962e-14	2.85463e-13
RNY3P1	ENSG00000201955	97.3965	2.02505	0.309638	6.54008	6.14872e-11	3.15974e-10
ANKRD34B	ENSG00000189127	3.37307	2.22019	0.525856	4.22205	2.42089e-05	7.13139e-05
AC026782.2	ENSG00000248870	6.06768	2.46303	0.40391	6.09796	1.07431e-09	4.95437e-09
VCAN-AS1	ENSG00000249835	219.807	2.111	0.21099	10.0052	1.44542e-23	1.88708e-22
HAPLN1	ENSG00000145681	102.271	3.40849	0.421812	8.0806	6.44513e-16	4.85927e-15
LINC02059	ENSG00000250544	2.27051	2.11996	0.618644	3.42679	0.000610756	0.00150126
AC093281.2	ENSG00000251093	4.06106	2.14657	0.490668	4.3748	1.21542e-05	3.71591e-05
LUCAT1	ENSG00000248323	189.038	2.90256	0.306101	9.48237	2.48578e-21	2.74288e-20
LIX1	ENSG00000145721	24.8321	3.0133	0.363341	8.29332	1.1013e-16	8.72997e-16
PDZPH1P	ENSG00000226926	8.12461	2.29377	0.403952	5.67832	1.36027e-08	5.66573e-08
AC008505.1	ENSG00000283462	4.92892	2.53093	0.479853	5.27438	1.33203e-07	5.03365e-07
AC099520.1	ENSG00000251574	1.99383	2.46359	0.739359	3.33206	0.000862048	0.00207242
AC010468.1	ENSG00000214784	8.05603	2.34558	0.306226	7.65962	1.86478e-14	1.26069e-13
CAMK4	ENSG00000152495	286.368	2.1126	0.236155	8.94581	3.69236e-19	3.48981e-18
AC010468.2	ENSG00000249318	7.89223	2.81985	0.454529	6.20389	5.50835e-10	2.60643e-09
AC010275.1	ENSG00000248268	8.80032	2.74982	0.421314	6.52677	6.72015e-11	3.44012e-10
NREP-AS1	ENSG00000250095	4.50506	2.21956	0.507514	4.3734	1.22326e-05	3.73868e-05
AC137549.1	ENSG00000251014	2.34694	2.85373	0.728801	3.91565	9.0161e-05	0.000247818
LINC02147	ENSG00000249797	5.33116	2.45717	0.455676	5.39238	6.95324e-08	2.70472e-07
LMNB1-DT	ENSG00000251072	2.19711	2.49972	0.56427	4.43	9.42336e-06	2.91595e-05
LMNB1	ENSG00000113368	355.185	2.13327	0.218318	9.7714	1.49374e-22	1.81206e-21
MEGF10	ENSG00000145794	276.977	2.34517	0.311546	7.52755	5.17031e-14	3.38843e-13
AC010424.1	ENSG00000249577	5.15445	3.77456	0.548073	6.88696	5.69957e-12	3.1904e-11
TIFAB	ENSG00000255833	55.8252	2.0985	0.361609	5.80322	6.50533e-09	2.79376e-08
AC022092.1	ENSG00000249639	2.33184	2.3088	0.584032	3.95321	7.71097e-05	0.000213781
SNORA74A	ENSG00000200959	1647.41	3.40583	0.26917	12.6531	1.07603e-36	3.56935e-35
MZB1	ENSG00000170476	1186.2	6.14181	0.511389	12.01	3.14678e-33	8.20763e-32
HAUS1P1	ENSG00000251453	25.0977	2.34686	0.265401	8.84267	9.34555e-19	8.58588e-18
VTRNA1-1	ENSG00000199990	7.40693	3.98543	0.493811	8.07075	6.9867e-16	5.24879e-15
VTRNA1-3	ENSG00000202515	38.5588	3.85424	0.356692	10.8055	3.24185e-27	5.53771e-26
C5orf46	ENSG00000178776	2.239	2.99721	0.942258	3.18088	0.00146829	0.00340117
AC008725.1	ENSG00000270442	3.5022	2.77791	0.682813	4.06833	4.73505e-05	0.000135047
ITK	ENSG00000113263	529.126	2.75296	0.274137	10.0423	9.93396e-24	1.3141e-22
AC008676.2	ENSG00000251405	44.4036	2.32749	0.29855	7.79597	6.3918e-15	4.45948e-14
AC025437.4	ENSG00000253673	5.16219	2.13518	0.406393	5.25398	1.48845e-07	5.59783e-07
AC025437.6	ENSG00000254047	3.28809	2.1448	0.447322	4.79476	1.62867e-06	5.49256e-06
GABRA6	ENSG00000145863	2.78667	2.20047	0.565892	3.8885	0.000100864	0.000275625
GABRG2	ENSG00000113327	12.4526	2.53603	0.563604	4.49967	6.80583e-06	2.14486e-05
HMMR	ENSG00000072571	91.7745	2.59909	0.26618	9.76444	1.59991e-22	1.93449e-21
AC026403.1	ENSG00000229119	11.6465	2.02636	0.313229	6.46926	9.84808e-11	4.96921e-10
RPL10P9	ENSG00000233913	235.367	2.54724	0.405687	6.27883	3.4112e-10	1.64131e-09
C5orf58	ENSG00000234511	91.1179	2.06086	0.197016	10.4604	1.31356e-25	1.9708e-24
AC034199.1	ENSG00000250274	5.32435	2.49737	0.453518	5.50665	3.65718e-08	1.4588e-07
LINC01411	ENSG00000249306	65.8094	2.7427	0.433511	6.3267	2.50453e-10	1.21863e-09
GAPDHP71	ENSG00000213376	7.93601	2.30278	0.484078	4.75705	1.96443e-06	6.57084e-06
RNU6-226P	ENSG00000200648	3.47304	2.72557	0.461439	5.90666	3.49109e-09	1.5322e-08
OR1X5P	ENSG00000214351	2.35841	2.26358	0.523653	4.32267	1.54153e-05	4.65125e-05
AL035696.3	ENSG00000263667	1.74953	2.35591	0.680632	3.46135	0.000537469	0.00133224
IRF4	ENSG00000137265	1921.16	3.89451	0.356747	10.9167	9.58761e-28	1.69322e-26
FOXQ1	ENSG00000164379	3.42463	2.51982	0.658298	3.82779	0.000129301	0.000348412
TXNDC5	ENSG00000239264	314.818	2.01956	0.269404	7.4964	6.55956e-14	4.26567e-13
OFCC1	ENSG00000181355	2.75419	2.73995	0.72892	3.75891	0.000170652	0.000452864
AL157373.2	ENSG00000229896	19.2402	2.18767	0.386592	5.65885	1.52391e-08	6.31605e-08
CD83	ENSG00000112149	490.918	2.16753	0.224486	9.65553	4.65727e-22	5.41684e-21
RIPOR2	ENSG00000111913	1396.33	2.37591	0.271226	8.75987	1.95473e-18	1.7545e-17
MTCO2P33	ENSG00000217083	9.74977	2.26007	0.395718	5.71131	1.1211e-08	4.70881e-08
ASS1P1	ENSG00000220517	40.4049	2.28901	0.343263	6.66838	2.58634e-11	1.37458e-10
RN7SL334P	ENSG00000244618	9.31851	2.33633	0.396865	5.88696	3.93376e-09	1.72034e-08
HIST1H3B	ENSG00000274267	346.899	2.20455	0.287635	7.66441	1.79651e-14	1.21643e-13
HIST1H2AB	ENSG00000278463	78.8684	2.25357	0.271843	8.28998	1.13269e-16	8.96992e-16
HIST1H2BB	ENSG00000276410	147.344	2.31346	0.251397	9.20244	3.49915e-20	3.56576e-19
HIST1H2APS5	ENSG00000234816	6.1652	3.65652	0.485607	7.52979	5.08239e-14	3.33217e-13
HIST1H3C	ENSG00000278272	197.723	2.10259	0.287644	7.3097	2.67748e-13	1.65906e-12
HIST1H1T	ENSG00000187475	2.75779	2.10204	0.524971	4.0041	6.22544e-05	0.000174656
HIST1H1PS1	ENSG00000216331	4.36717	2.1832	0.434248	5.02753	4.96833e-07	1.76776e-06
AL031777.3	ENSG00000282988	8.5615	2.87447	0.412072	6.97565	3.04465e-12	1.74127e-11
HIST1H2APS3	ENSG00000218281	3.02421	3.31317	0.740944	4.47156	7.7651e-06	2.4301e-05
HIST1H3F	ENSG00000277775	176.106	2.22183	0.293154	7.57904	3.48116e-14	2.30791e-13
HIST1H2BH	ENSG00000275713	213.581	2.30491	0.29564	7.79633	6.3734e-15	4.44793e-14
HIST1H3G	ENSG00000273983	167.608	2.41051	0.319625	7.54167	4.63985e-14	3.05288e-13
HIST1H2APS4	ENSG00000218690	1.76149	2.65138	0.551457	4.80796	1.5248e-06	5.15715e-06
HIST1H2AG	ENSG00000196787	306.246	2.24961	0.242481	9.27746	1.7357e-20	1.80557e-19
MIR3143	ENSG00000265565	2.42964	2.97696	0.541467	5.49795	3.84239e-08	1.52962e-07
PRSS16	ENSG00000112812	12.9401	2.0463	0.453667	4.51057	6.46531e-06	2.04171e-05
HIST1H2BM	ENSG00000273703	96.1396	2.42885	0.315503	7.69834	1.3784e-14	9.39689e-14
HIST1H2AL	ENSG00000276903	93.2159	2.44001	0.281011	8.68297	3.85576e-18	3.39038e-17
HIST1H3J	ENSG00000197153	80.1815	3.41181	0.35417	9.63324	5.78734e-22	6.68261e-21
HIST1H2BO	ENSG00000274641	119.015	2.73755	0.289101	9.46919	2.82033e-21	3.0992e-20
OR2B2	ENSG00000168131	1.97498	2.6574	0.650182	4.08716	4.36686e-05	0.000124947
OR2B6	ENSG00000124657	1.5524	2.33012	0.629813	3.69971	0.000215849	0.00056539
GPX5	ENSG00000224586	1.55078	2.56193	0.993497	2.5787	0.00991732	0.0198661
LINC01623	ENSG00000225595	5.45816	3.35615	0.535719	6.26475	3.73414e-10	1.78969e-09
OR2J3	ENSG00000204701	3.72744	2.03746	0.63378	3.21477	0.0013055	0.00304912
OR2B4P	ENSG00000197171	2.21931	2.74588	0.760012	3.61294	0.000302743	0.000777002
OR2I1P	ENSG00000237988	149.022	4.27314	0.42732	9.99985	1.52633e-23	1.98729e-22
TRIM40	ENSG00000204614	2.29704	2.90936	0.706278	4.11928	3.8005e-05	0.000109493
PPIAP9	ENSG00000219797	2.4065	2.54534	0.497179	5.11957	3.06238e-07	1.11466e-06
LTA	ENSG00000226979	12.404	2.01665	0.391647	5.14916	2.61657e-07	9.58065e-07
HLA-DRA	ENSG00000204287	40977.5	2.45997	0.221803	11.0908	1.39016e-28	2.61697e-27
RNU1-61P	ENSG00000251916	5.64431	2.03252	0.400616	5.0735	3.90569e-07	1.40688e-06
HLA-DQA1	ENSG00000196735	6920.06	2.46018	0.250328	9.8278	8.54638e-23	1.05436e-21
HLA-DQA2	ENSG00000237541	1661	3.307	0.383967	8.61273	7.13413e-18	6.15349e-17
HLA-DOB	ENSG00000241106	108.267	2.56894	0.325858	7.88362	3.18029e-15	2.27816e-14
HLA-DPA1	ENSG00000231389	17224.2	2.10749	0.206933	10.1844	2.32702e-24	3.21387e-23
HLA-DPB2	ENSG00000224557	18.2853	3.10176	0.400537	7.74402	9.63216e-15	6.64485e-14
AL033519.2	ENSG00000219023	23.3785	2.25701	0.283729	7.95478	1.79452e-15	1.31074e-14
LINC02520	ENSG00000204110	7.4082	2.9889	0.466941	6.40104	1.54327e-10	7.65743e-10
AL353597.2	ENSG00000229559	4.46876	2.59744	0.538757	4.82116	1.42724e-06	4.84082e-06
AL353597.1	ENSG00000227920	6.76056	2.52415	0.466547	5.41029	6.29232e-08	2.4596e-07
AL353597.3	ENSG00000279942	5.38588	2.35468	0.506371	4.6501	3.31769e-06	1.08463e-05
DNAH8	ENSG00000124721	50.7745	3.34654	0.367245	9.11255	8.04697e-20	7.97646e-19
AL034345.2	ENSG00000231150	1.85643	2.8176	0.712836	3.95267	7.72856e-05	0.00021422
TREML2	ENSG00000112195	46.8029	2.46551	0.308362	7.9955	1.29047e-15	9.53606e-15
TREM1	ENSG00000124731	1718.93	2.28542	0.253285	9.02311	1.8283e-19	1.77093e-18
C6orf223	ENSG00000181577	6.31314	2.0349	0.530126	3.83851	0.000123781	0.000334401
PLA2G7	ENSG00000146070	85.3687	3.82831	0.376143	10.1778	2.49117e-24	3.43367e-23
MEP1A	ENSG00000112818	2.20937	2.07122	0.617789	3.35264	0.000800453	0.00193348
CRISP1	ENSG00000124812	2.09893	2.33315	0.81701	2.85572	0.00429391	0.00920705
AL135908.1	ENSG00000230472	1.30998	2.30904	0.970988	2.37803	0.0174054	0.0330732
TFAP2D	ENSG00000008197	1.4845	2.14313	0.947163	2.26268	0.0236555	0.043713
AL049555.1	ENSG00000261116	5.05257	4.07306	0.901217	4.51951	6.19817e-06	1.96135e-05
COL19A1	ENSG00000082293	106.458	2.09285	0.429801	4.86934	1.1197e-06	3.83983e-06
TTK	ENSG00000112742	86.3829	2.32897	0.239683	9.71686	2.55544e-22	3.04154e-21
AL139042.1	ENSG00000234426	4.30288	2.54607	0.737134	3.45401	0.000552324	0.00136631
Z97206.2	ENSG00000237567	9.15838	4.38837	0.573673	7.64961	2.0159e-14	1.36055e-13
Z97206.1	ENSG00000219088	11.1002	4.09721	0.583304	7.02414	2.15381e-12	1.24515e-11
AL591518.1	ENSG00000284999	13.2937	4.62813	0.595235	7.77531	7.52627e-15	5.22666e-14
PRDM1	ENSG00000057657	1033.98	2.40841	0.274256	8.78161	1.61152e-18	1.45681e-17
AL022067.1	ENSG00000269919	32.6045	3.28232	0.362294	9.05981	1.30682e-19	1.27742e-18
SLC22A16	ENSG00000004809	19.1304	3.12215	0.368122	8.4813	2.22701e-17	1.85517e-16
SLC16A10	ENSG00000112394	612.112	2.6228	0.285022	9.20208	3.51085e-20	3.57541e-19
RNU6-960P	ENSG00000200926	8.62223	2.30164	0.427083	5.3892	7.07724e-08	2.75072e-07
AL360227.1	ENSG00000231046	2.46446	2.47034	0.561331	4.40086	1.07822e-05	3.3163e-05
LINC02541	ENSG00000230943	11.5201	2.99537	0.408651	7.3299	2.30317e-13	1.43342e-12
THEMIS	ENSG00000172673	284.662	2.48324	0.284802	8.71919	2.802e-18	2.48844e-17
MRPS17P5	ENSG00000274493	4.92201	2.61924	0.504698	5.18971	2.10621e-07	7.79647e-07
MOXD1	ENSG00000079931	95.9654	2.98655	0.275324	10.8474	2.05113e-27	3.56724e-26
VNN3	ENSG00000093134	52.8291	5.5915	0.455541	12.2744	1.24252e-34	3.57522e-33
VNN2	ENSG00000112303	324.971	3.58619	0.267469	13.4078	5.43993e-41	2.4318e-39
AL032821.1	ENSG00000234484	6.55161	2.42494	0.440022	5.51096	3.56879e-08	1.42449e-07
AL596188.1	ENSG00000227723	1.79738	2.56406	0.704535	3.63937	0.000273307	0.000705644
AL121970.1	ENSG00000236389	3.19018	3.39497	0.64156	5.29174	1.21157e-07	4.59764e-07
IL22RA2	ENSG00000164485	3.15179	3.27101	0.685035	4.77496	1.79744e-06	6.03374e-06
AL356234.2	ENSG00000230533	2.24818	2.76638	0.669676	4.13092	3.61308e-05	0.000104363
AL356234.3	ENSG00000283265	1.66324	2.53371	0.597742	4.23881	2.24711e-05	6.64845e-05
AL591468.1	ENSG00000226004	5.78824	3.57167	0.570597	6.25953	3.86146e-10	1.84886e-09
LINC02528	ENSG00000229922	1.43559	2.12731	0.610155	3.4865	0.000489382	0.0012191
AL158850.2	ENSG00000272446	6.28875	2.07156	0.36175	5.7265	1.02523e-08	4.32316e-08
ULBP1	ENSG00000111981	8.84699	2.82144	0.421742	6.68997	2.2322e-11	1.19258e-10
RAET1K	ENSG00000218358	2.28703	2.58691	0.590875	4.3781	1.19718e-05	3.66224e-05
IPCEF1	ENSG00000074706	193.236	2.1728	0.228207	9.52117	1.71244e-21	1.91288e-20
AL445220.1	ENSG00000237593	9.15354	2.71979	0.395822	6.87125	6.36432e-12	3.54925e-11
SLC22A2	ENSG00000112499	5.03262	3.01021	0.567351	5.30574	1.1222e-07	4.27303e-07
AL450345.1	ENSG00000227455	1.39145	2.07227	0.877893	2.3605	0.0182501	0.0345265
CCR6	ENSG00000112486	14.2025	2.12737	0.399478	5.32537	1.00745e-07	3.85263e-07
AL121935.2	ENSG00000284914	8.07508	2.16673	0.437533	4.95216	7.33942e-07	2.56647e-06
TCP10L2	ENSG00000166984	1.65175	2.18554	0.710297	3.07693	0.00209142	0.00472569
AC004852.2	ENSG00000278254	1.81065	2.77721	0.934539	2.97174	0.00296115	0.00652672
AC005019.1	ENSG00000213875	6.25549	2.49293	0.35901	6.94391	3.81382e-12	2.16362e-11
MACC1-AS1	ENSG00000228598	3.33752	2.0903	0.430984	4.85006	1.23425e-06	4.21007e-06
STEAP1B	ENSG00000105889	25.7648	2.3123	0.279761	8.26528	1.39363e-16	1.09765e-15
AC002480.1	ENSG00000225541	4.16933	2.48436	0.518238	4.79386	1.63605e-06	5.51668e-06
IL6	ENSG00000136244	125.357	3.9678	0.399228	9.93868	2.82554e-23	3.61125e-22
NEUROD6	ENSG00000164600	1.25491	2.04028	0.915682	2.22815	0.0258706	0.0473466
TBX20	ENSG00000164532	4.3169	2.57484	0.489956	5.25525	1.47823e-07	5.56246e-07
ANLN	ENSG00000011426	283.939	2.53398	0.242747	10.4388	1.64966e-25	2.45934e-24
GPR141	ENSG00000187037	120.449	2.3313	0.258222	9.02829	1.74381e-19	1.6908e-18
TRGC2	ENSG00000227191	64.1284	2.39159	0.316611	7.55371	4.2303e-14	2.7926e-13
TRGV10	ENSG00000211694	16.9354	2.19838	0.360969	6.09022	1.12756e-09	5.19196e-09
HECW1-IT1	ENSG00000181211	2.44818	2.79459	0.654952	4.26687	1.98238e-05	5.90456e-05
AC096582.3	ENSG00000283247	1.27507	2.14182	0.923053	2.32036	0.0203212	0.0380788
LINC01447	ENSG00000236078	1.67901	2.09139	0.650791	3.21361	0.0013108	0.00306044
MTND5P7	ENSG00000230531	1.3941	2.27882	0.921421	2.47315	0.0133927	0.0260722
AC092100.1	ENSG00000225718	1.19344	2.06623	0.770349	2.6822	0.00731402	0.0150318
AC003984.1	ENSG00000235139	3.33197	2.79474	0.628113	4.44943	8.60991e-06	2.67875e-05
STEAP1	ENSG00000164647	524.978	2.23229	0.214789	10.393	2.66908e-25	3.92354e-24
HEPACAM2	ENSG00000188175	4.3754	2.39646	0.495535	4.83611	1.32405e-06	4.50614e-06
TAC1	ENSG00000006128	38.1753	3.89469	0.591507	6.58435	4.56879e-11	2.37738e-10
BHLHA15	ENSG00000180535	31.3803	2.1143	0.555358	3.80709	0.000140612	0.000377067
LNCPRESS1	ENSG00000232301	1.45896	2.23994	0.88583	2.52864	0.0114506	0.0226155
NAMPT	ENSG00000105835	6779.49	2.77712	0.242453	11.4543	2.23862e-30	4.7851e-29
AC004917.1	ENSG00000243797	12.0065	2.45983	0.366727	6.70753	1.97947e-11	1.06086e-10
LINC02577	ENSG00000228742	34.8106	2.27416	0.286759	7.93056	2.18153e-15	1.58233e-14
GPR85	ENSG00000164604	87.7306	2.183	0.185168	11.7893	4.43302e-32	1.06851e-30
PPP1R3A	ENSG00000154415	6.82683	3.75428	0.843978	4.44831	8.65481e-06	2.69167e-05
ASZ1	ENSG00000154438	1.86387	2.37633	0.795286	2.98802	0.0028079	0.00621809
LINC02476	ENSG00000225546	2.95171	2.13209	0.578352	3.6865	0.00022736	0.000593564
WNT16	ENSG00000002745	26.2428	2.2676	0.314026	7.22106	5.15837e-13	3.12447e-12
SLC13A1	ENSG00000081800	3.61133	2.25472	0.699374	3.22391	0.00126453	0.00296055
SMKR1	ENSG00000240204	10.9007	2.58829	0.36438	7.10329	1.21826e-12	7.17873e-12
AC009365.1	ENSG00000183470	1.2834	2.04073	0.735237	2.77561	0.00550984	0.0115909
AC078842.2	ENSG00000231114	8.03942	2.29437	0.372036	6.16707	6.95677e-10	3.26186e-09
ATP6V0A4	ENSG00000105929	2.37964	2.69219	0.722266	3.72742	0.000193449	0.000509722
MGAM	ENSG00000257335	263.288	3.56417	0.366979	9.7122	2.67503e-22	3.176e-21
MGAM2	ENSG00000257743	21.9977	3.71657	0.443822	8.37402	5.56842e-17	4.51174e-16
TRBV2	ENSG00000226660	10.542	3.95551	0.511255	7.73687	1.01894e-14	7.01315e-14
TRBV3-1	ENSG00000237702	8.657	3.15459	0.482492	6.53812	6.22954e-11	3.20092e-10
TRBV4-1	ENSG00000211710	5.02547	3.86016	0.580737	6.647	2.9912e-11	1.58048e-10
TRBV5-1	ENSG00000211734	16.0153	3.04837	0.435691	6.99662	2.6221e-12	1.50751e-11
TRBV6-1	ENSG00000211706	4.76839	3.21388	0.562383	5.71476	1.0986e-08	4.61834e-08
TRBV4-2	ENSG00000211745	6.20834	3.1948	0.524646	6.08943	1.13311e-09	5.216e-09
TRBV6-2	ENSG00000283063	4.8634	2.84253	0.514537	5.52444	3.30545e-08	1.32323e-07
TRBV7-2	ENSG00000282939	14.144	2.86825	0.436578	6.56985	5.03656e-11	2.61002e-10
TRBV7-3	ENSG00000211714	6.22967	2.38445	0.396753	6.00993	1.85607e-09	8.35867e-09
TRBV9	ENSG00000211716	7.53418	2.3118	0.417044	5.54331	2.96811e-08	1.19427e-07
TRBV10-2	ENSG00000229769	2.67846	2.72956	0.613708	4.44766	8.68103e-06	2.69878e-05
TRBV11-2	ENSG00000241657	5.32126	2.13199	0.496988	4.28982	1.78819e-05	5.35408e-05
TRBV6-5	ENSG00000211721	8.05393	3.13562	0.46286	6.77444	1.2489e-11	6.80504e-11
TRBV7-4	ENSG00000253409	2.42368	2.23154	0.536462	4.15974	3.18608e-05	9.25643e-05
TRBV5-4	ENSG00000230099	8.28867	2.6679	0.454268	5.87297	4.28044e-09	1.8667e-08
TRBV6-6	ENSG00000211724	4.66472	2.1887	0.4928	4.44137	8.93895e-06	2.77428e-05
TRBV5-5	ENSG00000211725	3.2913	2.58093	0.549425	4.69751	2.63347e-06	8.69771e-06
TRBV7-6	ENSG00000211727	4.64782	2.20063	0.472131	4.66106	3.14584e-06	1.0314e-05
TRBV7-7	ENSG00000253291	2.61109	2.59413	0.570999	4.54313	5.54239e-06	1.76536e-05
TRBV5-7	ENSG00000211731	1.55785	2.14082	0.598853	3.57486	0.000350411	0.000892182
TRBV7-9	ENSG00000278030	15.7937	2.77548	0.403674	6.87554	6.1756e-12	3.44881e-11
TRBV10-3	ENSG00000275791	6.78273	3.54363	0.519023	6.8275	8.64058e-12	4.77317e-11
TRBV11-3	ENSG00000276597	1.70598	2.50373	0.666659	3.75563	0.000172903	0.000458531
TRBV12-3	ENSG00000274752	5.10733	3.22939	0.546369	5.91065	3.40768e-09	1.49723e-08
TRBV12-4	ENSG00000276953	6.96211	2.90691	0.520602	5.58375	2.35389e-08	9.56105e-08
TRBV12-5	ENSG00000275158	2.56475	2.1294	0.577262	3.68878	0.000225329	0.000588883
TRBV14	ENSG00000275743	3.97424	2.47947	0.537286	4.61482	3.93441e-06	1.27641e-05
TRBV15	ENSG00000276819	4.56049	3.37698	0.545949	6.18552	6.18987e-10	2.91618e-09
TRBV18	ENSG00000276557	8.84146	3.34603	0.49536	6.75474	1.43094e-11	7.75729e-11
TRBV19	ENSG00000211746	18.3667	2.88809	0.409183	7.05818	1.68699e-12	9.84289e-12
TRBV20-1	ENSG00000211747	25.285	2.57319	0.39289	6.5494	5.77685e-11	2.97693e-10
TRBV21-1	ENSG00000251578	3.66585	2.00276	0.565428	3.54201	0.000397084	0.00100409
TRBV23-1	ENSG00000211749	5.04083	2.14746	0.49196	4.36511	1.2706e-05	3.87744e-05
TRBV26	ENSG00000249912	2.11035	2.35869	0.589522	4.00103	6.30679e-05	0.000176783
TRBV28	ENSG00000211753	17.6224	3.7483	0.480063	7.80795	5.81263e-15	4.06664e-14
TRBV29-1	ENSG00000232869	12.3336	2.6922	0.415756	6.47545	9.45322e-11	4.776e-10
TRBJ1-2	ENSG00000282420	4.50824	2.50588	0.503029	4.98158	6.30678e-07	2.22239e-06
TRBJ1-3	ENSG00000282133	7.07699	2.44022	0.476719	5.11878	3.07523e-07	1.119e-06
TRBJ1-4	ENSG00000281958	5.19158	2.5917	0.517047	5.01251	5.37246e-07	1.90547e-06
TRBJ1-5	ENSG00000282173	6.33691	2.2067	0.450679	4.89639	9.76147e-07	3.36678e-06
TRBJ1-6	ENSG00000282780	7.96557	2.042	0.469598	4.34839	1.37138e-05	4.16273e-05
TRBC1	ENSG00000211751	204.832	2.83871	0.308846	9.19134	3.8798e-20	3.93609e-19
TRBC2	ENSG00000211772	390.518	2.51122	0.31427	7.99065	1.3423e-15	9.90536e-15
CNTNAP2	ENSG00000174469	34.101	2.49729	0.403683	6.18627	6.16041e-10	2.90408e-09
RF00012	ENSG00000199370	1.17052	2.17776	0.853728	2.55089	0.0107449	0.0213465
AC006974.2	ENSG00000283648	1.62735	2.41421	0.631956	3.82022	0.000133333	0.000358771
RNY4	ENSG00000252316	2.51111	2.27817	0.478215	4.76389	1.89894e-06	6.35755e-06
RNY3	ENSG00000202354	2.6833	3.01778	0.556784	5.42002	5.95914e-08	2.33393e-07
AC073111.2	ENSG00000271582	4.41575	2.20848	0.403191	5.4775	4.31377e-08	1.70961e-07
TLR8	ENSG00000101916	1101.72	2.78812	0.205459	13.5702	6.01616e-42	2.84307e-40
BEND2	ENSG00000177324	16.06	4.12037	0.546685	7.537	4.80898e-14	3.16026e-13
SMPX	ENSG00000091482	3.68054	3.72164	0.861519	4.31986	1.56126e-05	4.70752e-05
DCAF8L2	ENSG00000189186	2.16757	2.30198	0.923211	2.49345	0.0126508	0.0247646
CXorf21	ENSG00000120280	272.474	2.18487	0.208677	10.4701	1.18484e-25	1.78492e-24
GK	ENSG00000198814	710.851	2.07978	0.182939	11.3687	5.98705e-30	1.24402e-28
XK	ENSG00000047597	49.8376	2.58618	0.358208	7.21976	5.20791e-13	3.15368e-12
AC108879.1	ENSG00000224610	1.67406	2.13086	0.741801	2.87256	0.00407167	0.00876815
LINC01281	ENSG00000235304	8.32616	3.1664	0.580629	5.4534	4.94164e-08	1.9483e-07
AC091810.1	ENSG00000270759	1.82376	2.79672	0.664471	4.20895	2.56561e-05	7.54055e-05
AL592164.1	ENSG00000261435	6.98861	3.77221	0.622828	6.05658	1.39044e-09	6.34214e-09
AL353691.2	ENSG00000237875	1.84975	2.00014	0.428648	4.66615	3.06893e-06	1.00728e-05
GAPDHP65	ENSG00000235587	4.35522	2.13899	0.475764	4.4959	6.92747e-06	2.18105e-05
PIM2	ENSG00000102096	1357.93	3.83247	0.361088	10.6137	2.57431e-26	4.08331e-25
ALAS2	ENSG00000158578	503.886	5.43313	0.475681	11.4218	3.25428e-30	6.87114e-29
IL2RG	ENSG00000147168	82.9282	2.94015	0.312663	9.40358	5.27391e-21	5.68724e-20
P2RY10	ENSG00000078589	169.685	3.02382	0.338953	8.92106	4.61852e-19	4.32848e-18
GPR174	ENSG00000147138	456.669	2.35332	0.315997	7.44727	9.52899e-14	6.11707e-13
CTHRC1P1	ENSG00000271005	9.71296	3.15122	0.474788	6.6371	3.1991e-11	1.68624e-10
KIF4CP	ENSG00000225025	5.26936	2.77157	0.477093	5.80928	6.27403e-09	2.69828e-08
AL009028.1	ENSG00000270268	9.5499	2.4135	0.432604	5.579	2.41906e-08	9.8208e-08
POF1B	ENSG00000124429	30.5913	2.48477	0.372932	6.6628	2.68651e-11	1.42609e-10
AL672207.1	ENSG00000178146	6.69638	2.39151	0.39717	6.02136	1.72957e-09	7.80878e-09
PIH1D3	ENSG00000080572	1.61724	2.04843	0.716371	2.85945	0.00424373	0.0091084
DNAJA1P3	ENSG00000215007	3.58243	2.05026	0.444922	4.60814	4.06285e-06	1.31559e-05
SERTM2	ENSG00000260802	4.62334	3.06379	0.493342	6.21028	5.28888e-10	2.50728e-09
RN7SL712P	ENSG00000266828	2.15465	2.07707	0.449728	4.61851	3.86509e-06	1.25477e-05
SLC6A14	ENSG00000268104	3.04856	2.8085	0.754805	3.72083	0.000198566	0.000522688
TEX13D	ENSG00000282419	3.65014	2.21196	0.516081	4.28607	1.81863e-05	5.44081e-05
MTCYBP38	ENSG00000226414	1.29447	2.1792	0.912303	2.38868	0.0169089	0.0322078
ARHGAP36	ENSG00000147256	2.54265	2.00218	0.82451	2.42833	0.0151685	0.0291987
SAGE1	ENSG00000181433	2.3483	2.25309	0.787554	2.86087	0.00422476	0.00907095
ZIC3	ENSG00000156925	4.89494	3.17437	0.699397	4.53872	5.65955e-06	1.80125e-05
Z96074.1	ENSG00000283692	1.69435	2.33507	0.735822	3.17342	0.00150655	0.00348341
RNU6-3P	ENSG00000207041	66.1001	2.18412	0.273835	7.97604	1.51098e-15	1.1104e-14
GABRQ	ENSG00000268089	2.82563	2.63504	0.66361	3.97077	7.16398e-05	0.00019932
RAB39B	ENSG00000155961	51.944	2.59989	0.318234	8.16974	3.09045e-16	2.37901e-15
AC004944.1	ENSG00000253510	1.44594	2.46478	0.994286	2.47895	0.013177	0.0256847
DEFA3	ENSG00000239839	5.24396	3.91553	0.78008	5.01939	5.18356e-07	1.84133e-06
ZNF705G	ENSG00000215372	1.60158	2.59644	0.938226	2.76739	0.00565073	0.0118686
BLK	ENSG00000136573	109.725	2.88892	0.40003	7.22177	5.13153e-13	3.10899e-12
SLC18A1	ENSG00000036565	3.98907	2.98086	0.539609	5.52411	3.31164e-08	1.32549e-07
TNFRSF10C	ENSG00000173535	103.366	2.19143	0.313546	6.98916	2.76527e-12	1.58678e-11
STC1	ENSG00000159167	225.764	2.12871	0.332213	6.40766	1.47774e-10	7.34444e-10
ADAM28	ENSG00000042980	1352.57	3.04003	0.281347	10.8053	3.24933e-27	5.54849e-26
AC120193.1	ENSG00000253535	49.7726	3.26945	0.371836	8.79271	1.45993e-18	1.32251e-17
ADAMDEC1	ENSG00000134028	549.544	6.27227	0.457564	13.7079	9.10001e-43	4.59949e-41
NEFL	ENSG00000277586	15.6993	2.89567	0.451428	6.41447	1.41311e-10	7.0327e-10
PBK	ENSG00000168078	80.5321	2.23327	0.262439	8.50968	1.7442e-17	1.46467e-16
NUGGC	ENSG00000189233	191.346	2.98958	0.386127	7.74249	9.74893e-15	6.71863e-14
AC021678.1	ENSG00000250516	3.23793	3.63896	0.609468	5.97071	2.36228e-09	1.05355e-08
AC021678.2	ENSG00000253690	3.17683	3.5056	0.730118	4.80142	1.57544e-06	5.31755e-06
RPL5P22	ENSG00000239198	4.02551	2.57509	0.49017	5.25346	1.49268e-07	5.61287e-07
PNOC	ENSG00000168081	51.609	3.11979	0.433819	7.19146	6.41021e-13	3.85303e-12
FBXO16	ENSG00000214050	31.1483	2.12607	0.327057	6.50059	8.0003e-11	4.06593e-10
AC025871.1	ENSG00000253567	3.60075	2.24686	0.506587	4.43529	9.19472e-06	2.84814e-05
DUSP26	ENSG00000133878	6.22961	2.83195	0.548403	5.164	2.41727e-07	8.88754e-07
AC090740.1	ENSG00000279099	1.28008	2.06539	0.755373	2.73426	0.00625206	0.0130261
ADAM18	ENSG00000168619	2.62182	2.87494	0.848766	3.3872	0.000706105	0.00171776
ADAM2	ENSG00000104755	2.72131	3.3703	0.831218	4.05465	5.02085e-05	0.000142638
IDO1	ENSG00000131203	108.934	3.62864	0.42404	8.55731	1.15536e-17	9.81371e-17
AC007991.2	ENSG00000253838	4.80166	3.67653	0.611944	6.00795	1.87889e-09	8.45271e-09
AC007991.4	ENSG00000254287	2.30836	2.37768	0.621465	3.82593	0.000130279	0.000350948
AC120036.1	ENSG00000248347	1.98432	2.36644	0.767665	3.08265	0.00205163	0.00464323
SNTG1	ENSG00000147481	6.24746	2.71461	0.580386	4.67725	2.90752e-06	9.56269e-06
SDR16C5	ENSG00000170786	14.4512	2.23097	0.373456	5.97385	2.31716e-09	1.0341e-08
RNU6-13P	ENSG00000206975	4.07393	2.66175	0.458174	5.80948	6.26683e-09	2.6958e-08
AC090796.1	ENSG00000253821	2.02641	2.08632	0.680658	3.06515	0.00217562	0.00490279
TOX	ENSG00000198846	149.143	2.2484	0.280143	8.02589	1.00794e-15	7.4991e-15
RNU4-50P	ENSG00000201231	1.61121	2.28854	0.551537	4.14939	3.33355e-05	9.66087e-05
AC105150.1	ENSG00000254048	14.6541	2.88664	0.422046	6.83962	7.94031e-12	4.3995e-11
AC091173.1	ENSG00000251127	1.39436	2.02154	0.78006	2.59152	0.00955539	0.0192133
AC025524.2	ENSG00000254119	4.96046	3.60882	0.58657	6.15242	7.63107e-10	3.56582e-09
DNAJC5B	ENSG00000147570	24.8788	2.04195	0.349943	5.83511	5.37543e-09	2.32517e-08
SLCO5A1	ENSG00000137571	149.036	3.38606	0.363401	9.31771	1.18883e-20	1.24942e-19
AC091047.1	ENSG00000254557	6.82158	3.50628	0.53608	6.54059	6.12785e-11	3.14968e-10
AC079089.3	ENSG00000271113	3.65889	3.26432	0.590619	5.52694	3.25858e-08	1.30567e-07
AC083837.1	ENSG00000261618	85.0192	2.41014	0.278546	8.65258	5.03497e-18	4.38945e-17
TPD52	ENSG00000076554	518.499	2.4681	0.283732	8.69867	3.35794e-18	2.96624e-17
AC022778.1	ENSG00000254060	31.1178	2.05597	0.24904	8.25557	1.51176e-16	1.18602e-15
AC079209.2	ENSG00000254177	31.0372	2.14859	0.239617	8.96674	3.05431e-19	2.90278e-18
AC079209.1	ENSG00000253214	11.3786	2.86137	0.411257	6.95762	3.46081e-12	1.97081e-11
AC011773.2	ENSG00000257962	2.17392	2.09784	0.478514	4.38408	1.16479e-05	3.56656e-05
CA2	ENSG00000104267	88.7416	2.53441	0.275551	9.1976	3.66033e-20	3.72105e-19
REXO1L1P	ENSG00000205176	3.62031	2.94931	0.672027	4.38867	1.14044e-05	3.49648e-05
AC100801.1	ENSG00000253154	6.19105	3.26462	0.555467	5.87726	4.17106e-09	1.82129e-08
CNBD1	ENSG00000176571	3.55305	2.7189	0.61713	4.40572	1.05433e-05	3.24658e-05
DCAF4L2	ENSG00000176566	1.77709	2.20116	0.681748	3.2287	0.00124352	0.00291458
ESRP1	ENSG00000104413	8.29107	2.76714	0.647662	4.2725	1.93291e-05	5.76508e-05
AP003472.2	ENSG00000253842	1.33442	2.30094	0.704487	3.26613	0.00109029	0.00257569
NACAP1	ENSG00000228224	5.88706	2.98347	0.419455	7.11273	1.13773e-12	6.71822e-12
AP003471.1	ENSG00000179577	6.78859	2.07767	0.430603	4.82503	1.3998e-06	4.75212e-06
PKHD1L1	ENSG00000205038	191.175	3.12488	0.350299	8.92062	4.63674e-19	4.34471e-18
SMILR	ENSG00000255364	4.71082	2.17192	0.509771	4.26059	2.03892e-05	6.06202e-05
FER1L6-AS1	ENSG00000181171	3.11057	2.18014	0.54638	3.99015	6.60307e-05	0.000184635
AC016074.1	ENSG00000253470	4.05057	3.53961	0.673266	5.25737	1.46127e-07	5.50036e-07
RNU6-442P	ENSG00000206695	2.05086	2.55121	0.637339	4.00291	6.25692e-05	0.000175478
LINC00861	ENSG00000245164	225.225	2.65972	0.324058	8.20754	2.25759e-16	1.75024e-15
SOD1P3	ENSG00000253651	8.19096	3.33271	0.564461	5.90423	3.54304e-09	1.55443e-08
AC024681.2	ENSG00000254227	2.63454	3.21617	0.667221	4.82025	1.43381e-06	4.86207e-06
LINC00824	ENSG00000254275	4.00922	2.05039	0.553357	3.70537	0.000211086	0.000553547
GSDMC	ENSG00000147697	38.7885	3.95403	0.473643	8.34814	6.93479e-17	5.57456e-16
RNU7-181P	ENSG00000253043	11.8561	2.83962	0.312412	9.08935	9.96321e-20	9.80097e-19
AC110741.1	ENSG00000253593	1.6498	2.30788	0.631608	3.65398	0.000258203	0.000669385
CARM1P1	ENSG00000227835	2.28878	2.31866	0.602108	3.8509	0.000117686	0.000318851
CD274	ENSG00000120217	308.736	2.32438	0.260088	8.93688	4.00301e-19	3.77226e-18
RPS26P3	ENSG00000212829	3.9286	2.1045	0.405397	5.19121	2.08928e-07	7.735e-07
IFNWP19	ENSG00000238271	5.71403	2.30196	0.459396	5.01085	5.41909e-07	1.92115e-06
IFNE	ENSG00000184995	21.929	2.30765	0.400003	5.76909	7.96994e-09	3.39388e-08
RF00157	ENSG00000264379	5.62002	2.42661	0.45704	5.3094	1.09988e-07	4.19203e-07
AL353753.1	ENSG00000276759	5.56422	3.16949	0.569991	5.5606	2.68856e-08	1.08616e-07
SIT1	ENSG00000137078	66.9476	2.2563	0.330871	6.81929	9.14922e-12	5.04369e-11
MELK	ENSG00000165304	91.3318	2.77882	0.243734	11.401	4.13215e-30	8.66098e-29
PAX5	ENSG00000196092	132.312	2.78582	0.458276	6.0789	1.2101e-09	5.54962e-09
AL450267.1	ENSG00000258885	1.90534	2.27233	0.622996	3.64742	0.000264883	0.00068574
AL161781.2	ENSG00000250850	3.69419	3.40227	0.712757	4.7734	1.81145e-06	6.07695e-06
SNX18P3	ENSG00000225345	7.67096	2.02188	0.40327	5.0137	5.33941e-07	1.8943e-06
AL359955.1	ENSG00000197550	10.8995	2.50718	0.468763	5.34849	8.86922e-08	3.41649e-07
AL353608.2	ENSG00000226904	7.48262	2.42654	0.392658	6.17979	6.41873e-10	3.01901e-09
AL354794.1	ENSG00000236733	4.16853	2.15543	0.470965	4.57662	4.72556e-06	1.51829e-05
C9orf135	ENSG00000204711	1.6553	2.18201	0.644053	3.38793	0.000704217	0.00171351
AL161912.3	ENSG00000270691	2.12247	2.81113	0.672669	4.17907	2.92701e-05	8.54203e-05
AL161912.1	ENSG00000232494	2.02908	2.17008	0.690415	3.14315	0.0016714	0.00383811
AL161912.2	ENSG00000260564	6.44817	3.20991	0.591249	5.42904	5.66594e-08	2.22382e-07
AL161912.4	ENSG00000279715	5.10523	3.21323	0.592497	5.4232	5.85403e-08	2.29501e-07
MTCO1P51	ENSG00000232981	2.82364	2.49906	0.638832	3.91191	9.15677e-05	0.000251396
MTND2P9	ENSG00000225901	2.89087	2.35533	0.624185	3.77346	0.000161001	0.000428367
RPS19P6	ENSG00000234637	2.82044	3.01538	0.745595	4.04426	5.24884e-05	0.00014864
AL138749.1	ENSG00000226798	3.74719	3.41631	0.64363	5.30787	1.10912e-07	4.22557e-07
SPATA31D5P	ENSG00000240632	1.6943	2.08526	0.761106	2.73978	0.00614803	0.0128249
SPATA31D2P	ENSG00000237770	1.84375	2.69228	0.957838	2.81079	0.00494205	0.0104857
SPATA31D1	ENSG00000214929	1.80665	2.44348	0.964569	2.53323	0.0113016	0.0223488
SLC28A3	ENSG00000197506	77.9712	2.42564	0.371463	6.52997	6.57847e-11	3.37263e-10
AL354692.1	ENSG00000228095	1.26801	2.13988	0.870931	2.457	0.0140102	0.0271642
CKS2	ENSG00000123975	108.065	2.31206	0.229916	10.0561	8.63091e-24	1.14647e-22
MIR3153	ENSG00000265112	2.05645	2.45327	0.512603	4.78591	1.70216e-06	5.72793e-06
AL590233.1	ENSG00000225460	15.9204	2.02775	0.327789	6.18615	6.165e-10	2.90567e-09
DIRAS2	ENSG00000165023	3.98652	2.43358	0.531313	4.58031	4.6428e-06	1.49391e-05
AL136981.1	ENSG00000226668	1.5065	2.16992	0.836555	2.59388	0.00949006	0.0190924
HEMGN	ENSG00000136929	145.186	4.40921	0.463866	9.50536	1.99349e-21	2.2165e-20
CYLC2	ENSG00000155833	1.98166	2.57628	0.797625	3.22994	0.00123816	0.00290299
LINC01492	ENSG00000225564	2.41091	2.54869	0.813141	3.13437	0.00172223	0.00394632
LHX2	ENSG00000106689	3.35333	2.11252	0.54335	3.88795	0.000101094	0.000276222
LCN2	ENSG00000148346	7.93889	2.84064	0.531988	5.33967	9.31173e-08	3.57804e-07
RNU6-881P	ENSG00000252622	2.55504	2.01308	0.42773	4.70642	2.521e-06	8.34522e-06
FCN1	ENSG00000085265	630.09	2.63981	0.283016	9.32742	1.08476e-20	1.14406e-19
PAEP	ENSG00000122133	6.24405	3.9435	0.726675	5.42677	5.73814e-08	2.25142e-07
OR52K1	ENSG00000196778	11.9511	2.54733	0.390114	6.5297	6.59008e-11	3.37786e-10
OR51A4	ENSG00000205497	2.37489	3.173	0.798681	3.9728	7.10342e-05	0.000197738
OR52A5	ENSG00000171944	1.35508	2.35733	0.955159	2.468	0.0135871	0.0264217
HBB	ENSG00000244734	70386.9	8.23291	0.472058	17.4405	4.06835e-68	1.59953e-65
HBD	ENSG00000223609	115.257	8.05051	0.617106	13.0456	6.73483e-39	2.60309e-37
HBBP1	ENSG00000229988	1.55393	2.21713	0.66391	3.3395	0.000839291	0.00202163
HBG1	ENSG00000213934	1.75613	2.53512	0.971735	2.60886	0.00908442	0.0183471
AC104389.5	ENSG00000284931	9.36155	5.06767	0.738506	6.86206	6.78758e-12	3.77782e-11
HBG2	ENSG00000196565	14.5997	2.95878	0.512558	5.77258	7.80654e-09	3.32695e-08
GVINP1	ENSG00000254838	1218.69	2.16315	0.234365	9.22986	2.7099e-20	2.78515e-19
OR6A2	ENSG00000184933	45.2561	2.04894	0.255542	8.01801	1.07474e-15	7.97511e-15
ZNF215	ENSG00000149054	385.181	2.1319	0.247533	8.61258	7.14332e-18	6.16031e-17
OR10A6	ENSG00000279000	2.9575	3.2603	0.717578	4.54347	5.53345e-06	1.76263e-05
AC025300.1	ENSG00000254983	2.95457	2.21062	0.450753	4.90429	9.37661e-07	3.24103e-06
RN7SKP151	ENSG00000222162	9.63385	2.81902	0.328087	8.59227	8.52651e-18	7.3124e-17
AC073172.2	ENSG00000254946	1.53271	2.20853	0.674801	3.27286	0.00106464	0.00252007
AC073172.1	ENSG00000254789	2.9321	3.17056	0.668252	4.74456	2.08964e-06	6.97313e-06
CSRP3	ENSG00000129170	15.2332	2.48037	0.487556	5.08736	3.63075e-07	1.31169e-06
E2F8	ENSG00000129173	44.42	2.17934	0.267741	8.13975	3.96108e-16	3.02881e-15
SLC6A5	ENSG00000165970	2.55978	2.25459	0.651169	3.46237	0.000535431	0.0013274
SLC17A6	ENSG00000091664	2.2683	2.7887	0.871948	3.19824	0.00138267	0.0032162
AC090159.1	ENSG00000255094	1.42018	2.05298	0.548085	3.74574	0.000179865	0.000475969
WT1	ENSG00000184937	3.75339	3.30818	0.722753	4.5772	4.71242e-06	1.51458e-05
WT1-AS	ENSG00000183242	3.53053	2.4897	0.609345	4.08586	4.39131e-05	0.000125601
OR4C6	ENSG00000181903	1.8112	2.7882	0.755094	3.69252	0.000222045	0.000580668
AP006437.1	ENSG00000186886	1.69752	2.69299	0.95403	2.82275	0.00476135	0.0101274
OR9M1P	ENSG00000186124	1.36623	2.36705	0.920616	2.57116	0.0101357	0.0202529
OR10AG1	ENSG00000174970	1.29445	2.2919	0.854315	2.68274	0.00730224	0.0150107
OR5AS1	ENSG00000181785	3.34946	2.71579	0.646808	4.19875	2.68387e-05	7.86452e-05
OR8H2	ENSG00000181767	1.25755	2.01337	0.883244	2.27951	0.0226365	0.0420016
OR5M1	ENSG00000255012	2.04279	2.94531	0.852566	3.45465	0.000551013	0.00136335
OR1S1	ENSG00000280204	1.60579	2.25605	0.852503	2.64639	0.00813567	0.0165867
AP003557.1	ENSG00000255299	12.732	2.02375	0.285369	7.0917	1.32479e-12	7.7864e-12
GLYATL1B	ENSG00000255151	7.05451	2.4698	0.502999	4.91016	9.10033e-07	3.15008e-06
FAM111B	ENSG00000189057	119.23	2.39673	0.226066	10.6019	2.91893e-26	4.60558e-25
OR5A1	ENSG00000172320	3.81949	3.31311	0.735832	4.50254	6.71467e-06	2.11711e-05
TCN1	ENSG00000134827	10.1836	2.77191	0.387403	7.15511	8.36057e-13	4.98847e-12
AP000790.2	ENSG00000255393	1.6287	2.50822	0.908924	2.75954	0.00578821	0.0121313
MS4A3	ENSG00000149516	6.11013	3.20442	0.496012	6.46036	1.04452e-10	5.25668e-10
MS4A6E	ENSG00000166926	8.51483	2.35334	0.356432	6.6025	4.04289e-11	2.11174e-10
MS4A1	ENSG00000156738	957.373	5.09955	0.463604	10.9998	3.83031e-28	6.96454e-27
RNU6-933P	ENSG00000207153	1.41783	2.11988	0.56774	3.73389	0.000188544	0.000497535
ACY3	ENSG00000132744	3.82678	2.05453	0.553186	3.71399	0.000204019	0.000536071
ALDH3B2	ENSG00000132746	2.81624	2.88307	0.882099	3.26842	0.00108151	0.00255692
FOLR3	ENSG00000110203	16.0872	2.53131	0.397679	6.36519	1.95043e-10	9.58548e-10
AP003497.1	ENSG00000255391	5.27496	2.16492	0.509567	4.24856	2.1515e-05	6.38055e-05
AP003497.2	ENSG00000279701	9.3368	2.64625	0.482908	5.47982	4.25759e-08	1.68791e-07
AP001784.1	ENSG00000278929	3.91495	2.2246	0.60307	3.68879	0.000225323	0.000588883
RNU6-1135P	ENSG00000223015	2.71989	2.73864	0.701088	3.90627	9.37332e-05	0.000257032
AP000756.1	ENSG00000255183	5.4459	3.96945	0.665318	5.96624	2.4278e-09	1.08146e-08
AP000756.2	ENSG00000279341	27.0975	3.98823	0.504128	7.91113	2.55066e-15	1.8395e-14
MTCYBP41	ENSG00000254650	9.02398	2.22086	0.488035	4.55061	5.34918e-06	1.70688e-05
AP000676.2	ENSG00000255022	1.87614	2.30707	0.745585	3.0943	0.00197276	0.00447719
AP000676.3	ENSG00000279793	4.12607	2.93496	0.633686	4.63157	3.62902e-06	1.18182e-05
AP000676.4	ENSG00000280307	2.68675	2.17494	0.540343	4.0251	5.6951e-05	0.000160519
FOLH1B	ENSG00000134612	2.38059	2.94667	0.655945	4.49225	7.04743e-06	2.21678e-05
AP000820.1	ENSG00000255605	2.16651	2.47767	0.535748	4.6247	3.75146e-06	1.21945e-05
BIRC3	ENSG00000023445	2149.24	2.7357	0.256289	10.6743	1.3428e-26	2.18556e-25
MMP7	ENSG00000137673	16.0551	3.61505	0.487255	7.41922	1.1781e-13	7.50944e-13
MMP8	ENSG00000118113	7.14533	4.15032	0.612238	6.77894	1.21065e-11	6.60371e-11
MMP10	ENSG00000166670	12.801	4.69793	0.605176	7.76291	8.30042e-15	5.74265e-14
MMP1	ENSG00000196611	11393.6	5.36706	0.509428	10.5355	5.92956e-26	9.15407e-25
MMP3	ENSG00000149968	41904.4	4.76792	0.47709	9.99376	1.62304e-23	2.10864e-22
MMP13	ENSG00000137745	279.163	4.12931	0.404265	10.2144	1.70965e-24	2.38525e-23
CASP5	ENSG00000137757	27.2123	3.55743	0.370781	9.59443	8.43831e-22	9.65534e-21
CARD16	ENSG00000204397	231.629	2.18238	0.177064	12.3254	6.61232e-35	1.947e-33
CASP1P2	ENSG00000254750	7.0157	2.95578	0.442452	6.68045	2.38212e-11	1.27013e-10
CARD17	ENSG00000255221	6.14273	2.85603	0.519944	5.49295	3.95282e-08	1.57176e-07
AP002001.1	ENSG00000254811	1.52776	2.40937	0.762006	3.16188	0.00156756	0.00361472
MIR4491	ENSG00000264032	1.18659	2.08427	0.773491	2.69462	0.00704688	0.0145293
POU2AF1	ENSG00000110777	666.023	4.60196	0.467906	9.83522	7.93914e-23	9.8096e-22
AP002008.3	ENSG00000255428	5.59723	4.20529	0.594194	7.07729	1.47e-12	8.61663e-12
HTR3A	ENSG00000166736	2.71443	2.34444	0.542615	4.32063	1.55587e-05	4.69186e-05
HSPE1P18	ENSG00000255163	24.3492	2.20232	0.277687	7.93094	2.17497e-15	1.57828e-14
MPZL3	ENSG00000160588	186.945	2.05724	0.192747	10.6733	1.35779e-26	2.20847e-25
CD3E	ENSG00000198851	194.669	2.09888	0.289218	7.25707	3.95561e-13	2.41577e-12
CD3D	ENSG00000167286	175.278	2.93203	0.321043	9.13281	6.67411e-20	6.66522e-19
CD3G	ENSG00000160654	169.897	2.01488	0.289832	6.95189	3.60417e-12	2.04831e-11
AP000977.1	ENSG00000246790	18.1024	2.25633	0.35072	6.43343	1.24759e-10	6.2355e-10
CRTAM	ENSG00000109943	73.7172	2.38309	0.243416	9.79018	1.2408e-22	1.51248e-21
SNORD14E	ENSG00000200879	16.0365	2.04506	0.293641	6.96449	3.29606e-12	1.87947e-11
AP001783.1	ENSG00000254607	2.68994	2.06277	0.555164	3.71561	0.000202715	0.000532967
AP002833.1	ENSG00000254938	5.1278	2.34387	0.58203	4.02707	5.64772e-05	0.000159277
AP002833.3	ENSG00000279358	14.5758	2.43418	0.487038	4.99792	5.79522e-07	2.0492e-06
AP002833.2	ENSG00000255317	5.75283	2.46661	0.583573	4.22675	2.37096e-05	6.9946e-05
AP003972.1	ENSG00000279189	2.57218	3.29367	0.833042	3.95378	7.69265e-05	0.000213323
GLB1L3	ENSG00000166105	13.7028	2.16088	0.362785	5.95637	2.57897e-09	1.14656e-08
AP004608.1	ENSG00000255545	3.86008	2.1006	0.534757	3.92814	8.56043e-05	0.000235942
ARL4AP3	ENSG00000228291	3.98337	2.12627	0.411616	5.16565	2.3961e-07	8.8151e-07
RPL26P28	ENSG00000223987	1.73306	2.09054	0.5167	4.04594	5.2113e-05	0.00014769
CALML5	ENSG00000178372	4.66395	3.85655	1.33352	2.892	0.00382794	0.00828419
IL2RA	ENSG00000134460	210.825	2.02973	0.296631	6.84262	7.77574e-12	4.31031e-11
PRKCQ-AS1	ENSG00000237943	97.2166	2.7866	0.283558	9.82725	8.59292e-23	1.05983e-21
AL158210.1	ENSG00000225948	6.68797	2.91766	0.478733	6.09455	1.09747e-09	5.0581e-09
LINC00706	ENSG00000281186	1.34641	2.01267	0.695733	2.89288	0.00381724	0.00826291
AC044784.2	ENSG00000234752	3.17926	3.04497	0.570088	5.34122	9.23236e-08	3.54868e-07
AC044784.1	ENSG00000223808	3.97576	2.96622	0.590376	5.02429	5.05293e-07	1.79639e-06
AL583859.2	ENSG00000270111	1.20781	2.05041	0.819828	2.50103	0.0123833	0.0242756
ARMC3	ENSG00000165309	6.5903	2.14365	0.417212	5.13804	2.77619e-07	1.01488e-06
LINC00836	ENSG00000280809	1.6686	2.31755	0.746112	3.10618	0.00189524	0.00431106
GAD2	ENSG00000136750	3.38903	2.99975	0.799072	3.75404	0.000174005	0.000461274
AL590068.1	ENSG00000228800	4.30507	2.1911	0.383783	5.7092	1.13508e-08	4.76414e-08
NAMPTP1	ENSG00000229644	36.4521	2.44511	0.301504	8.10972	5.07385e-16	3.84961e-15
AL022344.1	ENSG00000234864	1.22326	2.21258	0.964438	2.29416	0.0217812	0.0405635
ANXA8L1	ENSG00000264230	4.19467	2.65957	0.66534	3.99731	6.40655e-05	0.000179412
FRMPD2B	ENSG00000150175	10.9464	4.49601	0.894431	5.02667	4.99065e-07	1.77517e-06
FRMPD2	ENSG00000170324	6.20063	3.10923	0.504169	6.16704	6.95806e-10	3.26215e-09
THAP12P3	ENSG00000227972	3.62036	3.06348	0.471197	6.50149	7.95277e-11	4.04349e-10
LINC01468	ENSG00000231131	4.52442	2.8935	0.508846	5.6864	1.29748e-08	5.41646e-08
AC074327.1	ENSG00000228651	11.2879	4.61291	0.496708	9.28696	1.5876e-20	1.65546e-19
NEFMP1	ENSG00000224697	1.37549	2.36033	1.06791	2.21024	0.0270885	0.0493534
LINC01553	ENSG00000235931	2.86635	2.48434	0.710121	3.49847	0.000467929	0.00116948
ARL4AP1	ENSG00000122872	7.39666	2.59223	0.455746	5.68789	1.28617e-08	5.37017e-08
CDK1	ENSG00000170312	157.772	2.21688	0.2388	9.28344	1.64089e-20	1.70884e-19
RTKN2	ENSG00000182010	98.9921	2.66553	0.25469	10.4658	1.24028e-25	1.86551e-24
SRGN	ENSG00000122862	5284.56	3.54478	0.213744	16.5842	9.06406e-62	1.9323e-59
RF00017	ENSG00000274008	12.2904	2.41231	0.374064	6.44892	1.12654e-10	5.65342e-10
MAT1A	ENSG00000151224	13.6763	2.22343	0.457245	4.86267	1.15813e-06	3.96451e-06
ZNF519P1	ENSG00000232950	1.29324	2.27182	0.869745	2.61205	0.00900015	0.0181891
CDHR1	ENSG00000148600	37.9856	2.05417	0.434718	4.72529	2.29787e-06	7.63718e-06
LRIT2	ENSG00000204033	1.83131	2.46752	0.864256	2.85508	0.00430255	0.00922309
AC025428.2	ENSG00000224504	1.21617	2.08136	0.941575	2.21051	0.0270697	0.0493234
LIPK	ENSG00000204021	3.77102	2.86185	0.59723	4.79188	1.65225e-06	5.56739e-06
LIPN	ENSG00000204020	44.306	3.38892	0.325778	10.4026	2.41365e-25	3.55787e-24
RCBTB2P1	ENSG00000235150	2.33765	2.14096	0.484401	4.41981	9.87862e-06	3.04994e-05
LIPM	ENSG00000173239	10.6248	5.35835	0.672214	7.97121	1.57133e-15	1.15404e-14
ANKRD22	ENSG00000152766	53.2377	6.0667	0.572417	10.5984	3.03125e-26	4.77651e-25
RF02116	ENSG00000275693	11.8009	2.54037	0.289337	8.77997	1.63521e-18	1.47767e-17
CH25H	ENSG00000138135	57.3599	2.85055	0.293789	9.70269	2.93657e-22	3.47277e-21
KIF11	ENSG00000138160	280.594	2.02514	0.186391	10.865	1.69233e-27	2.95502e-26
CEP55	ENSG00000138180	116.588	2.22418	0.245246	9.06917	1.19931e-19	1.17424e-18
AL138759.1	ENSG00000244332	5.0293	2.33878	0.38708	6.04213	1.52096e-09	6.90985e-09
DNTT	ENSG00000107447	1.75916	2.48305	0.711958	3.48763	0.000487321	0.00121426
PAX2	ENSG00000075891	1.77151	2.00127	0.767881	2.60622	0.00915475	0.0184759
DUSP5	ENSG00000138166	345.072	2.41969	0.227278	10.6464	1.8133e-26	2.91478e-25
PLEKHS1	ENSG00000148735	77.9982	2.81243	0.415396	6.77048	1.28354e-11	6.98032e-11
PNLIPRP3	ENSG00000203837	1.7374	2.62874	0.866185	3.03485	0.00240654	0.00538723
DMBT1P1	ENSG00000176584	4.0912	2.02539	0.736159	2.75129	0.00593611	0.0124201
ADAM12	ENSG00000148848	1088.42	2.01985	0.280083	7.2116	5.52986e-13	3.33978e-12
SAR1AP2	ENSG00000213170	16.1707	2.60989	0.349712	7.46297	8.45944e-14	5.45164e-13
LINC00601	ENSG00000235180	5.62742	2.40715	0.429727	5.60158	2.12403e-08	8.66631e-08
MKI67	ENSG00000148773	842.416	2.02255	0.266204	7.59773	3.01365e-14	2.00771e-13
AL390763.2	ENSG00000280953	3.29267	2.06534	0.493161	4.18796	2.81475e-05	8.22944e-05
AC026369.3	ENSG00000256948	29.6159	2.11441	0.332907	6.35136	2.13421e-10	1.04554e-09
AC007207.1	ENSG00000242444	4.3767	2.19008	0.621792	3.52221	0.000427963	0.00107638
CLEC4C	ENSG00000198178	25.2133	2.59957	0.471075	5.51838	3.42137e-08	1.36815e-07
SLC2A3	ENSG00000059804	2349.4	2.42237	0.240642	10.0663	7.7867e-24	1.03865e-22
OR7E140P	ENSG00000238152	2.51783	2.95733	0.654942	4.5154	6.31967e-06	1.99808e-05
CLEC6A	ENSG00000205846	13.1409	4.64782	0.51248	9.06927	1.19812e-19	1.17331e-18
AC092865.1	ENSG00000243830	7.14104	2.5111	0.329932	7.61094	2.72103e-14	1.81905e-13
CLEC4D	ENSG00000166527	58.6599	4.60802	0.387557	11.8899	1.33556e-32	3.33654e-31
CLEC4E	ENSG00000166523	135.765	3.80438	0.311897	12.1975	3.20352e-34	9.01231e-33
AC092746.1	ENSG00000255801	6.09328	4.34214	0.585997	7.40982	1.26469e-13	8.03473e-13
AC092821.1	ENSG00000214776	75.8433	2.09426	0.462529	4.52784	5.95883e-06	1.88935e-05
AC092821.2	ENSG00000256975	4.45616	2.95516	0.585053	5.0511	4.39264e-07	1.57425e-06
KLRB1	ENSG00000111796	116.361	2.2537	0.26712	8.43701	3.25551e-17	2.68351e-16
CD69	ENSG00000110848	289.173	2.69627	0.290151	9.29265	1.50495e-20	1.57166e-19
AC091814.1	ENSG00000255882	22.2472	2.19001	0.237939	9.20411	3.4453e-20	3.51397e-19
KLRF2	ENSG00000256797	3.47191	3.31777	0.67979	4.88059	1.05772e-06	3.63661e-06
CLEC2A	ENSG00000188393	4.18506	3.69476	0.849259	4.35056	1.35789e-05	4.12441e-05
LINC02470	ENSG00000225231	6.02444	3.07468	0.625586	4.91489	8.88342e-07	3.079e-06
CLEC12A	ENSG00000172322	506.964	2.29673	0.298332	7.69856	1.37612e-14	9.38264e-14
CLEC1B	ENSG00000165682	104.183	2.17614	0.305353	7.12662	1.02861e-12	6.09717e-12
CLEC12B	ENSG00000256660	43.385	2.22873	0.337183	6.60985	3.84715e-11	2.01301e-10
CLEC7A	ENSG00000172243	1518.16	2.23517	0.183738	12.1649	4.77828e-34	1.32406e-32
KLRC3	ENSG00000205810	6.43703	2.33925	0.408543	5.72582	1.02933e-08	4.33937e-08
LINC02446	ENSG00000256039	12.3689	2.5621	0.445763	5.74767	9.04818e-09	3.83295e-08
RPL7P6	ENSG00000227525	9.10459	2.61264	0.331501	7.88124	3.24135e-15	2.32052e-14
AC087318.1	ENSG00000256714	8.5454	4.62593	0.64626	7.15801	8.1858e-13	4.88662e-12
LRMP	ENSG00000118308	685.073	2.39224	0.220024	10.8726	1.55709e-27	2.72283e-26
LINC02422	ENSG00000255760	32.1724	2.53869	0.311908	8.13922	3.97822e-16	3.04143e-15
SYT10	ENSG00000110975	3.06249	2.0152	0.740411	2.72173	0.00649407	0.0134887
LINC02555	ENSG00000260943	2.12471	2.57131	0.615807	4.17551	2.97323e-05	8.66584e-05
LINC02471	ENSG00000223914	7.52601	2.25639	0.421521	5.35297	8.65202e-08	3.3363e-07
ADAMTS20	ENSG00000173157	5.04773	2.02778	0.686703	2.95293	0.00314776	0.00690947
NELL2	ENSG00000184613	139.903	2.07558	0.269698	7.69594	1.40459e-14	9.56862e-14
AC025031.3	ENSG00000274591	8.24232	2.19581	0.388992	5.64487	1.65306e-08	6.82423e-08
PPIAP45	ENSG00000258116	1.60561	2.30681	0.599173	3.84999	0.00011812	0.000319882
LINC02416	ENSG00000257924	7.10102	3.2227	0.564422	5.70973	1.13154e-08	4.75058e-08
COL2A1	ENSG00000139219	46.0972	2.291	0.500579	4.57671	4.72347e-06	1.51783e-05
AC025259.3	ENSG00000259884	13.7702	2.75756	0.529819	5.20472	1.94286e-07	7.21462e-07
KRT6B	ENSG00000185479	1.74251	2.61893	0.752528	3.48018	0.000501085	0.00124637
KRT6A	ENSG00000205420	2.57383	3.3093	0.881533	3.75402	0.000174019	0.000461287
KRT5	ENSG00000186081	88.2593	3.17407	0.507436	6.25511	3.97226e-10	1.89964e-09
KRT72	ENSG00000170486	3.5035	2.79715	0.662152	4.22433	2.3965e-05	7.06561e-05
KRT73-AS1	ENSG00000257495	1.4984	2.52808	0.874129	2.89211	0.00382668	0.00828184
KRT73	ENSG00000186049	3.26619	3.01596	0.702959	4.29038	1.78369e-05	5.34177e-05
KRT2	ENSG00000172867	148.339	8.63653	0.860758	10.0336	1.08445e-23	1.43061e-22
KRT1	ENSG00000167768	126.177	3.85434	0.554276	6.95384	3.55486e-12	2.02125e-11
KRT77	ENSG00000189182	3.48863	3.33053	0.909332	3.66261	0.000249663	0.000648718
NFE2	ENSG00000123405	85.5678	3.04988	0.361531	8.436	3.28375e-17	2.7054e-16
GPR84	ENSG00000139572	49.9064	3.53278	0.341983	10.3303	5.14122e-25	7.42018e-24
MUCL1	ENSG00000172551	1.87897	2.84052	0.840148	3.38098	0.000722288	0.00175517
NEUROD4	ENSG00000123307	1.35615	2.25256	0.841791	2.67591	0.00745262	0.0152936
OR6C75	ENSG00000187857	2.51328	2.7903	0.816065	3.41922	0.000628019	0.0015403
IFNG-AS1	ENSG00000255733	183.827	2.39979	0.340718	7.04334	1.87688e-12	1.0915e-11
IFNG	ENSG00000111537	53.3352	2.92107	0.336333	8.68506	3.78537e-18	3.33094e-17
LINC02384	ENSG00000251301	168.796	3.23633	0.282088	11.4727	1.80824e-30	3.89816e-29
AC008033.3	ENSG00000273824	67.9998	2.28187	0.290296	7.86048	3.82665e-15	2.72086e-14
LYZ	ENSG00000090382	9877.74	2.33433	0.245966	9.49047	2.30003e-21	2.54435e-20
AC090502.1	ENSG00000251138	1.23595	2.11533	0.803912	2.63129	0.00850605	0.0172787
E2F7	ENSG00000165891	44.161	2.15593	0.2661	8.10194	5.40894e-16	4.09478e-15
AC024909.1	ENSG00000257156	2.0227	2.20268	0.501455	4.39258	1.12013e-05	3.43773e-05
LINC02399	ENSG00000257725	5.44245	2.86615	0.434679	6.59372	4.28939e-11	2.23538e-10
EPYC	ENSG00000083782	76.9545	2.6909	0.477005	5.64124	1.68827e-08	6.96239e-08
KERA	ENSG00000139330	36.2298	2.25913	0.355713	6.351	2.13925e-10	1.0477e-09
C12orf74	ENSG00000214215	7.09666	2.87181	0.503618	5.70237	1.18156e-08	4.9506e-08
AC123567.2	ENSG00000258035	13.6495	2.43616	0.344405	7.07353	1.51036e-12	8.84565e-12
AC018475.1	ENSG00000241556	2.35401	2.30765	0.500498	4.6107	4.01308e-06	1.30053e-05
HAL	ENSG00000084110	98.3742	2.42737	0.272729	8.90029	5.56995e-19	5.18773e-18
CFAP54	ENSG00000188596	451.039	2.20195	0.247736	8.8883	6.20488e-19	5.76119e-18
EEF1A1P33	ENSG00000258846	4.69066	2.30387	0.381101	6.04529	1.49137e-09	6.78185e-09
AC007424.1	ENSG00000257501	3.38719	2.85116	0.672336	4.24067	2.2285e-05	6.59545e-05
RNU6-36P	ENSG00000206899	34.0144	2.39014	0.294287	8.1218	4.59337e-16	3.49501e-15
SNORA53	ENSG00000212443	15000	2.94846	0.27773	10.6163	2.50359e-26	3.9764e-25
SLC17A8	ENSG00000179520	3.82435	2.14074	0.735295	2.91141	0.00359805	0.00782197
SLC5A8	ENSG00000256870	2.11214	2.99923	0.84034	3.56907	0.000358256	0.000910996
SPIC	ENSG00000166211	4.27073	2.461	0.543313	4.52962	5.90908e-06	1.87457e-05
MYBPC1	ENSG00000196091	104.875	4.60698	0.781185	5.89742	3.69225e-09	1.61811e-08
AC010202.1	ENSG00000257254	1.73797	2.40874	0.716251	3.36299	0.000771045	0.00186637
LINC00485	ENSG00000258169	6.6562	2.56212	0.464067	5.52101	3.37063e-08	1.34842e-07
PAH	ENSG00000171759	12.3668	2.94181	0.447344	6.57617	4.82708e-11	2.50634e-10
AC068643.2	ENSG00000257860	1.94767	2.77456	0.728364	3.8093	0.000139358	0.000373893
C12orf42	ENSG00000179088	29.2387	2.18241	0.402765	5.41858	6.00759e-08	2.35252e-07
RNA5SP371	ENSG00000222302	2.28482	2.20492	0.475045	4.6415	3.45888e-06	1.12871e-05
AC126177.3	ENSG00000257392	1.13322	2.07101	0.779494	2.65687	0.00788697	0.0161139
AC126177.7	ENSG00000258072	3.15824	3.49585	0.661655	5.2835	1.2674e-07	4.79848e-07
MYL2	ENSG00000111245	16.8174	3.35204	1.01218	3.31168	0.000927361	0.00221865
RPH3A	ENSG00000089169	7.24078	2.72371	0.500154	5.44575	5.15881e-08	2.03176e-07
LINC02347	ENSG00000214043	1.52038	2.07312	0.768411	2.69793	0.00697714	0.0143967
GLT1D1	ENSG00000151948	108.095	3.17281	0.317772	9.98452	1.78156e-23	2.30584e-22
AC069262.1	ENSG00000255838	5.16969	3.24621	0.504466	6.43494	1.23523e-10	6.17694e-10
NLRP9P1	ENSG00000256581	3.04608	2.4484	0.55008	4.45099	8.54736e-06	2.66032e-05
PIWIL1	ENSG00000125207	3.74805	2.18117	0.639133	3.41271	0.000643205	0.00157545
TPTE2	ENSG00000132958	44.8629	2.68514	0.32278	8.31879	8.88628e-17	7.1028e-16
MRPS31P2	ENSG00000232894	25.9265	3.0476	0.41275	7.38365	1.54012e-13	9.71509e-13
GJB2	ENSG00000165474	603.773	2.07763	0.305708	6.79615	1.07452e-11	5.88561e-11
RF00086	ENSG00000252128	3.12931	2.28071	0.437045	5.21847	1.80404e-07	6.72567e-07
LINC00540	ENSG00000276476	30.4523	2.08918	0.27344	7.64035	2.16638e-14	1.45945e-13
NME1P1	ENSG00000237175	2.48927	2.01873	0.51819	3.89573	9.79017e-05	0.000267835
ATP12A	ENSG00000075673	2.13832	2.46151	0.659403	3.73294	0.000189259	0.000499284
ANKRD20A10P	ENSG00000226695	6.66504	4.57454	0.716601	6.38366	1.72901e-10	8.53489e-10
RNF17	ENSG00000132972	17.9378	2.55548	0.447129	5.7153	1.0951e-08	4.60447e-08
SHISA2	ENSG00000180730	63.0603	2.11981	0.317484	6.6769	2.44046e-11	1.29979e-10
EIF4A1P7	ENSG00000235472	2.16229	2.00466	0.433441	4.62499	3.74612e-06	1.2178e-05
LINC00544	ENSG00000122043	2.91551	2.38286	0.51389	4.63691	3.53657e-06	1.1528e-05
LINC00426	ENSG00000238121	108.196	2.00361	0.297835	6.72726	1.72892e-11	9.31475e-11
BRCA2	ENSG00000139618	854.338	2.13148	0.149699	14.2385	5.28636e-46	3.38087e-44
CCNA1	ENSG00000133101	3.3503	2.00079	0.505762	3.956	7.62161e-05	0.000211486
AL356274.1	ENSG00000274549	4.7196	2.24542	0.557289	4.02918	5.59719e-05	0.000157917
AL356274.2	ENSG00000279511	32.0976	3.03925	0.392942	7.73461	1.0372e-14	7.13063e-14
RPS12P24	ENSG00000230283	1.90091	2.54651	0.663894	3.83571	0.000125203	0.000338065
POSTN	ENSG00000133110	6555.12	2.67829	0.319469	8.38358	5.13407e-17	4.17038e-16
ANKRD26P2	ENSG00000235550	1.18246	2.04112	0.872413	2.33963	0.0193031	0.0363308
STOML3	ENSG00000133115	1.68062	2.53573	0.762474	3.32565	0.000882113	0.00211748
FAM216B	ENSG00000179813	9.67999	3.30995	0.457385	7.23669	4.5977e-13	2.79404e-12
LCP1	ENSG00000136167	7152.13	2.09335	0.188387	11.112	1.09696e-28	2.08631e-27
RN7SL288P	ENSG00000240767	15.3211	3.10626	0.368399	8.43176	3.40509e-17	2.80248e-16
RNU6-60P	ENSG00000201662	15.3511	2.04478	0.27255	7.50241	6.26558e-14	4.07892e-13
RNY3P2	ENSG00000199788	12.696	2.41514	0.30671	7.87434	3.42556e-15	2.44437e-14
LINC00558	ENSG00000261517	1.81356	2.77681	0.930146	2.98535	0.00283252	0.00626615
DIAPH3	ENSG00000139734	83.945	2.05171	0.246886	8.31036	9.54145e-17	7.60494e-16
DIAPH3-AS1	ENSG00000227528	1.61228	2.30433	0.579166	3.97871	6.92911e-05	0.000193189
AL161901.1	ENSG00000279657	1.85684	2.14724	0.695194	3.08869	0.0020104	0.00455614
LINC00550	ENSG00000281778	1.41999	2.42844	0.943756	2.57317	0.0100773	0.0201529
ZDHHC20P4	ENSG00000232380	10.2433	2.4025	0.319345	7.5232	5.34527e-14	3.49927e-13
KLHL1	ENSG00000150361	1.29726	2.29631	0.929381	2.47079	0.0134814	0.026231
LINC00402	ENSG00000235532	37.9632	3.25348	0.427352	7.61313	2.67536e-14	1.78927e-13
ACOD1	ENSG00000102794	5.30926	2.80732	0.530181	5.29503	1.18997e-07	4.51889e-07
POU4F1	ENSG00000152192	2.11482	2.10881	0.563416	3.7429	0.00018191	0.00048101
MTND5P3	ENSG00000232447	1.10733	2.06187	0.884372	2.33144	0.0197299	0.0370586
MIR4500HG	ENSG00000228824	1.90632	2.52967	0.793347	3.18861	0.00142959	0.00331794
AL354896.1	ENSG00000231019	1.4925	2.03409	0.814247	2.49812	0.0124855	0.024465
GPR183	ENSG00000169508	1058.72	2.42816	0.173631	13.9846	1.93514e-44	1.09847e-42
ZIC5	ENSG00000139800	5.72502	4.14517	0.657102	6.30825	2.82209e-10	1.36635e-09
ZIC2	ENSG00000043355	4.28478	2.33215	0.68655	3.39691	0.000681508	0.00166239
SLC10A2	ENSG00000125255	1.61459	2.14578	0.802163	2.675	0.00747301	0.0153315
LINC00343	ENSG00000226620	2.16708	2.712	0.895946	3.02697	0.00247022	0.00551922
AL138694.1	ENSG00000283384	7.33161	2.36884	0.387385	6.11496	9.65795e-10	4.4694e-09
CFAP97D2	ENSG00000283361	1.5745	2.01215	0.703719	2.85931	0.00424563	0.00911209
LINC01297	ENSG00000274827	1.96997	2.32196	0.71662	3.24016	0.00119464	0.00280685
OR4Q3	ENSG00000182652	1.58747	2.59105	0.993986	2.60673	0.00914109	0.0184491
OR4M1	ENSG00000176299	1.99201	2.79592	0.796694	3.5094	0.000449112	0.0011255
OR4K1	ENSG00000155249	1.25765	2.24913	1.01208	2.22228	0.0262643	0.0480068
AL355922.1	ENSG00000136315	2.34822	2.26597	0.478606	4.73452	2.19578e-06	7.31155e-06
RNASE2	ENSG00000169385	58.679	2.77533	0.298455	9.29897	1.41819e-20	1.4838e-19
TRAV2	ENSG00000211776	6.26955	2.6794	0.534282	5.01495	5.30472e-07	1.88228e-06
AC243972.1	ENSG00000248358	1.36307	2.17339	0.676207	3.21409	0.00130857	0.00305583
TRAV3	ENSG00000211777	6.47445	2.38021	0.45391	5.2438	1.57303e-07	5.90299e-07
TRAV4	ENSG00000211778	10.2686	3.12	0.454579	6.86349	6.71978e-12	3.74139e-11
TRAV5	ENSG00000211779	6.72783	2.39021	0.464139	5.14977	2.60804e-07	9.55012e-07
RPL4P1	ENSG00000240954	4.16016	2.35573	0.452072	5.21095	1.87873e-07	6.99162e-07
TRAV6	ENSG00000211780	4.53336	3.11184	0.528749	5.88529	3.97361e-09	1.73745e-08
TRAV8-1	ENSG00000211782	3.7118	2.40779	0.527328	4.56603	4.97058e-06	1.59222e-05
TRAV10	ENSG00000211784	3.44945	2.98421	0.532741	5.60162	2.12363e-08	8.66543e-08
TRAV12-1	ENSG00000211785	9.93442	3.11259	0.467634	6.65604	2.8131e-11	1.49032e-10
TRAV8-2	ENSG00000211786	9.46573	2.65191	0.451885	5.86854	4.3964e-09	1.9155e-08
TRAV8-3	ENSG00000211787	14.271	2.85461	0.411007	6.94542	3.77345e-12	2.14198e-11
TRAV13-1	ENSG00000211788	14.2894	3.7339	0.449124	8.31375	9.27281e-17	7.40066e-16
TRAV12-2	ENSG00000211789	13.858	3.53059	0.443952	7.95263	1.82594e-15	1.33246e-14
TRAV8-4	ENSG00000211790	8.14767	2.5381	0.464778	5.46088	4.73769e-08	1.87005e-07
TRAV13-2	ENSG00000211791	6.68738	3.03602	0.49882	6.08641	1.15472e-09	5.30987e-09
TRAV14DV4	ENSG00000211792	9.60468	2.44168	0.457509	5.33691	9.45462e-08	3.62945e-07
TRAV9-2	ENSG00000211793	13.4874	3.54608	0.47585	7.4521	9.18632e-14	5.905e-13
TRAV12-3	ENSG00000211794	10.7209	3.49061	0.464251	7.51879	5.52839e-14	3.61519e-13
TRAV8-6	ENSG00000211795	9.99937	2.14231	0.403567	5.30843	1.10571e-07	4.21324e-07
TRAV16	ENSG00000211796	6.02403	2.38499	0.459234	5.19341	2.06472e-07	7.6476e-07
TRAV17	ENSG00000211797	14.4528	2.13107	0.378708	5.6272	1.83158e-08	7.52173e-08
TRAV21	ENSG00000211801	9.5448	2.3522	0.424851	5.53652	3.08539e-08	1.23875e-07
TRAV22	ENSG00000211802	6.2045	2.51722	0.435314	5.78255	7.35779e-09	3.14353e-08
TRAV23DV6	ENSG00000211803	6.06368	2.76064	0.486545	5.67397	1.39529e-08	5.80354e-08
TRDV1	ENSG00000211804	8.68546	3.08846	0.480441	6.42838	1.28971e-10	6.43728e-10
TRAV25	ENSG00000211806	4.24706	3.50839	0.525527	6.67595	2.45636e-11	1.30782e-10
TRAV26-1	ENSG00000211807	7.66804	2.95481	0.472811	6.24944	4.11919e-10	1.96631e-09
TRAV27	ENSG00000211809	3.81908	2.10041	0.473038	4.44025	8.9853e-06	2.78759e-05
TRAV29DV5	ENSG00000211810	5.30678	2.67816	0.472442	5.66877	1.43827e-08	5.97556e-08
TRAV30	ENSG00000259092	2.83206	2.69203	0.534112	5.0402	4.65055e-07	1.66122e-06
TRAV26-2	ENSG00000211812	3.73695	2.55132	0.514472	4.95911	7.08172e-07	2.48178e-06
TRAV34	ENSG00000211813	1.72822	2.38624	0.557654	4.27907	1.87675e-05	5.60594e-05
TRAV35	ENSG00000211814	3.20541	2.96339	0.53701	5.51831	3.42279e-08	1.3686e-07
TRAV38-1	ENSG00000211816	4.2283	2.64503	0.494962	5.3439	9.09654e-08	3.49956e-07
TRAV38-2DV8	ENSG00000211817	8.01095	3.12923	0.45639	6.85648	7.05795e-12	3.9233e-11
TRAV39	ENSG00000211818	3.40097	2.17388	0.475686	4.56998	4.8776e-06	1.5639e-05
TRAV41	ENSG00000211820	5.52933	2.55791	0.43285	5.90947	3.43218e-09	1.50745e-08
TRDJ3	ENSG00000211828	1.47143	2.04894	0.497723	4.11662	3.84466e-05	0.000110665
TRAJ57	ENSG00000211834	2.21909	2.11967	0.541415	3.91506	9.03835e-05	0.000248401
TRAJ56	ENSG00000211835	3.16295	2.87076	0.535521	5.36068	8.29083e-08	3.20269e-07
TRAJ54	ENSG00000211836	2.26858	2.01014	0.52046	3.86225	0.000112349	0.000305202
TRAJ52	ENSG00000211838	4.07971	2.88432	0.518191	5.56614	2.60442e-08	1.05367e-07
TRAJ51	ENSG00000248366	5.29463	2.18893	0.483692	4.52546	6.02655e-06	1.91007e-05
TRAJ50	ENSG00000211839	4.95999	3.05433	0.509013	6.0005	1.96714e-09	8.83813e-09
TRAJ49	ENSG00000211840	3.41388	2.99793	0.551415	5.4368	5.42473e-08	2.13351e-07
TRAJ48	ENSG00000211841	6.82291	2.19016	0.453767	4.82662	1.38867e-06	4.716e-06
TRAJ47	ENSG00000211842	3.85594	2.44725	0.524454	4.66627	3.06714e-06	1.00676e-05
TRAJ46	ENSG00000211843	5.8726	2.60602	0.489127	5.32791	9.93499e-08	3.80078e-07
TRAJ43	ENSG00000211846	6.85609	2.60494	0.478061	5.44898	5.06601e-08	1.9957e-07
TRAJ40	ENSG00000211849	12.0455	3.08963	0.450033	6.86536	6.63253e-12	3.69496e-11
TRAJ39	ENSG00000211850	13.3053	2.49898	0.393821	6.34549	2.21725e-10	1.08445e-09
TRAJ38	ENSG00000211851	12.1758	2.33703	0.378173	6.17977	6.41932e-10	3.01901e-09
TRAJ37	ENSG00000278661	13.1811	2.23341	0.383724	5.82035	5.87229e-09	2.53187e-08
TRAJ36	ENSG00000276699	11.8703	2.05961	0.402951	5.11131	3.19934e-07	1.16204e-06
TRAJ35	ENSG00000211854	8.32484	2.6895	0.443527	6.0639	1.3286e-09	6.06987e-09
TRAJ34	ENSG00000211855	12.2377	2.29149	0.40345	5.67974	1.34901e-08	5.62033e-08
TRAJ33	ENSG00000211856	12.4262	3.47297	0.44301	7.83948	4.5242e-15	3.19646e-14
TRAJ32	ENSG00000211857	9.5802	2.00773	0.402565	4.98734	6.12168e-07	2.15938e-06
TRAJ31	ENSG00000211858	11.3581	2.22975	0.386475	5.76945	7.95321e-09	3.38735e-08
TRAJ30	ENSG00000211859	9.11434	2.85894	0.467259	6.11854	9.4439e-10	4.37456e-09
TRAJ29	ENSG00000211860	14.0112	2.20571	0.382774	5.76245	8.29004e-09	3.52424e-08
TRAJ28	ENSG00000211861	11.614	2.21415	0.399751	5.53881	3.04537e-08	1.22361e-07
TRAJ27	ENSG00000211862	13.3594	2.90102	0.429987	6.74677	1.51168e-11	8.18205e-11
TRAJ25	ENSG00000211864	7.63893	2.52418	0.456816	5.52559	3.28388e-08	1.31503e-07
TRAJ23	ENSG00000211866	16.8551	3.23705	0.401749	8.0574	7.79364e-16	5.83926e-15
TRAJ22	ENSG00000211867	15.7717	3.28361	0.432557	7.59116	3.17053e-14	2.10955e-13
TRAJ21	ENSG00000211868	15.7822	3.09451	0.446189	6.93543	4.04999e-12	2.29272e-11
TRAJ20	ENSG00000211869	14.401	2.73375	0.41305	6.61846	3.62968e-11	1.90358e-10
TRAJ19	ENSG00000211870	14.7015	2.53516	0.418585	6.05649	1.39123e-09	6.34514e-09
TRAJ18	ENSG00000211871	11.5141	2.52555	0.455291	5.54712	2.90412e-08	1.1696e-07
TRAJ17	ENSG00000211872	10.3696	2.4833	0.429105	5.78716	7.15878e-09	3.06259e-08
TRAJ16	ENSG00000211873	13.0693	2.92648	0.39905	7.33362	2.24025e-13	1.39607e-12
TRAJ14	ENSG00000211875	14.9438	3.53961	0.428627	8.25801	1.48117e-16	1.16278e-15
TRAJ13	ENSG00000211876	15.4025	2.64406	0.408003	6.4805	9.14191e-11	4.62505e-10
TRAJ11	ENSG00000211878	12.7266	2.34797	0.416568	5.63647	1.73576e-08	7.14866e-08
TRAJ10	ENSG00000211879	18.6075	2.94929	0.404501	7.29118	3.07247e-13	1.89281e-12
TRAJ9	ENSG00000211880	11.6112	3.26079	0.477765	6.8251	8.78627e-12	4.85197e-11
TRAJ8	ENSG00000211881	7.08522	2.43812	0.443856	5.49305	3.95041e-08	1.57098e-07
TRAJ7	ENSG00000211882	13.7618	2.6234	0.412128	6.36551	1.94646e-10	9.56694e-10
TRAJ6	ENSG00000211883	13.9877	2.72399	0.41972	6.49002	8.58228e-11	4.3534e-10
TRAJ5	ENSG00000211884	10.5661	2.94228	0.437571	6.72411	1.76671e-11	9.51196e-11
TRAJ3	ENSG00000211886	12.2556	2.6522	0.423437	6.26351	3.76407e-10	1.80349e-09
TRAJ2	ENSG00000211887	6.23051	2.68343	0.476481	5.63176	1.78383e-08	7.33691e-08
TRAJ1	ENSG00000211888	7.97883	2.92156	0.453504	6.44219	1.17764e-10	5.90373e-10
TRAC	ENSG00000277734	427.221	2.31422	0.291922	7.92752	2.23569e-15	1.62014e-14
MYH6	ENSG00000197616	10.1198	3.554	0.740179	4.80153	1.57455e-06	5.31528e-06
MYH7	ENSG00000092054	158.198	6.22171	0.816407	7.62084	2.52036e-14	1.68914e-13
GZMH	ENSG00000100450	89.3537	2.19655	0.316496	6.94023	3.9146e-12	2.21922e-11
GZMB	ENSG00000100453	131.993	2.40663	0.353106	6.81561	9.38642e-12	5.16673e-11
AL133166.1	ENSG00000257522	1.83827	2.69031	0.916104	2.93669	0.00331735	0.00725153
RNU6-7	ENSG00000201654	4.34764	2.09801	0.435205	4.82073	1.43032e-06	4.8506e-06
LINC02307	ENSG00000258969	1.76949	2.12339	0.707177	3.00262	0.00267662	0.00594659
YWHAZP1	ENSG00000259148	1.63015	2.63962	0.780594	3.38155	0.000720786	0.00175205
FRMD6-AS2	ENSG00000258537	2.79627	2.4433	0.548978	4.45063	8.56176e-06	2.66463e-05
CDKN3	ENSG00000100526	131.146	2.08284	0.211659	9.84055	7.52956e-23	9.32756e-22
GCH1	ENSG00000131979	398.932	2.68155	0.226047	11.8628	1.84727e-32	4.56027e-31
MIR4308	ENSG00000265432	3.84815	2.1586	0.424269	5.08782	3.62212e-07	1.30877e-06
FDPSP3	ENSG00000258872	20.6712	2.2539	0.291096	7.74279	9.72605e-15	6.7048e-14
DLGAP5	ENSG00000126787	113.361	2.54825	0.247556	10.2936	7.52898e-25	1.06971e-23
HIF1A-AS1	ENSG00000258777	2.20163	2.24592	0.44847	5.00795	5.50118e-07	1.94896e-06
HIF1A-AS2	ENSG00000258667	194.057	2.14955	0.210056	10.2332	1.40773e-24	1.97205e-23
SYT16	ENSG00000139973	12.0889	2.12939	0.414806	5.13346	2.84456e-07	1.03869e-06
LINC00643	ENSG00000186369	6.74031	3.08913	0.632734	4.8822	1.04909e-06	3.60902e-06
AL355076.3	ENSG00000258878	2.9944	2.38528	0.64842	3.67861	0.000234512	0.000611203
AL355076.2	ENSG00000258760	22.8463	2.203	0.418107	5.26899	1.37177e-07	5.17609e-07
AL355076.1	ENSG00000214759	1.56616	2.24212	0.756814	2.96258	0.00305076	0.00670882
AL391261.1	ENSG00000258629	2.26047	2.13489	0.526201	4.05717	4.96717e-05	0.00014123
AL691403.2	ENSG00000273565	2.50194	2.0313	0.428553	4.73991	2.13813e-06	7.12848e-06
AF111167.1	ENSG00000258820	9.9856	2.87835	0.469423	6.13168	8.69542e-10	4.04269e-09
BHLHB9P1	ENSG00000258915	8.54511	2.30912	0.447066	5.16506	2.40365e-07	8.83948e-07
GPR65	ENSG00000140030	415.503	2.58454	0.219158	11.793	4.23914e-32	1.02281e-30
AL157955.1	ENSG00000258407	4.77739	2.48464	0.475419	5.22622	1.7301e-07	6.46359e-07
AL157955.2	ENSG00000258826	8.88363	3.11979	0.430577	7.2456	4.30522e-13	2.62161e-12
RN7SKP255	ENSG00000200312	5525.86	2.10237	0.209482	10.036	1.05829e-23	1.39724e-22
CATSPERB	ENSG00000133962	40.0216	2.01866	0.256555	7.86834	3.59387e-15	2.55952e-14
TCL6	ENSG00000187621	15.9104	2.82996	0.496348	5.70156	1.18717e-08	4.97239e-08
TCL1A	ENSG00000100721	37.0439	5.08764	0.574549	8.85501	8.36769e-19	7.70521e-18
AL139020.1	ENSG00000257275	5.7302	4.02455	0.669689	6.00959	1.85998e-09	8.37473e-09
RNU2-33P	ENSG00000222276	2.81823	2.17993	0.406989	5.35622	8.49794e-08	3.27952e-07
LINC02325	ENSG00000246084	12.5922	2.22998	0.369887	6.02881	1.65172e-09	7.46994e-09
LINC02312	ENSG00000258869	16.2321	2.71656	0.404972	6.70802	1.97282e-11	1.05777e-10
AL163932.1	ENSG00000259097	1.05743	2.00301	0.784317	2.55383	0.0106545	0.0211924
AL109767.1	ENSG00000235785	12.0809	2.38176	0.397525	5.99146	2.07959e-09	9.32676e-09
AL049836.1	ENSG00000258919	3.15378	3.06343	0.551645	5.55325	2.80399e-08	1.13098e-07
LINC02320	ENSG00000258404	3.83275	2.12239	0.483187	4.39249	1.12061e-05	3.43897e-05
AL355032.1	ENSG00000241494	10.5065	2.02096	0.292427	6.91099	4.81272e-12	2.70883e-11
LINC00239	ENSG00000258512	6.55916	2.97558	0.446549	6.6635	2.6739e-11	1.41955e-10
RNU6-1316P	ENSG00000206969	5.96467	2.48766	0.347353	7.16175	7.96517e-13	4.75788e-12
IGHA2	ENSG00000211890	554.32	4.04729	0.540905	7.48243	7.29585e-14	4.72973e-13
IGHE	ENSG00000211891	58.3145	4.75765	0.643639	7.39181	1.44846e-13	9.15732e-13
IGHG4	ENSG00000211892	19693.1	6.05869	0.580087	10.4445	1.55352e-25	2.32138e-24
IGHG2	ENSG00000211893	8730.14	4.92165	0.533699	9.22177	2.92234e-20	2.99772e-19
IGHGP	ENSG00000253755	3306.33	4.49468	0.558497	8.04782	8.428e-16	6.30273e-15
IGHA1	ENSG00000211895	8016.74	5.61745	0.530002	10.5989	3.01423e-26	4.75125e-25
IGHEP1	ENSG00000253692	1.98252	2.81474	0.764155	3.68347	0.000230083	0.000600249
IGHG1	ENSG00000211896	89919.4	7.13538	0.557899	12.7897	1.87115e-37	6.5608e-36
IGHG3	ENSG00000211897	9589.23	6.4644	0.544601	11.87	1.69525e-32	4.20012e-31
AL122127.1	ENSG00000270371	1.86173	2.83171	0.809178	3.49949	0.000466154	0.00116535
IGHD	ENSG00000211898	116.349	3.45213	0.524264	6.58471	4.5576e-11	2.37207e-10
IGHM	ENSG00000211899	17571.6	6.88817	0.537134	12.8239	1.20459e-37	4.29906e-36
IGHJ6	ENSG00000211900	414.046	7.25466	0.621872	11.6658	1.90516e-31	4.40612e-30
IGHJ3P	ENSG00000237111	182.045	6.33243	0.625185	10.1289	4.11261e-24	5.58826e-23
IGHJ5	ENSG00000242472	294.992	6.57568	0.604817	10.8722	1.56416e-27	2.73321e-26
IGHJ4	ENSG00000240041	306.777	5.71729	0.597374	9.5707	1.06184e-21	1.20379e-20
IGHJ3	ENSG00000242887	181.511	7.49702	0.67637	11.0842	1.49694e-28	2.81136e-27
IGHJ2P	ENSG00000237547	4.29398	3.94266	0.768094	5.13304	2.85097e-07	1.04063e-06
IGHJ2	ENSG00000211904	55.8783	7.54552	0.776722	9.71457	2.61349e-22	3.10909e-21
IGHJ1	ENSG00000211905	14.9573	5.74589	0.785559	7.31439	2.58555e-13	1.60334e-12
IGHD6-25	ENSG00000225825	2.62517	3.33182	0.776064	4.29323	1.76089e-05	5.27795e-05
IGHD4-23	ENSG00000227196	1.63584	2.5248	0.80787	3.12525	0.00177652	0.004062
IGHD2-21	ENSG00000211912	2.02852	2.82433	0.757417	3.7289	0.000192315	0.000506901
AC246787.2	ENSG00000244620	22.4776	3.00212	0.585795	5.12486	2.97755e-07	1.0851e-06
IGHD1-20	ENSG00000237020	1.14017	2.12911	0.816709	2.60694	0.00913566	0.0184391
IGHD6-19	ENSG00000211914	1.83394	2.70643	0.739274	3.66092	0.000251307	0.000652743
IGHD4-17	ENSG00000227800	1.38745	2.30751	0.777873	2.96644	0.00301271	0.00663214
IGHD3-16	ENSG00000211917	3.43373	3.51523	0.714635	4.91891	8.70263e-07	3.01808e-06
IGHD2-15	ENSG00000211918	3.53703	3.22976	0.780495	4.13809	3.50204e-05	0.00010129
IGHD5-12	ENSG00000211921	3.13824	3.27463	0.785698	4.1678	3.0756e-05	8.94767e-05
IGHD4-11	ENSG00000232543	2.80179	2.87627	0.71833	4.00411	6.22507e-05	0.000174656
IGHD3-10	ENSG00000211923	3.63754	3.80583	0.708666	5.37041	7.85578e-08	3.04002e-07
IGHD3-9	ENSG00000211924	5.17187	3.89385	0.725878	5.36433	8.1252e-08	3.14023e-07
IGHD2-8	ENSG00000211925	2.45788	2.81837	0.787429	3.5792	0.000344644	0.000878385
IGHD6-6	ENSG00000228131	2.90112	3.27111	0.783019	4.17756	2.94647e-05	8.59411e-05
IGHD5-5	ENSG00000211928	1.31683	2.11301	0.79078	2.67206	0.00753876	0.0154571
IGHD4-4	ENSG00000233655	1.87323	2.73648	0.820961	3.33327	0.000858329	0.00206431
IGHD3-3	ENSG00000211930	7.80334	4.70017	0.714019	6.58269	4.62003e-11	2.40326e-10
IGHD2-2	ENSG00000211931	6.23994	4.27442	0.720231	5.93479	2.94223e-09	1.29987e-08
FAM30A	ENSG00000226777	892.057	5.11603	0.49849	10.2631	1.03384e-24	1.45937e-23
IGHD1-1	ENSG00000236170	4.15456	3.21842	0.764058	4.21227	2.52819e-05	7.43559e-05
IGHV6-1	ENSG00000211933	510.007	7.68171	0.637157	12.0562	1.79825e-33	4.77868e-32
IGHV1-2	ENSG00000211934	1903.68	6.85536	0.63696	10.7626	5.16847e-27	8.69558e-26
IGHV1-3	ENSG00000211935	1012.8	7.82595	0.630458	12.4131	2.21832e-35	6.73444e-34
IGHV4-4	ENSG00000276775	737.328	6.54075	0.675663	9.68049	3.64964e-22	4.2833e-21
IGHV7-4-1	ENSG00000282122	367.805	8.01745	0.837077	9.57792	9.90201e-22	1.12443e-20
IGHV2-5	ENSG00000211937	1352.3	5.98286	0.61291	9.76141	1.6485e-22	1.99074e-21
IGHV3-7	ENSG00000211938	1582.62	7.395	0.601043	12.3036	8.6617e-35	2.52871e-33
IGHV3-64D	ENSG00000282639	315.797	7.2891	0.763316	9.54926	1.30632e-21	1.47121e-20
IGHV5-10-1	ENSG00000282651	555.069	6.27093	0.74074	8.46577	2.54464e-17	2.11097e-16
IGHV3-11	ENSG00000211941	1172.3	7.70524	0.648814	11.8759	1.57967e-32	3.92592e-31
IGHV1-12	ENSG00000254174	15.8568	5.72551	0.754034	7.59318	3.1215e-14	2.0778e-13
IGHV3-13	ENSG00000211942	241.624	6.81722	0.743098	9.17405	4.55561e-20	4.60321e-19
IGHV1-14	ENSG00000253709	11.1817	5.01238	0.864867	5.79555	6.80968e-09	2.91897e-08
IGHV3-15	ENSG00000211943	1331.31	7.42277	0.62396	11.8962	1.23828e-32	3.09673e-31
IGHV1-17	ENSG00000254046	4.17412	3.79431	0.715779	5.30095	1.15201e-07	4.38204e-07
IGHV1-18	ENSG00000211945	2658.99	6.80433	0.610898	11.1382	8.17172e-29	1.57289e-27
IGHV3-19	ENSG00000253883	1.71847	2.72683	0.935866	2.91369	0.00357182	0.00776919
IGHV3-20	ENSG00000211946	573.449	7.84732	0.682637	11.4956	1.38811e-30	3.0292e-29
IGHV3-21	ENSG00000211947	2246.43	7.93763	0.606313	13.0916	3.67561e-39	1.44987e-37
IGHV3-22	ENSG00000253957	6.66111	4.67879	0.748675	6.24943	4.11947e-10	1.96631e-09
IGHV3-23	ENSG00000211949	2547.16	7.53555	0.571202	13.1924	9.70002e-40	3.97328e-38
IGHV1-24	ENSG00000211950	550.146	4.38427	0.667191	6.57123	4.99014e-11	2.58764e-10
IGHV2-26	ENSG00000211951	574.856	7.30824	0.695783	10.5036	8.31305e-26	1.26908e-24
IGHV7-27	ENSG00000254326	1.12097	2.09577	0.857605	2.44375	0.0145355	0.028086
IGHV4-28	ENSG00000211952	131.22	8.13483	0.703343	11.5659	6.13106e-31	1.37165e-29
IGHV3-30	ENSG00000270550	2393.54	7.14415	0.599271	11.9214	9.15502e-33	2.30756e-31
IGHV4-31	ENSG00000231475	424.645	6.98535	0.674709	10.3531	4.05033e-25	5.88543e-24
IGHV3-33	ENSG00000211955	1587.83	7.95683	0.610033	13.0433	6.94079e-39	2.67837e-37
IGHV4-34	ENSG00000211956	973.789	5.93372	0.625414	9.48767	2.36248e-21	2.61103e-20
IGHV3-35	ENSG00000211957	3.37652	3.58833	0.680791	5.27083	1.35809e-07	5.12608e-07
IGHV3-38	ENSG00000211958	2.12253	3.02739	0.864978	3.49996	0.000465329	0.00116353
IGHV4-39	ENSG00000211959	2591.85	7.08684	0.604886	11.716	1.05542e-31	2.48646e-30
IGHV3-41	ENSG00000278473	5.68607	4.24509	0.735258	5.7736	7.75949e-09	3.30749e-08
IGHV3-43	ENSG00000232216	457.124	8.3499	0.69338	12.0423	2.12872e-33	5.61331e-32
LINC00221	ENSG00000270816	2.5434	2.51879	0.61419	4.101	4.11365e-05	0.000118019
IGHV1-45	ENSG00000211961	5.73417	4.04676	0.729972	5.54372	2.96114e-08	1.19156e-07
IGHV1-46	ENSG00000211962	634.205	6.14661	0.620935	9.89895	4.20676e-23	5.30306e-22
IGHV3-47	ENSG00000229092	1.28476	2.0926	0.679536	3.07946	0.00207378	0.00468936
IGHV3-48	ENSG00000211964	1026.62	6.34577	0.628916	10.09	6.11668e-24	8.19074e-23
IGHV3-49	ENSG00000211965	958.399	8.54724	0.662311	12.9052	4.20876e-38	1.53753e-36
IGHV5-51	ENSG00000211966	1941.74	7.13543	0.583319	12.2325	2.08522e-34	5.93941e-33
IGHV3-52	ENSG00000253545	2.5126	3.25549	0.733273	4.43968	9.00943e-06	2.79399e-05
IGHV3-53	ENSG00000211967	541.756	7.10959	0.637753	11.1479	7.33347e-29	1.41552e-27
IGHV4-55	ENSG00000254395	150.226	7.55263	0.687941	10.9786	4.84362e-28	8.73089e-27
IGHV7-56	ENSG00000253131	1.33617	2.34686	1.01418	2.31404	0.0206657	0.0386724
IGHV1-58	ENSG00000211968	127.394	7.39402	0.759384	9.73686	2.09934e-22	2.51616e-21
IGHV4-59	ENSG00000224373	1866.9	6.2805	0.59578	10.5417	5.55133e-26	8.58951e-25
IGHV4-61	ENSG00000211970	405.681	5.84896	0.656659	8.90716	5.23567e-19	4.88588e-18
IGHV3-62	ENSG00000253132	6.18978	3.88897	0.720429	5.39813	6.73391e-08	2.62281e-07
IGHV3-64	ENSG00000223648	96.4748	8.33375	0.777298	10.7214	8.07451e-27	1.34061e-25
IGHV3-65	ENSG00000253209	9.05291	5.02003	0.768812	6.52959	6.59499e-11	3.37965e-10
IGHV3-66	ENSG00000211972	188.615	7.55453	0.690052	10.9478	6.80972e-28	1.21335e-26
IGHV1-67	ENSG00000253274	3.50723	3.75297	0.784949	4.78117	1.7428e-06	5.85975e-06
IGHV1-69	ENSG00000211973	355.784	7.7865	0.686482	11.3426	8.06955e-30	1.66479e-28
IGHV2-70D	ENSG00000211974	79.3415	4.95076	0.776247	6.37782	1.79627e-10	8.85415e-10
IGHV3-69-1	ENSG00000282600	59.2854	7.31085	0.764029	9.56881	1.0814e-21	1.22538e-20
IGHV1-69-2	ENSG00000281990	114.923	5.24964	0.827365	6.34502	2.224e-10	1.08765e-09
AC245369.1	ENSG00000283571	2.42893	3.21539	0.843482	3.81204	0.000137822	0.00037002
IGHV1-69D	ENSG00000280411	737.153	7.10331	0.640037	11.0983	1.2787e-28	2.41758e-27
IGHV2-70	ENSG00000274576	392.699	7.9073	0.701015	11.2798	1.6515e-29	3.3326e-28
IGHV3-71	ENSG00000254056	5.97112	4.20786	0.719518	5.84816	4.9703e-09	2.15693e-08
IGHV3-72	ENSG00000225698	61.5195	4.3024	0.687287	6.25997	3.85048e-10	1.84397e-09
IGHV3-73	ENSG00000211976	128.244	7.12545	0.70977	10.0391	1.02613e-23	1.35553e-22
IGHV3-74	ENSG00000224650	417.379	6.45185	0.600874	10.7374	6.79025e-27	1.1313e-25
IGHV5-78	ENSG00000211978	3.44904	2.3852	0.675995	3.52843	0.000418032	0.00105312
IGHV4-80	ENSG00000283906	1.14281	2.13891	0.837141	2.55502	0.0106181	0.0211306
IGHV7-81	ENSG00000211979	2.80611	2.86342	0.855714	3.34624	0.000819159	0.00197526
IGHV1OR15-9	ENSG00000188403	3.3439	3.5769	0.869529	4.11361	3.89516e-05	0.000112018
IGHV1OR15-2	ENSG00000259337	12.8934	5.31233	0.821242	6.46865	9.88803e-11	4.98615e-10
IGHV3OR15-7	ENSG00000259490	7.14703	4.67778	0.74254	6.2997	2.98216e-10	1.44123e-09
AC068446.3	ENSG00000258883	1.61039	2.05625	0.571324	3.5991	0.000319323	0.00081702
AC135068.8	ENSG00000281179	6.32305	4.39854	0.887249	4.9575	7.14048e-07	2.50073e-06
AC135068.9	ENSG00000281550	1.17384	2.17472	0.880864	2.46884	0.013555	0.0263668
AC135068.2	ENSG00000278263	2.1621	2.95501	0.815629	3.62299	0.000291222	0.000749236
AC134981.1	ENSG00000280655	1.61923	2.53079	0.848346	2.9832	0.0028525	0.0063055
IGHV1OR15-1	ENSG00000270505	15.8123	5.9299	0.844197	7.0243	2.15136e-12	1.24401e-11
IGHV1OR15-3	ENSG00000271288	2.68679	3.3672	0.933447	3.60728	0.000309426	0.000793092
GABRG3	ENSG00000182256	4.23557	2.56066	0.67245	3.80796	0.000140119	0.000375809
AC127522.1	ENSG00000259277	1.73267	2.40052	0.55509	4.32456	1.52837e-05	4.61446e-05
AC102941.1	ENSG00000259814	1.54312	2.12419	0.729597	2.91146	0.00359744	0.007821
AC022613.1	ENSG00000256802	3.16306	2.24684	0.580482	3.87064	0.000108552	0.000295472
ACTC1	ENSG00000159251	29.7014	2.00577	0.471898	4.25044	2.1335e-05	6.33068e-05
C15orf53	ENSG00000175779	43.1954	2.04184	0.301512	6.772	1.27013e-11	6.91364e-11
AC022929.1	ENSG00000259731	6.38758	2.30314	0.467319	4.92841	8.29003e-07	2.88291e-06
C15orf54	ENSG00000175746	9.43275	2.1373	0.38771	5.51261	3.53548e-08	1.41166e-07
KNL1	ENSG00000137812	335.889	2.2535	0.217878	10.3429	4.50481e-25	6.52408e-24
B2M	ENSG00000166710	84916.3	2.16756	0.160907	13.4709	2.32026e-41	1.06399e-39
C15orf48	ENSG00000166920	176.665	5.9521	0.453763	13.1172	2.62412e-39	1.04542e-37
AC023906.1	ENSG00000242327	2.9135	2.42772	0.427918	5.67333	1.40044e-08	5.82346e-08
AQP9	ENSG00000103569	520.105	5.36844	0.330075	16.2643	1.76847e-59	3.06233e-57
MTCO3P23	ENSG00000259651	5.44463	2.73012	0.504402	5.4126	6.21166e-08	2.42966e-07
AC066616.2	ENSG00000259600	12.2817	2.07827	0.400062	5.19489	2.04845e-07	7.59025e-07
MTCYBP23	ENSG00000259671	8.19648	2.02541	0.428273	4.72926	2.25344e-06	7.49573e-06
RNU5A-1	ENSG00000199568	71.3517	2.75642	0.325615	8.46529	2.55521e-17	2.11901e-16
RNU5B-1	ENSG00000200156	41.9082	2.23017	0.33817	6.59483	4.25754e-11	2.21951e-10
DRAIC	ENSG00000245750	88.7027	2.51985	0.330987	7.61313	2.67526e-14	1.78927e-13
AC021818.2	ENSG00000259496	1.42719	2.23807	0.635094	3.52401	0.000425076	0.00106963
CYP1A1	ENSG00000140465	8.89377	3.72909	0.795031	4.6905	2.72537e-06	8.98762e-06
ISL2	ENSG00000159556	4.26068	3.12608	0.596158	5.24371	1.57382e-07	5.90549e-07
BCL2A1	ENSG00000140379	229.388	5.41082	0.37883	14.283	2.79416e-46	1.82347e-44
AC015871.5	ENSG00000279719	1.61964	2.18243	0.643451	3.39176	0.000694464	0.00169132
AC092701.1	ENSG00000279705	4.19438	2.27451	0.561309	4.05215	5.07485e-05	0.000144061
TMC3-AS1	ENSG00000259343	148.594	3.06	0.335037	9.13332	6.64271e-20	6.63939e-19
AC103858.2	ENSG00000273920	9.36947	2.99911	0.506599	5.92009	3.21765e-09	1.41568e-08
AC109809.1	ENSG00000275995	7.62787	3.47832	0.536368	6.48495	8.87621e-11	4.49774e-10
LINC00052	ENSG00000259527	1.51989	2.29502	0.838716	2.73634	0.0062126	0.0129512
AC103982.1	ENSG00000259676	3.24498	2.53714	0.658769	3.85134	0.000117474	0.000318293
ACAN	ENSG00000157766	792.063	2.98543	0.426403	7.00143	2.53367e-12	1.45877e-11
AC124068.2	ENSG00000261441	11	2.39449	0.339517	7.05264	1.7555e-12	1.02289e-11
RF00093	ENSG00000200677	2.37488	2.10104	0.490517	4.28332	1.84124e-05	5.50501e-05
OR4F13P	ENSG00000214344	1.35246	2.12449	0.803221	2.64497	0.00816991	0.016653
DDX11L10	ENSG00000233614	5.62903	2.5196	0.619691	4.0659	4.78481e-05	0.000136352
HBM	ENSG00000206177	9.31198	4.50179	0.691735	6.50797	7.61735e-11	3.88076e-10
HBA2	ENSG00000188536	4395.28	7.49511	0.478711	15.6569	2.98217e-55	3.84524e-53
HBA1	ENSG00000206172	1850.47	8.69705	0.513129	16.9491	1.95553e-64	5.3295e-62
TNFRSF17	ENSG00000048462	181.878	3.63891	0.412493	8.82176	1.12675e-18	1.02944e-17
AC130456.3	ENSG00000260592	7.13886	2.38685	0.580293	4.11318	3.9024e-05	0.00011222
GP2	ENSG00000169347	1.37996	2.0201	0.894097	2.25938	0.0238599	0.0440484
PDILT	ENSG00000169340	1.54561	2.27488	0.898369	2.53223	0.0113339	0.0224074
PRKCB	ENSG00000166501	1196.2	2.02786	0.220829	9.18292	4.19543e-20	4.24642e-19
AC130454.1	ENSG00000279276	13.3322	2.54284	0.376423	6.75527	1.4257e-11	7.73061e-11
AC130448.1	ENSG00000279202	16.1639	2.43169	0.34494	7.04961	1.79424e-12	1.04445e-11
AC130448.2	ENSG00000279554	9.16323	2.49023	0.375521	6.6314	3.32516e-11	1.74999e-10
CACNG3	ENSG00000006116	1.29421	2.06947	0.929533	2.22636	0.0259901	0.0475419
LINC02195	ENSG00000236481	1.73975	2.40335	0.582752	4.12415	3.72114e-05	0.000107316
IL21R	ENSG00000103522	305.831	2.83708	0.314891	9.00972	2.06579e-19	1.98891e-18
CD19	ENSG00000177455	98.7161	2.79405	0.424514	6.58176	4.64896e-11	2.41726e-10
AC116348.3	ENSG00000261346	4.30761	2.05512	0.472413	4.35027	1.35972e-05	4.12945e-05
RNU7-61P	ENSG00000251706	5.3711	2.40269	0.473924	5.06978	3.98267e-07	1.43332e-06
AHSP	ENSG00000169877	18.2896	6.03558	0.694731	8.68765	3.70023e-18	3.2602e-17
ZNF720P1	ENSG00000260010	2.02322	2.18474	0.532836	4.10021	4.1278e-05	0.000118389
AC034105.1	ENSG00000197476	12.3454	5.15263	0.759636	6.78302	1.17688e-11	6.42794e-11
IGHV1OR16-1	ENSG00000261704	3.57037	3.77783	0.982594	3.84475	0.000120677	0.00032651
AC142381.1	ENSG00000223931	4.25832	3.93242	0.698916	5.62646	1.83947e-08	7.55219e-08
IGHV3OR16-9	ENSG00000270472	36.1122	6.45871	0.785782	8.21947	2.04411e-16	1.58987e-15
AC138915.2	ENSG00000260866	1.51723	2.30364	0.880487	2.61633	0.00888806	0.0179808
IGHV2OR16-5	ENSG00000259303	1.87767	2.85426	0.878567	3.24877	0.00115904	0.00272763
IGHV3OR16-6	ENSG00000270864	7.93143	4.82983	0.784456	6.15691	7.41775e-10	3.47223e-09
IGHV1OR16-4	ENSG00000259997	1.83146	2.81175	1.04204	2.69832	0.0069691	0.0143832
IGHV3OR16-8	ENSG00000271130	11.0188	5.20036	0.781699	6.65264	2.87875e-11	1.52409e-10
IGHV3OR16-13	ENSG00000271178	35.0872	5.8895	0.704066	8.36499	6.01177e-17	4.86192e-16
AC136428.1	ENSG00000259680	2.77454	3.41968	0.760022	4.49945	6.81306e-06	2.14686e-05
IGHV3OR16-7	ENSG00000271620	1.89763	2.86156	0.841583	3.40021	0.000673338	0.00164363
NETO2	ENSG00000171208	99.2548	2.11482	0.226566	9.33423	1.01731e-20	1.07504e-19
SALL1	ENSG00000103449	32.0918	2.63579	0.578273	4.55804	5.16326e-06	1.65041e-05
AC087564.1	ENSG00000285367	8.16159	2.02399	0.553312	3.65796	0.000254232	0.000659734
AC009166.2	ENSG00000280344	9.92713	2.50043	0.623854	4.00803	6.12276e-05	0.000171896
LINC00919	ENSG00000260268	1.15306	2.00454	0.862305	2.32464	0.0200915	0.0376885
AC007342.2	ENSG00000259962	2.31155	2.71408	0.669068	4.05651	4.9811e-05	0.000141593
AC007342.3	ENSG00000260078	21.8633	3.78078	0.453625	8.33459	7.77652e-17	6.23879e-16
AC007342.4	ENSG00000261804	4.5385	3.47679	0.573768	6.05957	1.36485e-09	6.22957e-09
AC007342.5	ENSG00000262714	7.44534	2.90461	0.492539	5.89721	3.69693e-09	1.62001e-08
AC007342.8	ENSG00000279741	2.12175	2.59057	0.656471	3.94621	7.93973e-05	0.000219705
AC007342.9	ENSG00000280027	4.38911	3.05742	0.540642	5.65518	1.55683e-08	6.44417e-08
MT1G	ENSG00000125144	81.0706	3.21507	0.426003	7.54706	4.45207e-14	2.93335e-13
MT1H	ENSG00000205358	16.9658	4.32226	0.610271	7.08252	1.41557e-12	8.30573e-12
RPS24P17	ENSG00000243988	7.41482	2.22934	0.331334	6.72836	1.7159e-11	9.24759e-11
ADGRG5	ENSG00000159618	97.8596	2.7451	0.378555	7.2515	4.12169e-13	2.51432e-12
HMGB3P32	ENSG00000260828	2.36659	2.05607	0.518809	3.96305	7.39974e-05	0.000205581
ADGRG3	ENSG00000182885	56.6627	3.38425	0.387751	8.72791	2.59426e-18	2.30908e-17
AC018552.2	ENSG00000260467	2.07065	2.44596	0.609244	4.01475	5.95083e-05	0.000167324
CNGB1	ENSG00000070729	5.56862	2.16221	0.441543	4.89695	9.73373e-07	3.35746e-06
AC009094.1	ENSG00000261278	1.38017	2.38187	0.872822	2.72893	0.00635398	0.0132189
LINC00922	ENSG00000261742	4.70966	2.27032	0.417106	5.44303	5.23817e-08	2.062e-07
AC022164.1	ENSG00000260695	2.62023	2.42572	0.694547	3.49251	0.000478496	0.00119396
CDH1	ENSG00000039068	54.0613	2.93885	0.44476	6.60773	3.90261e-11	2.04069e-10
FA2H	ENSG00000103089	8.5244	3.26338	0.555661	5.87297	4.28049e-09	1.8667e-08
CLEC3A	ENSG00000166509	9.09497	4.81605	0.924015	5.21208	1.86731e-07	6.95074e-07
AC099524.1	ENSG00000261218	16.428	2.05783	0.384803	5.34775	8.90541e-08	3.4296e-07
SDR42E1	ENSG00000184860	100.074	2.05725	0.270873	7.59486	3.08125e-14	2.05162e-13
HSD17B2	ENSG00000086696	6.83506	2.19313	0.412627	5.31503	1.06637e-07	4.07112e-07
FAM92B	ENSG00000153789	23.8232	3.57364	0.536797	6.65734	2.78819e-11	1.47777e-10
FENDRR	ENSG00000268388	9.65735	2.49927	0.476169	5.24871	1.53168e-07	5.75322e-07
AC126696.3	ENSG00000260498	1.46059	2.33686	0.685053	3.41121	0.000646758	0.00158334
DPEP1	ENSG00000015413	11.8364	2.42576	0.540115	4.4912	7.08229e-06	2.22702e-05
AC133919.1	ENSG00000260507	2.02733	2.32123	0.536298	4.32825	1.50298e-05	4.54179e-05
AC141424.1	ENSG00000241525	8.00645	2.88375	0.452378	6.37464	1.8339e-10	9.02943e-10
TXNP4	ENSG00000262519	1.54588	2.11474	0.53363	3.96294	7.40321e-05	0.000205666
SCARNA21	ENSG00000252835	2773.76	2.13093	0.213088	10.0002	1.52088e-23	1.98074e-22
MIR4521	ENSG00000283160	16.0737	2.83748	0.397792	7.13306	9.81585e-13	5.82779e-12
MYH4	ENSG00000264424	22.0205	2.46532	0.429242	5.74342	9.27824e-09	3.92694e-08
MYH1	ENSG00000109061	48.7359	2.80131	0.504954	5.54764	2.89548e-08	1.16622e-07
MYH2	ENSG00000125414	201.785	4.31894	0.656021	6.58354	4.59362e-11	2.39004e-10
HS3ST3B1	ENSG00000125430	141.009	2.61219	0.252706	10.3369	4.79957e-25	6.9384e-24
AC005224.4	ENSG00000266709	37.117	2.70628	0.298929	9.05327	1.3875e-19	1.35407e-18
TBC1D27P	ENSG00000128438	24.1951	3.06162	0.486244	6.29647	3.04494e-10	1.47068e-09
TNFRSF13B	ENSG00000240505	14.6955	3.39971	0.561627	6.05331	1.41895e-09	6.46604e-09
LINC02090	ENSG00000230969	1.98927	2.91705	0.646996	4.50861	6.52551e-06	2.05977e-05
LGALS9C	ENSG00000171916	4.30383	2.2741	0.387206	5.87311	4.27702e-09	1.86552e-08
AC087499.2	ENSG00000226521	5.39398	2.22007	0.446517	4.97196	6.62798e-07	2.32992e-06
AC132825.1	ENSG00000240103	1.83691	2.68572	0.915059	2.93502	0.00333527	0.00728703
EVI2A	ENSG00000126860	799.38	2.31932	0.156115	14.8565	6.31458e-50	5.51704e-48
CCL2	ENSG00000108691	1346.8	2.38347	0.23791	10.0184	1.26568e-23	1.66191e-22
CCL7	ENSG00000108688	34.2758	6.8402	0.690362	9.90814	3.83737e-23	4.8604e-22
CCL11	ENSG00000172156	1.64236	2.53223	0.743716	3.40484	0.00066203	0.00161784
CCL8	ENSG00000108700	223.522	2.96765	0.325115	9.12801	6.97694e-20	6.95028e-19
CCL13	ENSG00000181374	544.723	2.72625	0.301919	9.02973	1.72101e-19	1.66936e-18
RF00100	ENSG00000271394	123.125	3.16723	0.281827	11.2382	2.64732e-29	5.26676e-28
CCL18	ENSG00000275385	2604.04	4.51736	0.364577	12.3907	2.93467e-35	8.8309e-34
AC243829.4	ENSG00000277089	90.6026	3.80526	0.36772	10.3483	4.26121e-25	6.18436e-24
CCL3	ENSG00000277632	73.1685	3.28056	0.364073	9.01072	2.04702e-19	1.97203e-18
CCL4	ENSG00000275302	162.457	3.0837	0.285826	10.7887	3.89067e-27	6.61538e-26
CCL4L2	ENSG00000276070	67.4521	2.5648	0.340357	7.5356	4.86099e-14	3.19269e-13
RPS20P35	ENSG00000244086	4.11245	2.75552	0.483585	5.69811	1.21146e-08	5.07102e-08
IKZF3	ENSG00000161405	1555.7	2.54379	0.330523	7.69625	1.40115e-14	9.54791e-14
KRT8P34	ENSG00000264663	12.5795	3.19941	0.46318	6.90749	4.93303e-12	2.77362e-11
AC090844.1	ENSG00000226117	3.71013	3.12044	0.580996	5.37085	7.83676e-08	3.0329e-07
ZPBP2	ENSG00000186075	2.6553	2.89026	0.63212	4.57233	4.82327e-06	1.54782e-05
TOP2A	ENSG00000131747	593.786	2.65715	0.262333	10.1289	4.11207e-24	5.58826e-23
AC004585.1	ENSG00000266088	71.0337	4.58451	0.443477	10.3376	4.76103e-25	6.88477e-24
AC004585.2	ENSG00000279775	6.88543	2.11929	0.421295	5.03041	4.89431e-07	1.7431e-06
KRT23	ENSG00000108244	30.5499	4.53501	0.525381	8.63184	6.03717e-18	5.22894e-17
KRT15	ENSG00000171346	8.07223	2.86808	0.640177	4.48014	7.45924e-06	2.33911e-05
KRT9	ENSG00000171403	1.99977	2.58575	0.895288	2.88818	0.00387484	0.00837587
KRT14	ENSG00000186847	40.9304	5.50583	0.886775	6.20882	5.33837e-10	2.52949e-09
AC109326.1	ENSG00000279602	473.841	2.26545	0.290098	7.80925	5.75273e-15	4.02649e-14
SLC4A1	ENSG00000004939	172.032	3.96767	0.471602	8.41318	3.9904e-17	3.26738e-16
RN7SL507P	ENSG00000239702	1.65054	2.24929	0.591102	3.80525	0.000141659	0.000379747
RNU6-1152P	ENSG00000207306	3.48532	2.59189	0.501051	5.17292	2.30467e-07	8.49241e-07
AC090627.1	ENSG00000235300	91.5311	2.79814	0.312766	8.94644	3.67116e-19	3.47114e-18
AC036222.2	ENSG00000266222	6.92951	2.70253	0.462002	5.84961	4.92727e-09	2.13903e-08
RF00012	ENSG00000200538	3.74961	2.05538	0.491487	4.18197	2.88995e-05	8.43954e-05
LINC02086	ENSG00000244649	4.38613	2.32305	0.523153	4.44048	8.97577e-06	2.78535e-05
B4GALNT2	ENSG00000167080	3.36117	2.5891	0.573734	4.51271	6.40038e-06	2.02267e-05
RF00012	ENSG00000212195	138.589	2.97029	0.307447	9.66114	4.40948e-22	5.13861e-21
VMP1	ENSG00000062716	9723.91	2.13059	0.157055	13.5658	6.38407e-42	3.01396e-40
EFCAB3	ENSG00000172421	2.68238	2.00016	0.745042	2.68463	0.00726106	0.0149312
SLC16A6	ENSG00000108932	257.424	2.04726	0.204232	10.0242	1.19317e-23	1.571e-22
MYL6P5	ENSG00000228118	4.04903	2.07621	0.43677	4.75355	1.99878e-06	6.68153e-06
LINC02003	ENSG00000264026	1.70197	2.4816	0.622114	3.98899	6.63563e-05	0.00018547
CD300E	ENSG00000186407	689.246	2.89381	0.31384	9.22064	2.95322e-20	3.0268e-19
AC019183.1	ENSG00000266450	1.24027	2.12892	0.836093	2.54628	0.0108879	0.0215983
KATNBL1P3	ENSG00000235422	3.03952	2.15162	0.470944	4.56874	4.90666e-06	1.5729e-05
TOMM20P3	ENSG00000263935	1.85027	2.82256	0.657689	4.29164	1.7736e-05	5.31339e-05
RNU6-316P	ENSG00000212329	1.61437	2.08202	0.660493	3.15221	0.00162038	0.00372647
DSC3	ENSG00000134762	40.8604	4.08598	0.628201	6.50425	7.80821e-11	3.97462e-10
DSC1	ENSG00000134765	34.5651	2.94472	0.509836	5.77582	7.65809e-09	3.26572e-08
DSG1	ENSG00000134760	88.5686	5.88235	0.812005	7.24422	4.34934e-13	2.6478e-12
DSG1-AS1	ENSG00000266729	1.40332	2.32089	0.958798	2.42062	0.015494	0.0297524
DSG3	ENSG00000134757	8.32695	3.14984	0.74269	4.24112	2.22407e-05	6.58313e-05
AC012123.1	ENSG00000228835	1.88209	2.27471	0.660563	3.4436	0.00057403	0.0014157
NOL4	ENSG00000101746	5.63645	3.06625	0.631947	4.85208	1.22175e-06	4.16952e-06
SYT4	ENSG00000132872	10.0105	2.49995	0.572657	4.36553	1.26816e-05	3.87023e-05
MLECP1	ENSG00000277899	1.48785	2.05571	0.731369	2.81077	0.00494236	0.0104859
SKA1	ENSG00000154839	33.89	2.10963	0.278754	7.56808	3.78786e-14	2.50709e-13
DCC	ENSG00000187323	103.429	2.18573	0.374942	5.82951	5.55913e-09	2.40181e-08
AC011155.1	ENSG00000280098	4.52308	3.80804	0.757363	5.02803	4.95545e-07	1.76343e-06
VN1R76P	ENSG00000273762	6.13487	3.33341	0.749478	4.44764	8.68171e-06	2.69881e-05
LINC01539	ENSG00000267712	6.19071	2.41643	0.464052	5.20725	1.91664e-07	7.12334e-07
SEC11C	ENSG00000166562	1054.01	2.69087	0.242542	11.0945	1.33475e-28	2.51759e-27
RPS3AP49	ENSG00000242060	7.61542	2.42983	0.353601	6.87168	6.34509e-12	3.53894e-11
MC4R	ENSG00000166603	6.76886	3.32967	0.743777	4.4767	7.5805e-06	2.37504e-05
SERPINB5	ENSG00000206075	12.5806	4.54861	0.729131	6.23839	4.42089e-10	2.1062e-09
SERPINB12	ENSG00000166634	1.99924	2.72495	0.901184	3.02374	0.00249667	0.00557468
SERPINB13	ENSG00000197641	4.43071	3.39917	0.836196	4.06504	4.80246e-05	0.000136807
SERPINB11	ENSG00000206072	2.33775	2.05081	0.776358	2.64158	0.00825192	0.0168044
SERPINB3	ENSG00000057149	1.66731	2.45619	0.958787	2.56177	0.010414	0.0207588
SERPINB7	ENSG00000166396	5.37983	3.14119	0.914813	3.4337	0.000595412	0.00146579
SERPINB2	ENSG00000197632	3.25399	2.52344	0.825592	3.05652	0.0022392	0.00503778
SERPINB10	ENSG00000242550	2.47124	2.63007	0.585805	4.48966	7.13365e-06	2.24199e-05
HMSD	ENSG00000221887	9.05109	2.37297	0.410239	5.78437	7.27845e-09	3.11157e-08
LINC01924	ENSG00000267134	2.30262	2.1457	0.592707	3.62016	0.000294417	0.000757091
LINC01538	ENSG00000266952	1.7026	2.00333	0.601388	3.33117	0.000864814	0.00207772
SIRPG	ENSG00000089012	48.7123	3.20347	0.37944	8.44262	3.10298e-17	2.56219e-16
SIRPG-AS1	ENSG00000237914	28.9745	3.15652	0.403413	7.82454	5.0952e-15	3.58143e-14
AL109809.3	ENSG00000236550	2.17475	2.74525	0.624167	4.39827	1.09118e-05	3.35489e-05
AL356414.1	ENSG00000205300	4.42957	2.96739	0.566926	5.23418	1.65719e-07	6.2028e-07
LAMP5	ENSG00000125869	69.4207	3.18635	0.481115	6.62285	3.52334e-11	1.85085e-10
SNAP25	ENSG00000132639	43.4434	2.15164	0.302559	7.11146	1.14824e-12	6.77696e-12
LINC01727	ENSG00000279082	4.85843	3.58151	0.575259	6.22592	4.7875e-10	2.27454e-09
LINC01726	ENSG00000280350	1.57382	2.58484	0.642621	4.02233	5.76249e-05	0.000162294
AL133464.1	ENSG00000204684	1.54444	2.22397	0.816319	2.72439	0.006442	0.0133863
CST1	ENSG00000170373	4.87101	4.12847	0.944681	4.37023	1.24118e-05	3.79175e-05
BPIFB4	ENSG00000186191	2.7817	2.71454	0.687405	3.94896	7.84911e-05	0.000217373
RPL37P1	ENSG00000227401	3.29227	3.66172	0.614646	5.95745	2.56201e-09	1.13924e-08
TGM2	ENSG00000198959	1192.94	2.20747	0.295903	7.46011	8.64487e-14	5.56815e-13
LBP	ENSG00000129988	705.591	3.04281	0.387302	7.85642	3.95258e-15	2.8079e-14
ARHGAP40	ENSG00000124143	2.13089	2.22631	0.695704	3.20009	0.00137386	0.00319679
FAM83D	ENSG00000101447	45.1384	2.0224	0.301371	6.71065	1.93756e-11	1.0398e-10
AL049812.1	ENSG00000223651	2.34446	2.0284	0.712338	2.84753	0.00440603	0.00942639
RN7SL443P	ENSG00000241229	4.62396	2.013	0.431798	4.66191	3.13285e-06	1.02756e-05
WFDC5	ENSG00000175121	2.45861	2.28115	0.7461	3.05743	0.00223243	0.00502372
PI3	ENSG00000124102	9.84436	5.03731	0.599568	8.40156	4.4057e-17	3.59945e-16
LINC00494	ENSG00000235621	18.5813	3.16342	0.497775	6.35512	2.08265e-10	1.02133e-09
SUMO1P1	ENSG00000241721	3.91947	2.04463	0.458926	4.45525	8.37962e-06	2.61252e-05
CYP24A1	ENSG00000019186	3.09989	3.55593	0.643307	5.52757	3.24694e-08	1.30133e-07
CBLN4	ENSG00000054803	6.43633	2.78871	0.689382	4.04523	5.22717e-05	0.00014807
ZBP1	ENSG00000124256	360.376	3.48338	0.379659	9.17503	4.51468e-20	4.56378e-19
TUBB1	ENSG00000101162	213.025	2.14521	0.283245	7.5737	3.62739e-14	2.40253e-13
EEF1A2	ENSG00000101210	12.263	2.58409	0.583733	4.42683	9.5628e-06	2.95795e-05
RNU6-9	ENSG00000207507	73.3662	2.07135	0.269153	7.6958	1.40615e-14	9.57791e-14
JSRP1	ENSG00000167476	46.2891	2.3746	0.548312	4.33075	1.48605e-05	4.49204e-05
ADGRE1	ENSG00000174837	56.0082	2.89756	0.309404	9.36495	7.60845e-21	8.10453e-20
AC020895.2	ENSG00000280091	4.53888	3.38522	0.524361	6.4559	1.07579e-10	5.40893e-10
RETN	ENSG00000104918	4.10028	2.92938	0.57434	5.10043	3.38887e-07	1.22847e-06
MCEMP1	ENSG00000183019	12.6584	2.83703	0.415093	6.83468	8.21876e-12	4.54958e-11
MUC16	ENSG00000181143	39.1813	2.94654	0.404517	7.2841	3.23815e-13	1.99078e-12
ICAM3	ENSG00000076662	94.1316	2.63233	0.3164	8.31963	8.82381e-17	7.05757e-16
AP1M2	ENSG00000129354	3.69138	2.65296	0.735634	3.60636	0.000310525	0.000795783
KLF1	ENSG00000105610	6.02327	3.4854	0.510342	6.82954	8.51875e-12	4.70804e-11
CLEC17A	ENSG00000187912	40.5488	2.98156	0.411253	7.24995	4.1694e-13	2.54181e-12
ADGRE3	ENSG00000131355	59.2646	5.63145	0.465818	12.0894	1.20221e-33	3.23234e-32
ADGRE2	ENSG00000127507	481.002	2.11189	0.244309	8.64435	5.4112e-18	4.70461e-17
CASP14	ENSG00000105141	11.1322	2.19407	0.842294	2.60488	0.00919072	0.0185407
CYP4F3	ENSG00000186529	70.225	2.81536	0.415533	6.7753	1.24144e-11	6.76593e-11
HSH2D	ENSG00000196684	304.928	3.26833	0.345584	9.45741	3.15666e-21	3.4569e-20
AC010329.1	ENSG00000268416	2.3504	2.72176	0.684895	3.97398	7.06811e-05	0.000196858
AC002511.1	ENSG00000232680	2.50802	2.18548	0.525725	4.15708	3.22338e-05	9.35969e-05
FFAR2	ENSG00000126262	88.0065	2.91034	0.313734	9.27647	1.75193e-20	1.82205e-19
KRTDAP	ENSG00000188508	8.95699	3.64655	0.967791	3.76791	0.00016462	0.000437678
LGALS7B	ENSG00000178934	4.08278	3.43578	1.20379	2.85413	0.00431548	0.00924711
LGALS14	ENSG00000006659	1.21221	2.04984	0.764659	2.68072	0.00734643	0.0150912
CLC	ENSG00000105205	12.5093	4.50869	0.555137	8.12177	4.59434e-16	3.4952e-15
VN1R96P	ENSG00000230086	3.18438	3.40089	0.644478	5.27697	1.3134e-07	4.96677e-07
AC243960.3	ENSG00000268355	41.5279	2.34981	0.231879	10.1338	3.91237e-24	5.32219e-23
LINC01480	ENSG00000270164	58.2321	2.00843	0.276863	7.25425	4.03906e-13	2.46517e-12
AC243960.1	ENSG00000268027	95.246	3.05455	0.350555	8.71347	2.94711e-18	2.61344e-17
AC243960.7	ENSG00000280014	18.9563	2.52919	0.405555	6.23638	4.47816e-10	2.13243e-09
CEACAM6	ENSG00000086548	3.52681	3.64678	0.682865	5.34041	9.27352e-08	3.56393e-07
CEACAM3	ENSG00000170956	52.7724	2.27749	0.304809	7.47186	7.90696e-14	5.11139e-13
DMRTC2	ENSG00000142025	1.45895	2.09134	0.854495	2.44746	0.0143867	0.0278254
CD79A	ENSG00000105369	455.429	5.20797	0.487443	10.6843	1.20594e-26	1.97218e-25
CKM	ENSG00000104879	75.4404	3.44284	0.57575	5.97975	2.23481e-09	9.98741e-09
CABP5	ENSG00000105507	2.81163	3.21415	0.709585	4.52962	5.90895e-06	1.87457e-05
AC008392.1	ENSG00000268186	2.11552	2.17215	0.718208	3.0244	0.00249127	0.00556341
IL4I1	ENSG00000104951	175.406	2.05573	0.34698	5.92466	3.12953e-09	1.3783e-08
SPIB	ENSG00000269404	85.3811	2.82067	0.381289	7.39772	1.38542e-13	8.77846e-13
MYBPC2	ENSG00000086967	17.7284	2.97585	0.562733	5.2882	1.23525e-07	4.68047e-07
KLK1	ENSG00000167748	3.77821	2.53238	0.521179	4.85894	1.18015e-06	4.03787e-06
KLK3	ENSG00000142515	1.52014	2.12907	0.77862	2.73442	0.00624906	0.013021
KLK5	ENSG00000167754	2.0869	3.00644	1.10589	2.71858	0.00655625	0.0136043
SIGLEC10	ENSG00000142512	186.428	2.49474	0.292837	8.51921	1.60647e-17	1.35376e-16
RPL9P33	ENSG00000244071	4.06949	2.20916	0.435376	5.07414	3.89243e-07	1.40232e-06
FPR1	ENSG00000171051	1006.84	3.1368	0.231416	13.5548	7.42088e-42	3.47947e-40
FPR2	ENSG00000171049	143.809	3.56262	0.307074	11.6018	4.03392e-31	9.12942e-30
SEPT7P8	ENSG00000229000	1.83907	2.04763	0.565493	3.62096	0.00029351	0.000754961
CACNG6	ENSG00000130433	3.47082	3.41191	0.57749	5.90818	3.45911e-09	1.51899e-08
VSTM1	ENSG00000189068	3.86254	3.56665	0.593749	6.00699	1.88996e-09	8.50091e-09
AC245884.12	ENSG00000276758	3.11551	3.57506	0.637283	5.60985	2.02506e-08	8.27942e-08
LILRA5	ENSG00000187116	174.002	2.55571	0.241685	10.5745	3.91106e-26	6.11069e-25
LILRP2	ENSG00000170858	1.50716	2.2536	0.701617	3.21202	0.00131807	0.00307622
KIR2DL3	ENSG00000243772	1.58682	2.02413	0.671065	3.01629	0.00255886	0.00570425
KIR2DL1	ENSG00000125498	1.93353	2.21085	0.691126	3.19892	0.00137946	0.00320919
KIR2DL4	ENSG00000189013	4.03204	2.24866	0.526187	4.2735	1.92431e-05	5.74191e-05
KIR3DL2	ENSG00000240403	3.14407	2.329	0.544345	4.27853	1.88129e-05	5.61915e-05
FCAR	ENSG00000186431	44.5531	2.58375	0.333875	7.73867	1.00464e-14	6.91967e-14
AC245128.3	ENSG00000268734	12.3376	4.61888	0.504673	9.15224	5.57672e-20	5.60077e-19
NLRP7	ENSG00000167634	9.06458	3.36824	0.495048	6.80388	1.01838e-11	5.59091e-11
NLRP11	ENSG00000179873	5.03915	2.38231	0.522972	4.55532	5.23062e-06	1.67105e-05
EIF4A1P2	ENSG00000235001	4.82513	2.06864	0.352425	5.86974	4.36481e-09	1.90226e-08
AC134879.2	ENSG00000271375	5.24404	4.33693	0.819611	5.29145	1.21348e-07	4.60453e-07
POTEH	ENSG00000198062	1.68551	2.32131	0.739844	3.13756	0.00170359	0.0039066
IGKV1OR22-5	ENSG00000230481	1.40842	2.41137	0.826645	2.91706	0.00353352	0.00769026
IGKV2OR22-4	ENSG00000253691	7.77252	4.68804	0.835462	5.61132	2.00792e-08	8.21212e-08
PRAMENP	ENSG00000197549	4.19831	3.34593	0.632439	5.29051	1.21977e-07	4.62693e-07
IGLVI-70	ENSG00000253239	9.27045	4.74156	0.852042	5.56494	2.62241e-08	1.06086e-07
IGLV4-69	ENSG00000211637	584.989	7.4215	0.72831	10.19	2.19705e-24	3.03788e-23
IGLV10-54	ENSG00000211642	145.606	6.68827	0.743186	8.99946	2.26827e-19	2.17643e-18
IGLV1-62	ENSG00000253823	1.2711	2.04449	0.700978	2.91663	0.00353838	0.00769993
AC245517.5	ENSG00000275361	2.75449	3.39542	0.790759	4.29387	1.75584e-05	5.26477e-05
IGLV8-61	ENSG00000211638	510.606	7.7727	0.69919	11.1167	1.0403e-28	1.9809e-27
AC245517.1	ENSG00000225741	1.41887	2.00212	0.664336	3.01371	0.00258074	0.00575062
IGLV4-60	ENSG00000211639	172.519	7.71867	0.836284	9.22973	2.71316e-20	2.7879e-19
IGLV6-57	ENSG00000211640	1113.63	6.4516	0.651528	9.90227	4.06918e-23	5.13907e-22
IGLV1-51	ENSG00000211644	2299.49	6.64234	0.523519	12.6879	6.90446e-37	2.3257e-35
IGLV9-49	ENSG00000223350	105.114	6.87777	0.792825	8.67503	4.13455e-18	3.62887e-17
IGLV5-48	ENSG00000211647	6.65086	4.46844	0.787578	5.67364	1.39793e-08	5.81403e-08
IGLV1-47	ENSG00000211648	1229.12	6.92768	0.622354	11.1314	8.82115e-29	1.69314e-27
IGLV7-46	ENSG00000211649	333.423	6.61369	0.705194	9.37853	6.68959e-21	7.15915e-20
IGLV5-45	ENSG00000211650	127.086	7.05328	0.739905	9.53269	1.53253e-21	1.71751e-20
IGLV1-44	ENSG00000211651	1206.12	6.35335	0.640068	9.92605	3.20718e-23	4.07727e-22
IGLV7-43	ENSG00000211652	233.783	7.56989	0.705361	10.7319	7.20745e-27	1.19873e-25
IGLV1-41	ENSG00000253818	19.4398	5.3465	0.763668	7.00108	2.53995e-12	1.46221e-11
IGLV1-40	ENSG00000211653	1051.1	6.70208	0.618377	10.8382	2.26928e-27	3.93097e-26
IGLV5-37	ENSG00000211654	30.3829	6.45756	0.934682	6.90883	4.88662e-12	2.74881e-11
IGLV1-36	ENSG00000211655	168.364	7.83153	0.787988	9.93865	2.82633e-23	3.61129e-22
IGLV2-34	ENSG00000253120	6.22372	4.15752	0.772551	5.38154	7.38503e-08	2.86641e-07
IGLV2-33	ENSG00000211656	2.41106	3.20567	0.832586	3.85026	0.000117993	0.000319573
IGLV2-28	ENSG00000253451	2.11841	2.90868	0.826992	3.51718	0.00043616	0.00109551
IGLV3-27	ENSG00000211658	201.958	9.5838	0.861557	11.1238	9.60822e-29	1.83686e-27
IGLV3-25	ENSG00000211659	1599.59	7.28889	0.636946	11.4435	2.53476e-30	5.39406e-29
IGLV3-24	ENSG00000253822	1.21926	2.2366	0.914935	2.44454	0.0145035	0.0280311
IGLV2-23	ENSG00000211660	2140.48	7.76993	0.61779	12.577	2.82625e-36	9.12275e-35
IGLV3-22	ENSG00000211661	2.91408	3.48601	0.921932	3.7812	0.000156076	0.000416071
IGLV3-21	ENSG00000211662	2975.2	6.32651	0.607627	10.4118	2.18964e-25	3.23861e-24
IGLV3-19	ENSG00000211663	3102.1	7.65394	0.588876	12.9975	1.26339e-38	4.79048e-37
IGLV2-18	ENSG00000211664	136.725	6.06179	0.763669	7.93772	2.05927e-15	1.49591e-14
IGLV3-16	ENSG00000211665	18.8704	5.13351	0.752483	6.82209	8.97232e-12	4.95186e-11
IGLV2-14	ENSG00000211666	4669.64	6.32648	0.564926	11.1988	4.13363e-29	8.12598e-28
IGLV3-12	ENSG00000211667	9.07537	4.00395	0.684266	5.85145	4.87296e-09	2.1166e-08
IGLV2-11	ENSG00000211668	1237.9	6.45248	0.595614	10.8333	2.39303e-27	4.13338e-26
IGLV3-10	ENSG00000211669	603.379	7.05574	0.691298	10.2065	1.854e-24	2.57915e-23
IGLV3-9	ENSG00000211670	357.499	9.14235	0.721747	12.667	9.01277e-37	3.00631e-35
IGLV2-8	ENSG00000278196	810.287	8.16286	0.623893	13.0838	4.07806e-39	1.60335e-37
IGLV3-6	ENSG00000253448	2.5238	3.17074	0.804659	3.94048	8.13196e-05	0.000224701
IGLV2-5	ENSG00000253234	24.7014	6.04664	0.760138	7.95465	1.79633e-15	1.31166e-14
IGLV4-3	ENSG00000211672	9.95912	5.15856	0.744373	6.93007	4.20632e-12	2.37785e-11
IGLV3-1	ENSG00000211673	3421.54	7.3639	0.589873	12.4839	9.1439e-36	2.85979e-34
MIR5571	ENSG00000264824	11.4576	5.35972	0.845436	6.33959	2.3037e-10	1.12457e-09
IGLL5	ENSG00000254709	276.042	3.81029	0.53413	7.13364	9.77488e-13	5.80418e-12
IGLJ2	ENSG00000211676	214.575	7.65136	0.660467	11.5848	4.92309e-31	1.10657e-29
IGLC2	ENSG00000211677	8301.53	7.60286	0.550143	13.8198	1.93598e-43	1.0227e-41
IGLJ3	ENSG00000211678	116.175	6.67337	0.701965	9.50671	1.96794e-21	2.1891e-20
IGLC3	ENSG00000211679	5109.4	6.54668	0.583524	11.2192	3.2822e-29	6.50151e-28
IGLC6	ENSG00000222037	10.7541	4.19515	0.685413	6.12062	9.32108e-10	4.32143e-09
IGLJ7	ENSG00000211684	5.59138	3.48385	0.887928	3.92357	8.72472e-05	0.000240277
IGLC7	ENSG00000211685	197.951	7.34161	0.770789	9.5248	1.65366e-21	1.84851e-20
VPREB3	ENSG00000128218	17.583	2.35508	0.467555	5.03702	4.7284e-07	1.68777e-06
DERL3	ENSG00000099958	171.356	3.71334	0.463005	8.02009	1.05668e-15	7.85445e-15
Z98949.1	ENSG00000231933	2.61869	2.1968	0.70486	3.11665	0.00182919	0.00417189
XBP1	ENSG00000100219	8714.59	2.56	0.261714	9.78168	1.34957e-22	1.64215e-21
OSM	ENSG00000099985	38.5415	2.13577	0.307416	6.94749	3.71832e-12	2.11169e-11
SLC5A1	ENSG00000100170	5.71995	2.66586	0.611634	4.35859	1.30902e-05	3.98681e-05
BPIFC	ENSG00000184459	4.07224	2.81782	0.659527	4.27249	1.93304e-05	5.76511e-05
AL021877.2	ENSG00000280356	2.92898	2.46593	0.702711	3.50916	0.000449526	0.00112624
MB	ENSG00000198125	44.7543	4.40151	0.710618	6.19392	5.86874e-10	2.77012e-09
CSF2RBP1	ENSG00000232254	1.07157	2.03488	0.769875	2.64314	0.00821422	0.0167333
SSTR3	ENSG00000278195	7.22645	3.13801	0.556088	5.64302	1.67096e-08	6.89514e-08
APOBEC3A	ENSG00000128383	142.61	4.89585	0.416156	11.7645	5.95074e-32	1.42432e-30
ENTHD1	ENSG00000176177	6.58757	2.84525	0.457964	6.21282	5.20421e-10	2.46885e-09
MEI1	ENSG00000167077	307.352	2.19172	0.288843	7.58791	3.25105e-14	2.16103e-13
TNFRSF13C	ENSG00000159958	92.5847	2.10578	0.406717	5.1775	2.24877e-07	8.29409e-07
FP325330.3	ENSG00000279712	7.24142	2.18522	0.551501	3.96231	7.42284e-05	0.000206199
TTLL8	ENSG00000138892	1.90604	2.15679	0.681552	3.16453	0.00155336	0.00358402
U62317.2	ENSG00000272666	18.9408	4.04664	0.409506	9.88175	4.99524e-23	6.26409e-22
U62317.5	ENSG00000273272	2.20645	2.95424	0.524775	5.62954	1.80687e-08	7.4266e-08
U62317.1	ENSG00000226738	2.68156	2.16418	0.581299	3.72301	0.000196864	0.000518379
KLHDC7B	ENSG00000130487	40.6086	2.68462	0.394619	6.80308	1.02406e-11	5.6208e-11
CR382285.2	ENSG00000280372	1.37052	2.36319	0.91279	2.58897	0.00962626	0.0193469
VN1R7P	ENSG00000275592	1.77312	2.30465	0.866291	2.66036	0.00780569	0.0159587
TPTE	ENSG00000274391	1.94773	2.44371	0.821298	2.97543	0.0029258	0.00645562
ANKRD30BP1	ENSG00000175302	1.48834	2.15916	0.881213	2.45021	0.0142772	0.0276283
ABCC13	ENSG00000243064	16.2995	2.44965	0.486577	5.03446	4.79203e-07	1.70895e-06
SAMSN1	ENSG00000155307	795.799	2.56341	0.236869	10.8221	2.70651e-27	4.64474e-26
AF130417.1	ENSG00000227330	7.16529	2.0455	0.392247	5.21482	1.83997e-07	6.85271e-07
AP001136.1	ENSG00000226771	3.42398	2.13733	0.470819	4.53961	5.63594e-06	1.79397e-05
LINC01692	ENSG00000226983	3.81521	2.99892	0.628469	4.77178	1.82601e-06	6.12278e-06
AP000146.1	ENSG00000230379	1.30689	2.17482	0.650339	3.34413	0.000825396	0.0019896
AP001342.1	ENSG00000237444	1.46281	2.46513	0.736129	3.34878	0.000811695	0.00195854
AP000235.1	ENSG00000244278	1.49006	2.17383	0.715326	3.03893	0.00237421	0.00531956
AP000233.1	ENSG00000223870	1.41503	2.09476	0.726983	2.88144	0.00395862	0.00854233
AP001341.1	ENSG00000222042	2.28116	2.38669	0.633181	3.76936	0.000163668	0.000435245
MIR155HG	ENSG00000234883	164.424	2.24458	0.211066	10.6345	2.05941e-26	3.29315e-25
HSPD1P7	ENSG00000215005	2.04581	2.27558	0.692103	3.28792	0.00100931	0.00239784
LINC00160	ENSG00000230978	3.07444	2.79616	0.522362	5.35291	8.65492e-08	3.33689e-07
LINC01436	ENSG00000231106	17.7051	2.23283	0.452523	4.93418	8.04897e-07	2.80437e-06
KCNJ6	ENSG00000157542	234.49	3.40213	0.399799	8.50961	1.74519e-17	1.46525e-16
KCNJ6-AS1	ENSG00000233213	5.10862	2.91215	0.619822	4.69837	2.62249e-06	8.66384e-06
AP001425.1	ENSG00000270835	1.77972	2.4281	0.59196	4.10181	4.09937e-05	0.000117651
AP001434.1	ENSG00000226012	50.4059	3.16652	0.305576	10.3625	3.67384e-25	5.35677e-24
SPATA20P1	ENSG00000231123	65.6394	2.1222	0.304761	6.9635	3.3191e-12	1.89235e-11
LINC01423	ENSG00000231231	254.467	2.50252	0.323433	7.73736	1.01503e-14	6.98819e-14
SNRPGP13	ENSG00000231480	3.01164	2.70174	0.502798	5.37341	7.72608e-08	2.992e-07
TMPRSS3	ENSG00000160183	9.2762	2.1255	0.412676	5.15052	2.59763e-07	9.51639e-07
AP001046.1	ENSG00000225637	1.37714	2.38082	0.619652	3.84219	0.000121942	0.000329747
SIK1	ENSG00000142178	13.6446	2.35352	0.452397	5.20233	1.96805e-07	7.30475e-07
IMMTP1	ENSG00000229880	2.16519	2.51837	0.589734	4.27036	1.95161e-05	5.81759e-05

## Sheet: RA_Vs_HT_down_regulated
gene_name	gene_id	baseMean	log2FoldChange	lfcSE	stat	pvalue	padj
DDX11L1	ENSG00000223972	16.8365	-2.27916	0.19741	-11.5453	7.79596e-31	1.72801e-29
WASH7P	ENSG00000227232	63.0377	-1.47445	0.162361	-9.08132	1.07271e-19	1.05287e-18
MIR6859-1	ENSG00000278267	7.21691	-1.99498	0.245219	-8.13551	4.10212e-16	3.13166e-15
MIR1302-2HG	ENSG00000243485	4.81161	-2.16296	0.2531	-8.5459	1.27542e-17	1.07953e-16
FAM138A	ENSG00000237613	1.17706	-0.980812	0.419074	-2.34043	0.0192617	0.0362638
AL627309.6	ENSG00000268903	18.9546	-2.43163	0.3247	-7.48885	6.94801e-14	4.51094e-13
AL627309.7	ENSG00000269981	19.3332	-0.74064	0.317281	-2.33433	0.0195784	0.03681
AL627309.5	ENSG00000241860	54.8646	-0.431364	0.175005	-2.46487	0.0137065	0.0266359
FO538757.2	ENSG00000279928	4.95864	-0.836908	0.284845	-2.93811	0.00330218	0.00722001
FO538757.1	ENSG00000279457	140.325	-1.72861	0.149727	-11.5451	7.81668e-31	1.7318e-29
MIR6859-2	ENSG00000273874	1.96212	-1.72686	0.366465	-4.71221	2.4504e-06	8.12273e-06
AP006222.1	ENSG00000228463	94.2627	-0.725565	0.182497	-3.97577	7.0153e-05	0.000195433
AL732372.2	ENSG00000237094	147.957	-0.909393	0.178418	-5.09698	3.4512e-07	1.2503e-06
MTND1P23	ENSG00000225972	45.4228	-2.6972	0.414261	-6.51087	7.47153e-11	3.80917e-10
MTND2P28	ENSG00000225630	632.286	-3.36663	0.242454	-13.8857	7.73554e-44	4.20684e-42
MTCO1P12	ENSG00000237973	432.193	-2.49583	0.310206	-8.04573	8.5732e-16	6.40832e-15
MTCO2P12	ENSG00000229344	83.6159	-2.73513	0.295883	-9.24395	2.37553e-20	2.452e-19
MTATP6P1	ENSG00000248527	1431	-3.37515	0.212031	-15.9182	4.73756e-57	6.75164e-55
MTCO3P12	ENSG00000198744	124.943	-0.761643	0.279478	-2.72523	0.00642559	0.0133551
WBP1LP6	ENSG00000268663	1.24015	-2.40298	0.523586	-4.58946	4.44387e-06	1.43317e-05
CICP3	ENSG00000229376	9.46867	-2.12481	0.21679	-9.80124	1.11208e-22	1.35938e-21
AL669831.1	ENSG00000228327	204.687	-1.33622	0.127601	-10.4719	1.16318e-25	1.75339e-24
LINC01128	ENSG00000228794	457.618	-0.439096	0.0940133	-4.67057	3.00363e-06	9.86795e-06
LINC00115	ENSG00000225880	51.736	-1.44486	0.161094	-8.96907	2.99041e-19	2.8443e-18
AL645608.7	ENSG00000272438	2.2836	-1.99781	0.523341	-3.81741	0.000134858	0.000362711
AL645608.3	ENSG00000230699	14.3334	-1.67984	0.367347	-4.57291	4.81003e-06	1.54399e-05
AL645608.5	ENSG00000241180	0.354704	-2.36449	0.79234	-2.98419	0.00284328	0.00628714
AL645608.1	ENSG00000223764	155.064	-2.59514	0.253159	-10.251	1.17087e-24	1.64843e-23
SAMD11	ENSG00000187634	174.191	-2.93313	0.266879	-10.9905	4.24711e-28	7.67585e-27
NOC2L	ENSG00000188976	873.48	-1.61015	0.0989228	-16.2769	1.44023e-59	2.52125e-57
KLHL17	ENSG00000187961	117.114	-1.48168	0.168512	-8.79273	1.45973e-18	1.32251e-17
PLEKHN1	ENSG00000187583	31.7433	-1.06864	0.259621	-4.11616	3.85233e-05	0.000110866
PERM1	ENSG00000187642	9.33982	-1.98756	0.309782	-6.41601	1.39895e-10	6.96583e-10
AL645608.8	ENSG00000272512	29.4718	-3.72242	0.321184	-11.5897	4.64849e-31	1.0468e-29
HES4	ENSG00000188290	46.7119	-2.83153	0.277776	-10.1936	2.11855e-24	2.9361e-23
AL645608.2	ENSG00000224969	2.85022	-0.883393	0.356646	-2.47695	0.0132511	0.0258176
AGRN	ENSG00000188157	1050.87	-2.86788	0.21199	-13.5284	1.06287e-41	4.95447e-40
C1orf159	ENSG00000131591	199.548	-1.75889	0.151496	-11.6102	3.65946e-31	8.31106e-30
TTLL10-AS1	ENSG00000205231	2.41523	-3.26115	0.540431	-6.03434	1.5961e-09	7.2307e-09
TTLL10	ENSG00000162571	3.59786	-2.49164	0.35744	-6.97081	3.15125e-12	1.80042e-11
TNFRSF4	ENSG00000186827	31.5277	-0.676049	0.305966	-2.20956	0.027136	0.0494306
SDF4	ENSG00000078808	1973.07	-1.45305	0.114252	-12.7179	4.70073e-37	1.60367e-35
B3GALT6	ENSG00000176022	265.752	-1.22313	0.11445	-10.6871	1.17032e-26	1.91523e-25
C1QTNF12	ENSG00000184163	12.694	-3.6745	0.28124	-13.0654	5.19447e-39	2.02239e-37
AL162741.1	ENSG00000260179	20.9994	-2.83225	0.22299	-12.7013	5.81821e-37	1.96949e-35
UBE2J2	ENSG00000160087	553.493	-0.961799	0.0807477	-11.9112	1.03516e-32	2.5996e-31
LINC01786	ENSG00000230415	22.855	-2.5529	0.167339	-15.2559	1.50421e-52	1.61773e-50
SCNN1D	ENSG00000162572	122.583	-2.77864	0.18653	-14.8965	3.47477e-50	3.12704e-48
ACAP3	ENSG00000131584	1667.8	-3.11948	0.167292	-18.6469	1.33891e-77	1.42716e-74
PUSL1	ENSG00000169972	91.7971	-1.31396	0.127515	-10.3044	6.73433e-25	9.59368e-24
INTS11	ENSG00000127054	1236.59	-1.76407	0.107429	-16.4208	1.35772e-60	2.54392e-58
AL139287.1	ENSG00000240731	93.7018	-2.21347	0.162587	-13.6141	3.30391e-42	1.58952e-40
CPTP	ENSG00000224051	192.97	-1.90595	0.141659	-13.4545	2.89683e-41	1.32142e-39
TAS1R3	ENSG00000169962	106.576	-1.88584	0.246612	-7.647	2.05724e-14	1.38806e-13
DVL1	ENSG00000107404	713.073	-2.3405	0.147039	-15.9176	4.78569e-57	6.79144e-55
MXRA8	ENSG00000162576	2609.41	-1.7299	0.162723	-10.6309	2.13967e-26	3.41421e-25
AURKAIP1	ENSG00000175756	354.502	-1.19849	0.119811	-10.0032	1.47568e-23	1.92449e-22
CCNL2	ENSG00000221978	4107.66	-0.926958	0.101728	-9.11213	8.07834e-20	8.0059e-19
AL391244.1	ENSG00000224870	282.162	-0.988187	0.0809243	-12.2113	2.70672e-34	7.6551e-33
MRPL20	ENSG00000242485	704.508	-0.224578	0.0845802	-2.65521	0.00792598	0.0161869
AL391244.3	ENSG00000272455	74.5445	-1.61341	0.12851	-12.5547	3.74383e-36	1.20038e-34
ANKRD65	ENSG00000235098	90.4343	-1.94782	0.160686	-12.122	8.08094e-34	2.19983e-32
AL391244.2	ENSG00000225905	2.5335	-1.07646	0.320873	-3.3548	0.000794233	0.0019193
TMEM88B	ENSG00000205116	1.09528	-4.52585	0.696405	-6.49888	8.09214e-11	4.11086e-10
LINC01770	ENSG00000225285	20.1831	-3.17073	0.237523	-13.3492	1.19796e-40	5.21899e-39
VWA1	ENSG00000179403	562.961	-1.92345	0.17309	-11.1124	1.09206e-28	2.07781e-27
ATAD3C	ENSG00000215915	26.114	-1.66082	0.218362	-7.6058	2.83142e-14	1.89048e-13
ATAD3B	ENSG00000160072	497.183	-1.36301	0.135273	-10.076	7.05499e-24	9.43143e-23
AL645728.2	ENSG00000284740	4.47262	-1.47397	0.258232	-5.70793	1.14359e-08	4.79824e-08
ATAD3A	ENSG00000197785	166.197	-1.35774	0.128417	-10.5728	3.98263e-26	6.21845e-25
TMEM240	ENSG00000205090	15.3845	-2.80318	0.229821	-12.1972	3.21654e-34	9.04366e-33
SSU72	ENSG00000160075	1238.95	-0.62277	0.065506	-9.50707	1.96102e-21	2.18191e-20
AL691432.2	ENSG00000272106	82.2332	-1.18426	0.0998563	-11.8597	1.91758e-32	4.73142e-31
MIB2	ENSG00000197530	615.058	-2.69369	0.168455	-15.9906	1.48584e-57	2.22024e-55
MMP23B	ENSG00000189409	3.5336	-2.41691	0.365876	-6.60582	3.95321e-11	2.06647e-10
CDK11B	ENSG00000248333	443.074	-1.01409	0.0819555	-12.3737	3.62873e-35	1.08581e-33
FO704657.1	ENSG00000272004	1.18922	-2.15203	0.408185	-5.2722	1.34796e-07	5.09064e-07
SLC35E2B	ENSG00000189339	1310.58	-1.18034	0.110644	-10.6679	1.43831e-26	2.33232e-25
AL691432.1	ENSG00000269737	139.163	-0.671211	0.165642	-4.05218	5.07435e-05	0.000144056
CDK11A	ENSG00000008128	85.9451	-1.16978	0.120453	-9.71153	2.69257e-22	3.19525e-21
AL031282.2	ENSG00000268575	151.654	-1.53387	0.143737	-10.6714	1.38567e-26	2.25076e-25
AL031282.1	ENSG00000227775	21.7553	-0.630258	0.175713	-3.58686	0.000334689	0.000854466
SLC35E2	ENSG00000215790	607.59	-1.28539	0.122622	-10.4826	1.03897e-25	1.5706e-24
NADK	ENSG00000008130	1373.8	-0.858295	0.109479	-7.83979	4.51301e-15	3.18997e-14
AL109917.1	ENSG00000231050	11.4588	-2.40869	0.209543	-11.495	1.39787e-30	3.04635e-29
CALML6	ENSG00000169885	20.9828	-3.64734	0.27201	-13.4089	5.36559e-41	2.4008e-39
TMEM52	ENSG00000178821	3.57449	-1.28446	0.311714	-4.12063	3.77837e-05	0.000108875
CFAP74	ENSG00000142609	7.60656	-1.4523	0.300798	-4.82816	1.378e-06	4.68175e-06
GABRD	ENSG00000187730	21.411	-1.28862	0.262398	-4.91093	9.06452e-07	3.13859e-06
PRKCZ-AS1	ENSG00000182873	20.3325	-1.64485	0.219064	-7.50854	5.97911e-14	3.89825e-13
FAAP20	ENSG00000162585	559.457	-2.51451	0.155198	-16.202	4.88462e-59	8.16361e-57
AL590822.1	ENSG00000234396	3.08998	-2.41032	0.345147	-6.98347	2.87982e-12	1.64975e-11
SKI	ENSG00000157933	3918.47	-2.32517	0.166621	-13.9549	2.93848e-44	1.65431e-42
MORN1	ENSG00000116151	231.267	-1.82356	0.124358	-14.6637	1.10074e-48	8.68393e-47
AL589739.1	ENSG00000272161	3.3971	-2.55996	0.382079	-6.70008	2.08309e-11	1.1154e-10
AL513477.1	ENSG00000269896	30.0458	-1.18035	0.155676	-7.58212	3.39961e-14	2.2554e-13
RER1	ENSG00000157916	1700.76	-0.443467	0.0650536	-6.81695	9.2992e-12	5.12166e-11
PEX10	ENSG00000157911	186.072	-1.1542	0.0899423	-12.8327	1.0758e-37	3.848e-36
PLCH2	ENSG00000149527	160.97	-2.73615	0.228869	-11.9551	6.10478e-33	1.55922e-31
AL139246.1	ENSG00000224387	2.80439	-2.7037	0.373507	-7.23868	4.5308e-13	2.75512e-12
AL139246.4	ENSG00000229393	2.11936	-2.46895	0.372228	-6.63289	3.29186e-11	1.73342e-10
PANK4	ENSG00000157881	385.99	-1.32172	0.114598	-11.5335	8.94463e-31	1.97259e-29
HES5	ENSG00000197921	4.7212	-1.53739	0.338877	-4.53673	5.71345e-06	1.81707e-05
AL139246.5	ENSG00000272449	15.6067	-2.65538	0.271323	-9.78678	1.28321e-22	1.56299e-21
TNFRSF14-AS1	ENSG00000238164	93.1688	-1.78198	0.200474	-8.88885	6.17445e-19	5.73516e-18
TNFRSF14	ENSG00000157873	1487.65	-2.17533	0.158978	-13.6832	1.2786e-42	6.34881e-41
AL139246.2	ENSG00000225931	15.9737	-3.05465	0.244489	-12.494	8.05179e-36	2.52591e-34
FAM213B	ENSG00000157870	160.323	-1.141	0.132245	-8.62788	6.24977e-18	5.41113e-17
MMEL1	ENSG00000142606	7.76324	-1.4112	0.285942	-4.93526	8.00437e-07	2.78943e-06
TTC34	ENSG00000215912	82.7448	-2.40229	0.181772	-13.2159	7.09988e-40	2.95362e-38
LINC00982	ENSG00000177133	52.9865	-2.89416	0.271581	-10.6567	1.62264e-26	2.62324e-25
PRDM16	ENSG00000142611	142.938	-2.15699	0.22782	-9.46793	2.8545e-21	3.13459e-20
MIR4251	ENSG00000283572	0.891451	-1.44921	0.656051	-2.209	0.0271748	0.0494825
AL008733.1	ENSG00000226286	3.681	-1.49119	0.362404	-4.11471	3.87668e-05	0.000111534
AL512383.1	ENSG00000279839	9.73485	-1.07517	0.274118	-3.92228	8.77132e-05	0.000241449
AL590438.1	ENSG00000272235	24.6317	-1.35174	0.258309	-5.23304	1.66749e-07	6.23938e-07
ARHGEF16	ENSG00000130762	32.0186	-2.14927	0.149378	-14.3882	6.14075e-47	4.20181e-45
MEGF6	ENSG00000162591	1097.88	-2.4173	0.24425	-9.8968	4.29789e-23	5.40941e-22
MIR551A	ENSG00000207776	0.845754	-4.38766	0.989893	-4.43246	9.31643e-06	2.88435e-05
AL513320.1	ENSG00000238260	17.2218	-3.61175	0.265084	-13.6249	2.84767e-42	1.37554e-40
TPRG1L	ENSG00000158109	983.937	-0.495436	0.0829735	-5.97102	2.35775e-09	1.05162e-08
WRAP73	ENSG00000116213	408.367	-0.790675	0.0958331	-8.25055	1.57672e-16	1.23577e-15
TP73	ENSG00000078900	29.0931	-1.10646	0.205199	-5.39216	6.96167e-08	2.70778e-07
TP73-AS1	ENSG00000227372	595.066	-1.39242	0.0924025	-15.0691	2.58655e-51	2.54757e-49
CCDC27	ENSG00000162592	3.45987	-1.74689	0.354325	-4.93019	8.21489e-07	2.85843e-06
SMIM1	ENSG00000235169	10.1479	-1.32319	0.253939	-5.21065	1.8818e-07	7.0025e-07
LRRC47	ENSG00000130764	688.819	-1.44117	0.0916577	-15.7234	1.04492e-55	1.37694e-53
RN7SL574P	ENSG00000266075	3.64434	-0.569913	0.24101	-2.36468	0.0180455	0.034192
AL365330.1	ENSG00000272153	29.5564	-1.70204	0.164919	-10.3205	5.69238e-25	8.17487e-24
CEP104	ENSG00000116198	836.08	-0.221483	0.0558548	-3.96535	7.32892e-05	0.000203673
DFFB	ENSG00000169598	203.57	-0.80048	0.102523	-7.80781	5.81925e-15	4.07067e-14
LINC01134	ENSG00000236423	16.9784	-1.26469	0.218531	-5.78722	7.15592e-09	3.06165e-08
MIR4689	ENSG00000264101	4.62582	-4.31664	0.357378	-12.0786	1.36997e-33	3.66696e-32
NPHP4	ENSG00000131697	588.671	-1.69308	0.133248	-12.7062	5.46168e-37	1.85535e-35
KCNAB2	ENSG00000069424	958.002	-0.670042	0.159508	-4.20068	2.66109e-05	7.8035e-05
AL031847.1	ENSG00000226944	3.11428	-1.5684	0.277166	-5.6587	1.52524e-08	6.32103e-08
RNF207	ENSG00000158286	190.907	-1.00866	0.160641	-6.27899	3.40772e-10	1.63996e-09
GPR153	ENSG00000158292	822.045	-2.06888	0.17746	-11.6583	2.08199e-31	4.79889e-30
ESPN	ENSG00000187017	10.0118	-1.86185	0.308966	-6.02609	1.67977e-09	7.5911e-09
AL031848.1	ENSG00000231868	2.89602	-2.37307	0.457937	-5.18209	2.19409e-07	8.10548e-07
TNFRSF25	ENSG00000215788	318.931	-2.21607	0.184533	-12.009	3.18611e-33	8.30119e-32
PLEKHG5	ENSG00000171680	1132.97	-2.94951	0.195318	-15.1011	1.59298e-51	1.59517e-49
TAS1R1	ENSG00000173662	14.3834	-1.23891	0.216517	-5.722	1.05274e-08	4.43374e-08
ZBTB48	ENSG00000204859	469.987	-1.4014	0.112534	-12.4532	1.34423e-35	4.13847e-34
KLHL21	ENSG00000162413	967.602	-1.62828	0.107165	-15.1941	3.8694e-52	4.03478e-50
PHF13	ENSG00000116273	371.775	-1.06541	0.0952882	-11.1809	5.05596e-29	9.87033e-28
THAP3	ENSG00000041988	214.3	-0.834699	0.0867038	-9.62701	6.14901e-22	7.08828e-21
DNAJC11	ENSG00000007923	596.756	-0.345905	0.059219	-5.84111	5.18536e-09	2.24538e-08
AL591163.1	ENSG00000284744	2.47379	-2.31641	0.47587	-4.86774	1.1288e-06	3.86881e-06
AL512330.1	ENSG00000237365	0.856606	-2.31696	0.412977	-5.61039	2.01869e-08	8.25476e-08
CAMTA1-IT1	ENSG00000237402	1.68073	-2.07761	0.464626	-4.47156	7.76507e-06	2.4301e-05
AL365194.1	ENSG00000225126	1.69281	-0.913552	0.412648	-2.21388	0.0268374	0.048946
AL359881.2	ENSG00000270035	1.63305	-1.49595	0.449993	-3.32439	0.000886137	0.0021265
PER3	ENSG00000049246	2919.62	-1.64424	0.175095	-9.39054	5.96915e-21	6.41246e-20
Z98884.1	ENSG00000236266	58.2298	-0.619177	0.225114	-2.75051	0.00595028	0.0124461
AL009183.1	ENSG00000270330	0.760569	-3.47998	0.956941	-3.63657	0.000276297	0.000712866
AL034417.4	ENSG00000284747	138.389	-1.04965	0.229797	-4.56772	4.93058e-06	1.58036e-05
AL034417.3	ENSG00000284716	13.8822	-2.72479	0.302932	-8.9947	2.3687e-19	2.26917e-18
AL034417.2	ENSG00000238290	24.5258	-3.01018	0.225789	-13.3318	1.51146e-40	6.5432e-39
AL034417.1	ENSG00000232848	2.99425	-2.14084	0.353195	-6.06134	1.34995e-09	6.16387e-09
AL358876.1	ENSG00000229305	1.26904	-1.61786	0.448136	-3.6102	0.000305956	0.000784786
SLC45A1	ENSG00000162426	113.717	-2.65822	0.193041	-13.7702	3.85003e-43	1.98998e-41
RERE	ENSG00000142599	3253	-1.45064	0.09417	-15.4045	1.52664e-53	1.76876e-51
RF00599	ENSG00000221083	3.77354	-0.975117	0.257167	-3.79176	0.000149581	0.000399531
AL096855.2	ENSG00000270282	18.7415	-1.78297	0.183822	-9.69944	3.03159e-22	3.57721e-21
RPL7P11	ENSG00000234619	48.6826	-0.588186	0.115908	-5.0746	3.88317e-07	1.39919e-06
AL357552.1	ENSG00000226545	27.6745	-0.773639	0.144292	-5.36164	8.24717e-08	3.1866e-07
AL357552.2	ENSG00000228423	54.9875	-2.13674	0.166393	-12.8415	9.59352e-38	3.43918e-36
GPR157	ENSG00000180758	403.628	-0.835336	0.132488	-6.305	2.88197e-10	1.39436e-09
MIR34AHG	ENSG00000228526	807.41	-1.65501	0.159236	-10.3935	2.6546e-25	3.90345e-24
H6PD	ENSG00000049239	4459.37	-1.07366	0.094677	-11.3403	8.28846e-30	1.70775e-28
SPSB1	ENSG00000171621	794.578	-0.965725	0.130196	-7.41744	1.19402e-13	7.60589e-13
AL928921.2	ENSG00000284693	44.3347	-0.292343	0.130639	-2.2378	0.0252341	0.0463072
TMEM201	ENSG00000188807	194.672	-1.91921	0.147446	-13.0164	9.87445e-39	3.77401e-37
CLSTN1	ENSG00000171603	3116.76	-0.943987	0.102934	-9.17082	4.69439e-20	4.73845e-19
AL357140.3	ENSG00000280113	5.17933	-1.174	0.26737	-4.39093	1.12866e-05	3.46169e-05
CTNNBIP1	ENSG00000178585	325.605	-0.652902	0.114712	-5.69168	1.25797e-08	5.25655e-08
AL357140.2	ENSG00000228150	18.4105	-0.954284	0.157688	-6.05174	1.43291e-09	6.5259e-09
RN7SKP269	ENSG00000202415	12.8237	-0.363613	0.159564	-2.2788	0.0226792	0.0420695
RBP7	ENSG00000162444	97.0817	-1.05174	0.265659	-3.95899	7.5266e-05	0.000208936
UBE4B	ENSG00000130939	1811.7	-0.289683	0.0453468	-6.38817	1.6788e-10	8.30074e-10
PGAM1P11	ENSG00000233623	18.8002	-0.723793	0.164304	-4.40521	1.05682e-05	3.25382e-05
MIR1273D	ENSG00000264881	3.10993	-0.843595	0.320146	-2.63503	0.00841296	0.017107
AL139424.3	ENSG00000284735	101.595	-1.98577	0.161705	-12.2802	1.15723e-34	3.34385e-33
AL139424.2	ENSG00000284642	59.8256	-1.44378	0.169795	-8.50306	1.84652e-17	1.54735e-16
CORT	ENSG00000241563	6.25559	-0.960052	0.213977	-4.48672	7.2329e-06	2.27125e-05
DFFA	ENSG00000160049	793.148	-0.62228	0.0690011	-9.01841	1.90842e-19	1.84555e-18
PEX14	ENSG00000142655	211.972	-0.967884	0.0807768	-11.9822	4.4047e-33	1.13285e-31
RN7SL614P	ENSG00000243267	4.05779	-1.426	0.244599	-5.82996	5.54404e-09	2.39551e-08
CASZ1	ENSG00000130940	141.814	-1.9597	0.195669	-10.0154	1.30423e-23	1.70925e-22
AL139423.1	ENSG00000272078	23.5353	-2.40004	0.231994	-10.3453	4.39595e-25	6.37412e-24
C1orf127	ENSG00000175262	25.0426	-1.15303	0.258542	-4.45974	8.20606e-06	2.56208e-05
CFL1P6	ENSG00000215785	0.890538	-1.42674	0.549754	-2.59523	0.00945265	0.0190267
TARDBP	ENSG00000120948	1442.93	-0.153917	0.0571463	-2.69338	0.00707324	0.0145762
SRM	ENSG00000116649	431.545	-0.914545	0.138938	-6.5824	4.629e-11	2.40766e-10
FBXO44	ENSG00000132879	302.938	-1.31224	0.121763	-10.777	4.4204e-27	7.48426e-26
AGTRAP	ENSG00000177674	578.007	-0.534951	0.111724	-4.78814	1.68337e-06	5.66708e-06
C1orf167	ENSG00000215910	4.63891	-2.49543	0.351642	-7.0965	1.27952e-12	7.52863e-12
MTHFR	ENSG00000177000	1702.33	-0.962835	0.101499	-9.48613	2.39766e-21	2.64747e-20
CLCN6	ENSG00000011021	1053.07	-0.971621	0.0915686	-10.6109	2.65297e-26	4.20252e-25
NPPA	ENSG00000175206	15.925	-1.07999	0.182838	-5.90683	3.48749e-09	1.53076e-08
NPPB	ENSG00000120937	0.616286	-1.44347	0.597327	-2.41655	0.0156686	0.0300587
AL021155.1	ENSG00000224904	1.49968	-1.68366	0.42221	-3.98773	6.67091e-05	0.000186412
KIAA2013	ENSG00000116685	695.311	-0.672235	0.0890545	-7.54858	4.40037e-14	2.90088e-13
PLOD1	ENSG00000083444	2262.77	-0.758772	0.135621	-5.59478	2.20904e-08	8.99558e-08
MFN2	ENSG00000116688	1882.21	-0.645316	0.0873836	-7.38487	1.52605e-13	9.63137e-13
MIIP	ENSG00000116691	356.947	-1.42438	0.137855	-10.3324	5.02612e-25	7.26154e-24
MIR4632	ENSG00000263676	8.5161	-4.87046	0.382481	-12.7339	3.83422e-37	1.31837e-35
AC243836.1	ENSG00000229484	8.22603	-1.64165	0.235224	-6.9791	2.97078e-12	1.69982e-11
DHRS3	ENSG00000162496	1048.64	-1.28893	0.113996	-11.3068	1.21446e-29	2.47464e-28
RNU6ATAC18P	ENSG00000221340	7.91728	-1.00332	0.247709	-4.05039	5.11334e-05	0.000145095
MIR6730	ENSG00000276830	9.68637	-3.46216	0.282575	-12.2522	1.63559e-34	4.67816e-33
AC254633.1	ENSG00000272482	39.3018	-1.39183	0.193202	-7.20403	5.84603e-13	3.52541e-12
KAZN	ENSG00000189337	581.663	-1.29214	0.154388	-8.36939	5.79194e-17	4.69047e-16
AL031283.2	ENSG00000233485	4.4786	-1.13669	0.303772	-3.74192	0.000182621	0.000482729
AL031283.1	ENSG00000228140	25.1183	-0.532597	0.206938	-2.57371	0.0100616	0.0201265
EFHD2	ENSG00000142634	1355.29	-1.0792	0.139266	-7.74919	9.24833e-15	6.38373e-14
CTRC	ENSG00000162438	11.5725	-1.00667	0.209863	-4.7968	1.61218e-06	5.43886e-06
CELA2A	ENSG00000142615	5.32	-1.40185	0.278203	-5.03895	4.68094e-07	1.67158e-06
CELA2B	ENSG00000215704	21.0006	-1.08229	0.186612	-5.79964	6.64576e-09	2.85077e-08
CASP9	ENSG00000132906	370.087	-1.09517	0.0925022	-11.8394	2.44249e-32	5.99265e-31
AL121992.1	ENSG00000237301	8.54188	-0.638185	0.246888	-2.58492	0.00974019	0.0195536
AL121992.2	ENSG00000271742	0.691432	-2.19554	0.531757	-4.12884	3.64605e-05	0.000105264
PLEKHM2	ENSG00000116786	2203.93	-1.2483	0.101428	-12.3072	8.28178e-35	2.42518e-33
AL450998.3	ENSG00000237938	143.665	-1.8472	0.158624	-11.6452	2.42881e-31	5.58487e-30
SLC25A34	ENSG00000162461	94.6597	-1.98888	0.201491	-9.87083	5.57042e-23	6.96535e-22
TMEM82	ENSG00000162460	1.71794	-2.01325	0.466207	-4.31837	1.57187e-05	4.73863e-05
FBLIM1	ENSG00000162458	397.785	-1.38735	0.18624	-7.44927	9.38594e-14	6.03008e-13
AL450998.1	ENSG00000178715	5.90648	-1.04727	0.273264	-3.83245	0.000126875	0.000342278
AL450998.2	ENSG00000179743	100.353	-0.94576	0.120953	-7.81922	5.31519e-15	3.73004e-14
SPEN	ENSG00000065526	5100.79	-0.538265	0.0712044	-7.55943	4.04829e-14	2.67503e-13
ZBTB17	ENSG00000116809	516.084	-1.52649	0.116975	-13.0497	6.37769e-39	2.47102e-37
HSPB7	ENSG00000173641	265.809	-3.2492	0.381139	-8.52498	1.52834e-17	1.28905e-16
CLCNKA	ENSG00000186510	5.59661	-1.28862	0.33325	-3.86684	0.000110254	0.000299884
FAM131C	ENSG00000185519	2.34169	-1.70529	0.471982	-3.61304	0.000302623	0.000776777
EPHA2	ENSG00000142627	274.963	-1.43605	0.192075	-7.4765	7.63291e-14	4.94089e-13
AL451042.2	ENSG00000227959	21.3306	-3.83149	0.25736	-14.8876	3.96488e-50	3.51533e-48
AL451042.1	ENSG00000224621	4.64544	-0.845757	0.317233	-2.66605	0.00767492	0.0157121
ARHGEF19	ENSG00000142632	91.9819	-0.9008	0.171795	-5.24346	1.57589e-07	5.91186e-07
RSG1	ENSG00000132881	26.2802	-1.00939	0.170353	-5.92531	3.1171e-09	1.37308e-08
SZRD1	ENSG00000055070	1270.19	-0.70008	0.0688093	-10.1742	2.58484e-24	3.55766e-23
SPATA21	ENSG00000187144	41.4809	-1.11191	0.140476	-7.91533	2.46604e-15	1.78115e-14
LINC01772	ENSG00000226029	197.754	-0.83384	0.124725	-6.68541	2.30274e-11	1.22917e-10
CROCCP3	ENSG00000080947	557.743	-2.06071	0.130878	-15.7453	7.40082e-56	9.86077e-54
AL137802.1	ENSG00000224174	1.096	-1.19494	0.446428	-2.67668	0.00743559	0.0152626
AL355149.1	ENSG00000225710	4.98747	-1.33288	0.369087	-3.6113	0.000304669	0.000781568
NBPF1	ENSG00000219481	3280.71	-0.480525	0.099415	-4.83353	1.34131e-06	4.56164e-06
CROCCP2	ENSG00000215908	1132.09	-2.65337	0.150669	-17.6106	2.0427e-69	9.33144e-67
MST1P2	ENSG00000186301	32.1516	-0.966911	0.181325	-5.33247	9.68882e-08	3.71282e-07
AL137798.2	ENSG00000282143	1.18168	-2.19762	0.539707	-4.07187	4.66373e-05	0.0001331
RNU1-3	ENSG00000207513	37.3673	-3.29393	0.325027	-10.1343	3.89023e-24	5.29508e-23
CROCC	ENSG00000058453	1831.14	-4.40259	0.20137	-21.8633	5.81516e-106	7.68925e-102
CROCCP4	ENSG00000227684	0.729598	-2.64602	0.553977	-4.77642	1.78447e-06	5.99438e-06
RNU1-4	ENSG00000207389	633.398	-6.42193	0.360594	-17.8093	5.98358e-71	3.26146e-68
MST1L	ENSG00000186715	29.2551	-1.29332	0.212859	-6.07597	1.23237e-09	5.64531e-09
BX284668.4	ENSG00000235241	8.6444	-0.717158	0.21613	-3.31818	0.000906057	0.00217039
RNU1-2	ENSG00000207005	1452.92	-2.4041	0.289415	-8.30677	9.83402e-17	7.82383e-16
ATP13A2	ENSG00000159363	508.931	-1.05542	0.126356	-8.35276	6.66868e-17	5.37055e-16
ARHGEF10L	ENSG00000074964	2391.68	-1.6777	0.129098	-12.9955	1.29713e-38	4.91068e-37
IGSF21	ENSG00000117154	157.243	-0.532183	0.209086	-2.54528	0.0109189	0.0216492
AL365209.1	ENSG00000280222	139.933	-2.13096	0.210455	-10.1255	4.2595e-24	5.7764e-23
IGSF21-AS1	ENSG00000230035	13.5638	-1.72207	0.264492	-6.51086	7.47205e-11	3.80917e-10
KLHDC7A	ENSG00000179023	7.1139	-1.03809	0.467966	-2.21829	0.0265349	0.0484349
ALDH4A1	ENSG00000159423	69.661	-1.38969	0.194308	-7.15198	8.55336e-13	5.10033e-12
AL137127.1	ENSG00000272084	43.3276	-1.11108	0.129807	-8.55949	1.13365e-17	9.63268e-17
AL035413.1	ENSG00000230424	23.8547	-1.74145	0.15609	-11.1567	6.64144e-29	1.28817e-27
EMC1	ENSG00000127463	1658.02	-0.116692	0.0450855	-2.58824	0.00964664	0.0193862
AKR7L	ENSG00000211454	30.9957	-0.987226	0.190244	-5.18927	2.11119e-07	7.81368e-07
AKR7A3	ENSG00000162482	40.4546	-0.875221	0.157464	-5.55821	2.72552e-08	1.10063e-07
AKR7A2	ENSG00000053371	472.243	-0.256736	0.0800406	-3.20757	0.00133862	0.00312039
PQLC2	ENSG00000040487	218.601	-1.16137	0.105637	-10.9939	4.08739e-28	7.40112e-27
RNU4-28P	ENSG00000201609	2.33964	-2.1306	0.395497	-5.38715	7.15847e-08	2.7814e-07
NBL1	ENSG00000158747	5363.89	-2.28714	0.196461	-11.6417	2.52978e-31	5.80867e-30
HTR6	ENSG00000158748	10.5325	-1.7885	0.246871	-7.24466	4.3354e-13	2.63966e-12
TMCO4	ENSG00000162542	475.177	-0.84101	0.0932321	-9.0206	1.87062e-19	1.80973e-18
MUL1	ENSG00000090432	427.988	-0.39872	0.0769534	-5.18132	2.20319e-07	8.13599e-07
FAM43B	ENSG00000183114	54.0427	-2.09597	0.232305	-9.02248	1.83886e-19	1.78079e-18
PINK1	ENSG00000158828	613.017	-1.48437	0.119961	-12.3738	3.62391e-35	1.08505e-33
PINK1-AS	ENSG00000117242	169.526	-1.06656	0.0999151	-10.6747	1.33731e-26	2.17812e-25
KIF17	ENSG00000117245	38.5442	-0.866638	0.162591	-5.33016	9.81278e-08	3.75702e-07
SH2D5	ENSG00000189410	3.71873	-1.84098	0.326609	-5.63664	1.734e-08	7.14239e-08
AL663074.1	ENSG00000233069	1.32006	-1.17078	0.425659	-2.75052	0.00595013	0.0124461
HSPE1P27	ENSG00000235112	72.7468	-0.539584	0.139356	-3.87199	0.00010795	0.00029395
ECE1	ENSG00000117298	3560.23	-1.48411	0.115884	-12.8068	1.50155e-37	5.31147e-36
AL031005.1	ENSG00000236936	64.4812	-0.894193	0.166032	-5.38566	7.21782e-08	2.80377e-07
AL031728.1	ENSG00000231105	92.593	-1.60369	0.184143	-8.70894	3.06725e-18	2.71646e-17
RAP1GAP	ENSG00000076864	18.8579	-0.978606	0.283397	-3.45313	0.000554119	0.00137047
LDLRAD2	ENSG00000187942	119.216	-2.33919	0.184176	-12.7009	5.84835e-37	1.97829e-35
HSPG2	ENSG00000142798	19450	-2.21342	0.190836	-11.5985	4.19309e-31	9.46474e-30
AL590556.1	ENSG00000232037	23.7644	-0.516833	0.204002	-2.53347	0.0112941	0.0223376
WNT4	ENSG00000162552	77.0912	-0.900547	0.156493	-5.75457	8.68635e-09	3.68553e-08
ZBTB40	ENSG00000184677	1967.81	-0.35815	0.0780734	-4.58735	4.48906e-06	1.44686e-05
AL512444.1	ENSG00000225952	10.1311	-1.16831	0.228185	-5.12002	3.05509e-07	1.11209e-06
MIR4253	ENSG00000264014	0.458184	-1.87105	0.683026	-2.73935	0.00615603	0.0128411
LACTBL1	ENSG00000215906	0.487287	-2.6307	0.98162	-2.67996	0.00736304	0.015124
AL031428.1	ENSG00000240553	23.5708	-1.29629	0.161235	-8.03976	9.00154e-16	6.71698e-15
AL161672.1	ENSG00000229010	33.3448	-0.46551	0.149361	-3.11669	0.00182896	0.00417155
ZNF436-AS1	ENSG00000249087	212.156	-0.810729	0.116553	-6.95587	3.50397e-12	1.99349e-11
AL109936.2	ENSG00000271420	13.0509	-0.825965	0.211065	-3.91332	9.10355e-05	0.000250049
TCEA3	ENSG00000204219	823.455	-1.45414	0.174811	-8.31834	8.9207e-17	7.12794e-16
ASAP3	ENSG00000088280	1787.04	-0.840931	0.124836	-6.7363	1.62468e-11	8.77384e-11
ID3	ENSG00000117318	1090.09	-0.97495	0.157837	-6.17695	6.53515e-10	3.07108e-09
ELOA	ENSG00000011007	1283.23	-0.131619	0.047248	-2.78571	0.00534098	0.0112678
ELOA-AS1	ENSG00000236810	35.8184	-0.867452	0.128132	-6.77	1.28781e-11	7.00274e-11
LYPLA2	ENSG00000011009	386.223	-0.936897	0.106267	-8.81646	1.18138e-18	1.07792e-17
GALE	ENSG00000117308	170.382	-0.29629	0.102587	-2.88819	0.00387461	0.00837575
HMGCL	ENSG00000117305	585.094	-0.277924	0.0697514	-3.98449	6.7626e-05	0.000188864
STPG1	ENSG00000001460	133.419	-0.460702	0.0806247	-5.71415	1.10254e-08	4.63369e-08
SRRM1	ENSG00000133226	2421.95	-0.320206	0.0517191	-6.19125	5.96899e-10	2.81633e-09
AL031432.4	ENSG00000284602	108.753	-0.785176	0.132541	-5.92401	3.14184e-09	1.38322e-08
AL031432.5	ENSG00000284657	28.8931	-1.86044	0.164705	-11.2956	1.37988e-29	2.79983e-28
AL031432.3	ENSG00000272432	14.4782	-1.35435	0.197609	-6.8537	7.19662e-12	3.9976e-11
AL031432.2	ENSG00000261349	41.895	-1.11256	0.300119	-3.70706	0.000209681	0.000550014
RHCE	ENSG00000188672	29.6306	-0.81113	0.161014	-5.03764	4.71313e-07	1.68245e-06
LDLRAP1	ENSG00000157978	752.584	-1.57591	0.11468	-13.7418	5.70115e-43	2.91536e-41
AL606491.1	ENSG00000225643	22.5571	-1.39799	0.178085	-7.85014	4.15567e-15	2.94694e-14
MAN1C1	ENSG00000117643	917.797	-1.55938	0.125077	-12.4673	1.12545e-35	3.49632e-34
AL031280.1	ENSG00000233478	80.9756	-1.94595	0.16843	-11.5535	7.09128e-31	1.57691e-29
SELENON	ENSG00000162430	1633.21	-1.57081	0.129712	-12.11	9.35155e-34	2.52993e-32
AL020996.1	ENSG00000228172	23.9819	-0.853075	0.156643	-5.44597	5.1524e-08	2.0294e-07
MTFR1L	ENSG00000117640	601.416	-0.429955	0.0653302	-6.58125	4.66513e-11	2.42488e-10
PAQR7	ENSG00000182749	132.339	-0.551506	0.102355	-5.38815	7.11882e-08	2.76666e-07
EXTL1	ENSG00000158008	13.3517	-2.09424	0.376354	-5.56453	2.6286e-08	1.06319e-07
AL391650.2	ENSG00000284309	0.981385	-2.62969	1.06945	-2.45892	0.0139356	0.0270304
FAM110D	ENSG00000197245	106.575	-1.19575	0.216315	-5.52784	3.24204e-08	1.29958e-07
AL355877.1	ENSG00000236155	5.46855	-1.26838	0.333997	-3.79759	0.00014611	0.000390871
SH3BGRL3	ENSG00000142669	1741.35	-0.311244	0.125394	-2.48214	0.0130598	0.0254789
UBXN11	ENSG00000158062	926.764	-1.42711	0.128158	-11.1355	8.42743e-29	1.62081e-27
DHDDS	ENSG00000117682	983.327	-0.474286	0.0661605	-7.16871	7.57069e-13	4.5324e-12
HMGN2	ENSG00000198830	1560.52	-0.272625	0.0751886	-3.62588	0.000287976	0.000741362
ARID1A	ENSG00000117713	2663.02	-0.322777	0.0818226	-3.94484	7.98541e-05	0.000220918
PIGV	ENSG00000060642	273.196	-0.182524	0.0572836	-3.18631	0.00144099	0.00334293
GPN2	ENSG00000142751	447.482	-0.421508	0.0595027	-7.08384	1.40211e-12	8.23079e-12
GPATCH3	ENSG00000198746	246.956	-1.38841	0.0952947	-14.5697	4.37851e-48	3.28155e-46
NUDC	ENSG00000090273	775.547	-0.9266	0.0656347	-14.1175	2.96152e-45	1.7801e-43
TRNP1	ENSG00000253368	86.2903	-1.40183	0.188747	-7.42707	1.11033e-13	7.09071e-13
FAM46B	ENSG00000158246	77.1624	-1.1	0.259685	-4.2359	2.27634e-05	6.72705e-05
SLC9A1	ENSG00000090020	530.424	-1.67803	0.138413	-12.1234	7.94276e-34	2.16467e-32
WDTC1	ENSG00000142784	1085.16	-1.17094	0.0841003	-13.9231	4.58495e-44	2.53366e-42
TMEM222	ENSG00000186501	459.297	-0.804685	0.0785087	-10.2496	1.18796e-24	1.67053e-23
MAP3K6	ENSG00000142733	1107.62	-1.67346	0.135255	-12.3726	3.67538e-35	1.09908e-33
WASF2	ENSG00000158195	4364.27	-0.820881	0.0881042	-9.31717	1.19487e-20	1.25549e-19
FO393419.2	ENSG00000241169	85.6845	-0.835661	0.162035	-5.1573	2.50538e-07	9.19388e-07
BX293535.1	ENSG00000237429	7.8887	-1.16825	0.231707	-5.04194	4.60842e-07	1.64666e-06
AHDC1	ENSG00000126705	1066.77	-3.0096	0.192349	-15.6465	3.50839e-55	4.51161e-53
XKR8	ENSG00000158156	204.58	-0.565902	0.105261	-5.3762	7.60761e-08	2.94826e-07
SESN2	ENSG00000130766	220.408	-1.16783	0.104128	-11.2153	3.42865e-29	6.7846e-28
PHACTR4	ENSG00000204138	1225.85	-0.603607	0.072764	-8.2954	1.0822e-16	8.58423e-16
AL513497.1	ENSG00000279443	8.92496	-1.07929	0.246587	-4.37694	1.20359e-05	3.68068e-05
LINC01715	ENSG00000229388	22.6459	-0.453659	0.166906	-2.71805	0.00656672	0.0136225
OPRD1	ENSG00000116329	6.47536	-1.20212	0.2554	-4.70683	2.51602e-06	8.32932e-06
RF00017	ENSG00000277958	5.59557	-1.8162	0.337749	-5.37736	7.55876e-08	2.93028e-07
TMEM200B	ENSG00000253304	156.718	-2.00145	0.160602	-12.4622	1.20013e-35	3.71629e-34
AL357500.1	ENSG00000225750	17.7895	-0.7482	0.160317	-4.66701	3.05609e-06	1.00341e-05
MECR	ENSG00000116353	282.381	-0.49431	0.0672806	-7.34699	2.02728e-13	1.26648e-12
PTPRU	ENSG00000060656	299.229	-1.50988	0.191506	-7.88423	3.16485e-15	2.26744e-14
MATN1	ENSG00000162510	9.86482	-1.18843	0.248968	-4.77342	1.81126e-06	6.07671e-06
MATN1-AS1	ENSG00000186056	43.8357	-0.538804	0.159904	-3.36955	0.000752901	0.0018253
LINC01778	ENSG00000223382	2.84048	-1.58296	0.433318	-3.65312	0.000259069	0.000671485
AL445235.1	ENSG00000235143	2.3475	-2.56277	0.494665	-5.18082	2.20918e-07	8.15558e-07
SDC3	ENSG00000162512	2454.19	-0.845748	0.191443	-4.41776	9.97291e-06	3.07766e-05
RN7SL371P	ENSG00000266210	1.21121	-3.37107	0.77794	-4.33333	1.46873e-05	4.44167e-05
SERINC2	ENSG00000168528	96.7258	-0.601513	0.189701	-3.17084	0.00151998	0.00351243
AC114488.1	ENSG00000229167	4.44718	-1.37707	0.294554	-4.67513	2.93774e-06	9.65941e-06
TINAGL1	ENSG00000142910	984.786	-2.10126	0.217864	-9.64485	5.1687e-22	5.99135e-21
HCRTR1	ENSG00000121764	45.8391	-1.24923	0.159541	-7.83014	4.87332e-15	3.4325e-14
AC114488.3	ENSG00000264078	6.18319	-2.08367	0.276644	-7.53195	4.99866e-14	3.27997e-13
COL16A1	ENSG00000084636	4413.27	-2.62086	0.224605	-11.6687	1.84136e-31	4.26269e-30
ADGRB2	ENSG00000121753	84.9102	-2.02611	0.221952	-9.1286	6.93935e-20	6.9157e-19
AL354919.2	ENSG00000254545	0.93093	-1.50727	0.550905	-2.73599	0.00621927	0.0129645
SPOCD1	ENSG00000134668	65.6193	-0.589071	0.260228	-2.26368	0.023594	0.0436163
AL354919.1	ENSG00000203620	2.55974	-3.12632	0.468893	-6.66744	2.60303e-11	1.38315e-10
AL136115.1	ENSG00000228634	71.6352	-0.556855	0.14196	-3.92262	8.75914e-05	0.000241155
KHDRBS1	ENSG00000121774	2203.35	-0.172493	0.0555284	-3.10639	0.00189389	0.00430839
AL445248.1	ENSG00000203325	57.0736	-1.15118	0.138657	-8.30237	1.02057e-16	8.10746e-16
TMEM39B	ENSG00000121775	193.95	-0.540312	0.0870312	-6.20826	5.35752e-10	2.53831e-09
MIR5585	ENSG00000266203	5.11178	-3.11926	0.311961	-9.99891	1.54087e-23	2.00514e-22
RF00017	ENSG00000276493	3.97802	-2.2254	0.337456	-6.59463	4.26316e-11	2.22196e-10
TXLNA	ENSG00000084652	2518.12	-0.582799	0.0693482	-8.40394	4.31726e-17	3.5296e-16
CCDC28B	ENSG00000160050	146.013	-0.9131	0.126968	-7.1916	6.40371e-13	3.84961e-12
AL049795.1	ENSG00000224066	12.5815	-1.87835	0.194675	-9.64863	4.98159e-22	5.78424e-21
IQCC	ENSG00000160051	140.893	-1.0722	0.12279	-8.73198	2.50249e-18	2.23196e-17
DCDC2B	ENSG00000222046	103.406	-0.839793	0.138062	-6.08271	1.18172e-09	5.42465e-09
TMEM234	ENSG00000160055	349.847	-0.864382	0.0995125	-8.68617	3.7487e-18	3.30048e-17
MTMR9LP	ENSG00000220785	567.048	-1.78109	0.143117	-12.445	1.48845e-35	4.5766e-34
FAM167B	ENSG00000183615	18.8219	-1.23031	0.239779	-5.13101	2.88196e-07	1.0513e-06
RF00017	ENSG00000277617	2.58324	-1.39823	0.351931	-3.97301	7.09703e-05	0.000197572
TSSK3	ENSG00000162526	22.1987	-1.05176	0.169702	-6.1977	5.72949e-10	2.70733e-09
FAM229A	ENSG00000225828	88.7582	-1.99866	0.163633	-12.2143	2.60772e-34	7.37947e-33
BSDC1	ENSG00000160058	1721.05	-0.81851	0.0682901	-11.9858	4.21927e-33	1.08807e-31
LRRC37A12P	ENSG00000229259	1.74741	-1.58194	0.44162	-3.58212	0.000340814	0.000869223
ZBTB8B	ENSG00000273274	12.2853	-1.46347	0.289727	-5.05119	4.39066e-07	1.57366e-06
SYNC	ENSG00000162520	200.882	-0.683479	0.158527	-4.31143	1.62204e-05	4.88219e-05
AC114489.1	ENSG00000224409	0.571668	-1.28452	0.578585	-2.22011	0.0264111	0.0482292
KIAA1522	ENSG00000162522	418.461	-1.29976	0.144581	-8.98986	2.47542e-19	2.36904e-18
FNDC5	ENSG00000160097	70.8708	-0.954545	0.149178	-6.39868	1.56724e-10	7.77157e-10
HPCA	ENSG00000121905	6.0826	-0.66257	0.286062	-2.31617	0.0205489	0.0384733
TMEM54	ENSG00000121900	108.924	-0.880419	0.148227	-5.93967	2.85602e-09	1.26365e-08
AL031602.1	ENSG00000278966	3.09368	-0.998086	0.345285	-2.89062	0.00384486	0.00831669
RF00017	ENSG00000276645	12.8453	-1.3559	0.204589	-6.62743	3.4157e-11	1.79607e-10
AZIN2	ENSG00000142920	358.308	-0.451314	0.184185	-2.45033	0.0142724	0.0276199
TRIM62	ENSG00000116525	154.383	-0.957783	0.120273	-7.96339	1.67389e-15	1.22599e-14
AL662907.2	ENSG00000279179	39.8597	-0.88475	0.155514	-5.6892	1.27634e-08	5.33143e-08
AL662907.3	ENSG00000284721	4.48501	-0.906299	0.329502	-2.75051	0.00595032	0.0124461
ZNF362	ENSG00000160094	559.75	-1.8989	0.10874	-17.4628	2.7501e-68	1.11789e-65
AL513327.3	ENSG00000270115	30.7624	-0.53523	0.163024	-3.28314	0.00102657	0.00243621
PHC2	ENSG00000134686	1297.43	-0.449098	0.105388	-4.26137	2.0318e-05	6.04238e-05
AL513327.2	ENSG00000233246	13.4182	-0.991046	0.189786	-5.22191	1.77085e-07	6.61016e-07
ZSCAN20	ENSG00000121903	312.74	-0.514366	0.0663625	-7.75086	9.12758e-15	6.3022e-14
AL121988.1	ENSG00000255811	1.68765	-0.936281	0.389749	-2.40227	0.0162937	0.0311385
GJA4	ENSG00000187513	192.296	-1.02144	0.195751	-5.21806	1.80806e-07	6.74013e-07
AL122010.1	ENSG00000230163	64.5523	-0.922186	0.118886	-7.75688	8.70471e-15	6.01541e-14
DLGAP3	ENSG00000116544	12.4696	-1.09365	0.295174	-3.70509	0.000211314	0.000554085
AC114490.3	ENSG00000284773	54.2207	-0.427154	0.131791	-3.24115	0.0011905	0.00279769
AC114490.1	ENSG00000241014	31.8929	-1.79532	0.169248	-10.6077	2.7449e-26	4.34241e-25
TMEM35B	ENSG00000243749	6.45982	-2.08955	0.237311	-8.80508	1.30757e-18	1.18988e-17
RF00017	ENSG00000278702	4.62675	-2.3224	0.418593	-5.54811	2.88767e-08	1.16327e-07
KIAA0319L	ENSG00000142687	1723.89	-0.350359	0.0693718	-5.05045	4.4076e-07	1.57926e-06
NCDN	ENSG00000020129	349.903	-1.54398	0.122814	-12.5717	3.02253e-36	9.74319e-35
AC004865.2	ENSG00000239636	29.7581	-1.50305	0.171245	-8.77716	1.67651e-18	1.51327e-17
TFAP2E	ENSG00000116819	51.2621	-1.15397	0.140462	-8.21549	2.11292e-16	1.6418e-15
C1orf216	ENSG00000142686	471.33	-0.476235	0.0733057	-6.49657	8.21739e-11	4.17228e-10
AGO1	ENSG00000092847	2235.22	-0.404281	0.0547975	-7.37773	1.61009e-13	1.01418e-12
TEKT2	ENSG00000092850	6.284	-0.718354	0.279231	-2.57261	0.0100935	0.0201812
ADPRHL2	ENSG00000116863	336.524	-0.439609	0.0936294	-4.69521	2.66339e-06	8.79231e-06
COL8A2	ENSG00000171812	1263.39	-1.28706	0.232946	-5.52516	3.29184e-08	1.318e-07
MAP7D1	ENSG00000116871	1556.61	-1.87076	0.110076	-16.9952	8.91417e-65	2.48591e-62
RN7SL131P	ENSG00000264592	0.542244	-3.0275	0.927701	-3.26345	0.00110066	0.00259853
SH3D21	ENSG00000214193	169.241	-1.76548	0.236279	-7.47202	7.89734e-14	5.10586e-13
EVA1B	ENSG00000142694	123.588	-1.27337	0.167106	-7.62015	2.53387e-14	1.69748e-13
AL591845.1	ENSG00000116883	49.8173	-2.14862	0.220609	-9.73951	2.04538e-22	2.45312e-21
STK40	ENSG00000196182	991.963	-1.02741	0.0911277	-11.2744	1.75638e-29	3.53977e-28
LSM10	ENSG00000181817	208.393	-0.403334	0.103828	-3.88465	0.000102478	0.000279923
GRIK3	ENSG00000163873	211.741	-2.18921	0.381853	-5.73314	9.85896e-09	4.16391e-08
FTH1P1	ENSG00000232273	17.1544	-0.847248	0.162271	-5.2212	1.77764e-07	6.63293e-07
DNALI1	ENSG00000163879	242.094	-0.353885	0.100402	-3.52468	0.000424001	0.00106726
C1orf109	ENSG00000116922	280.454	-0.162162	0.0646408	-2.50866	0.012119	0.0238182
C1orf122	ENSG00000197982	251.997	-0.508255	0.126703	-4.01137	6.03667e-05	0.000169549
AL929472.4	ENSG00000235673	7.6798	-0.645339	0.224318	-2.87689	0.00401611	0.00865823
RF00017	ENSG00000277168	0.637175	-3.36184	0.809418	-4.15341	3.27557e-05	9.50375e-05
FHL3	ENSG00000183386	239.443	-0.830914	0.145935	-5.69374	1.24283e-08	5.19555e-08
GJA9	ENSG00000131233	6.74483	-1.05296	0.248446	-4.23816	2.2536e-05	6.66601e-05
BMP8A	ENSG00000183682	20.734	-1.90012	0.188488	-10.0809	6.71373e-24	8.98272e-23
OXCT2P1	ENSG00000237624	5.51953	-1.91653	0.361913	-5.29555	1.18657e-07	4.50704e-07
PPIEL	ENSG00000243970	277.136	-0.273352	0.117563	-2.32516	0.0200637	0.0376413
HEYL	ENSG00000163909	205.995	-1.42825	0.190105	-7.51294	5.78121e-14	3.77538e-13
AL035404.2	ENSG00000225903	2.50046	-1.26032	0.422361	-2.98399	0.00284518	0.00629049
OXCT2	ENSG00000198754	9.31373	-2.49795	0.340911	-7.32727	2.34893e-13	1.46133e-12
AL033527.5	ENSG00000284719	13.8294	-1.0635	0.252183	-4.21718	2.4738e-05	7.28098e-05
AL033527.4	ENSG00000284678	1.58575	-1.40588	0.436146	-3.22342	0.00126669	0.0029651
TMCO2	ENSG00000188800	3.26853	-0.827929	0.306847	-2.69818	0.00697196	0.0143866
COL9A2	ENSG00000049089	158.266	-2.29956	0.216626	-10.6153	2.52863e-26	4.01483e-25
GTF2F2P2	ENSG00000233910	0.372474	-1.67589	0.744741	-2.2503	0.02443	0.0449986
RIMS3	ENSG00000117016	238.07	-1.09941	0.159514	-6.89222	5.49298e-12	3.07799e-11
AL031289.1	ENSG00000237899	4.93116	-2.45659	0.342518	-7.17215	7.38283e-13	4.42324e-12
MIR30E	ENSG00000198974	6.06857	-0.937057	0.207251	-4.52136	6.14438e-06	1.94523e-05
KCNQ4	ENSG00000117013	26.9355	-2.13769	0.218276	-9.79351	1.20054e-22	1.46527e-21
CITED4	ENSG00000179862	24.295	-2.29654	0.211777	-10.8442	2.12602e-27	3.69214e-26
SLFNL1-AS1	ENSG00000281207	84.2499	-0.744376	0.146109	-5.09467	3.49354e-07	1.26459e-06
SLFNL1	ENSG00000171790	61.0299	-0.542819	0.14885	-3.64675	0.000265573	0.000687415
SCMH1	ENSG00000010803	808.486	-0.320185	0.0691668	-4.62917	3.67142e-06	1.19514e-05
RPL23AP17	ENSG00000215893	15.8006	-0.55126	0.144585	-3.8127	0.000137456	0.000369182
AC093151.3	ENSG00000235358	11.714	-1.03693	0.278809	-3.71914	0.000199905	0.000525983
FOXO6	ENSG00000204060	25.5536	-3.65327	0.247092	-14.785	1.82961e-49	1.55878e-47
AC093151.2	ENSG00000229901	10.2721	-1.3187	0.249001	-5.29598	1.18383e-07	4.49734e-07
EDN2	ENSG00000127129	0.989946	-1.6029	0.661405	-2.42348	0.0153727	0.0295444
HIVEP3	ENSG00000127124	859.118	-1.20749	0.184386	-6.54868	5.80489e-11	2.99074e-10
C1orf50	ENSG00000164008	190.451	-0.32655	0.0729692	-4.47517	7.63488e-06	2.39106e-05
AC098484.3	ENSG00000283580	1.2055	-5.14946	0.86231	-5.9717	2.34795e-09	1.04745e-08
ZNF691	ENSG00000164011	191.697	-0.542941	0.0804433	-6.74937	1.48493e-11	8.0427e-11
SLC2A1-AS1	ENSG00000227533	50.026	-1.9165	0.200772	-9.54565	1.35252e-21	1.52143e-20
AC099795.1	ENSG00000283973	11.5906	-1.7669	0.274292	-6.44169	1.18152e-10	5.92253e-10
TIE1	ENSG00000066056	763.041	-1.5126	0.219803	-6.88163	5.91722e-12	3.30837e-11
MPL	ENSG00000117400	18.4029	-1.33324	0.209612	-6.3605	2.01092e-10	9.87065e-10
AL139289.2	ENSG00000234694	15.7398	-1.07802	0.184182	-5.85302	4.82721e-09	2.09749e-08
SZT2	ENSG00000198198	2966.54	-0.882475	0.11582	-7.61935	2.54963e-14	1.70732e-13
PTPRF	ENSG00000142949	2199.68	-2.21171	0.201162	-10.9947	4.05208e-28	7.34273e-27
KDM4A	ENSG00000066135	595.046	-0.454758	0.069153	-6.57612	4.82878e-11	2.50695e-10
ST3GAL3	ENSG00000126091	471.193	-0.847628	0.106206	-7.98101	1.45135e-15	1.06805e-14
AL451062.1	ENSG00000229444	9.30669	-0.658392	0.193426	-3.40385	0.000664437	0.00162339
ARTN	ENSG00000117407	9.33348	-2.33764	0.261693	-8.93276	4.15517e-19	3.91028e-18
AL357079.1	ENSG00000237950	14.9646	-0.795978	0.172807	-4.60618	4.10134e-06	1.32761e-05
IPO13	ENSG00000117408	574.251	-0.557286	0.110011	-5.06573	4.06849e-07	1.46278e-06
DPH2	ENSG00000132768	279.049	-0.332295	0.0941706	-3.52864	0.000417697	0.00105249
B4GALT2	ENSG00000117411	536.657	-0.58541	0.114552	-5.11045	3.21393e-07	1.16708e-06
CCDC24	ENSG00000159214	82.9372	-1.47893	0.137011	-10.7942	3.66644e-27	6.24075e-26
SLC6A9	ENSG00000196517	130.846	-1.35193	0.206591	-6.54399	5.9898e-11	3.0817e-10
AL139220.1	ENSG00000227163	2.95165	-1.55351	0.60914	-2.55033	0.0107622	0.0213747
DMAP1	ENSG00000178028	693.889	-0.86589	0.081096	-10.6773	1.29945e-26	2.1186e-25
ERI3	ENSG00000117419	619.433	-0.340754	0.0585338	-5.82149	5.83266e-09	2.51645e-08
ERI3-IT1	ENSG00000233602	41.9913	-0.675525	0.13174	-5.1277	2.93305e-07	1.06937e-06
RNF220	ENSG00000187147	747.855	-0.677889	0.0633594	-10.6991	1.02763e-26	1.68864e-25
TMEM53	ENSG00000126106	102.858	-0.55588	0.09133	-6.0865	1.15403e-09	5.30722e-09
SNORD38A	ENSG00000202031	2.56484	-2.03333	0.291744	-6.96958	3.17892e-12	1.81481e-11
TCTEX1D4	ENSG00000188396	28.4255	-3.03356	0.23412	-12.9573	2.13718e-38	7.94668e-37
BTBD19	ENSG00000222009	499.708	-2.03591	0.147822	-13.7727	3.72027e-43	1.93124e-41
PTCH2	ENSG00000117425	195.443	-2.51024	0.2106	-11.9194	9.37342e-33	2.36137e-31
AL136380.1	ENSG00000226499	9.16818	-0.709963	0.18116	-3.91898	8.89232e-05	0.000244583
MRPS17P1	ENSG00000268949	4.14681	-0.93655	0.269549	-3.47451	0.000511789	0.00127141
HECTD3	ENSG00000126107	983.114	-1.3043	0.086079	-15.1523	7.31081e-52	7.46107e-50
ZSWIM5	ENSG00000162415	108.134	-0.555004	0.145235	-3.82143	0.00013268	0.000357093
HPDL	ENSG00000186603	16.9718	-1.55439	0.190849	-8.14459	3.80566e-16	2.91368e-15
MUTYH	ENSG00000132781	263.777	-0.835598	0.0834984	-10.0074	1.41486e-23	1.84768e-22
AL355480.3	ENSG00000281133	1.73803	-1.71909	0.437579	-3.92865	8.5425e-05	0.000235488
NASP	ENSG00000132780	1947.54	-0.247786	0.0779007	-3.18079	0.00146875	0.00340206
AL355480.4	ENSG00000281825	2.36705	-1.25217	0.310322	-4.03508	5.45833e-05	0.000154244
CCDC17	ENSG00000159588	157.547	-1.14449	0.115844	-9.87959	5.10418e-23	6.39903e-22
IPP	ENSG00000197429	430.042	-0.699323	0.0859382	-8.13751	4.03482e-16	3.08273e-15
AL604028.1	ENSG00000230896	54.5288	-0.455212	0.113954	-3.99471	6.47748e-05	0.000181303
MAST2	ENSG00000086015	1726.8	-0.871993	0.11754	-7.4187	1.18278e-13	7.53831e-13
POMGNT1	ENSG00000085998	821.308	-0.475858	0.0641752	-7.41498	1.21643e-13	7.74249e-13
LURAP1	ENSG00000171357	107.38	-2.45819	0.17583	-13.9805	2.05077e-44	1.16273e-42
LRRC41	ENSG00000132128	1249.32	-0.370694	0.0545179	-6.79949	1.04991e-11	5.75608e-11
FAAH	ENSG00000117480	125.843	-1.37611	0.149315	-9.21612	3.08045e-20	3.15585e-19
MOB3C	ENSG00000142961	1022.22	-0.602724	0.0820915	-7.3421	2.10264e-13	1.31237e-12
TEX38	ENSG00000186118	15.6471	-0.89576	0.159609	-5.6122	1.99765e-08	8.17152e-08
CYP4A44P	ENSG00000261290	5.74807	-2.10034	0.577261	-3.63846	0.00027427	0.00070794
AL135960.1	ENSG00000226252	28.6921	-0.712053	0.222219	-3.20428	0.00135401	0.00315335
FOXD2-AS1	ENSG00000237424	41.3549	-1.66525	0.178648	-9.32143	1.14779e-20	1.20761e-19
FOXD2	ENSG00000186564	33.1944	-0.55171	0.176151	-3.13202	0.00173606	0.00397535
TRABD2B	ENSG00000269113	115.5	-1.17659	0.225205	-5.22452	1.7461e-07	6.52081e-07
CYP46A4P	ENSG00000237180	0.819632	-2.50421	0.642507	-3.89757	9.71639e-05	0.000265923
AL109659.1	ENSG00000223720	7.1142	-1.08099	0.253224	-4.26892	1.96424e-05	5.85307e-05
SLC5A9	ENSG00000117834	229.281	-1.34492	0.166285	-8.088	6.06524e-16	4.57717e-15
AL109659.2	ENSG00000272491	21.6383	-1.51866	0.205014	-7.40762	1.28587e-13	8.16606e-13
PPP1R8P1	ENSG00000224986	56.1878	-0.583792	0.151834	-3.84493	0.000120586	0.000326301
BEND5	ENSG00000162373	60.0471	-0.908885	0.143474	-6.33482	2.37611e-10	1.15873e-09
AL390023.1	ENSG00000237478	1.22166	-1.38113	0.596593	-2.31502	0.0206116	0.0385787
ZNF859P	ENSG00000215887	2.72011	-2.13557	0.45867	-4.65601	3.22402e-06	1.05573e-05
RNU6-1026P	ENSG00000207194	7.5909	-1.28006	0.210633	-6.07719	1.22307e-09	5.60534e-09
CDKN2C	ENSG00000123080	342.568	-0.560993	0.135196	-4.14947	3.33243e-05	9.65821e-05
MIR4421	ENSG00000265538	1.61727	-2.803	0.402063	-6.97154	3.13481e-12	1.79141e-11
MIR6500	ENSG00000275816	1.18628	-2.92965	0.432744	-6.76994	1.28837e-11	7.00499e-11
CFL1P2	ENSG00000213478	2.67028	-1.51742	0.538089	-2.82002	0.00480213	0.0102055
AL162430.1	ENSG00000233406	26.6562	-0.427853	0.126293	-3.38779	0.000704579	0.00171422
AC104170.1	ENSG00000227070	20.7594	-1.00567	0.168359	-5.97334	2.32447e-09	1.03726e-08
GAPDHP51	ENSG00000236973	20.5996	-0.415362	0.160909	-2.58135	0.00984161	0.0197318
RF00568	ENSG00000212624	9.42951	-0.530281	0.222645	-2.38174	0.0172312	0.032772
DNAJC19P7	ENSG00000237663	7.98102	-1.00137	0.217433	-4.60544	4.11586e-06	1.33213e-05
CC2D1B	ENSG00000154222	1255.23	-1.05717	0.077943	-13.5633	6.60636e-42	3.11278e-40
RNU2-30P	ENSG00000252018	2.39036	-1.19143	0.337696	-3.5281	0.000418547	0.00105419
RNU6-969P	ENSG00000206627	10.8833	-1.94686	0.220663	-8.82277	1.11659e-18	1.02055e-17
ECHDC2	ENSG00000121310	1521.65	-1.58761	0.146703	-10.8219	2.71003e-27	4.64911e-26
AC099677.1	ENSG00000230953	62.5479	-1.13506	0.182894	-6.20612	5.43097e-10	2.57184e-09
AC099677.2	ENSG00000231866	1.70544	-1.53055	0.46101	-3.31998	0.00090023	0.00215805
MIR1273F	ENSG00000264834	3.58806	-1.45002	0.282475	-5.13326	2.84765e-07	1.03966e-06
MIR5095	ENSG00000266188	1.22742	-4.26833	0.662966	-6.43824	1.20867e-10	6.04979e-10
MIR1273G	ENSG00000265815	2.07294	-1.24063	0.276621	-4.48493	7.29375e-06	2.28886e-05
AL445183.3	ENSG00000236360	5.59416	-0.759436	0.23055	-3.29403	0.000987635	0.00235078
TUBBP10	ENSG00000226147	1.40405	-1.11073	0.408326	-2.72019	0.0065244	0.0135464
PODN	ENSG00000174348	1581.2	-1.39971	0.213981	-6.54128	6.09927e-11	3.136e-10
SLC1A7	ENSG00000162383	143.694	-1.92184	0.244783	-7.85123	4.11974e-15	2.92276e-14
AL445183.2	ENSG00000235563	4.51442	-1.13135	0.363347	-3.1137	0.00184759	0.00420973
AL606760.2	ENSG00000236723	6.81775	-0.633368	0.208075	-3.04395	0.00233496	0.00523774
C1orf123	ENSG00000162384	765.226	-0.197144	0.0558008	-3.533	0.000410871	0.00103633
AL355483.2	ENSG00000228838	6.4476	-0.965796	0.244245	-3.95422	7.67858e-05	0.000212958
AL355483.3	ENSG00000232762	12.734	-0.689301	0.229581	-3.00244	0.00267829	0.00594975
GLIS1	ENSG00000174332	28.8556	-0.823655	0.305381	-2.69714	0.00699376	0.014426
AL353898.3	ENSG00000280378	41.5502	-0.522957	0.135907	-3.8479	0.000119136	0.000322505
TCEANC2	ENSG00000116205	480.853	-0.223596	0.076446	-2.92488	0.00344588	0.00751158
CYB5RL	ENSG00000215883	247.613	-0.705458	0.0787191	-8.96171	3.19672e-19	3.03391e-18
MRPL37	ENSG00000116221	569.768	-0.161806	0.0703846	-2.29888	0.0215117	0.0400991
SSBP3	ENSG00000157216	667.184	-1.35349	0.0901535	-15.0132	6.01806e-51	5.73535e-49
SSBP3-AS1	ENSG00000198711	94.7528	-0.55664	0.126429	-4.4028	1.06862e-05	3.28784e-05
AL161644.1	ENSG00000225632	17.8241	-1.22864	0.182295	-6.73981	1.5859e-11	8.56925e-11
ACOT11	ENSG00000162390	731.461	-1.3129	0.155962	-8.41811	3.82611e-17	3.13983e-16
FAM151A	ENSG00000162391	24.3155	-2.01914	0.200818	-10.0546	8.76865e-24	1.16412e-22
AL590093.1	ENSG00000230728	6.15784	-2.68919	0.305938	-8.78998	1.49589e-18	1.35483e-17
MROH7	ENSG00000184313	85.5576	-1.15292	0.184343	-6.25422	3.99514e-10	1.91001e-09
MROH7-TTC4	ENSG00000271723	6.07086	-0.919832	0.268603	-3.42451	0.000615912	0.001513
TTC4	ENSG00000243725	57.2816	-0.422712	0.0913528	-4.62725	3.7056e-06	1.20585e-05
RN7SKP291	ENSG00000199831	66.8234	-0.751091	0.191412	-3.92396	8.7106e-05	0.000239902
JUN	ENSG00000177606	1646.38	-1.53335	0.153726	-9.97455	1.96993e-23	2.54415e-22
LINC01135	ENSG00000234807	13.6586	-0.418613	0.18501	-2.26265	0.0236573	0.0437131
AC105277.1	ENSG00000232453	23.9998	-0.401739	0.157506	-2.55063	0.0107528	0.0213595
PHBP3	ENSG00000228121	2.94186	-0.905708	0.362074	-2.50145	0.0123687	0.02425
AC093425.1	ENSG00000224609	8.44516	-1.35437	0.395312	-3.42607	0.000612388	0.00150488
MIR4711	ENSG00000266150	0.642061	-1.415	0.609269	-2.32245	0.0202089	0.0378871
NFIA	ENSG00000162599	5287.25	-0.842207	0.140619	-5.98927	2.10787e-09	9.44563e-09
AC099791.1	ENSG00000223920	1.26575	-1.22192	0.406729	-3.00427	0.00266221	0.00591731
AC099791.2	ENSG00000271200	7.81595	-1.78733	0.243203	-7.34913	1.99506e-13	1.24733e-12
AL162739.1	ENSG00000237227	2.43193	-1.71146	0.424106	-4.03545	5.44983e-05	0.000154022
KANK4	ENSG00000132854	39.3868	-2.02897	0.31984	-6.34372	2.24286e-10	1.0962e-09
AC103923.1	ENSG00000235545	17.5612	-1.7507	0.20391	-8.58567	9.03119e-18	7.72864e-17
FOXD3	ENSG00000187140	2.16399	-1.65625	0.644869	-2.56835	0.0102184	0.0203968
RN7SL488P	ENSG00000264271	3.12955	-1.66342	0.372363	-4.46719	7.92535e-06	2.47831e-05
PGM1	ENSG00000079739	993.55	-0.290158	0.115706	-2.50772	0.0121513	0.0238706
CACHD1	ENSG00000158966	759.916	-0.563747	0.164733	-3.42218	0.00062121	0.00152469
LINC01359	ENSG00000226891	566.496	-0.935474	0.165212	-5.66225	1.49402e-08	6.1971e-08
SLC2A3P2	ENSG00000185031	146.902	-0.61987	0.194189	-3.1921	0.00141243	0.00328082
AL357078.3	ENSG00000272506	83.372	-0.496015	0.183833	-2.69819	0.00697174	0.0143866
AL357078.1	ENSG00000231485	30.9545	-4.50376	0.271067	-16.6149	5.43246e-62	1.17907e-59
GADD45A	ENSG00000116717	279.471	-0.4048	0.12717	-3.18315	0.00145682	0.00337737
AL157407.1	ENSG00000235055	3.86992	-0.906066	0.292842	-3.09404	0.00197448	0.00448067
CTBP2P8	ENSG00000234383	85.6814	-0.412913	0.141885	-2.9102	0.00361195	0.00785006
RN7SL538P	ENSG00000240692	0.588537	-2.99145	1.19525	-2.50277	0.0123224	0.0241672
PTGER3	ENSG00000050628	406.835	-0.845318	0.311009	-2.71799	0.00656807	0.0136247
AL031429.1	ENSG00000235782	11.6018	-2.0823	0.356151	-5.84668	5.01492e-09	2.17551e-08
NEGR1	ENSG00000172260	727.926	-0.909925	0.25022	-3.6365	0.000276372	0.000713019
LRRC53	ENSG00000162621	14.074	-0.734674	0.253318	-2.9002	0.00372919	0.00808618
ERICH3	ENSG00000178965	173.254	-1.92004	0.402698	-4.76793	1.86126e-06	6.23706e-06
AC093433.1	ENSG00000228187	11.3967	-0.416173	0.186631	-2.22992	0.0257526	0.0471558
NSRP1P1	ENSG00000235613	59.4744	-0.271786	0.121091	-2.24448	0.0248015	0.0455988
NEXN-AS1	ENSG00000235927	40.0589	-1.03008	0.196813	-5.23381	1.66053e-07	6.21433e-07
LINC01725	ENSG00000233008	33.2067	-0.828614	0.21471	-3.85922	0.00011375	0.000308728
TTLL7-IT1	ENSG00000233061	86.4007	-2.28014	0.214864	-10.612	2.62046e-26	4.15377e-25
AC104454.2	ENSG00000285201	0.488037	-1.3329	0.571285	-2.33316	0.0196398	0.0369138
AL359504.2	ENSG00000271576	26.2497	-0.411507	0.147572	-2.78852	0.00529489	0.0111814
AL359504.1	ENSG00000213540	24.1604	-0.937032	0.157796	-5.93824	2.88101e-09	1.27447e-08
AL603750.1	ENSG00000280099	35.8686	-1.0016	0.227698	-4.39883	1.08838e-05	3.3465e-05
SYDE2	ENSG00000097096	386.165	-1.17712	0.196207	-5.99936	1.98099e-09	8.89785e-09
ZNHIT6	ENSG00000117174	769.915	-0.192668	0.0718381	-2.68197	0.00731891	0.0150404
LINC01140	ENSG00000267272	294.667	-1.02873	0.168085	-6.1203	9.33988e-10	4.32931e-09
PKN2-AS1	ENSG00000237505	23.0788	-0.881343	0.231017	-3.81505	0.000136154	0.000365971
FEN1P1	ENSG00000215873	4.04262	-1.16905	0.3471	-3.36805	0.000757024	0.00183465
TGFBR3	ENSG00000069702	7050.42	-0.373935	0.166326	-2.24821	0.0245628	0.045212
BRDT	ENSG00000137948	5.73927	-1.32743	0.410765	-3.2316	0.00123098	0.00288729
AC104836.1	ENSG00000273487	5.87584	-1.31403	0.257212	-5.10874	3.24317e-07	1.17707e-06
ACTBP12	ENSG00000233125	0.344477	-2.31341	0.990529	-2.33553	0.0195158	0.036701
BCAR3	ENSG00000137936	434.329	-0.410053	0.0978959	-4.18866	2.80603e-05	8.20595e-05
MIR760	ENSG00000211575	2.08526	-2.15768	0.418567	-5.15492	2.53739e-07	9.3028e-07
AL049796.1	ENSG00000260464	14.6375	-1.28374	0.173205	-7.41171	1.24686e-13	7.92773e-13
ABCA4	ENSG00000198691	36.1865	-0.851104	0.247334	-3.44112	0.000579318	0.00142808
TMEM56	ENSG00000152078	210.197	-0.635421	0.247155	-2.57095	0.0101421	0.0202623
AC092802.1	ENSG00000226026	30.9416	-0.851876	0.192053	-4.43562	9.18073e-06	2.84417e-05
MFSD14A	ENSG00000156875	70.483	-0.844258	0.129851	-6.50174	7.93974e-11	4.03729e-10
BRI3P1	ENSG00000225169	10.2958	-0.44594	0.188603	-2.36444	0.0180576	0.0342121
RTCA-AS1	ENSG00000224616	36.0672	-0.458571	0.110267	-4.15875	3.19995e-05	9.29389e-05
AL109741.1	ENSG00000225938	21.3303	-1.93443	0.236688	-8.1729	3.01053e-16	2.3201e-15
AKNAD1	ENSG00000162641	34.869	-0.473745	0.185619	-2.55224	0.0107032	0.0212759
AL356488.1	ENSG00000251484	14.8115	-1.28828	0.188814	-6.82302	8.91479e-12	4.92124e-11
CELSR2	ENSG00000143126	186.279	-1.88605	0.203688	-9.25948	2.05433e-20	2.12779e-19
MYBPHL	ENSG00000221986	3.65548	-1.35499	0.407438	-3.32563	0.000882176	0.00211752
SORT1	ENSG00000134243	2905.8	-0.629962	0.143468	-4.39094	1.12862e-05	3.46169e-05
SYPL2	ENSG00000143028	55.0156	-1.65467	0.197642	-8.37204	5.66312e-17	4.58692e-16
ATXN7L2	ENSG00000162650	138.276	-1.17228	0.137474	-8.52735	1.49742e-17	1.26386e-16
CYB561D1	ENSG00000174151	456.647	-0.765118	0.0714423	-10.7096	9.17539e-27	1.515e-25
AMIGO1	ENSG00000181754	140.232	-0.788639	0.164213	-4.80253	1.5667e-06	5.29089e-06
AMPD2	ENSG00000116337	887.402	-1.43652	0.129264	-11.113	1.08424e-28	2.06375e-27
GSTM4	ENSG00000168765	281.837	-0.842211	0.116008	-7.25996	3.87213e-13	2.3666e-12
GSTM2	ENSG00000213366	419.146	-0.93725	0.168114	-5.57507	2.4743e-08	1.00357e-07
GSTM5	ENSG00000134201	177.085	-1.66631	0.236568	-7.04368	1.87232e-12	1.08898e-11
AL158847.1	ENSG00000241720	5.03817	-1.07814	0.329632	-3.27074	0.00107268	0.00253783
EPS8L3	ENSG00000198758	13.3212	-3.06509	0.345028	-8.8836	6.47296e-19	6.00197e-18
LINC01768	ENSG00000228420	4.58466	-1.52456	0.409981	-3.71862	0.000200316	0.000526977
CSF1	ENSG00000184371	2736.31	-2.01517	0.151749	-13.2797	3.03786e-40	1.28157e-38
STRIP1	ENSG00000143093	967.549	-0.221923	0.0522841	-4.24457	2.19014e-05	6.48752e-05
AL160006.1	ENSG00000258634	153.04	-0.766468	0.0856865	-8.94502	3.71883e-19	3.51414e-18
ALX3	ENSG00000156150	1.09322	-2.19148	0.503536	-4.35219	1.34786e-05	4.09653e-05
KCNC4-AS1	ENSG00000224965	4.51363	-1.07018	0.243852	-4.38865	1.14056e-05	3.49662e-05
KCNC4	ENSG00000116396	472.244	-1.05987	0.142398	-7.44304	9.83956e-14	6.308e-13
AL137790.1	ENSG00000282852	2.61419	-0.781114	0.313646	-2.49043	0.0127587	0.0249555
RBM15	ENSG00000162775	1204.26	-0.165687	0.0631339	-2.62437	0.00868093	0.0175959
WDR77	ENSG00000116455	527.978	-0.206365	0.0791491	-2.60729	0.00912618	0.0184221
LINC01160	ENSG00000231346	10.2684	-0.55332	0.193153	-2.86466	0.00417452	0.00897392
KRT18P57	ENSG00000215867	139.162	-0.40317	0.138727	-2.9062	0.00365844	0.00794354
FAM212B	ENSG00000197852	69.6773	-0.318635	0.0969417	-3.28687	0.00101307	0.00240608
KCND3-AS1	ENSG00000237556	44.5647	-0.610924	0.224032	-2.72695	0.00639234	0.0132918
LINC01750	ENSG00000231437	31.2005	-1.41814	0.211917	-6.69194	2.20233e-11	1.17728e-10
AL445426.1	ENSG00000231246	37.3306	-1.53318	0.218828	-7.00632	2.44669e-12	1.40988e-11
AL603832.1	ENSG00000225075	6.70451	-1.11824	0.251356	-4.44882	8.63439e-06	2.68567e-05
LINC01356	ENSG00000215866	4.20368	-1.84023	0.375526	-4.90042	9.56315e-07	3.30218e-06
SLC16A1-AS1	ENSG00000226419	460.013	-0.409541	0.0929699	-4.40509	1.05742e-05	3.25547e-05
AL357055.3	ENSG00000238198	97.5154	-0.282229	0.106031	-2.66176	0.00777337	0.0158954
MAGI3	ENSG00000081026	962.171	-0.261407	0.0914962	-2.85702	0.00427637	0.0091719
AL391058.1	ENSG00000232499	29.4342	-0.965142	0.162901	-5.92473	3.12813e-09	1.37781e-08
PKMP1	ENSG00000236480	7.76775	-0.955015	0.27976	-3.41369	0.000640885	0.00157025
LINC01779	ENSG00000235933	5.53763	-1.80101	0.276878	-6.50472	7.78393e-11	3.96395e-10
LINC01762	ENSG00000233154	34.4346	-0.613158	0.171234	-3.58081	0.000342525	0.000873354
AL390066.1	ENSG00000224950	106.865	-0.486599	0.167132	-2.91147	0.00359736	0.007821
MIR942	ENSG00000215930	3.83112	-1.09914	0.270772	-4.05928	4.92234e-05	0.00014008
TRIM45	ENSG00000134253	124.493	-0.708723	0.159409	-4.44595	8.75026e-06	2.71906e-05
SPAG17	ENSG00000155761	236.12	-1.23389	0.288419	-4.27811	1.88491e-05	5.62906e-05
TBX15	ENSG00000092607	1966.27	-1.10955	0.150652	-7.36499	1.77162e-13	1.11183e-12
AL139420.1	ENSG00000226172	4.00173	-2.04754	0.351962	-5.8175	5.97348e-09	2.57364e-08
AL139420.2	ENSG00000239216	0.571293	-1.93392	0.521601	-3.70766	0.000209181	0.000548793
RBMX2P3	ENSG00000223575	14.1851	-0.561615	0.176696	-3.17843	0.00148077	0.00342826
AL359915.2	ENSG00000231365	418.968	-0.379675	0.090673	-4.18731	2.82285e-05	8.25263e-05
RPL6P2	ENSG00000227056	32.4647	-0.923841	0.17389	-5.31277	1.07969e-07	4.11836e-07
AL359915.1	ENSG00000227712	7.14318	-0.804658	0.241024	-3.3385	0.000842319	0.00202835
HAO2	ENSG00000116882	6.9839	-0.691559	0.25279	-2.7357	0.0062247	0.0129741
HSD3B2	ENSG00000203859	4.49413	-1.45764	0.359347	-4.05635	4.98454e-05	0.000141674
HSD3BP4	ENSG00000203855	9.81194	-1.15238	0.294414	-3.91414	9.07254e-05	0.000249297
LINC00622	ENSG00000260941	24.1953	-0.556346	0.212084	-2.62324	0.00870982	0.0176477
HSD3BP5	ENSG00000198857	39.4332	-0.847916	0.216477	-3.91688	8.97017e-05	0.000246654
ZNF697	ENSG00000143067	353.332	-0.572525	0.134559	-4.25483	2.09207e-05	6.21313e-05
PHGDH	ENSG00000092621	220.49	-1.03169	0.190299	-5.4214	5.91334e-08	2.31675e-07
AC244669.2	ENSG00000274642	89.169	-1.74057	0.178868	-9.73104	2.22301e-22	2.6551e-21
AC244669.1	ENSG00000223804	50.9106	-0.828695	0.15992	-5.18195	2.19583e-07	8.11131e-07
AC241952.1	ENSG00000275131	2452.38	-0.593734	0.170264	-3.48713	0.000488227	0.00121635
NBPF26	ENSG00000273136	1234.28	-0.272895	0.107094	-2.54818	0.0108288	0.0214971
AC241377.3	ENSG00000281741	5.01635	-1.96856	0.327415	-6.01242	1.8277e-09	8.23401e-09
LINC00623	ENSG00000226067	38.1071	-1.29984	0.150682	-8.62637	6.33309e-18	5.47734e-17
HIST2H3DP1	ENSG00000213244	3.64068	-1.03715	0.315995	-3.28218	0.00103007	0.00244377
FAM72B	ENSG00000188610	22.3517	-0.443894	0.166238	-2.67024	0.00757981	0.0155327
AC244021.1	ENSG00000227082	54.4462	-0.889399	0.166152	-5.35291	8.65488e-08	3.33689e-07
AC239859.6	ENSG00000277702	23.2466	-0.494634	0.196594	-2.51601	0.0118691	0.0233765
RNVU1-17	ENSG00000207349	2.23606	-4.23338	0.606168	-6.98384	2.87217e-12	1.64556e-11
RNVU1-18	ENSG00000206737	73.1361	-1.64916	0.300718	-5.48407	4.15653e-08	1.64978e-07
AC245595.1	ENSG00000232527	19.0214	-0.930915	0.264953	-3.51352	0.000442218	0.00110927
PFN1P6	ENSG00000227212	21.1312	-0.9102	0.169118	-5.38206	7.36387e-08	2.85865e-07
RF00003	ENSG00000277918	409.963	-1.53779	0.296855	-5.18028	2.21558e-07	8.17795e-07
AC241585.3	ENSG00000281571	3.62988	-0.950563	0.312412	-3.04266	0.00234496	0.00525896
AC239860.1	ENSG00000275064	9.41098	-1.048	0.318579	-3.28961	0.00100327	0.00238445
NBPF25P	ENSG00000272150	104.962	-0.586694	0.0937663	-6.25698	3.92503e-10	1.8778e-09
NUDT17	ENSG00000186364	56.4003	-0.84284	0.11146	-7.56179	3.97559e-14	2.62844e-13
PIAS3	ENSG00000131788	617.964	-0.598921	0.0885548	-6.76328	1.34901e-11	7.32636e-11
MIR6736	ENSG00000278549	2.10434	-3.49502	0.464673	-7.52146	5.41674e-14	3.54363e-13
ANKRD35	ENSG00000198483	147.366	-1.52408	0.160244	-9.51094	1.88947e-21	2.10523e-20
RBM8A	ENSG00000265241	1003.67	-0.486447	0.0914517	-5.31916	1.04246e-07	3.98238e-07
GNRHR2	ENSG00000211451	21.6651	-0.49876	0.131364	-3.79677	0.000146593	0.00039212
LIX1L	ENSG00000271601	1090.91	-0.284518	0.0660393	-4.30831	1.64506e-05	4.94901e-05
ANKRD34A	ENSG00000272031	33.9691	-1.0527	0.151905	-6.93001	4.20807e-12	2.37855e-11
HYDIN2	ENSG00000276975	257.82	-0.627336	0.173633	-3.61301	0.000302662	0.000776834
NBPF12	ENSG00000268043	1008.4	-0.25158	0.0735553	-3.42029	0.000625545	0.00153454
PFN1P8	ENSG00000244371	19.0478	-1.12962	0.231421	-4.88126	1.05411e-06	3.62501e-06
RPL7AP15	ENSG00000236806	12.2759	-0.42629	0.176315	-2.41778	0.0156155	0.029963
BCL9	ENSG00000116128	346.288	-0.760278	0.104396	-7.28262	3.27388e-13	2.01198e-12
ACP6	ENSG00000162836	315.132	-0.700987	0.107521	-6.51956	7.05116e-11	3.60111e-10
RNU1-129P	ENSG00000206791	0.990733	-1.39863	0.533326	-2.62246	0.00872971	0.0176851
RNVU1-7	ENSG00000206585	85.6431	-2.57193	0.294255	-8.74047	2.32134e-18	2.07386e-17
PFN1P4	ENSG00000225080	13.1299	-1.38344	0.17756	-7.79142	6.62622e-15	4.61765e-14
ABHD17AP1	ENSG00000198658	13.1706	-2.5536	0.2187	-11.6763	1.68527e-31	3.91647e-30
AC239809.1	ENSG00000224335	2.51549	-2.07423	0.625776	-3.31465	0.000917563	0.00219697
AC239809.2	ENSG00000227700	0.722111	-1.91218	0.762019	-2.50937	0.0120948	0.0237772
AC245100.1	ENSG00000224481	4.24409	-1.36552	0.301629	-4.52715	5.97854e-06	1.89522e-05
RNU1-13P	ENSG00000238825	9.23408	-1.00924	0.292616	-3.44904	0.00056258	0.00138968
AC245100.8	ENSG00000280649	21.0042	-1.95327	0.205536	-9.50326	2.03418e-21	2.25913e-20
NBPF14	ENSG00000270629	1044.7	-0.451589	0.0870337	-5.18867	2.11799e-07	7.83644e-07
AC239802.1	ENSG00000254913	11.9163	-0.688462	0.293761	-2.34361	0.0190982	0.0359776
AC239802.2	ENSG00000255148	5.54655	-0.767314	0.276979	-2.7703	0.00560045	0.0117697
NBPF9	ENSG00000269713	808.459	-0.164098	0.074235	-2.21053	0.0270686	0.0493234
LINC00869	ENSG00000277147	265.853	-0.501847	0.117161	-4.2834	1.84062e-05	5.50384e-05
BOLA1	ENSG00000178096	101.919	-0.425095	0.089925	-4.72722	2.27612e-06	7.56908e-06
SV2A	ENSG00000159164	85.0127	-0.63097	0.212445	-2.97004	0.00297762	0.00656001
SF3B4	ENSG00000143368	411.428	-0.422769	0.0686963	-6.15418	7.54662e-10	3.52808e-09
MTMR11	ENSG00000014914	475.899	-0.462897	0.139442	-3.31963	0.000901377	0.00216037
OTUD7B	ENSG00000264522	1096.71	-0.97585	0.09712	-10.0479	9.38648e-24	1.24408e-22
AC244033.2	ENSG00000285184	20.0012	-1.78496	0.165133	-10.8092	3.11466e-27	5.32613e-26
CIART	ENSG00000159208	121.453	-1.00035	0.276312	-3.62035	0.000294202	0.000756577
RPRD2	ENSG00000163125	1473.47	-0.366168	0.0656411	-5.57833	2.42832e-08	9.85587e-08
TARS2	ENSG00000143374	410.574	-0.349027	0.0653959	-5.33714	9.44251e-08	3.62539e-07
FALEC	ENSG00000228126	8.08557	-1.01588	0.181438	-5.59904	2.15545e-08	8.78705e-08
AL356356.1	ENSG00000237781	71.2574	-0.937547	0.166309	-5.63739	1.72643e-08	7.11424e-08
ADAMTSL4	ENSG00000143382	1831.02	-1.80097	0.150724	-11.9488	6.58471e-33	1.67734e-31
ADAMTSL4-AS1	ENSG00000203804	392.024	-0.642206	0.147714	-4.34762	1.3762e-05	4.17658e-05
RF00561	ENSG00000253047	9.84451	-1.0988	0.21816	-5.03666	4.73728e-07	1.69044e-06
ENSA	ENSG00000143420	2400.53	-0.800501	0.0691106	-11.5829	5.03108e-31	1.12978e-29
ARNT	ENSG00000143437	2657.81	-0.168228	0.0538084	-3.12642	0.00176946	0.00404683
ANXA9	ENSG00000143412	105.616	-0.387256	0.117832	-3.2865	0.00101442	0.00240904
MINDY1	ENSG00000143409	618.014	-1.22915	0.094778	-12.9687	1.84014e-38	6.89024e-37
BNIPL	ENSG00000163141	43.0603	-1.09351	0.309243	-3.53609	0.000406096	0.00102536
C1orf56	ENSG00000143443	78.6459	-0.409011	0.0818852	-4.99493	5.88558e-07	2.08007e-06
MLLT11	ENSG00000213190	213.216	-0.66605	0.141082	-4.721	2.34689e-06	7.79147e-06
GABPB2	ENSG00000143458	1344.67	-1.02615	0.0809496	-12.6764	7.99489e-37	2.67983e-35
SEMA6C	ENSG00000143434	320.223	-2.10217	0.245662	-8.55718	1.15662e-17	9.82091e-17
LYSMD1	ENSG00000163155	164.445	-0.408172	0.0803168	-5.08203	3.73418e-07	1.34723e-06
VPS72	ENSG00000163159	393.165	-0.371915	0.0840642	-4.42418	9.68075e-06	2.99212e-05
PSMD4	ENSG00000159352	1370.85	-0.22694	0.0763093	-2.97395	0.00293997	0.00648331
ZNF687	ENSG00000143373	632.682	-1.06028	0.0867603	-12.2208	2.40782e-34	6.84203e-33
PI4KB	ENSG00000143393	1478.62	-0.381435	0.0553347	-6.89324	5.45372e-12	3.05671e-11
SELENBP1	ENSG00000143416	1127.72	-1.29616	0.157084	-8.25135	1.56617e-16	1.2279e-15
POGZ	ENSG00000143442	2685.79	-0.152896	0.0615994	-2.48211	0.0130608	0.0254798
TUFT1	ENSG00000143367	342.608	-0.908853	0.136104	-6.67762	2.42854e-11	1.29373e-10
AL365436.2	ENSG00000232536	20.8029	-2.25648	0.214908	-10.4998	8.65954e-26	1.31987e-24
AL391335.1	ENSG00000250734	4.15307	-1.27908	0.294083	-4.34937	1.3653e-05	4.14559e-05
CELF3	ENSG00000159409	9.50321	-1.22358	0.287742	-4.25237	2.11517e-05	6.2794e-05
AL589765.4	ENSG00000249602	4.64113	-2.5309	0.285935	-8.85133	8.64838e-19	7.9591e-18
LINGO4	ENSG00000213171	6.94582	-1.57258	0.395286	-3.97834	6.9399e-05	0.000193467
RORC	ENSG00000143365	35.4584	-0.767843	0.245416	-3.12874	0.00175555	0.0040175
C2CD4D	ENSG00000225556	8.84167	-0.91302	0.249747	-3.65578	0.0002564	0.000665141
TCHH	ENSG00000159450	102.437	-3.19233	0.246298	-12.9613	2.02888e-38	7.56156e-37
PUDPP2	ENSG00000233792	1.74462	-2.84887	0.453204	-6.28605	3.25644e-10	1.56967e-09
HRNR	ENSG00000197915	215.333	-1.1616	0.160499	-7.23738	4.57422e-13	2.78047e-12
SPRR2F	ENSG00000244094	2.06129	-4.04505	0.981378	-4.12181	3.75913e-05	0.000108353
BX470102.1	ENSG00000238279	76.4818	-0.546024	0.160194	-3.40852	0.000653161	0.00159804
S100A5	ENSG00000196420	14.3917	-1.21848	0.211746	-5.75447	8.69143e-09	3.68736e-08
S100A4	ENSG00000196154	11027.2	-0.375805	0.163732	-2.29525	0.0217186	0.040455
S100A3	ENSG00000188015	133.65	-1.11899	0.219273	-5.10319	3.33969e-07	1.21146e-06
S100A2	ENSG00000196754	24.5474	-1.1732	0.255616	-4.58969	4.43906e-06	1.43181e-05
S100A16	ENSG00000188643	542.086	-0.446558	0.115735	-3.85845	0.00011411	0.00030967
S100A13	ENSG00000189171	598.755	-0.738946	0.121551	-6.07931	1.20702e-09	5.53658e-09
S100A1	ENSG00000160678	39.1507	-2.29108	0.210015	-10.9091	1.04258e-27	1.83854e-26
AL162258.2	ENSG00000272030	5.78464	-1.41536	0.230184	-6.14884	7.8053e-10	3.6444e-09
NPR1	ENSG00000169418	402.339	-1.81321	0.197044	-9.2021	3.51014e-20	3.57541e-19
INTS3	ENSG00000143624	2211.46	-0.657683	0.0874384	-7.52167	5.40805e-14	3.53843e-13
SLC27A3	ENSG00000143554	502.806	-1.27414	0.107906	-11.8079	3.55383e-32	8.6223e-31
GATAD2B	ENSG00000143614	1431.88	-0.657274	0.0780857	-8.41734	3.85139e-17	3.16004e-16
AL513523.2	ENSG00000231827	28.5995	-2.03265	0.17063	-11.9126	1.01739e-32	2.55632e-31
AL358472.5	ENSG00000284738	36.1778	-0.794523	0.161633	-4.91561	8.85074e-07	3.06789e-06
DENND4B	ENSG00000198837	1698.1	-1.05584	0.12084	-8.73749	2.38356e-18	2.12826e-17
CRTC2	ENSG00000160741	468.57	-1.19191	0.0926801	-12.8605	7.51313e-38	2.71776e-36
MIR6737	ENSG00000276584	0.7952	-3.14801	0.630146	-4.99568	5.86296e-07	2.07223e-06
RAB13	ENSG00000143545	1144.48	-1.42552	0.144627	-9.85656	6.42095e-23	7.99967e-22
UBAP2L	ENSG00000143569	2525.35	-0.420855	0.0437244	-9.62518	6.25991e-22	7.21093e-21
ATP8B2	ENSG00000143515	3870.02	-0.636693	0.0985893	-6.45804	1.0607e-10	5.33589e-10
IL6R-AS1	ENSG00000228013	27.4847	-0.627469	0.171473	-3.65928	0.000252926	0.000656628
PSMD8P1	ENSG00000228264	31.5274	-0.62746	0.158657	-3.95481	7.65947e-05	0.000212452
TDRD10	ENSG00000163239	169.344	-1.44257	0.136103	-10.5991	3.0097e-26	4.74567e-25
CHRNB2	ENSG00000160716	78.7453	-0.363643	0.155913	-2.33234	0.0196826	0.0369827
PMVK	ENSG00000163344	264.683	-1.50598	0.104532	-14.407	4.67808e-47	3.24261e-45
PBXIP1	ENSG00000163346	2335.69	-1.14337	0.0960563	-11.9031	1.1406e-32	2.85842e-31
PYGO2	ENSG00000163348	480.79	-1.08268	0.0886123	-12.2182	2.48662e-34	7.04925e-33
AL451085.2	ENSG00000271380	5.65124	-2.72706	0.293726	-9.28437	1.62663e-20	1.69541e-19
SHC1	ENSG00000160691	1843.39	-0.279933	0.0908671	-3.08068	0.00206527	0.00467213
LENEP	ENSG00000163352	5.29753	-0.563279	0.222139	-2.5357	0.0112223	0.0222103
ZBTB7B	ENSG00000160685	822.881	-0.864096	0.102831	-8.40304	4.35085e-17	3.55585e-16
DCST2	ENSG00000163354	28.1508	-1.47114	0.208559	-7.05383	1.74065e-12	1.01448e-11
DCST1	ENSG00000163357	17.96	-1.25083	0.198272	-6.30863	2.81523e-10	1.36317e-09
ADAM15	ENSG00000143537	2350.64	-0.77278	0.110595	-6.98747	2.79893e-12	1.60552e-11
DPM3	ENSG00000179085	86.5769	-0.65072	0.129212	-5.03605	4.75231e-07	1.69542e-06
KRTCAP2	ENSG00000163463	157.027	-2.30944	0.165761	-13.9323	4.02976e-44	2.23976e-42
AC234582.1	ENSG00000231064	143.475	-0.669688	0.175694	-3.81167	0.00013803	0.000370515
MTX1	ENSG00000173171	204.303	-0.389207	0.0812142	-4.79236	1.64833e-06	5.55536e-06
GBAP1	ENSG00000160766	88.3083	-0.376444	0.132956	-2.83135	0.00463523	0.00987886
MTX1P1	ENSG00000236675	35.163	-1.06732	0.143013	-7.46308	8.45229e-14	5.44777e-13
FAM189B	ENSG00000160767	168.333	-1.91674	0.136581	-14.0337	9.69393e-45	5.59542e-43
SCAMP3	ENSG00000116521	507.443	-0.18724	0.0706971	-2.64848	0.00808543	0.016492
CLK2	ENSG00000176444	893.493	-0.2767	0.0669241	-4.13453	3.5568e-05	0.000102781
HCN3	ENSG00000143630	53.7215	-1.5562	0.134149	-11.6005	4.09685e-31	9.25621e-30
PKLR	ENSG00000143627	2.48723	-1.43642	0.36997	-3.88254	0.000103372	0.000282237
RUSC1-AS1	ENSG00000225855	164.637	-0.635872	0.108371	-5.86753	4.42323e-09	1.92662e-08
RUSC1	ENSG00000160753	645.433	-2.22854	0.144681	-15.4031	1.55952e-53	1.80251e-51
POU5F1P4	ENSG00000237872	43.0474	-0.764405	0.148228	-5.15695	2.51e-07	9.20801e-07
ASH1L-AS1	ENSG00000235919	74.7257	-1.50939	0.142467	-10.5947	3.15464e-26	4.95954e-25
AL353807.3	ENSG00000246203	67.0417	-0.914683	0.178109	-5.13553	2.81353e-07	1.02767e-06
GON4L	ENSG00000116580	2600.85	-0.255316	0.0577773	-4.41896	9.91765e-06	3.06159e-05
RXFP4	ENSG00000173080	37.9771	-1.39299	0.195962	-7.10847	1.17339e-12	6.9203e-12
ARHGEF2	ENSG00000116584	2994.09	-0.93844	0.0953047	-9.84673	7.08097e-23	8.78773e-22
MIR6738	ENSG00000277817	3.40814	-0.793736	0.322044	-2.46469	0.0137134	0.0266468
AL355388.2	ENSG00000273002	84.3632	-0.880234	0.152977	-5.75402	8.71478e-09	3.69694e-08
UBQLN4	ENSG00000160803	415.45	-0.811579	0.0768758	-10.557	4.71441e-26	7.33717e-25
LMNA	ENSG00000160789	13799.8	-1.9374	0.160538	-12.0681	1.55654e-33	4.15706e-32
PMF1-BGLAP	ENSG00000260238	0.342972	-1.75121	0.698409	-2.50742	0.0121615	0.0238888
PMF1	ENSG00000160783	229.733	-0.472288	0.0701513	-6.73242	1.66863e-11	9.00715e-11
BGLAP	ENSG00000242252	10.7081	-2.21385	0.221083	-10.0137	1.32729e-23	1.73805e-22
PAQR6	ENSG00000160781	40.0214	-1.04955	0.172343	-6.08986	1.13007e-09	5.20303e-09
SMG5	ENSG00000198952	1527.76	-0.576428	0.0762415	-7.56056	4.01335e-14	2.65231e-13
TMEM79	ENSG00000163472	118.853	-0.911922	0.118261	-7.71112	1.24723e-14	8.53907e-14
RHBG	ENSG00000132677	2.87325	-1.28138	0.529116	-2.42174	0.0154464	0.0296728
MEF2D	ENSG00000116604	1748.65	-1.51815	0.108114	-14.0422	8.60539e-45	4.99113e-43
AL365181.1	ENSG00000260460	29.2306	-1.92314	0.276881	-6.94574	3.76483e-12	2.13759e-11
NAXE	ENSG00000163382	454.395	-0.221739	0.0891748	-2.48657	0.0128982	0.0251985
GPATCH4	ENSG00000160818	375.416	-0.37472	0.0877327	-4.27116	1.94462e-05	5.7982e-05
HAPLN2	ENSG00000132702	4.6271	-3.11095	0.415874	-7.48052	7.40281e-14	4.79713e-13
NES	ENSG00000132688	1360.8	-3.1914	0.192778	-16.5548	1.47733e-61	3.02828e-59
AL590666.3	ENSG00000237588	2.93208	-1.87089	0.459247	-4.07382	4.62474e-05	0.000132034
RRNAD1	ENSG00000143303	317.319	-1.20267	0.098215	-12.2453	1.78055e-34	5.08369e-33
MRPL24	ENSG00000143314	483.445	-0.255762	0.0747076	-3.42351	0.000618174	0.00151786
HDGF	ENSG00000143321	2348.74	-0.589812	0.081951	-7.19713	6.14932e-13	3.70086e-12
PRCC	ENSG00000143294	568.886	-0.890065	0.0835363	-10.6548	1.6555e-26	2.67366e-25
NTRK1	ENSG00000198400	34.7438	-1.04212	0.2066	-5.04416	4.55524e-07	1.62911e-06
INSRR	ENSG00000027644	18.9412	-1.55216	0.255426	-6.07676	1.22632e-09	5.61972e-09
PEAR1	ENSG00000187800	434.277	-2.34837	0.22319	-10.5219	6.85108e-26	1.05203e-24
LRRC71	ENSG00000160838	20.0896	-0.884749	0.173825	-5.08988	3.58285e-07	1.29536e-06
ARHGEF11	ENSG00000132694	2743.42	-0.536309	0.0835398	-6.4198	1.36453e-10	6.79797e-10
MIR765	ENSG00000211581	5.33589	-0.684979	0.230986	-2.96546	0.00302233	0.00665178
ETV3	ENSG00000117036	1166.03	-0.733171	0.0757398	-9.68014	3.6623e-22	4.29396e-21
KIRREL1	ENSG00000183853	2518.09	-0.548466	0.115805	-4.73612	2.17844e-06	7.25661e-06
DUSP23	ENSG00000158716	231.809	-0.32613	0.127543	-2.55702	0.0105573	0.0210164
VSIG8	ENSG00000243284	4.46752	-3.96745	0.346798	-11.4402	2.6319e-30	5.58591e-29
AL590560.2	ENSG00000272668	245.584	-1.00316	0.195259	-5.13757	2.78318e-07	1.0172e-06
CFAP45	ENSG00000213085	61.8905	-0.599562	0.193668	-3.09583	0.00196262	0.00445482
IGSF9	ENSG00000085552	15.3548	-1.25224	0.301527	-4.15298	3.28167e-05	9.51801e-05
LINC01133	ENSG00000224259	85.2347	-0.763805	0.229971	-3.32131	0.000895966	0.00214847
AL513485.1	ENSG00000273933	11.4567	-1.73096	0.325703	-5.31452	1.06937e-07	4.08225e-07
KCNJ9	ENSG00000162728	30.0319	-2.41359	0.225423	-10.7069	9.44293e-27	1.55703e-25
IGSF8	ENSG00000162729	648.67	-1.93562	0.133306	-14.5201	9.03911e-48	6.58921e-46
ATP1A2	ENSG00000018625	676.966	-3.24399	0.38068	-8.52157	1.57411e-17	1.32696e-16
ATP1A4	ENSG00000132681	13.6661	-1.68727	0.339503	-4.96982	6.70167e-07	2.35479e-06
AL121987.2	ENSG00000227741	50.1237	-1.91049	0.154462	-12.3686	3.86314e-35	1.15308e-33
RPSAP18	ENSG00000224261	8.73455	-0.976283	0.202351	-4.82471	1.40208e-06	4.75852e-06
VANGL2	ENSG00000162738	48.1564	-0.91837	0.211735	-4.33736	1.44203e-05	4.36421e-05
AL354714.1	ENSG00000198358	2.31686	-1.68523	0.487159	-3.45931	0.000541561	0.00134141
AL591806.3	ENSG00000270149	5.38717	-1.58629	0.281744	-5.63026	1.79934e-08	7.39692e-08
AL591806.2	ENSG00000232879	2.19118	-0.899157	0.389846	-2.30644	0.0210861	0.0393916
KLHDC9	ENSG00000162755	26.1149	-0.78145	0.145952	-5.35416	8.5955e-08	3.31611e-07
NIT1	ENSG00000158793	519.824	-0.229248	0.0443434	-5.16983	2.34309e-07	8.62804e-07
RF01225	ENSG00000238934	1.22961	-2.08199	0.342116	-6.08563	1.16031e-09	5.33151e-09
USP21	ENSG00000143258	355.245	-0.709198	0.0747079	-9.49294	2.24613e-21	2.4853e-20
PPOX	ENSG00000143224	296.275	-0.566619	0.0918684	-6.16772	6.92806e-10	3.24903e-09
NR1I3	ENSG00000143257	38.3685	-0.733814	0.145962	-5.02743	4.97086e-07	1.76842e-06
MPZ	ENSG00000158887	67.3169	-0.570645	0.201966	-2.82544	0.00472153	0.0100476
SDHC	ENSG00000143252	1330.59	-0.47403	0.0818639	-5.79046	7.01927e-09	3.00559e-08
AL592295.4	ENSG00000283696	36.9238	-1.06682	0.143959	-7.41063	1.25702e-13	7.99019e-13
AL592295.3	ENSG00000283360	49.9076	-0.559441	0.125618	-4.45352	8.4474e-06	2.63178e-05
AL592295.1	ENSG00000215840	29.632	-0.49263	0.144892	-3.39997	0.000673921	0.00164481
NOS1AP	ENSG00000198929	27.9585	-1.26309	0.246724	-5.11944	3.06452e-07	1.11535e-06
C1orf226	ENSG00000239887	20.9087	-1.29163	0.248156	-5.20492	1.94081e-07	7.20756e-07
DDR2	ENSG00000162733	10677.5	-1.37571	0.150418	-9.14592	5.91239e-20	5.92548e-19
PBX1	ENSG00000185630	1732.15	-0.535067	0.13001	-4.11558	3.86207e-05	0.000111133
LMX1A	ENSG00000162761	36.8476	-1.52823	0.255684	-5.97703	2.27247e-09	1.015e-08
RXRG	ENSG00000143171	55.3783	-1.07903	0.333655	-3.23397	0.00122082	0.00286502
AL451074.2	ENSG00000224358	45.4681	-0.756844	0.15026	-5.03689	4.73163e-07	1.68867e-06
FAM78B	ENSG00000188859	62.6902	-0.638263	0.159816	-3.99373	6.50411e-05	0.000181995
AL626787.1	ENSG00000203307	11.6624	-0.569029	0.202122	-2.81527	0.00487364	0.0103488
DUSP27	ENSG00000198842	21.4399	-2.3303	0.344454	-6.76521	1.33118e-11	7.23283e-11
RCSD1	ENSG00000198771	1470.69	-0.515214	0.141851	-3.63208	0.000281141	0.000724777
Z99943.1	ENSG00000232194	2.30415	-0.994591	0.3638	-2.7339	0.00625897	0.0130393
GPR161	ENSG00000143147	678.36	-0.381287	0.111303	-3.42568	0.000613271	0.00150682
LINC01142	ENSG00000224286	11.3843	-0.858036	0.248621	-3.45118	0.000558137	0.00137969
HAUS4P1	ENSG00000226967	3.31363	-1.22689	0.358194	-3.42521	0.000614316	0.00150923
FMO2	ENSG00000094963	665.037	-1.21244	0.29074	-4.17021	3.04324e-05	8.85644e-05
MYOC	ENSG00000034971	1167.92	-1.82914	0.454331	-4.026	5.67345e-05	0.000159946
METTL13	ENSG00000010165	467.551	-0.364114	0.0576413	-6.3169	2.66869e-10	1.29574e-09
AL139142.1	ENSG00000238272	0.905758	-2.31894	0.605952	-3.82693	0.00012975	0.000349563
SERPINC1	ENSG00000117601	10.6684	-0.612774	0.191604	-3.19814	0.00138319	0.00321725
RF00019	ENSG00000206659	2.13081	-1.08162	0.306368	-3.53045	0.000414857	0.00104572
TNN	ENSG00000120332	51.3096	-1.61462	0.309826	-5.21138	1.87437e-07	6.97647e-07
LINC01645	ENSG00000224968	6.36476	-1.01278	0.351555	-2.88086	0.00396592	0.00855655
SEC16B	ENSG00000120341	43.5081	-0.389087	0.144239	-2.69752	0.00698579	0.0144133
CRYZL2P	ENSG00000242193	495.212	-0.545564	0.0967702	-5.63773	1.72309e-08	7.10112e-08
RASAL2-AS1	ENSG00000224687	37.7147	-1.16346	0.157409	-7.39137	1.45327e-13	9.18657e-13
CLEC20A	ENSG00000188585	5.29718	-3.19406	0.327309	-9.75856	1.69546e-22	2.04281e-21
AL139132.1	ENSG00000232750	17.0117	-0.862423	0.146787	-5.87534	4.21969e-09	1.84169e-08
RF00272	ENSG00000212338	10.4278	-0.524409	0.197435	-2.6561	0.00790498	0.0161473
AL160286.1	ENSG00000227141	11.3048	-1.24263	0.36866	-3.37066	0.000749887	0.00181855
TDRD5	ENSG00000162782	8.90674	-1.51748	0.442243	-3.43132	0.000600641	0.00147798
QSOX1	ENSG00000116260	1466.47	-1.10368	0.11151	-9.89761	4.26362e-23	5.36768e-22
ACBD6	ENSG00000230124	715.475	-0.463752	0.0587079	-7.89931	2.8045e-15	2.01771e-14
AL162431.1	ENSG00000225857	5.61645	-0.76879	0.246965	-3.11295	0.0018523	0.00421877
KIAA1614	ENSG00000135835	484.346	-2.0326	0.138166	-14.7113	5.45548e-49	4.41278e-47
AL162431.2	ENSG00000243155	24.244	-0.790466	0.156126	-5.06299	4.12737e-07	1.48295e-06
KIAA1614-AS1	ENSG00000232586	10.7121	-0.5874	0.18619	-3.15484	0.00160587	0.00369595
TEDDM1	ENSG00000203730	21.1904	-0.602368	0.236441	-2.54765	0.0108451	0.0215234
LINC00272	ENSG00000203729	3.23793	-1.3518	0.392504	-3.44405	0.000573065	0.00141361
RF00017	ENSG00000276839	0.995571	-2.50473	0.544293	-4.6018	4.18851e-06	1.35436e-05
NMNAT2	ENSG00000157064	105.173	-1.23016	0.202695	-6.06904	1.2868e-09	5.88618e-09
SMG7-AS1	ENSG00000232860	41.2867	-1.94503	0.157381	-12.3588	4.36756e-35	1.29798e-33
AL445228.2	ENSG00000271387	6.30563	-2.07224	0.265	-7.81979	5.29125e-15	3.71379e-14
C1orf21	ENSG00000116667	1852.8	-0.461276	0.17863	-2.5823	0.00981452	0.0196791
FAM129A	ENSG00000135842	4666.46	-0.329112	0.10925	-3.01246	0.00259139	0.00577139
AL133553.1	ENSG00000224691	15.2535	-0.84435	0.252609	-3.34252	0.000830208	0.00200075
PRG4	ENSG00000116690	106052	-1.41276	0.295176	-4.78615	1.70012e-06	5.72185e-06
RF00017	ENSG00000276735	36.808	-4.08457	0.270808	-15.0829	2.0981e-51	2.07929e-49
AL513325.1	ENSG00000237861	20.0586	-0.452426	0.169264	-2.67291	0.00751972	0.0154214
PRR13P1	ENSG00000232824	39.2846	-2.10772	0.185736	-11.3479	7.5951e-30	1.56894e-28
AC099673.1	ENSG00000231718	1.89556	-1.81819	0.630783	-2.88243	0.00394618	0.00851672
AC096633.1	ENSG00000229220	6.36009	-1.41797	0.294781	-4.81025	1.50742e-06	5.10161e-06
AL445483.1	ENSG00000260088	2.13358	-1.75585	0.354276	-4.95618	7.18934e-07	2.51692e-06
MROH3P	ENSG00000233217	28.2084	-2.71437	0.376955	-7.20078	5.98688e-13	3.60762e-12
RNU6-704P	ENSG00000201032	0.633308	-2.23055	0.743185	-3.00134	0.00268798	0.00596961
ASCL5	ENSG00000232237	6.37771	-2.30797	0.313348	-7.36551	1.76473e-13	1.10766e-12
TMEM9	ENSG00000116857	536.156	-0.822913	0.0854596	-9.62926	6.01623e-22	6.9419e-21
IGFN1	ENSG00000163395	77.4743	-4.09742	0.497266	-8.2399	1.7236e-16	1.34714e-15
PHLDA3	ENSG00000174307	467.224	-1.89641	0.153587	-12.3474	5.02882e-35	1.48713e-33
CSRP1	ENSG00000159176	3446.86	-0.336378	0.085443	-3.93687	8.25517e-05	0.000227974
NAV1	ENSG00000134369	6936.44	-0.800726	0.121931	-6.56702	5.13308e-11	2.65832e-10
IPO9-AS1	ENSG00000231871	31.6818	-1.32643	0.177786	-7.46081	8.59933e-14	5.53956e-13
MIR5191	ENSG00000264802	8.25144	-0.871853	0.247957	-3.51615	0.00043785	0.00109929
MIR6739	ENSG00000277681	9.09753	-0.620247	0.198756	-3.12064	0.00180458	0.00412045
SHISA4	ENSG00000198892	168.908	-1.20221	0.203419	-5.91001	3.42082e-09	1.50287e-08
AL513217.1	ENSG00000223774	5.00397	-2.13952	0.339784	-6.29669	3.04063e-10	1.46875e-09
LMOD1	ENSG00000163431	677.366	-2.2338	0.274699	-8.1318	4.22951e-16	3.22429e-15
RNPEP	ENSG00000176393	969.676	-0.485487	0.0827745	-5.86517	4.48667e-09	1.95342e-08
ELF3-AS1	ENSG00000234678	37.1201	-1.2049	0.160016	-7.52986	5.0796e-14	3.3308e-13
ELF3	ENSG00000163435	29.1366	-1.06039	0.193311	-5.48541	4.12505e-08	1.63807e-07
GPR37L1	ENSG00000170075	46.1631	-1.22146	0.147865	-8.26069	1.44829e-16	1.13846e-15
ARL8A	ENSG00000143862	517.882	-0.314916	0.0829079	-3.79838	0.000145645	0.000389735
PTPRVP	ENSG00000243323	44.6102	-1.05633	0.238634	-4.42656	9.57498e-06	2.96114e-05
LGR6	ENSG00000133067	26.4333	-1.07154	0.270529	-3.96092	7.46606e-05	0.000207364
PPP1R12B	ENSG00000077157	3763.06	-0.637277	0.151593	-4.20388	2.62382e-05	7.70314e-05
AC099336.1	ENSG00000232626	32.6987	-0.822994	0.144938	-5.67824	1.36086e-08	5.6677e-08
SYT2	ENSG00000143858	123.092	-1.30977	0.171389	-7.64211	2.13695e-14	1.44043e-13
AC104463.2	ENSG00000226862	5.54588	-1.14918	0.258871	-4.43918	9.03005e-06	2.7999e-05
PCAT6	ENSG00000228288	7.63547	-1.43674	0.226289	-6.34916	2.16492e-10	1.05983e-09
AC098934.1	ENSG00000214796	3.70807	-1.00016	0.326242	-3.0657	0.00217164	0.00489428
PPFIA4	ENSG00000143847	191.719	-0.784093	0.262906	-2.98241	0.00285993	0.00632018
MYOG	ENSG00000122180	3.16877	-1.56672	0.390532	-4.01177	6.0265e-05	0.000169302
ADORA1	ENSG00000163485	87.5695	-1.64332	0.203613	-8.07079	6.98476e-16	5.24879e-15
AC105940.1	ENSG00000224671	5.4324	-1.75874	0.291693	-6.02941	1.64555e-09	7.44348e-09
MYBPH	ENSG00000133055	16.1349	-1.84432	0.280454	-6.5762	4.82618e-11	2.50614e-10
PRELP	ENSG00000188783	5837.03	-0.835734	0.329176	-2.53886	0.0111213	0.0220257
OPTC	ENSG00000188770	2.65038	-1.81541	0.407525	-4.45473	8.39997e-06	2.61836e-05
SNORA77	ENSG00000221643	20.3797	-1.56833	0.177416	-8.83983	9.58651e-19	8.79546e-18
ZBED6	ENSG00000257315	104.252	-1.00271	0.114886	-8.72791	2.59411e-18	2.30908e-17
KRT8P29	ENSG00000236430	9.31567	-0.452407	0.198091	-2.28383	0.0223816	0.0415752
SOX13	ENSG00000143842	580.97	-2.381	0.183849	-12.9508	2.32534e-38	8.62624e-37
ETNK2	ENSG00000143845	81.2924	-1.51489	0.168028	-9.01569	1.95638e-19	1.88926e-18
ERLNC1	ENSG00000230550	2.87449	-1.67339	0.310937	-5.38175	7.37642e-08	2.86329e-07
REN	ENSG00000143839	9.08341	-2.13679	0.335828	-6.36276	1.98157e-10	9.73252e-10
KISS1	ENSG00000170498	0.436665	-2.00179	0.83581	-2.39503	0.0166191	0.0317086
PLEKHA6	ENSG00000143850	658.796	-3.03125	0.22191	-13.6598	1.76541e-42	8.62318e-41
AL592114.3	ENSG00000231691	6.05673	-1.7015	0.271871	-6.25851	3.88685e-10	1.86046e-09
PIK3C2B	ENSG00000133056	991.865	-0.620822	0.13269	-4.67874	2.88637e-06	9.49508e-06
RNA5SP74	ENSG00000200408	0.704245	-1.93417	0.56533	-3.42132	0.000623178	0.00152905
NFASC	ENSG00000163531	520.578	-0.73814	0.229684	-3.21371	0.0013103	0.00305958
AL391822.1	ENSG00000229657	11.551	-1.10148	0.27923	-3.9447	7.98984e-05	0.000221028
CNTN2	ENSG00000184144	75.4463	-1.15105	0.168918	-6.81425	9.47555e-12	5.214e-11
TMCC2	ENSG00000133069	120.121	-0.659488	0.161251	-4.08983	4.31691e-05	0.000123599
CDK18	ENSG00000117266	135.866	-1.64977	0.170821	-9.65791	4.55051e-22	5.29524e-21
SLC45A3	ENSG00000158715	102.736	-0.817395	0.187749	-4.35366	1.33881e-05	4.07082e-05
SLC41A1	ENSG00000133065	602.663	-0.967632	0.102788	-9.41385	4.78268e-21	5.17146e-20
RAB7B	ENSG00000276600	364.192	-0.888943	0.118905	-7.4761	7.65599e-14	4.95516e-13
SRGAP2	ENSG00000266028	1677.9	-0.197696	0.0855372	-2.31123	0.02082	0.0389339
MIR6769B	ENSG00000278465	0.415613	-3.01471	1.30676	-2.30701	0.0210541	0.0393378
AL596218.1	ENSG00000237074	29.3824	-1.21487	0.175791	-6.91087	4.81689e-12	2.71086e-11
CDCA4P4	ENSG00000234219	35.1672	-0.678668	0.133751	-5.07412	3.89283e-07	1.40236e-06
MIR29B2CHG	ENSG00000203709	3797.83	-1.12379	0.146961	-7.64686	2.05943e-14	1.38935e-13
CD34	ENSG00000174059	2959.51	-1.07011	0.192719	-5.55267	2.81341e-08	1.13449e-07
AL356275.1	ENSG00000284237	113.472	-0.976565	0.201489	-4.84674	1.25509e-06	4.27962e-06
PLXNA2	ENSG00000076356	1944.72	-0.734713	0.169902	-4.32433	1.52996e-05	4.61868e-05
LAMB3	ENSG00000196878	338.881	-1.75004	0.184343	-9.49337	2.23678e-21	2.4761e-20
AL031316.1	ENSG00000227591	27.6263	-1.23647	0.272578	-4.5362	5.72775e-06	1.82126e-05
G0S2	ENSG00000123689	1123.51	-2.36936	0.416061	-5.69474	1.23562e-08	5.16629e-08
SERTAD4-AS1	ENSG00000203706	67.8761	-1.41356	0.250961	-5.6326	1.77516e-08	7.30252e-08
RD3	ENSG00000198570	4.33778	-1.0478	0.367145	-2.85391	0.0043185	0.00925316
RPL21P28	ENSG00000220749	26.5453	-0.768569	0.243123	-3.16123	0.00157104	0.00362152
AL451060.1	ENSG00000226251	3.09353	-1.53205	0.594557	-2.57679	0.00997211	0.0199634
RPL23AP18	ENSG00000225338	42.803	-0.815588	0.162421	-5.02144	5.12857e-07	1.82247e-06
AC092803.2	ENSG00000260805	27.6812	-2.1511	0.191058	-11.2589	2.09349e-29	4.19275e-28
AL590648.3	ENSG00000237980	10.942	-1.05343	0.196182	-5.36967	7.88815e-08	3.05166e-07
FLVCR1-AS1	ENSG00000198468	49.099	-0.308498	0.134197	-2.29884	0.0215139	0.0401001
RPL31P13	ENSG00000228646	0.410376	-2.23098	0.947254	-2.35521	0.0185124	0.0349799
PTPN14	ENSG00000152104	4645.31	-0.631049	0.142054	-4.44233	8.89917e-06	2.7623e-05
TGFB2-AS1	ENSG00000232480	30.9642	-1.4825	0.175698	-8.43777	3.23449e-17	2.66711e-16
TGFB2	ENSG00000092969	824.087	-0.41504	0.182444	-2.27489	0.0229123	0.0424672
SLC30A10	ENSG00000196660	7.58273	-0.948443	0.429043	-2.2106	0.0270633	0.0493206
MORF4L1P1	ENSG00000218283	372.514	-1.08694	0.097491	-11.1491	7.23399e-29	1.39745e-27
C1orf115	ENSG00000162817	363.224	-1.15348	0.201175	-5.73373	9.82439e-09	4.14967e-08
MARC2	ENSG00000117791	243.657	-0.349806	0.1323	-2.64403	0.00819255	0.0166928
MARC1	ENSG00000186205	308.274	-1.72913	0.333304	-5.18783	2.12759e-07	7.87135e-07
AL445423.1	ENSG00000272823	8.68984	-0.741716	0.261694	-2.83429	0.0045928	0.0097954
LINC01352	ENSG00000238078	26.2438	-1.07427	0.20254	-5.30398	1.13303e-07	4.31324e-07
HLX-AS1	ENSG00000257551	7.95251	-0.690892	0.249681	-2.7671	0.00565568	0.0118785
HLX	ENSG00000136630	214.543	-1.69075	0.133769	-12.6394	1.28092e-36	4.23146e-35
AL445470.1	ENSG00000234754	13.2191	-1.03815	0.22682	-4.57697	4.71766e-06	1.51616e-05
LINC02257	ENSG00000238042	19.4455	-0.550678	0.249118	-2.21051	0.02707	0.0493234
AL513314.1	ENSG00000226643	3.40558	-0.763734	0.310096	-2.46289	0.0137822	0.0267664
CICP13	ENSG00000234419	0.565378	-1.96482	0.521841	-3.76517	0.000166436	0.000442213
AL392172.1	ENSG00000228106	251.075	-0.715563	0.111797	-6.40056	1.54803e-10	7.68028e-10
AC093152.1	ENSG00000278610	10.6458	-1.23113	0.194699	-6.32324	2.56134e-10	1.24526e-09
SUSD4	ENSG00000143502	95.9628	-1.23212	0.273368	-4.50717	6.56989e-06	2.07337e-05
CCDC185	ENSG00000178395	8.17876	-3.73034	0.398922	-9.35107	8.67674e-21	9.2016e-20
CAPN2	ENSG00000162909	7922.3	-0.403167	0.0799607	-5.04206	4.60543e-07	1.64571e-06
CICP5	ENSG00000233771	1.60002	-1.77576	0.38794	-4.57742	4.70735e-06	1.51315e-05
GTF2IP20	ENSG00000272645	195.347	-0.914836	0.12434	-7.35753	1.87342e-13	1.17296e-12
AC138393.3	ENSG00000278467	108.131	-1.09738	0.165822	-6.61783	3.64507e-11	1.91144e-10
CNIH3	ENSG00000143786	95.4486	-0.561619	0.103308	-5.43638	5.43736e-08	2.13795e-07
AC096537.1	ENSG00000233384	2.99183	-0.890652	0.285924	-3.115	0.00183946	0.00419336
AC092811.2	ENSG00000282418	2.00061	-1.18529	0.371076	-3.19421	0.00140214	0.00325848
ENAH	ENSG00000154380	6688.72	-0.465998	0.131312	-3.54877	0.000387028	0.000980054
AC099066.1	ENSG00000226349	17.577	-0.913437	0.296132	-3.08456	0.00203853	0.00461532
AC099066.3	ENSG00000234112	4.2482	-1.86913	0.311512	-6.00019	1.97087e-09	8.85408e-09
EPHX1	ENSG00000143819	1553.38	-1.25284	0.116319	-10.7707	4.73366e-27	7.98926e-26
AL591895.1	ENSG00000242861	60.7908	-0.620886	0.135695	-4.5756	4.74867e-06	1.52531e-05
TMEM63A	ENSG00000196187	2154.45	-1.07815	0.117854	-9.14816	5.79113e-20	5.80759e-19
PYCR2	ENSG00000143811	476.161	-1.26095	0.0875888	-14.3963	5.459e-47	3.75676e-45
LEFTY2	ENSG00000143768	14.0671	-1.67953	0.309678	-5.42349	5.84476e-08	2.29156e-07
LINC01703	ENSG00000225518	6.95875	-1.36656	0.21528	-6.34783	2.1838e-10	1.06864e-09
STUM	ENSG00000203685	296.552	-2.16883	0.220195	-9.84959	6.8823e-23	8.55223e-22
ITPKB	ENSG00000143772	1963.39	-1.89054	0.120109	-15.7402	8.02335e-56	1.06312e-53
PSEN2	ENSG00000143801	415.418	-0.462797	0.0941452	-4.91578	8.84316e-07	3.06548e-06
COQ8A	ENSG00000163050	1346.82	-1.91492	0.19797	-9.67279	3.93494e-22	4.60349e-21
AL353689.1	ENSG00000228525	3.8919	-1.1158	0.319545	-3.49183	0.000479731	0.00119679
SNAP47	ENSG00000143740	343.048	-0.224368	0.0781997	-2.86917	0.00411553	0.00885861
JMJD4	ENSG00000081692	179.327	-0.809676	0.106018	-7.63715	2.22091e-14	1.4945e-13
SNAP47-AS1	ENSG00000230005	10.5247	-0.538524	0.214259	-2.51342	0.0119566	0.0235315
WNT9A	ENSG00000143816	95.2676	-0.746312	0.315217	-2.36762	0.0179031	0.0339422
MIR5008	ENSG00000264483	6.28053	-3.1956	0.467335	-6.83792	8.03486e-12	4.45035e-11
WNT3A	ENSG00000154342	4.61169	-2.77121	0.403862	-6.86178	6.80079e-12	3.78474e-11
AL136379.1	ENSG00000276255	89.2718	-1.98488	0.183385	-10.8235	2.66299e-27	4.57538e-26
ARF1	ENSG00000143761	3900.21	-0.581815	0.0656929	-8.85659	8.24967e-19	7.60091e-18
C1orf35	ENSG00000143793	156.837	-2.15127	0.121812	-17.6605	8.44495e-70	4.17598e-67
MRPL55	ENSG00000162910	258.051	-0.50877	0.0854232	-5.95588	2.58675e-09	1.14981e-08
GUK1	ENSG00000143774	2055.61	-0.536797	0.103051	-5.20903	1.89836e-07	7.0581e-07
GJC2	ENSG00000198835	83.1037	-3.91841	0.205163	-19.099	2.57234e-81	3.55484e-78
IBA57-AS1	ENSG00000203684	13.5821	-0.836804	0.157525	-5.31221	1.08305e-07	4.13083e-07
IBA57	ENSG00000181873	487.357	-1.75835	0.10431	-16.857	9.32556e-64	2.35426e-61
OBSCN-AS1	ENSG00000162913	19.6199	-0.69147	0.151104	-4.57612	4.73668e-06	1.52166e-05
OBSCN	ENSG00000154358	1889.81	-3.07327	0.332895	-9.23196	2.65735e-20	2.73407e-19
AL353593.2	ENSG00000269934	10.6645	-1.15921	0.179084	-6.47299	9.60827e-11	4.85229e-10
TRIM11	ENSG00000154370	511.556	-1.8488	0.122771	-15.059	3.014e-51	2.95643e-49
AL670729.1	ENSG00000231563	23.799	-1.79476	0.155492	-11.5425	8.05623e-31	1.78158e-29
TRIM17	ENSG00000162931	228.376	-2.41142	0.156145	-15.4434	8.35661e-54	9.84848e-52
HIST3H3	ENSG00000168148	7.6926	-2.57816	0.266937	-9.65834	4.53147e-22	5.27564e-21
RPL23AP15	ENSG00000230841	3.2458	-1.29292	0.342123	-3.77912	0.000157385	0.000419211
AL139288.1	ENSG00000279306	4.89632	-1.43279	0.266864	-5.36897	7.91881e-08	3.06293e-07
RNF187	ENSG00000168159	1033.35	-1.69515	0.102417	-16.5515	1.56114e-61	3.17296e-59
BTNL10	ENSG00000215811	2.08107	-1.42786	0.368516	-3.87463	0.000106786	0.000290994
RNA5SP162	ENSG00000251823	0.572565	-3.34039	1.2629	-2.64501	0.00816877	0.0166515
DUSP5P1	ENSG00000183929	7.45932	-0.810989	0.308405	-2.62963	0.00854783	0.0173562
TMEM78	ENSG00000177800	2.54959	-1.74419	0.463569	-3.76253	0.0001682	0.000446678
AL117350.1	ENSG00000237481	17.6661	-0.660971	0.151229	-4.37067	1.23866e-05	3.78502e-05
HMGN2P19	ENSG00000229367	1.58354	-0.976905	0.363009	-2.69113	0.00712102	0.0146633
GALNT2	ENSG00000143641	1627.79	-0.498633	0.0857698	-5.81362	6.11364e-09	2.63262e-08
AL512328.1	ENSG00000244137	1.73405	-1.08432	0.40313	-2.68977	0.00715021	0.0147171
CAPN9	ENSG00000135773	6.30806	-0.839179	0.305836	-2.74388	0.0060717	0.0126795
AL118511.2	ENSG00000225656	1.96135	-1.07851	0.410266	-2.62882	0.00856824	0.017394
C1orf198	ENSG00000119280	1124.9	-1.57328	0.141785	-11.0962	1.30845e-28	2.47286e-27
AL355472.1	ENSG00000231663	30.6341	-0.37978	0.141132	-2.69097	0.00712454	0.0146693
LINC01354	ENSG00000231768	38.86	-0.561133	0.246455	-2.27682	0.0227971	0.0422735
AL160408.5	ENSG00000272362	1.04533	-1.20157	0.53228	-2.25739	0.0239836	0.0442511
AL391832.1	ENSG00000237520	2.1024	-1.48658	0.521244	-2.85198	0.0043448	0.00930495
AL732292.2	ENSG00000273416	3.60293	-1.89301	0.302662	-6.25451	3.98761e-10	1.90659e-09
SNORA14B	ENSG00000207181	29.4312	-1.3446	0.206103	-6.52392	6.84921e-11	3.50133e-10
RBM34	ENSG00000188739	71.0217	-0.323979	0.106196	-3.05076	0.0022826	0.00512893
MIR4753	ENSG00000263439	5.4784	-0.822436	0.252262	-3.26024	0.00111317	0.0026251
RPL23AP23	ENSG00000236863	31.7208	-0.652339	0.171549	-3.80264	0.000143164	0.000383353
TBCE	ENSG00000285053	56.0305	-0.403808	0.115968	-3.48206	0.000497563	0.00123819
AL357556.1	ENSG00000230026	3.09757	-2.01688	0.385515	-5.23165	1.68007e-07	6.28354e-07
AL139161.2	ENSG00000237845	7.5745	-1.45981	0.361798	-4.03488	5.46308e-05	0.000154342
AL139161.1	ENSG00000229291	11.7743	-1.6931	0.294517	-5.74871	8.99272e-09	3.81013e-08
NID1	ENSG00000116962	1764.56	-0.882652	0.179053	-4.92955	8.24205e-07	2.86726e-06
AL359921.2	ENSG00000273058	37.0777	-0.513786	0.117603	-4.36881	1.24928e-05	3.81479e-05
RN7SKP195	ENSG00000252396	4.61642	-1.04678	0.386218	-2.71035	0.00672132	0.0139137
MIR4428	ENSG00000266262	0.915354	-1.93184	0.627953	-3.07641	0.0020951	0.00473356
CHRM3	ENSG00000133019	60.9588	-0.588413	0.222544	-2.64403	0.00819258	0.0166928
GREM2	ENSG00000180875	19.5441	-2.54735	0.363903	-7.00009	2.55805e-12	1.47159e-11
AL606534.5	ENSG00000253326	2.81195	-3.57732	0.518766	-6.89582	5.35535e-12	3.00298e-11
LINC01347	ENSG00000214837	25.2705	-0.672677	0.169234	-3.97482	7.04315e-05	0.000196197
TGIF2P1	ENSG00000225401	18.4807	-1.10069	0.167502	-6.57121	4.99077e-11	2.58769e-10
AL356512.1	ENSG00000272195	32.3005	-2.3799	0.193983	-12.2686	1.33465e-34	3.83112e-33
SMYD3-IT1	ENSG00000230184	59.4406	-1.59792	0.203882	-7.83751	4.59573e-15	3.24365e-14
AL591623.1	ENSG00000225300	76.5818	-0.557142	0.12619	-4.4151	1.00962e-05	3.11411e-05
SCCPDH	ENSG00000143653	838.943	-0.276951	0.0934371	-2.96404	0.00303628	0.00667944
KIF28P	ENSG00000223519	55.5911	-0.341038	0.141416	-2.41158	0.0158834	0.0304283
AL591848.4	ENSG00000260855	214.076	-0.426023	0.133065	-3.20163	0.00136654	0.00318084
LINC01341	ENSG00000227953	55.2574	-0.787039	0.142341	-5.52925	3.21611e-08	1.28962e-07
C1orf229	ENSG00000221953	12.6648	-2.01708	0.218233	-9.24277	2.40186e-20	2.47812e-19
AL390728.2	ENSG00000215795	24.0661	-0.69957	0.160744	-4.35208	1.34854e-05	4.09835e-05
ZNF496	ENSG00000162714	1003.44	-1.21693	0.0907235	-13.4136	5.03567e-41	2.25739e-39
AL606804.1	ENSG00000236817	3.16948	-1.80445	0.369815	-4.87932	1.06454e-06	3.6585e-06
AL390860.1	ENSG00000235749	8.75374	-0.825001	0.30882	-2.67146	0.00755213	0.0154812
OR6F1	ENSG00000169214	6.69168	-0.937511	0.339243	-2.76353	0.00571791	0.0119981
OR9H1P	ENSG00000228336	16.4507	-0.932002	0.283006	-3.29322	0.000990473	0.0023573
OR11L1	ENSG00000197591	1.74116	-1.0964	0.393843	-2.78385	0.00537175	0.0113248
SH3BP5L	ENSG00000175137	658.36	-1.21386	0.0857075	-14.1628	1.55556e-45	9.5905e-44
ZNF672	ENSG00000171161	420.37	-0.522212	0.0993508	-5.25624	1.47029e-07	5.53347e-07
ZNF692	ENSG00000171163	413.726	-1.77483	0.140148	-12.664	9.36559e-37	3.11749e-35
SH3YL1	ENSG00000035115	1041.9	-0.415975	0.0882632	-4.71289	2.44227e-06	8.09633e-06
TMEM18	ENSG00000151353	454.472	-0.36829	0.0529147	-6.96007	3.40098e-12	1.93766e-11
AC092159.2	ENSG00000233296	5.78414	-0.901978	0.318749	-2.82974	0.00465856	0.00992417
LINC01115	ENSG00000272342	1.15042	-3.52499	0.682739	-5.16302	2.43e-07	8.93025e-07
LINC01115	ENSG00000237667	2.3261	-1.44812	0.47275	-3.06318	0.00218996	0.00493278
AC113607.1	ENSG00000234796	0.496545	-2.59789	0.766238	-3.39045	0.000697787	0.00169916
AC116614.1	ENSG00000235688	8.55815	-2.14242	0.294418	-7.27682	3.41786e-13	2.09751e-12
TPO	ENSG00000115705	231.987	-1.37577	0.306383	-4.49035	7.11046e-06	2.23514e-05
TRAPPC12	ENSG00000171853	1276	-1.26253	0.0929264	-13.5863	4.82883e-42	2.29327e-40
TRAPPC12-AS1	ENSG00000225234	37.2025	-1.27425	0.164101	-7.76504	8.162e-15	5.65259e-14
AC114810.1	ENSG00000271868	6.73716	-0.448582	0.193768	-2.31505	0.0206103	0.0385778
AC231981.1	ENSG00000235078	7.02329	-0.647971	0.20378	-3.17975	0.00147403	0.0034133
AC108488.1	ENSG00000242282	45.7005	-0.705191	0.10619	-6.64086	3.1186e-11	1.64435e-10
COLEC11	ENSG00000118004	14.1392	-1.41845	0.251984	-5.62913	1.81117e-08	7.44298e-08
AC010907.2	ENSG00000237370	0.910352	-2.21716	0.668184	-3.31819	0.000906025	0.00217039
ID2-AS1	ENSG00000235092	45.4024	-1.3427	0.170657	-7.86784	3.60819e-15	2.56896e-14
ASAP2	ENSG00000151693	2884.04	-0.54113	0.144652	-3.74091	0.000183354	0.000484454
ITGB1BP1	ENSG00000119185	1263.44	-0.579726	0.0849801	-6.8219	8.98434e-12	4.95736e-11
AC082651.1	ENSG00000240687	3.37116	-1.02069	0.31009	-3.2916	0.00099618	0.00236975
AC082651.3	ENSG00000243491	9.40614	-0.715125	0.280317	-2.55113	0.0107374	0.0213346
AC104794.2	ENSG00000260077	67.5612	-0.372373	0.112846	-3.29983	0.000967446	0.00230627
KLF11	ENSG00000172059	960.394	-0.206304	0.0791366	-2.60693	0.00913577	0.0184391
CYS1	ENSG00000205795	239.024	-2.01802	0.274367	-7.35517	1.90677e-13	1.19291e-12
RN7SL66P	ENSG00000264030	0.67549	-2.86322	0.866726	-3.30349	0.000954893	0.00227929
HPCAL1	ENSG00000115756	538.791	-1.05317	0.109413	-9.62564	6.23182e-22	7.18029e-21
AC007249.2	ENSG00000257135	28.0136	-0.443917	0.118979	-3.73105	0.000190684	0.000502824
AC007249.1	ENSG00000217258	4.46011	-0.898656	0.254258	-3.53443	0.000408653	0.00103111
KCNF1	ENSG00000162975	2.73064	-2.01428	0.429346	-4.69152	2.71188e-06	8.94682e-06
C2orf50	ENSG00000150873	7.1523	-0.802217	0.209371	-3.83156	0.000127334	0.000343439
GREB1	ENSG00000196208	339.284	-1.30209	0.165911	-7.84811	4.22351e-15	2.99151e-14
RNA5SP84	ENSG00000201610	0.770034	-1.98883	0.485344	-4.09777	4.17142e-05	0.000119555
MIR4429	ENSG00000264010	0.931166	-1.34156	0.485632	-2.7625	0.00573612	0.0120348
LPIN1	ENSG00000134324	1512.37	-0.400384	0.105553	-3.79321	0.000148711	0.000397276
AC012456.2	ENSG00000230790	1.09928	-1.50223	0.545987	-2.75141	0.00593401	0.0124163
MIR3125	ENSG00000264370	6.87045	-1.00675	0.281247	-3.5796	0.000344117	0.000877146
FAM84A	ENSG00000162981	159.279	-1.2033	0.220638	-5.45375	4.93187e-08	1.94477e-07
AC008278.1	ENSG00000224194	1.85097	-2.83209	0.384609	-7.36355	1.79084e-13	1.12301e-12
MYCNOS	ENSG00000233718	2.86168	-1.52159	0.412539	-3.68836	0.0002257	0.000589552
MYCN	ENSG00000134323	37.9057	-1.17663	0.240694	-4.88847	1.01624e-06	3.50055e-06
MIR4757	ENSG00000266738	1.02222	-2.72041	0.482644	-5.63646	1.73582e-08	7.14866e-08
OSR1	ENSG00000143867	244.942	-2.24221	0.195355	-11.4776	1.70923e-30	3.69136e-29
RHOB	ENSG00000143878	3357.39	-0.843422	0.137092	-6.15225	7.63909e-10	3.56888e-09
HS1BP3	ENSG00000118960	701.424	-1.00126	0.0888654	-11.2672	1.90587e-29	3.833e-28
HS1BP3-IT1	ENSG00000231948	18.2386	-1.66626	0.188001	-8.86304	7.78591e-19	7.1902e-18
AC018467.1	ENSG00000232451	8.11663	-1.55344	0.34537	-4.49791	6.86256e-06	2.16203e-05
AC012506.3	ENSG00000233714	0.335997	-2.24909	0.881831	-2.55047	0.0107577	0.0213674
KLHL29	ENSG00000119771	1477.91	-2.93334	0.172357	-17.019	5.93388e-65	1.69419e-62
AC011239.1	ENSG00000224361	35.4468	-1.38641	0.247432	-5.60318	2.10453e-08	8.59259e-08
AC011239.2	ENSG00000279526	72.2811	-1.37614	0.227698	-6.04371	1.5061e-09	6.84623e-09
AC009242.1	ENSG00000283031	169.57	-2.54636	0.23859	-10.6725	1.36868e-26	2.22543e-25
UBXN2A	ENSG00000173960	864.953	-0.712164	0.0950037	-7.49617	6.57079e-14	4.27239e-13
RN7SL610P	ENSG00000243847	4.78033	-0.66586	0.224791	-2.96213	0.00305521	0.0067183
MFSD2B	ENSG00000205639	40.709	-1.00144	0.177621	-5.63805	1.71987e-08	7.08907e-08
FAM228B	ENSG00000219626	386.822	-0.233215	0.0747324	-3.12067	0.00180443	0.00412031
TP53I3	ENSG00000115129	376.114	-0.470885	0.0924696	-5.09232	3.53715e-07	1.27961e-06
PFN4	ENSG00000176732	67.9953	-1.05933	0.119734	-8.8474	8.95857e-19	8.23824e-18
AC008073.3	ENSG00000276087	18.2135	-1.16201	0.186208	-6.24039	4.36468e-10	2.08025e-09
AC008073.2	ENSG00000232642	26.2161	-1.62868	0.183166	-8.89184	6.01026e-19	5.58915e-18
FAM228A	ENSG00000186453	51.9885	-1.73931	0.172191	-10.1011	5.46537e-24	7.34731e-23
AC008073.1	ENSG00000223754	17.1176	-1.02421	0.181368	-5.64715	1.63127e-08	6.73948e-08
ADCY3	ENSG00000138031	1136.7	-1.1572	0.140995	-8.20736	2.26101e-16	1.75261e-15
DNAJC27-AS1	ENSG00000224165	60.1223	-1.29065	0.140316	-9.19817	3.64107e-20	3.70251e-19
EFR3B	ENSG00000084710	99.944	-1.02956	0.166585	-6.18035	6.39612e-10	3.00928e-09
DNMT3A	ENSG00000119772	1469.53	-1.35795	0.0966736	-14.0468	8.06215e-45	4.69307e-43
MIR1301	ENSG00000221445	10.0793	-3.93295	0.290025	-13.5607	6.84592e-42	3.22249e-40
KIF3C	ENSG00000084731	222.781	-1.1599	0.147785	-7.84856	4.20825e-15	2.98181e-14
GAREM2	ENSG00000157833	145.171	-1.14629	0.115427	-9.93083	3.05701e-23	3.89669e-22
ADGRF3	ENSG00000173567	57.5022	-1.00838	0.125628	-8.02676	1.00082e-15	7.44961e-15
CIB4	ENSG00000157884	2.48041	-1.8	0.468885	-3.8389	0.000123584	0.000333888
AC015977.2	ENSG00000225378	1.87932	-1.59086	0.504633	-3.15251	0.00161875	0.00372344
KCNK3	ENSG00000171303	88.4099	-1.6507	0.309894	-5.32665	1.00043e-07	3.82668e-07
SLC35F6	ENSG00000213699	1612.95	-0.539451	0.0897205	-6.01257	1.82606e-09	8.2274e-09
MAPRE3	ENSG00000084764	260.928	-1.74089	0.122321	-14.2321	5.79081e-46	3.68385e-44
AC013472.1	ENSG00000205500	40.8223	-0.744368	0.142409	-5.22696	1.7232e-07	6.4383e-07
TMEM214	ENSG00000119777	1436.44	-0.907234	0.0974688	-9.30794	1.30331e-20	1.36674e-19
AGBL5	ENSG00000084693	562.838	-0.711967	0.0679068	-10.4845	1.01812e-25	1.54151e-24
AGBL5-AS1	ENSG00000231636	3.32448	-1.4777	0.294418	-5.01907	5.19226e-07	1.84428e-06
AGBL5-IT1	ENSG00000229122	31.3868	-1.57593	0.142039	-11.0951	1.32525e-28	2.50263e-27
EMILIN1	ENSG00000138080	1389.48	-2.50112	0.20007	-12.5012	7.34934e-36	2.30857e-34
KHK	ENSG00000138030	48.5807	-0.814614	0.128881	-6.32068	2.60415e-10	1.26556e-09
CGREF1	ENSG00000138028	148.475	-0.380178	0.168741	-2.25302	0.0242579	0.0447143
ABHD1	ENSG00000143994	79.0527	-0.819489	0.115845	-7.07404	1.50488e-12	8.81461e-12
TCF23	ENSG00000163792	22.1594	-1.42604	0.259566	-5.49393	3.93089e-08	1.56381e-07
SLC5A6	ENSG00000138074	356.374	-0.220651	0.0936446	-2.35626	0.0184601	0.0348934
CAD	ENSG00000084774	1281.49	-0.881353	0.101607	-8.67412	4.16773e-18	3.65665e-17
SLC30A3	ENSG00000115194	4.20469	-1.05788	0.428809	-2.46702	0.0136244	0.0264889
TRIM54	ENSG00000138100	6.62456	-1.32415	0.517032	-2.56105	0.0104356	0.0207966
UCN	ENSG00000163794	11.1255	-1.97508	0.228951	-8.62665	6.31755e-18	5.46685e-17
AC074117.1	ENSG00000234072	84.2573	-0.830488	0.111909	-7.42111	1.16147e-13	7.40739e-13
EIF2B4	ENSG00000115211	577.029	-0.651967	0.0550586	-11.8413	2.38643e-32	5.86112e-31
SNX17	ENSG00000115234	1505.46	-0.3831	0.0701704	-5.45957	4.77287e-08	1.88362e-07
ZNF513	ENSG00000163795	222.783	-1.19641	0.119735	-9.99212	1.65016e-23	2.14329e-22
KRTCAP3	ENSG00000157992	31.5516	-0.867188	0.135562	-6.39698	1.58477e-10	7.85197e-10
IFT172	ENSG00000138002	1171.62	-0.378428	0.0846534	-4.47033	7.81003e-06	2.44336e-05
FNDC4	ENSG00000115226	294.584	-0.561816	0.163671	-3.4326	0.000597825	0.00147113
AC104695.2	ENSG00000229951	24.8128	-1.87998	0.242951	-7.73811	1.00904e-14	6.94799e-14
FOSL2	ENSG00000075426	3743	-1.01131	0.140475	-7.19924	6.05494e-13	3.64726e-12
TOGARAM2	ENSG00000189350	357.187	-1.3586	0.277931	-4.88825	1.01735e-06	3.50412e-06
C2orf71	ENSG00000179270	13.075	-0.970535	0.283662	-3.42144	0.0006229	0.00152844
AC105398.1	ENSG00000229224	2.73853	-1.5889	0.462777	-3.43341	0.000596033	0.00146717
ALK	ENSG00000171094	165.742	-0.649812	0.141343	-4.59741	4.2778e-06	1.38184e-05
AC016907.2	ENSG00000233862	17.2553	-0.752252	0.188428	-3.99224	6.54513e-05	0.00018309
AC016907.1	ENSG00000225943	0.566249	-1.52642	0.598087	-2.55217	0.0107054	0.0212795
AC009305.1	ENSG00000234579	1.13968	-2.23591	0.682855	-3.27435	0.00105905	0.00250806
AK2P2	ENSG00000242272	5.26707	-0.838472	0.244076	-3.43529	0.000591927	0.00145748
AL133245.1	ENSG00000272754	91.6143	-1.4442	0.15218	-9.49003	2.30965e-21	2.5544e-20
RN7SL602P	ENSG00000264352	0.953392	-1.34391	0.391456	-3.43311	0.000596697	0.00146866
CRIM1	ENSG00000150938	3589.85	-0.556555	0.13092	-4.25109	2.12731e-05	6.31425e-05
VIT	ENSG00000205221	935.165	-0.693987	0.202638	-3.42477	0.000615324	0.00151163
CEBPZOS	ENSG00000218739	742.367	-0.364838	0.0816637	-4.46757	7.9112e-06	2.4742e-05
AC011247.1	ENSG00000231367	8.90977	-1.3099	0.334715	-3.91349	9.09711e-05	0.000249887
AC007388.1	ENSG00000231312	110.61	-0.516739	0.118423	-4.36351	1.27994e-05	3.90445e-05
LINC01913	ENSG00000214691	18.5405	-1.14387	0.27801	-4.11449	3.8804e-05	0.000111616
C2orf91	ENSG00000205086	13.9939	-0.582675	0.233765	-2.49257	0.0126822	0.0248192
PKDCC	ENSG00000162878	816.935	-1.61543	0.165959	-9.73392	2.16105e-22	2.58561e-21
MTA3	ENSG00000057935	747.468	-0.320698	0.062318	-5.14616	2.65875e-07	9.73137e-07
OXER1	ENSG00000162881	88.4628	-2.79726	0.179449	-15.5881	8.77542e-55	1.10189e-52
HAAO	ENSG00000162882	195.64	-1.38013	0.114742	-12.0282	2.52651e-33	6.61139e-32
AC016735.1	ENSG00000224739	2.39344	-1.0292	0.356631	-2.88591	0.00390285	0.00843262
LINC01819	ENSG00000231826	20.2428	-1.27421	0.291225	-4.37535	1.21236e-05	3.70727e-05
AC016735.2	ENSG00000233978	3.65725	-2.67796	0.448492	-5.97103	2.35759e-09	1.05162e-08
LINC02580	ENSG00000230587	42.2921	-1.20973	0.238957	-5.06256	4.13654e-07	1.48613e-06
ZFP36L2	ENSG00000152518	4164.91	-0.801459	0.108849	-7.36301	1.79815e-13	1.1273e-12
LINC01126	ENSG00000279873	69.0229	-0.785827	0.135863	-5.78397	7.29571e-09	3.11839e-08
ABCG5	ENSG00000138075	23.7475	-0.869838	0.188972	-4.60299	4.16465e-06	1.34701e-05
ABCG8	ENSG00000143921	23.1515	-0.634397	0.16781	-3.78045	0.000156544	0.000417155
RN7SL455P	ENSG00000264047	4.07728	-0.752642	0.305877	-2.4606	0.0138703	0.0269218
LINC01833	ENSG00000259439	131.294	-1.26683	0.317286	-3.99272	6.53193e-05	0.00018274
AC012354.3	ENSG00000278957	4.80884	-2.52625	0.421717	-5.9904	2.09325e-09	9.38363e-09
RF02246	ENSG00000274520	14.2645	-2.51186	0.401347	-6.25857	3.88512e-10	1.85982e-09
RF02247	ENSG00000277311	4.84882	-2.55272	0.40014	-6.37958	1.77579e-10	8.75771e-10
RF02249	ENSG00000277809	3.81808	-4.688	0.443427	-10.5722	4.00959e-26	6.25851e-25
RF02250	ENSG00000276048	4.779	-1.94344	0.389394	-4.99095	6.00825e-07	2.12155e-06
SIX3-AS1	ENSG00000236502	8.72542	-1.41799	0.326074	-4.34869	1.36955e-05	4.1577e-05
SIX3	ENSG00000138083	49.4398	-1.91365	0.274727	-6.96563	3.26931e-12	1.86485e-11
AC012354.1	ENSG00000225156	8.42393	-1.54044	0.352627	-4.36847	1.25121e-05	3.82046e-05
SIX2	ENSG00000170577	93.2674	-1.58707	0.200105	-7.93119	2.17063e-15	1.57537e-14
AC093702.1	ENSG00000231156	5.09574	-2.68313	0.329732	-8.1373	4.04203e-16	3.08775e-15
AC093833.1	ENSG00000231054	1.24357	-4.80461	0.726998	-6.60883	3.87361e-11	2.02619e-10
AC017006.1	ENSG00000231336	4.63896	-0.566192	0.241552	-2.34398	0.0190794	0.0359437
EPAS1	ENSG00000116016	5549.84	-0.637698	0.134916	-4.72664	2.28271e-06	7.58835e-06
AC018682.2	ENSG00000253515	1.78548	-2.12036	0.396668	-5.34542	9.02085e-08	3.47183e-07
LINC01118	ENSG00000222005	18.6057	-1.08263	0.17097	-6.33225	2.4161e-10	1.17727e-09
LINC01119	ENSG00000239332	17.201	-0.385133	0.173574	-2.21884	0.0264976	0.0483724
AC016722.1	ENSG00000226548	2.48389	-1.0108	0.375126	-2.69457	0.00704792	0.0145309
TTC7A	ENSG00000068724	2529.78	-1.21744	0.116626	-10.4388	1.64863e-25	2.45889e-24
STPG4	ENSG00000239605	39.8158	-0.370926	0.139342	-2.66199	0.00776812	0.0158873
AC073283.1	ENSG00000225187	35.6922	-1.54275	0.158352	-9.74253	1.98558e-22	2.38399e-21
RF00017	ENSG00000277396	0.903234	-2.76116	0.609427	-4.53075	5.87754e-06	1.86518e-05
KCNK12	ENSG00000184261	46.8037	-1.66721	0.166312	-10.0246	1.18899e-23	1.56593e-22
AC138655.1	ENSG00000235760	12.362	-1.24609	0.208413	-5.97896	2.24564e-09	1.00339e-08
AC079807.1	ENSG00000233230	41.0266	-2.7809	0.168566	-16.4974	3.83151e-61	7.50132e-59
NRXN1	ENSG00000179915	459.439	-1.6013	0.452244	-3.54079	0.000398934	0.00100839
AC007560.1	ENSG00000238165	1.19131	-1.55745	0.535505	-2.90838	0.00363308	0.00789133
KNOP1P3	ENSG00000224344	1.17812	-1.48733	0.638443	-2.32962	0.0198263	0.0372293
AC139712.1	ENSG00000204993	0.779523	-3.4034	0.73572	-4.62594	3.72906e-06	1.21258e-05
GPR75-ASB3	ENSG00000270898	10.4546	-1.07529	0.17055	-6.30483	2.8852e-10	1.39578e-09
ACYP2	ENSG00000170634	363.986	-0.505833	0.103679	-4.87881	1.06726e-06	3.66708e-06
HMGB1P31	ENSG00000233266	39.4225	-0.875801	0.137512	-6.36893	1.90353e-10	9.36365e-10
RNU7-172P	ENSG00000252934	7.0011	-1.01235	0.198786	-5.09264	3.53109e-07	1.27761e-06
TSPYL6	ENSG00000178021	86.9198	-0.414764	0.1254	-3.30753	0.000941234	0.00224915
SPTBN1	ENSG00000115306	29704.6	-1.70757	0.158051	-10.8039	3.29814e-27	5.62785e-26
RTN4	ENSG00000115310	5973.11	-0.430611	0.107898	-3.99091	6.58205e-05	0.000184112
AC012358.1	ENSG00000203327	41.1437	-2.16427	0.203375	-10.6418	1.90428e-26	3.05692e-25
AC012358.2	ENSG00000227799	59.4237	-1.58136	0.160764	-9.83656	7.8341e-23	9.68731e-22
AC011306.1	ENSG00000272180	8.54334	-1.35342	0.273141	-4.95504	7.23147e-07	2.53038e-06
AC007743.1	ENSG00000233251	64.0185	-0.859554	0.200037	-4.29698	1.7314e-05	5.19603e-05
CCDC85A	ENSG00000055813	105.677	-2.16315	0.223383	-9.68359	3.54046e-22	4.16229e-21
LINC01185	ENSG00000228414	3.75724	-2.40684	0.415402	-5.79401	6.87252e-09	2.94486e-08
AC016747.1	ENSG00000212978	207.232	-0.849739	0.113758	-7.46973	8.03613e-14	5.19108e-13
AHSA2P	ENSG00000173209	2859.68	-1.07736	0.112656	-9.56329	1.14068e-21	1.29072e-20
AC016727.1	ENSG00000270820	85.3021	-1.07619	0.127813	-8.42006	3.76286e-17	3.09038e-16
AC108039.1	ENSG00000213486	0.921659	-2.09241	0.583543	-3.5857	0.00033618	0.000858089
FAM161A	ENSG00000170264	92.9388	-0.257383	0.10543	-2.44127	0.0146355	0.0282634
MIR5192	ENSG00000266097	20.5595	-2.3374	0.218794	-10.6831	1.22142e-26	1.99545e-25
EHBP1	ENSG00000115504	1633.33	-0.377404	0.130156	-2.89962	0.00373615	0.00809981
AC009501.1	ENSG00000231609	18.3595	-0.792469	0.171692	-4.61564	3.91895e-06	1.27157e-05
WDPCP	ENSG00000143951	876.978	-0.203673	0.0802714	-2.53731	0.0111708	0.0221149
AC016734.2	ENSG00000279485	20.0952	-1.61358	0.186519	-8.65101	5.10452e-18	4.44685e-17
AC016734.1	ENSG00000228305	6.27896	-0.843848	0.256701	-3.28728	0.00101159	0.00240279
RPS4XP5	ENSG00000229920	18.0069	-1.02154	0.312793	-3.26588	0.00109124	0.00257781
AC096664.2	ENSG00000234488	3.24969	-1.69697	0.364102	-4.6607	3.15143e-06	1.03309e-05
AC096664.1	ENSG00000228872	6.54294	-1.01048	0.37649	-2.68395	0.00727581	0.0149602
HNRNPA1P66	ENSG00000229221	12.7606	-1.56092	0.302463	-5.16072	2.46005e-07	9.03514e-07
AC008074.1	ENSG00000223935	18.6325	-1.13832	0.188565	-6.03674	1.5726e-09	7.13299e-09
AC007365.1	ENSG00000226756	36.7779	-0.431234	0.129819	-3.32182	0.000894312	0.00214483
AC007365.2	ENSG00000227791	18.6392	-0.477944	0.160946	-2.96959	0.00298201	0.00656937
CEP68	ENSG00000011523	2134.84	-0.699764	0.0787608	-8.88467	6.41126e-19	5.94821e-18
SPRED2	ENSG00000198369	759.668	-1.01576	0.0985956	-10.3022	6.88386e-25	9.80378e-24
AC007389.4	ENSG00000237979	2.65398	-1.63703	0.29379	-5.57212	2.51658e-08	1.01986e-07
AC007389.3	ENSG00000235725	5.3335	-1.78548	0.304349	-5.86654	4.44982e-09	1.93772e-08
KRT18P33	ENSG00000214533	1.94681	-1.32115	0.391476	-3.37478	0.000738749	0.00179299
MEIS1-AS2	ENSG00000230749	5.26848	-2.42092	0.305875	-7.91474	2.47771e-15	1.78823e-14
LINC01812	ENSG00000237013	1.54423	-1.43363	0.486659	-2.94585	0.00322066	0.00705527
WDR92	ENSG00000243667	163.021	-0.313149	0.0785474	-3.98676	6.69818e-05	0.000187164
PPP3R1	ENSG00000221823	890.234	-0.172408	0.0772412	-2.23207	0.0256105	0.0469261
AC017083.1	ENSG00000273064	21.4051	-0.79677	0.146377	-5.44329	5.2306e-08	2.05935e-07
AC130709.1	ENSG00000214525	13.0296	-1.95524	0.187175	-10.4461	1.52716e-25	2.28341e-24
ANTXR1	ENSG00000169604	7007.47	-1.29933	0.191984	-6.76787	1.30696e-11	7.10363e-11
AC092431.1	ENSG00000231024	13.4709	-0.458149	0.184495	-2.48326	0.0130186	0.0254078
ASPRV1	ENSG00000244617	148.717	-1.46174	0.275121	-5.31307	1.07796e-07	4.11209e-07
PCBP1-AS1	ENSG00000179818	1584.66	-0.342121	0.0990902	-3.45262	0.000555177	0.00137287
RN7SL470P	ENSG00000263669	3.1395	-2.42136	0.385632	-6.27895	3.40864e-10	1.64024e-09
PCBP1	ENSG00000169564	585.968	-1.30138	0.113524	-11.4635	2.01244e-30	4.32477e-29
CLEC4F	ENSG00000152672	9.26206	-1.21168	0.335442	-3.6122	0.000303614	0.000779069
VAX2	ENSG00000116035	6.93774	-1.88066	0.242183	-7.76543	8.13707e-15	5.63777e-14
ATP6V1B1	ENSG00000116039	5.96106	-1.46176	0.296037	-4.93776	7.90233e-07	2.75598e-06
AC007040.2	ENSG00000258881	9.00384	-1.83786	0.273983	-6.70792	1.9742e-11	1.05828e-10
ATP6V1B1-AS1	ENSG00000239322	2.30759	-3.52521	0.405906	-8.6848	3.79421e-18	3.33809e-17
ANKRD53	ENSG00000144031	41.9057	-2.14341	0.13726	-15.6158	5.68573e-55	7.21486e-53
TEX261	ENSG00000144043	927.353	-0.571153	0.0599149	-9.53274	1.5319e-21	1.7172e-20
AC007040.1	ENSG00000228384	1.73859	-2.82023	0.386335	-7.29997	2.87841e-13	1.77828e-12
NAGK	ENSG00000124357	1910.85	-0.334702	0.103432	-3.23596	0.00121234	0.00284565
PAIP2B	ENSG00000124374	346.354	-1.19736	0.242612	-4.93529	8.00331e-07	2.78927e-06
CYP26B1	ENSG00000003137	458.421	-2.54932	0.192417	-13.2489	4.57741e-40	1.91756e-38
SPR	ENSG00000116096	226.545	-0.241833	0.106118	-2.27892	0.0226719	0.0420574
EMX1	ENSG00000135638	20.9009	-2.24778	0.211987	-10.6033	2.87502e-26	4.53927e-25
SFXN5	ENSG00000144040	467.135	-1.13437	0.106181	-10.6834	1.21777e-26	1.99017e-25
RAB11FIP5	ENSG00000135631	1083.25	-1.2235	0.135661	-9.01887	1.9004e-19	1.83817e-18
AC010913.1	ENSG00000272702	7.05824	-0.778513	0.25873	-3.00897	0.00262133	0.0058332
SMYD5	ENSG00000135632	401.57	-0.987247	0.069565	-14.1917	1.03085e-45	6.4132e-44
FBXO41	ENSG00000163013	219.399	-0.929839	0.168776	-5.50931	3.60251e-08	1.43747e-07
NAT8	ENSG00000144035	9.51818	-0.981301	0.248986	-3.94119	8.10778e-05	0.000224084
ALMS1P1	ENSG00000163016	23.3509	-0.747766	0.207287	-3.6074	0.000309281	0.000792806
AC073046.1	ENSG00000235499	70.9688	-1.28395	0.163736	-7.84157	4.4495e-15	3.14646e-14
TET3	ENSG00000187605	1462.86	-0.702154	0.120326	-5.83543	5.36521e-09	2.32117e-08
AC110801.1	ENSG00000279181	9.72917	-1.0367	0.231613	-4.47602	7.60476e-06	2.38225e-05
AC073263.1	ENSG00000217702	5.42025	-0.878445	0.258715	-3.39541	0.000685248	0.00167066
BOLA3-AS1	ENSG00000225439	72.7756	-0.68278	0.117803	-5.79594	6.7938e-09	2.91243e-08
KRT18P26	ENSG00000229798	6.2785	-0.739561	0.231394	-3.19611	0.00139293	0.00323802
DCTN1	ENSG00000204843	2863.66	-1.50821	0.075725	-19.9169	2.90509e-88	7.74141e-85
DCTN1-AS1	ENSG00000237737	30.1136	-0.64538	0.140631	-4.58916	4.45031e-06	1.43505e-05
C2orf81	ENSG00000284308	14.3051	-0.59913	0.171934	-3.48464	0.000492793	0.00122715
HMGA1P8	ENSG00000233155	1.93091	-1.51501	0.340507	-4.44926	8.61658e-06	2.68065e-05
RTKN	ENSG00000114993	373.728	-1.12163	0.126419	-8.87231	7.16437e-19	6.6277e-18
INO80B	ENSG00000115274	27.52	-0.582982	0.16472	-3.53922	0.000401311	0.00101392
WBP1	ENSG00000239779	153.309	-1.20017	0.113088	-10.6127	2.60131e-26	4.12477e-25
MOGS	ENSG00000115275	921.664	-0.728849	0.115571	-6.30653	2.85358e-10	1.38104e-09
CCDC142	ENSG00000135637	358.737	-1.44276	0.122108	-11.8154	3.25013e-32	7.90146e-31
TTC31	ENSG00000115282	571.474	-0.787966	0.0799129	-9.86031	6.18579e-23	7.7147e-22
LBX2	ENSG00000179528	22.9526	-1.28363	0.171316	-7.49274	6.74505e-14	4.38392e-13
AC005041.3	ENSG00000272183	11.1744	-1.32702	0.208455	-6.36597	1.94053e-10	9.5388e-10
LBX2-AS1	ENSG00000257702	57.2802	-1.42731	0.126267	-11.3039	1.25475e-29	2.55456e-28
HTRA2	ENSG00000115317	273.231	-0.4453	0.0707759	-6.29169	3.14022e-10	1.51487e-09
LOXL3	ENSG00000115318	480.681	-0.476804	0.13022	-3.66153	0.000250711	0.000651301
DOK1	ENSG00000115325	418.678	-1.25797	0.113422	-11.091	1.38657e-28	2.61123e-27
SEMA4F	ENSG00000135622	318.859	-0.97972	0.101233	-9.67785	3.74517e-22	4.3879e-21
AC007387.1	ENSG00000224646	2.8737	-1.61355	0.43115	-3.74245	0.000182237	0.00048182
AC104135.1	ENSG00000236209	10.2191	-1.26548	0.469584	-2.69491	0.00704086	0.0145176
POLE4	ENSG00000115350	320.883	-0.261119	0.089954	-2.9028	0.00369839	0.00802194
AC005034.3	ENSG00000270696	283.572	-0.426859	0.11003	-3.87947	0.000104686	0.000285565
AC005034.5	ENSG00000271452	26.6164	-0.396113	0.164495	-2.40806	0.0160376	0.0306959
TCF7L1	ENSG00000152284	311.859	-2.69064	0.181771	-14.8024	1.41403e-49	1.20686e-47
AC093162.2	ENSG00000246575	73.9801	-0.776347	0.156429	-4.96293	6.94371e-07	2.43609e-06
PEBP1P2	ENSG00000270532	3.4298	-0.939129	0.287387	-3.26782	0.00108379	0.00256185
RETSAT	ENSG00000042445	1179.13	-1.36584	0.200571	-6.80973	9.77837e-12	5.37385e-11
ELMOD3	ENSG00000115459	806.101	-0.542382	0.0906052	-5.98621	2.14785e-09	9.61763e-09
GGCX	ENSG00000115486	1392.49	-0.296062	0.0567261	-5.21915	1.79744e-07	6.70314e-07
RN7SL126P	ENSG00000276281	8.21272	-0.821711	0.254602	-3.22743	0.00124906	0.00292641
TMEM150A	ENSG00000168890	239.477	-0.584176	0.0707782	-8.25362	1.53672e-16	1.20521e-15
C2orf68	ENSG00000168887	743.092	-1.12778	0.0806815	-13.9782	2.11767e-44	1.19642e-42
SFTPB	ENSG00000168878	13.5048	-1.56539	0.213295	-7.33907	2.15091e-13	1.34144e-12
ATOH8	ENSG00000168874	264.823	-2.28582	0.194475	-11.7538	6.75016e-32	1.61084e-30
AC105053.1	ENSG00000229498	9.44502	-0.814961	0.280672	-2.90361	0.00368891	0.00800427
AC012511.1	ENSG00000272564	7.89175	-0.806993	0.226676	-3.56011	0.0003707	0.000940594
POLR1A	ENSG00000068654	1615.19	-0.430467	0.0727595	-5.9163	3.29273e-09	1.44766e-08
CHMP3	ENSG00000115561	1659.84	-0.278691	0.0915403	-3.04446	0.00233098	0.00522979
RNF103-CHMP3	ENSG00000249884	4.71355	-1.71673	0.257023	-6.67929	2.40107e-11	1.2798e-10
AC015971.1	ENSG00000228363	142.315	-0.950237	0.13874	-6.84905	7.43424e-12	4.12673e-11
AC092651.2	ENSG00000266931	25.4097	-0.612242	0.155837	-3.92873	8.53955e-05	0.000235442
LINC01955	ENSG00000281477	0.526796	-2.27373	0.997537	-2.27934	0.0226466	0.0420188
FABP1	ENSG00000163586	1.86316	-1.5709	0.542443	-2.89598	0.0037798	0.00818814
THNSL2	ENSG00000144115	346.464	-0.792011	0.23282	-3.40181	0.000669404	0.00163478
AC006453.4	ENSG00000283427	8.61387	-2.29359	0.31176	-7.35689	1.88245e-13	1.1783e-12
AC006453.2	ENSG00000283196	78.8926	-1.25388	0.171207	-7.32378	2.41084e-13	1.4981e-12
AC116050.2	ENSG00000278131	10.7878	-2.09994	0.270132	-7.77374	7.62009e-15	5.29027e-14
AC116050.1	ENSG00000143429	64.6989	-0.637585	0.195936	-3.25406	0.0011377	0.00268004
AC027612.1	ENSG00000223703	5.245	-1.29818	0.287696	-4.51234	6.41159e-06	2.02581e-05
GGT8P	ENSG00000236969	9.03207	-2.05143	0.299868	-6.8411	7.85897e-12	4.35544e-11
AL845331.3	ENSG00000261522	9.01159	-0.811381	0.276973	-2.92946	0.00339551	0.00740819
AL845331.2	ENSG00000259916	61.993	-3.43216	0.529319	-6.4841	8.92606e-11	4.52204e-10
AC097374.2	ENSG00000278631	0.843284	-2.37011	0.554668	-4.27302	1.92844e-05	5.75317e-05
AC097374.1	ENSG00000259848	10.3516	-1.8821	0.268831	-7.00105	2.54046e-12	1.46233e-11
AC103563.7	ENSG00000233850	3.0423	-1.37546	0.345118	-3.98547	6.73456e-05	0.000188125
MAL	ENSG00000172005	58.6964	-0.789732	0.278166	-2.83907	0.0045245	0.00966112
ZNF514	ENSG00000144026	926.593	-0.569538	0.0748469	-7.60938	2.75424e-14	1.84048e-13
AC092835.1	ENSG00000233757	150.27	-0.291388	0.0856975	-3.4002	0.000673377	0.00164364
PROM2	ENSG00000155066	59.3142	-2.05665	0.245023	-8.3937	4.71062e-17	3.83877e-16
KCNIP3	ENSG00000115041	180.843	-2.27192	0.233386	-9.73459	2.14684e-22	2.57053e-21
FAHD2A	ENSG00000115042	343.738	-0.730983	0.0889555	-8.2174	2.07956e-16	1.6164e-15
AC009237.14	ENSG00000272913	21.5438	-1.47801	0.155255	-9.51993	1.73297e-21	1.93491e-20
AC009237.3	ENSG00000229689	102.727	-1.30238	0.130004	-10.018	1.27064e-23	1.66659e-22
AC009237.8	ENSG00000236431	14.2413	-0.882758	0.186626	-4.73008	2.24429e-06	7.46736e-06
GPAT2P1	ENSG00000237510	9.6537	-1.98779	0.290041	-6.85348	7.20767e-12	4.00328e-11
LINC00342	ENSG00000232931	550.762	-1.05859	0.12107	-8.74358	2.25838e-18	2.01836e-17
FAHD2CP	ENSG00000231584	75.4158	-0.710584	0.120071	-5.91802	3.25839e-09	1.43295e-08
GPAT2	ENSG00000186281	71.8081	-1.2973	0.171801	-7.55118	4.31325e-14	2.84423e-13
ADRA2B	ENSG00000274286	43.1074	-2.80959	0.323097	-8.69581	3.44357e-18	3.04133e-17
STARD7-AS1	ENSG00000204685	134.888	-0.487638	0.0828173	-5.88812	3.90613e-09	1.70872e-08
TMEM127	ENSG00000135956	2043.75	-0.472052	0.0738662	-6.39064	1.65189e-10	8.17439e-10
SNRNP200	ENSG00000144028	5432.95	-0.359641	0.0538375	-6.68013	2.38728e-11	1.27274e-10
AC021188.1	ENSG00000230747	20.3032	-1.40943	0.189962	-7.41951	1.17553e-13	7.49408e-13
ARID5A	ENSG00000196843	622.4	-1.20594	0.139665	-8.63455	5.8957e-18	5.11195e-17
KANSL3	ENSG00000114982	2455.86	-0.576757	0.0565335	-10.202	1.94153e-24	2.697e-23
FER1L5	ENSG00000249715	52.0076	-0.888146	0.141736	-6.26619	3.69978e-10	1.77428e-09
LMAN2L	ENSG00000114988	327.309	-0.242597	0.0640547	-3.78735	0.000152265	0.000406429
CNNM4	ENSG00000158158	387.118	-0.763172	0.104498	-7.30323	2.80943e-13	1.73724e-12
MIR3127	ENSG00000264157	2.65755	-2.59824	0.320663	-8.10269	5.37555e-16	4.07143e-15
CNNM3	ENSG00000168763	452.098	-1.34834	0.111109	-12.1353	6.86521e-34	1.87955e-32
ANKRD23	ENSG00000163126	43.3003	-1.08254	0.206038	-5.25409	1.4876e-07	5.59508e-07
ANKRD39	ENSG00000213337	154.826	-1.11029	0.179147	-6.19763	5.732e-10	2.70824e-09
SEMA4C	ENSG00000168758	949.183	-1.87405	0.141358	-13.2575	4.08326e-40	1.71204e-38
FAM178B	ENSG00000168754	14.3882	-2.73032	0.241468	-11.3072	1.209e-29	2.46455e-28
GPAT2P2	ENSG00000188383	7.23442	-1.23887	0.239924	-5.16359	2.42264e-07	8.90455e-07
FAHD2B	ENSG00000144199	113.597	-0.579192	0.115307	-5.02305	5.0857e-07	1.80764e-06
ACTR1B	ENSG00000115073	840.023	-0.575419	0.0721247	-7.97811	1.48589e-15	1.09246e-14
C2orf92	ENSG00000228486	184.759	-0.364907	0.127834	-2.85455	0.00430978	0.00923571
HMGN1P36	ENSG00000235734	15.2987	-0.89317	0.179005	-4.98963	6.04956e-07	2.13535e-06
KIAA1211L	ENSG00000196872	89.5199	-1.05533	0.165539	-6.37512	1.82818e-10	9.00313e-10
C2orf15	ENSG00000273045	18.8726	-0.495727	0.174525	-2.84043	0.00450531	0.00962419
MRPL30	ENSG00000185414	531.294	-0.807186	0.110903	-7.2783	3.38053e-13	2.07513e-12
EIF5B	ENSG00000158417	1798.9	-0.736652	0.0803838	-9.16418	4.99263e-20	5.03076e-19
AFF3	ENSG00000144218	812.353	-1.1417	0.220985	-5.16642	2.38616e-07	8.78055e-07
LONRF2	ENSG00000170500	174.428	-1.49472	0.233375	-6.40478	1.50583e-10	7.47708e-10
TBC1D8	ENSG00000204634	650.582	-0.51967	0.141069	-3.68381	0.000229773	0.00059957
TBC1D8-AS1	ENSG00000272902	28.5255	-0.579608	0.125468	-4.61956	3.84552e-06	1.24885e-05
MAP4K4	ENSG00000071054	4620.05	-0.353215	0.109713	-3.21944	0.00128443	0.00300297
IL1RL2	ENSG00000115598	79.8225	-0.481757	0.161325	-2.98625	0.00282425	0.00625084
AC018730.2	ENSG00000269707	1.21009	-2.05416	0.677747	-3.03087	0.00243854	0.00545453
POU3F3	ENSG00000198914	16.4258	-1.73681	0.548729	-3.16515	0.00155002	0.00357719
LINC01159	ENSG00000229743	3.61742	-2.96935	0.57638	-5.15172	2.58102e-07	9.45698e-07
AC010884.1	ENSG00000224509	5.59688	-1.60893	0.217752	-7.38883	1.4813e-13	9.35882e-13
GPR45	ENSG00000135973	5.64391	-1.59112	0.237114	-6.71034	1.9417e-11	1.04178e-10
TGFBRAP1	ENSG00000135966	1012.11	-0.130559	0.051345	-2.54277	0.0109978	0.0217992
FHL2	ENSG00000115641	616.01	-0.593129	0.165697	-3.5796	0.000344121	0.000877146
NCK2	ENSG00000071051	616.698	-0.596711	0.0730318	-8.17057	3.06941e-16	2.36434e-15
LINC01886	ENSG00000224568	14.2719	-0.930655	0.273205	-3.40644	0.000658165	0.00160938
LINC01593	ENSG00000231221	3.9588	-1.01274	0.413005	-2.45213	0.0142015	0.0274961
WASF1P1	ENSG00000227597	9.87514	-0.704356	0.284824	-2.47295	0.0134003	0.0260861
SULT1C4	ENSG00000198075	65.7956	-0.412526	0.179367	-2.2999	0.021454	0.0400039
SH3RF3-AS1	ENSG00000259863	120.85	-3.37984	0.221422	-15.2642	1.32396e-52	1.43676e-50
SH3RF3	ENSG00000172985	522.997	-1.20325	0.143241	-8.40018	4.45802e-17	3.64158e-16
MIR4265	ENSG00000264934	14.9755	-0.446034	0.198276	-2.24956	0.0244768	0.0450779
MIR4266	ENSG00000265965	4.55195	-1.42017	0.267811	-5.3029	1.1398e-07	4.33661e-07
AC011753.2	ENSG00000230696	14.7541	-0.468345	0.174533	-2.68341	0.00728753	0.014983
AC011753.3	ENSG00000233307	0.569876	-2.23264	0.772953	-2.88846	0.00387134	0.00836907
LINC01123	ENSG00000204588	14.4972	-2.27291	0.230867	-9.84508	7.19799e-23	8.92834e-22
AC013268.4	ENSG00000283283	2.46932	-2.6567	0.385735	-6.88738	5.68304e-12	3.18152e-11
MALL	ENSG00000144063	61.8125	-1.1062	0.211426	-5.23207	1.67624e-07	6.27017e-07
SMIM37	ENSG00000175701	172.372	-1.09151	0.170395	-6.40575	1.49632e-10	7.43371e-10
AC140479.7	ENSG00000283167	2.7147	-2.7909	0.509845	-5.47401	4.39967e-08	1.74236e-07
LINC01106	ENSG00000175772	21.6045	-1.02474	0.205292	-4.99162	5.98741e-07	2.1145e-06
AC226101.1	ENSG00000231536	0.411777	-1.64386	0.653957	-2.51371	0.0119468	0.0235151
AC068491.2	ENSG00000229118	5.99964	-0.729376	0.273773	-2.66417	0.00771791	0.0157961
AC017002.5	ENSG00000280878	5.24778	-1.31656	0.306721	-4.29236	1.76784e-05	5.29746e-05
AC093166.2	ENSG00000228615	3.13769	-0.826488	0.337786	-2.44678	0.0144137	0.0278744
RN7SL297P	ENSG00000240183	23.8377	-0.951304	0.179995	-5.28517	1.25586e-07	4.75555e-07
FBLN7	ENSG00000144152	234.145	-0.823299	0.173711	-4.73947	2.14277e-06	7.14149e-06
AC115115.1	ENSG00000236555	0.759282	-2.75331	0.597344	-4.60926	4.04099e-06	1.30913e-05
CHCHD5	ENSG00000125611	93.3235	-0.223144	0.0992237	-2.24889	0.0245192	0.0451422
PAX8-AS1	ENSG00000189223	1915.54	-0.871979	0.212413	-4.10511	4.0413e-05	0.000116061
PAX8	ENSG00000125618	533.17	-1.84688	0.202782	-9.10769	8.41553e-20	8.32631e-19
FOXD4L1	ENSG00000184492	3.59484	-0.968117	0.30077	-3.2188	0.00128729	0.00300892
PGM5P4	ENSG00000225398	12.6782	-0.937578	0.204667	-4.58098	4.62794e-06	1.48932e-05
FAM138B	ENSG00000226516	1.57282	-1.14152	0.400822	-2.84794	0.00440026	0.00941572
WASH2P	ENSG00000146556	132.309	-1.43802	0.129939	-11.0669	1.81621e-28	3.38447e-27
DDX11L2	ENSG00000236397	32.511	-1.69424	0.214378	-7.90303	2.722e-15	1.95924e-14
RABL2A	ENSG00000144134	229.317	-0.626365	0.090583	-6.91483	4.68439e-12	2.63908e-11
AL078621.2	ENSG00000175509	0.932539	-1.49237	0.526174	-2.83627	0.00456437	0.00973908
AC017074.2	ENSG00000233479	2.31193	-1.29654	0.371177	-3.49304	0.000477561	0.00119169
MIR4782	ENSG00000265429	4.17722	-0.737232	0.267474	-2.75627	0.00584643	0.0122448
AC009404.1	ENSG00000236255	128.526	-0.392608	0.107272	-3.65992	0.000252298	0.00065514
AC009303.1	ENSG00000224967	17.1764	-1.04441	0.16161	-6.46252	1.02971e-10	5.18379e-10
LINC01956	ENSG00000258910	3.31662	-2.0726	0.38542	-5.3775	7.55263e-08	2.92814e-07
EN1	ENSG00000163064	12.4629	-1.4756	0.371935	-3.96736	7.26736e-05	0.000202067
STEAP3-AS1	ENSG00000229867	42.9267	-0.546409	0.176968	-3.08762	0.0020177	0.00457052
C2orf76	ENSG00000186132	154.821	-0.295499	0.0982733	-3.00691	0.00263921	0.00587
TMEM37	ENSG00000171227	451.641	-0.938355	0.177071	-5.29933	1.1623e-07	4.41977e-07
SCTR	ENSG00000080293	57.9575	-1.84001	0.209062	-8.80126	1.35284e-18	1.22945e-17
AC012363.1	ENSG00000224789	4.01755	-4.09664	0.388824	-10.536	5.89694e-26	9.10665e-25
AC012363.2	ENSG00000235840	2.44133	-1.30762	0.338838	-3.85915	0.000113783	0.000308799
INHBB	ENSG00000163083	109.131	-1.53009	0.23756	-6.44083	1.18824e-10	5.95437e-10
GLI2	ENSG00000074047	162.621	-1.62517	0.195345	-8.31951	8.8331e-17	7.06383e-16
AC017033.1	ENSG00000271709	6.13601	-1.43473	0.277557	-5.16914	2.3517e-07	8.65706e-07
NIFK-AS1	ENSG00000236859	175.666	-0.858592	0.0895261	-9.59041	8.77366e-22	1.00199e-20
AC018737.2	ENSG00000279721	5.49868	-0.789865	0.273545	-2.88752	0.00388296	0.00839228
BIN1	ENSG00000136717	1545.69	-2.48384	0.192706	-12.8893	5.17197e-38	1.88509e-36
AC110926.1	ENSG00000226789	10.8189	-1.26484	0.227497	-5.5598	2.70083e-08	1.09093e-07
PROC	ENSG00000115718	23.1143	-1.40669	0.177863	-7.90883	2.59815e-15	1.87318e-14
MIR4783	ENSG00000264075	1.20241	-4.0318	0.512208	-7.87141	3.50679e-15	2.49973e-14
MYO7B	ENSG00000169994	201.341	-2.34211	0.230281	-10.1706	2.68149e-24	3.68752e-23
AC010976.2	ENSG00000272789	17.6119	-1.38889	0.275211	-5.04665	4.4963e-07	1.60935e-06
LIMS2	ENSG00000072163	758.172	-2.63961	0.208325	-12.6707	8.59819e-37	2.87401e-35
GPR17	ENSG00000144230	276.394	-2.90851	0.260494	-11.1654	6.02309e-29	1.1706e-27
POLR2D	ENSG00000144231	649.815	-0.5377	0.0997497	-5.39049	7.0265e-08	2.73211e-07
AMMECR1L	ENSG00000144233	774.249	-0.254717	0.0529193	-4.81331	1.48454e-06	5.02805e-06
AC012306.2	ENSG00000272667	20.3053	-0.55292	0.133753	-4.1339	3.56666e-05	0.000103047
HS6ST1	ENSG00000136720	274.221	-0.923897	0.110282	-8.37756	5.40384e-17	4.3806e-16
LINC02572	ENSG00000229536	3.9	-0.834246	0.345831	-2.41229	0.0158526	0.0303754
PLAC9P1	ENSG00000214100	3.76396	-2.36825	0.492538	-4.80827	1.52241e-06	5.14941e-06
LINC01856	ENSG00000237574	3.45822	-2.63307	0.61263	-4.29798	1.72363e-05	5.17433e-05
CCDC74B	ENSG00000152076	20.9584	-0.665305	0.168304	-3.95299	7.71791e-05	0.00021395
SMPD4	ENSG00000136699	792.029	-1.06131	0.0889826	-11.9272	8.54055e-33	2.15608e-31
MZT2B	ENSG00000152082	198.267	-1.0956	0.141278	-7.75492	8.83966e-15	6.10691e-14
NOC2LP1	ENSG00000213225	5.96021	-0.737319	0.252874	-2.91575	0.00354831	0.00772084
CCDC115	ENSG00000136710	576.07	-0.48333	0.0696783	-6.93659	4.01685e-12	2.27449e-11
IMP4	ENSG00000136718	565.451	-0.215826	0.0716684	-3.01145	0.00260004	0.00578904
PTPN18	ENSG00000072135	1515.43	-0.664104	0.0878018	-7.56367	3.9186e-14	2.59112e-13
FAR2P2	ENSG00000178162	22.2339	-0.655916	0.197759	-3.31674	0.00091073	0.00218148
KLF2P2	ENSG00000230646	1.07414	-1.82748	0.478794	-3.81684	0.000135171	0.000363513
ARHGEF4	ENSG00000136002	97.9581	-1.49791	0.205655	-7.28363	3.24949e-13	1.9975e-12
FAM168B	ENSG00000152102	2184.46	-0.575413	0.0508112	-11.3245	9.92103e-30	2.03451e-28
MZT2A	ENSG00000173272	154.793	-1.16815	0.12189	-9.58368	9.36481e-22	1.06671e-20
AC073869.1	ENSG00000152117	474.679	-1.28391	0.120852	-10.6238	2.30888e-26	3.67688e-25
CCDC74A	ENSG00000163040	48.7741	-0.723423	0.135372	-5.34395	9.09431e-08	3.49898e-07
AC093724.1	ENSG00000213222	73.1805	-0.995016	0.13848	-7.18526	6.70781e-13	4.02687e-12
AC103564.2	ENSG00000232760	0.58834	-1.86242	0.581503	-3.20278	0.0013611	0.0031691
FAM201B	ENSG00000230992	0.431808	-2.97343	1.0793	-2.75495	0.0058701	0.0122901
THSD7B	ENSG00000144229	48.4732	-1.64178	0.342681	-4.79097	1.65976e-06	5.58995e-06
MIR7157	ENSG00000283506	2.46928	-2.34868	0.515097	-4.55969	5.12283e-06	1.63803e-05
AC117947.1	ENSG00000236440	6.36456	-1.36344	0.399437	-3.41339	0.000641595	0.00157174
AC012066.1	ENSG00000213197	159.008	-0.899314	0.181169	-4.96395	6.90729e-07	2.42402e-06
AC061961.1	ENSG00000235949	2.15187	-3.54005	0.500661	-7.07074	1.54105e-12	9.01332e-12
ACVR1C	ENSG00000123612	259.98	-1.82479	0.388726	-4.69428	2.67552e-06	8.83111e-06
UPP2	ENSG00000007001	13.1695	-0.551939	0.228459	-2.41592	0.0156953	0.0301031
AC005539.1	ENSG00000228937	4.59964	-1.21085	0.304054	-3.98235	6.82369e-05	0.000190449
PKP4	ENSG00000144283	1667.54	-0.437552	0.126034	-3.4717	0.000517183	0.00128408
MIR6888	ENSG00000275141	1.40727	-1.64227	0.513571	-3.19774	0.00138507	0.00322147
AC009506.1	ENSG00000224152	41.5641	-0.519779	0.118488	-4.38678	1.15041e-05	3.52501e-05
AC009299.2	ENSG00000232320	4.10919	-0.699912	0.247068	-2.83287	0.00461317	0.00983532
FIGN	ENSG00000182263	278.369	-0.533261	0.186804	-2.85466	0.00430832	0.0092334
AC019197.1	ENSG00000236283	45.4062	-1.5685	0.216881	-7.23209	4.75614e-13	2.88703e-12
AC073050.1	ENSG00000228222	4.75346	-1.13955	0.391448	-2.91112	0.0036014	0.0078282
CTAGE14P	ENSG00000214211	9.72744	-0.728376	0.321004	-2.26906	0.0232649	0.043071
BBS5	ENSG00000163093	148.16	-1.70854	0.120112	-14.2246	6.45172e-46	4.07188e-44
PTCHD3P2	ENSG00000231550	8.51879	-2.40015	0.277457	-8.65056	5.12477e-18	4.46205e-17
AC009967.1	ENSG00000214369	2.73295	-1.72384	0.33952	-5.07729	3.82847e-07	1.38021e-06
SP5	ENSG00000204335	1.32965	-2.47327	0.626084	-3.95037	7.80301e-05	0.000216159
AC007405.3	ENSG00000239467	3.45896	-1.90377	0.427321	-4.45513	8.38436e-06	2.61383e-05
AC007969.1	ENSG00000233762	20.053	-0.581058	0.245872	-2.36326	0.0181151	0.0343009
AC078883.2	ENSG00000226963	23.0069	-0.793136	0.225189	-3.5221	0.00042815	0.0010768
MAP3K20	ENSG00000091436	3879.07	-0.413625	0.153564	-2.6935	0.00707066	0.0145715
AC016737.2	ENSG00000273258	13.7839	-1.39683	0.202694	-6.89135	5.5264e-12	3.096e-11
AC096649.1	ENSG00000229750	8.65378	-2.31296	0.241971	-9.55886	1.19059e-21	1.34498e-20
HOXD9	ENSG00000128709	122.079	-0.872405	0.23247	-3.75277	0.000174893	0.000463502
AC009336.2	ENSG00000278500	14.4524	-0.948498	0.206007	-4.6042	4.14053e-06	1.33984e-05
AC009336.1	ENSG00000272729	27.8855	-1.68681	0.222725	-7.5735	3.63299e-14	2.40591e-13
HAGLROS	ENSG00000226363	7.43356	-1.10923	0.246726	-4.49578	6.93142e-06	2.18215e-05
HOXD1	ENSG00000128645	3.0608	-0.996928	0.35932	-2.77448	0.00552894	0.0116275
PPIAP67	ENSG00000237260	10.3807	-0.501201	0.194082	-2.58242	0.00981092	0.0196752
AC017048.3	ENSG00000272551	20.9682	-0.532272	0.225226	-2.36328	0.0181138	0.0342997
AC092162.1	ENSG00000223777	4.31517	-1.38351	0.324825	-4.25924	2.05124e-05	6.09641e-05
KRT8P40	ENSG00000213069	1.06708	-1.62512	0.427434	-3.80203	0.000143516	0.000384209
HNRNPA3	ENSG00000170144	4871.05	-0.16463	0.0656389	-2.50812	0.0121377	0.0238485
AC079305.1	ENSG00000222043	13.5449	-3.41676	0.253529	-13.4768	2.14151e-41	9.83907e-40
AC019080.3	ENSG00000271825	21.3672	-0.324145	0.145927	-2.22128	0.026332	0.0481121
MIR6512	ENSG00000278418	5.69825	-0.614001	0.233728	-2.62699	0.0086145	0.017477
PDE11A	ENSG00000128655	62.2312	-2.2801	0.478423	-4.76586	1.88048e-06	6.2975e-06
AC012499.1	ENSG00000229941	1.67415	-1.88623	0.711195	-2.65219	0.00799713	0.0163209
AC009948.2	ENSG00000238082	10.4169	-0.800192	0.170669	-4.68856	2.75132e-06	9.06883e-06
ZNF385B	ENSG00000144331	1841.12	-0.923142	0.263244	-3.5068	0.000453531	0.00113557
AC092642.1	ENSG00000213126	49.6884	-1.25396	0.288166	-4.35151	1.35201e-05	4.10758e-05
MIR1258	ENSG00000221240	5.16163	-3.66938	0.434082	-8.45319	2.83442e-17	2.34406e-16
PPP1R1C	ENSG00000150722	22.0022	-0.691887	0.267226	-2.58915	0.00962141	0.019338
LIN28AP1	ENSG00000213120	1.9585	-1.33838	0.375329	-3.56588	0.000362639	0.000921164
LINC01090	ENSG00000231689	15.5717	-0.546208	0.226759	-2.40876	0.0160067	0.0306437
MIR561	ENSG00000207951	10.5974	-0.845734	0.278494	-3.03681	0.00239092	0.00535427
MIR1245A	ENSG00000221502	1.22693	-1.5661	0.516762	-3.0306	0.00244069	0.00545908
KRT18P19	ENSG00000213601	16.534	-1.26266	0.24258	-5.20512	1.93867e-07	7.20073e-07
MSTN	ENSG00000138379	25.4835	-1.13134	0.268257	-4.21737	2.47167e-05	7.27517e-05
AC108047.1	ENSG00000233654	11.8794	-0.521855	0.189248	-2.75752	0.00582418	0.0122001
AC006460.2	ENSG00000284052	221.312	-0.563443	0.129446	-4.35274	1.34448e-05	4.08651e-05
AC092614.1	ENSG00000227542	55.9564	-2.51559	0.181167	-13.8855	7.75698e-44	4.21372e-42
CAVIN2	ENSG00000168497	1068.08	-0.738644	0.248588	-2.97136	0.00296481	0.00653418
DNAJB1P1	ENSG00000213946	5.39107	-1.98103	0.264809	-7.48099	7.37653e-14	4.78074e-13
TMEFF2	ENSG00000144339	29.97	-0.983579	0.254988	-3.85736	0.000114618	0.000310994
E2F3P2	ENSG00000203435	12.6074	-0.956908	0.260633	-3.67148	0.00024115	0.000627719
HECW2	ENSG00000138411	1966.23	-0.294572	0.121925	-2.416	0.015692	0.0301001
SEPHS1P6	ENSG00000213938	3.4144	-1.35163	0.354183	-3.81618	0.000135532	0.000364402
AC007163.1	ENSG00000230408	5.21747	-4.66305	0.505493	-9.22476	2.84204e-20	2.91783e-19
AC005037.1	ENSG00000183308	0.850709	-2.57848	0.45048	-5.72385	1.04138e-08	4.38782e-08
RF00017	ENSG00000273975	6.61395	-3.14447	0.352367	-8.92384	4.50377e-19	4.2259e-18
AC007272.1	ENSG00000232719	17.7116	-2.37829	0.25876	-9.19108	3.88928e-20	3.94488e-19
CFLAR	ENSG00000003402	8096.72	-0.197414	0.08036	-2.45662	0.014025	0.0271896
IMPDH1P10	ENSG00000232133	13.5308	-0.445338	0.180271	-2.47038	0.0134971	0.0262585
TRAK2	ENSG00000115993	4085.09	-1.49537	0.142214	-10.5149	7.37507e-26	1.12984e-24
AC007279.1	ENSG00000230799	42.7814	-0.486253	0.131813	-3.68896	0.000225176	0.000588599
AC069148.1	ENSG00000273209	12.1997	-2.65207	0.253545	-10.4599	1.31939e-25	1.97893e-24
FZD7	ENSG00000155760	699.928	-1.30408	0.158267	-8.23974	1.7258e-16	1.34864e-15
RN7SL753P	ENSG00000264275	9.0547	-0.977277	0.196689	-4.96865	6.742e-07	2.36809e-06
AC064836.1	ENSG00000226261	11.5934	-1.36721	0.226715	-6.03052	1.63438e-09	7.39642e-09
RN7SL40P	ENSG00000242696	4.32339	-0.715209	0.248244	-2.88108	0.00396319	0.00855181
AC064836.3	ENSG00000273456	27.5748	-0.946694	0.125547	-7.54057	4.6792e-14	3.07751e-13
KRT8P15	ENSG00000233579	27.057	-0.611891	0.175368	-3.48919	0.000484493	0.00120779
RN7SL670P	ENSG00000264041	2.38028	-1.68326	0.410833	-4.09718	4.18217e-05	0.000119855
AC080075.1	ENSG00000256458	8.08957	-0.760976	0.208444	-3.65075	0.000261472	0.000677495
PARD3B	ENSG00000116117	1392.73	-1.07928	0.143384	-7.52719	5.18427e-14	3.39665e-13
AC008171.1	ENSG00000223890	8.74984	-1.67592	0.236384	-7.08983	1.34277e-12	7.88919e-12
AC007679.1	ENSG00000225610	5.0079	-0.93079	0.236919	-3.92872	8.53988e-05	0.000235442
AC007383.2	ENSG00000227946	53.5514	-0.609275	0.0872487	-6.9832	2.88535e-12	1.65272e-11
NDUFS1	ENSG00000023228	3199.71	-0.348383	0.0997258	-3.49341	0.000476896	0.00119022
AC007383.4	ENSG00000279220	43.5725	-2.03646	0.422672	-4.81806	1.44964e-06	4.91366e-06
AC017081.1	ENSG00000180105	1.45546	-1.71122	0.499008	-3.42925	0.000605256	0.00148871
ADAM23	ENSG00000114948	219.702	-0.817771	0.218959	-3.73481	0.000187859	0.000495863
MIR7845	ENSG00000277590	1.20739	-2.48374	0.541464	-4.58707	4.49504e-06	1.4486e-05
IDH1-AS1	ENSG00000231908	3.37929	-0.625817	0.244158	-2.56317	0.0103722	0.0206823
MYL6BP1	ENSG00000228380	13.2334	-0.947036	0.188769	-5.0169	5.25126e-07	1.86427e-06
PTH2R	ENSG00000144407	19.2427	-0.863022	0.190224	-4.53687	5.70965e-06	1.81626e-05
AC019185.2	ENSG00000231896	1.37097	-1.60009	0.609073	-2.6271	0.00861172	0.0174748
CRYGFP	ENSG00000232799	1.27378	-2.05853	0.713257	-2.8861	0.00390049	0.00842789
AC006994.2	ENSG00000279317	6.60241	-1.29307	0.419382	-3.08327	0.00204736	0.00463401
ACADL	ENSG00000115361	108.3	-1.20084	0.441632	-2.7191	0.00654594	0.013587
ERBB4	ENSG00000178568	140.696	-1.17979	0.358585	-3.29011	0.00100147	0.002381
MTCO1P46	ENSG00000236007	2.96647	-1.49069	0.535202	-2.78528	0.00534821	0.0112811
PCED1CP	ENSG00000231254	0.698044	-1.94808	0.490418	-3.97229	7.11836e-05	0.000198131
AC079610.1	ENSG00000196096	4.58401	-0.794087	0.352353	-2.25367	0.0242169	0.0446472
SPAG16	ENSG00000144451	470.792	-0.482446	0.106746	-4.51955	6.19717e-06	1.96116e-05
AC073284.1	ENSG00000237571	0.558283	-2.01446	0.776652	-2.59377	0.00949305	0.0190976
PECR	ENSG00000115425	244.773	-0.724756	0.172272	-4.20705	2.58726e-05	7.6014e-05
RPL37A	ENSG00000197756	9484.49	-0.538591	0.169029	-3.18638	0.00144064	0.00334244
IGFBP2	ENSG00000115457	234.589	-1.32388	0.20522	-6.45102	1.11099e-10	5.57602e-10
IGFBP5	ENSG00000115461	22054.9	-2.13743	0.248684	-8.59498	8.32764e-18	7.14568e-17
AC007563.2	ENSG00000236886	3.70552	-1.11671	0.353971	-3.1548	0.0016061	0.00369629
FABP5P14	ENSG00000234588	0.849757	-1.31544	0.590461	-2.22782	0.0258925	0.047385
AC007557.2	ENSG00000231597	2.11808	-1.13861	0.431703	-2.63748	0.00835244	0.0169933
TNP1	ENSG00000118245	1.71017	-1.83422	0.490345	-3.74067	0.00018353	0.000484891
DIRC3-AS1	ENSG00000233143	66.1601	-0.988984	0.386584	-2.55827	0.0105195	0.0209474
RF01983	ENSG00000278004	6.55881	-1.34566	0.455339	-2.9553	0.00312362	0.0068596
TNS1	ENSG00000079308	23738	-1.97605	0.141992	-13.9166	5.02067e-44	2.76807e-42
MIR6809	ENSG00000275458	51.256	-2.57067	0.197185	-13.0368	7.55422e-39	2.90341e-37
AC010136.1	ENSG00000223923	10.0458	-0.903387	0.214725	-4.20719	2.58565e-05	7.59714e-05
AC021016.2	ENSG00000261338	117.172	-0.303713	0.0944152	-3.21677	0.0012964	0.00302934
GPBAR1	ENSG00000179921	83.7318	-0.860207	0.156947	-5.48089	4.23189e-08	1.67841e-07
AAMP	ENSG00000127837	1023.91	-0.807233	0.0685202	-11.781	4.89339e-32	1.17711e-30
PNKD	ENSG00000127838	445.212	-0.227131	0.0958295	-2.37016	0.0177805	0.0337299
CATIP	ENSG00000158428	10.361	-1.06076	0.255278	-4.15532	3.24837e-05	9.42825e-05
CTDSP1	ENSG00000144579	2241.46	-1.48338	0.0881744	-16.8233	1.64703e-63	4.01023e-61
MIR26B	ENSG00000199121	12.8315	-4.82378	0.348596	-13.8378	1.50832e-43	8.01199e-42
PLCD4	ENSG00000115556	374.3	-0.85493	0.173198	-4.93613	7.96869e-07	2.77781e-06
ZNF142	ENSG00000115568	698.82	-0.745333	0.0923827	-8.06789	7.15236e-16	5.3697e-15
BCS1L	ENSG00000074582	343.011	-0.362586	0.0661381	-5.48226	4.19921e-08	1.666e-07
STK36	ENSG00000163482	606.038	-0.238744	0.101457	-2.35314	0.0186155	0.0351553
CYP27A1	ENSG00000135929	654.907	-0.297412	0.111011	-2.67912	0.00738165	0.0151577
WNT6	ENSG00000115596	3.72022	-2.36665	0.378485	-6.25295	4.02761e-10	1.92534e-09
IHH	ENSG00000163501	1.99705	-1.21363	0.361324	-3.35884	0.000782703	0.00189315
NHEJ1	ENSG00000187736	28.8637	-1.14559	0.146359	-7.82727	4.98567e-15	3.50855e-14
AC068946.1	ENSG00000280537	12.0291	-0.465558	0.198069	-2.35048	0.0187492	0.0353828
SLC23A3	ENSG00000213901	29.7326	-1.1124	0.163201	-6.81616	9.35087e-12	5.14894e-11
CNPPD1	ENSG00000115649	658.54	-0.910831	0.0710408	-12.8212	1.24707e-37	4.44406e-36
RETREG2	ENSG00000144567	1705.13	-0.477572	0.0664463	-7.18734	6.60634e-13	3.96794e-12
ZFAND2B	ENSG00000158552	403.827	-0.811368	0.0872224	-9.30229	1.37458e-20	1.4399e-19
AC068946.2	ENSG00000284820	10.1913	-1.88387	0.194685	-9.6765	3.79485e-22	4.44286e-21
DNAJB2	ENSG00000135924	881.856	-1.50757	0.0924172	-16.3127	8.01769e-60	1.41388e-57
DNPEP	ENSG00000123992	770.653	-0.478454	0.0670388	-7.13697	9.54132e-13	5.6683e-12
SPEG	ENSG00000072195	1730.72	-3.32367	0.222243	-14.9551	1.44225e-50	1.34067e-48
AC053503.1	ENSG00000227432	4.88607	-1.71125	0.288909	-5.92315	3.15832e-09	1.39023e-08
AC053503.5	ENSG00000268603	1.85129	-1.21514	0.362965	-3.3478	0.000814557	0.00196495
GMPPA	ENSG00000144591	651.15	-0.46666	0.0967492	-4.8234	1.41131e-06	4.78816e-06
ASIC4	ENSG00000072182	13.3522	-2.20689	0.265561	-8.3103	9.54607e-17	7.60627e-16
CHPF	ENSG00000123989	802.155	-1.61731	0.188572	-8.57662	9.77025e-18	8.34473e-17
TMEM198	ENSG00000188760	33.844	-1.82393	0.179678	-10.1511	3.2765e-24	4.47751e-23
MIR3132	ENSG00000265252	0.404815	-1.95684	0.761631	-2.56927	0.0101913	0.0203486
OBSL1	ENSG00000124006	884.596	-2.43216	0.153248	-15.8708	1.00936e-56	1.40741e-54
AC009955.4	ENSG00000269068	2.33122	-1.20948	0.335284	-3.60732	0.000309378	0.000793013
INHA	ENSG00000123999	14.8551	-1.68929	0.194794	-8.67219	4.23884e-18	3.71632e-17
STK11IP	ENSG00000144589	514.474	-1.51126	0.12474	-12.1153	8.7635e-34	2.37755e-32
SLC4A3	ENSG00000114923	53.8029	-2.056	0.245972	-8.35869	6.34161e-17	5.11144e-16
AC079834.2	ENSG00000272944	5.18167	-1.3135	0.257755	-5.09595	3.47002e-07	1.25646e-06
AC010980.1	ENSG00000237732	3.0748	-1.75498	0.494357	-3.55002	0.000385198	0.000975607
MOGAT1	ENSG00000124003	9.41954	-1.19145	0.359253	-3.31646	0.000911657	0.00218359
AC104772.1	ENSG00000203531	1.89294	-1.21533	0.4314	-2.81717	0.00484493	0.0102915
AC013476.2	ENSG00000278083	13.0018	-0.580818	0.222258	-2.61326	0.00896833	0.0181309
IRS1	ENSG00000169047	717.671	-1.35175	0.15881	-8.51174	1.71336e-17	1.44055e-16
AC010735.2	ENSG00000272622	5.3093	-1.75879	0.366684	-4.79647	1.61486e-06	5.44754e-06
SLC19A3	ENSG00000135917	510.092	-1.43663	0.275212	-5.22008	1.7885e-07	6.67087e-07
PID1	ENSG00000153823	574.443	-0.338756	0.147601	-2.29507	0.0217289	0.0404724
RN7SKP283	ENSG00000253006	18.7453	-0.794015	0.208239	-3.81301	0.000137287	0.00036883
AC018738.1	ENSG00000237039	9.31842	-1.07551	0.237621	-4.52615	6.0068e-06	1.90393e-05
AC017104.1	ENSG00000224376	27.5374	-1.33047	0.195488	-6.80588	1.00433e-11	5.51626e-11
B3GNT7	ENSG00000156966	416.993	-0.637315	0.209809	-3.03759	0.00238477	0.00534149
AC017104.3	ENSG00000233538	27.3422	-2.13205	0.199376	-10.6936	1.09058e-26	1.7878e-25
NCL	ENSG00000115053	5825.43	-0.758206	0.0790764	-9.58827	8.95747e-22	1.02177e-20
SNORD20	ENSG00000207280	20.92	-0.468223	0.168718	-2.77518	0.00551711	0.0116052
LINC00471	ENSG00000181798	14.8278	-0.448898	0.190267	-2.35931	0.0183092	0.0346314
NMUR1	ENSG00000171596	20.7429	-2.1101	0.250786	-8.41391	3.96565e-17	3.24823e-16
TEX44	ENSG00000177673	0.939528	-1.34844	0.55593	-2.42555	0.0152853	0.029401
PTMA	ENSG00000187514	9251.49	-0.305978	0.115818	-2.64189	0.00824459	0.0167902
COPS7B	ENSG00000144524	554.288	-0.386509	0.0655238	-5.89876	3.66253e-09	1.60582e-08
AC073476.1	ENSG00000237641	18.5455	-1.19887	0.158685	-7.55498	4.18909e-14	2.76578e-13
DIS3L2	ENSG00000144535	877.485	-0.578272	0.0743337	-7.77941	7.28661e-15	5.06609e-14
ECEL1P3	ENSG00000230122	2.28499	-0.893994	0.312445	-2.86128	0.00421931	0.00906087
CHRNG	ENSG00000196811	93.9913	-1.87685	0.187866	-9.9904	1.67896e-23	2.17834e-22
EFHD1	ENSG00000115468	130.803	-2.12859	0.253929	-8.38261	5.17671e-17	4.20359e-16
GIGYF2	ENSG00000204120	3352.31	-0.230372	0.0486715	-4.7332	2.21009e-06	7.35716e-06
SNORC	ENSG00000182600	26.9492	-1.46943	0.186576	-7.87576	3.3869e-15	2.41822e-14
RN7SL32P	ENSG00000263941	7.01821	-3.1444	0.367336	-8.56002	1.12846e-17	9.59203e-17
SAG	ENSG00000130561	10.4558	-0.692579	0.311304	-2.22477	0.0260967	0.0477296
DGKD	ENSG00000077044	1412.74	-0.805144	0.109302	-7.36625	1.75497e-13	1.10196e-12
USP40	ENSG00000085982	1775.71	-0.180194	0.0699076	-2.57761	0.00994875	0.0199241
AC019072.1	ENSG00000271639	87.7883	-0.284734	0.115772	-2.45945	0.0139151	0.026995
AGAP1	ENSG00000157985	1543.66	-1.05454	0.171502	-6.14886	7.8043e-10	3.64429e-09
AGAP1-IT1	ENSG00000235529	32.4196	-0.877983	0.173991	-5.04615	4.50807e-07	1.6132e-06
RN7SL204P	ENSG00000264676	9.1928	-1.86468	0.252754	-7.37746	1.61338e-13	1.01611e-12
COL6A3	ENSG00000163359	82951.2	-0.688737	0.169067	-4.07376	4.62593e-05	0.00013206
MLPH	ENSG00000115648	235.069	-1.78893	0.198428	-9.01555	1.95886e-19	1.8909e-18
RAB17	ENSG00000124839	18.2531	-1.49572	0.229234	-6.52485	6.80692e-11	3.48045e-10
AC104667.2	ENSG00000234949	4.73285	-1.48824	0.338261	-4.39968	1.0841e-05	3.33377e-05
AC104667.1	ENSG00000227107	11.2413	-1.15466	0.217312	-5.31338	1.07608e-07	4.10556e-07
RAMP1	ENSG00000132329	25.3491	-1.56808	0.370205	-4.23571	2.27833e-05	6.73253e-05
RF00157	ENSG00000263723	0.821468	-3.01247	0.704529	-4.27586	1.90398e-05	5.6841e-05
SCLY	ENSG00000132330	120.418	-0.56951	0.0989403	-5.7561	8.60792e-09	3.65323e-08
ESPNL	ENSG00000144488	31.2486	-2.31396	0.273004	-8.47594	2.33181e-17	1.9391e-16
KLHL30	ENSG00000168427	69.2157	-3.11534	0.321875	-9.67873	3.71302e-22	4.35237e-21
KLHL30-AS1	ENSG00000279484	8.17925	-2.68271	0.35716	-7.51123	5.85728e-14	3.82245e-13
AC016757.1	ENSG00000186235	18.3144	-1.06117	0.247003	-4.29621	1.73743e-05	5.21285e-05
AC012485.1	ENSG00000225057	36.3593	-1.0693	0.187136	-5.71399	1.10358e-08	4.63768e-08
HES6	ENSG00000144485	26.4908	-1.69389	0.15913	-10.6447	1.84671e-26	2.96648e-25
PER2	ENSG00000132326	1647.2	-1.0679	0.143766	-7.42802	1.10236e-13	7.04445e-13
AC012485.3	ENSG00000283635	3.17354	-0.764063	0.334793	-2.2822	0.0224778	0.0417329
TRAF3IP1	ENSG00000204104	491.067	-0.785253	0.0744134	-10.5526	4.94172e-26	7.67847e-25
ASB1	ENSG00000065802	858.414	-1.09434	0.0741864	-14.7513	3.01993e-49	2.5018e-47
AC016999.1	ENSG00000229915	14.8544	-1.13072	0.182033	-6.2116	5.24464e-10	2.48754e-09
AC016999.2	ENSG00000274346	20.213	-0.695138	0.165118	-4.20995	2.55431e-05	7.50873e-05
LINC01107	ENSG00000225493	21.514	-2.13426	0.223359	-9.55532	1.23205e-21	1.39018e-20
TWIST2	ENSG00000233608	89.9916	-1.28003	0.215182	-5.94856	2.70507e-09	1.19985e-08
LINC01940	ENSG00000227744	7.41372	-0.897444	0.332187	-2.70163	0.00690012	0.0142519
HDAC4	ENSG00000068024	1611.41	-1.22847	0.105035	-11.6958	1.33915e-31	3.13335e-30
MIR4440	ENSG00000266109	2.25181	-1.79059	0.3331	-5.37553	7.63568e-08	2.95866e-07
MIR4441	ENSG00000264810	9.63051	-0.842221	0.227363	-3.70429	0.00021198	0.000555741
MIR4269	ENSG00000265215	12.9918	-0.95114	0.196688	-4.83578	1.32624e-06	4.5123e-06
MIR2467	ENSG00000264292	17.8889	-1.66046	0.2175	-7.63434	2.26987e-14	1.52638e-13
AC062017.1	ENSG00000222020	14.1773	-0.909064	0.192121	-4.73173	2.22615e-06	7.40908e-06
NDUFA10	ENSG00000130414	1739.65	-0.145106	0.0554375	-2.61748	0.00885826	0.0179263
MIR4786	ENSG00000264279	4.47438	-0.863215	0.250458	-3.44654	0.000567805	0.00140157
GPC1	ENSG00000063660	617.127	-3.11443	0.188422	-16.529	2.26909e-61	4.55393e-59
AC110619.1	ENSG00000218416	11.9813	-2.58878	0.2584	-10.0185	1.26376e-23	1.66044e-22
ANKMY1	ENSG00000144504	603.923	-1.21153	0.116074	-10.4375	1.67069e-25	2.48879e-24
RNPEPL1	ENSG00000142327	1123.88	-1.56156	0.134596	-11.6018	4.03449e-31	9.12942e-30
CAPN10-AS1	ENSG00000260942	133.245	-0.449349	0.153359	-2.93004	0.00338915	0.00739566
CAPN10	ENSG00000142330	522.2	-2.17091	0.14709	-14.759	2.69069e-49	2.24455e-47
GPR35	ENSG00000178623	47.3842	-1.97389	0.18891	-10.4488	1.48364e-25	2.21972e-24
AGXT	ENSG00000172482	3.25571	-2.5399	0.567576	-4.475	7.6412e-06	2.39288e-05
CROCC2	ENSG00000226321	489.981	-5.58251	0.320016	-17.4445	3.79219e-68	1.50327e-65
AC104809.2	ENSG00000233392	115.037	-3.45142	0.358339	-9.63172	5.87399e-22	6.7794e-21
AC104809.1	ENSG00000223991	21.4219	-2.98302	0.267004	-11.1722	5.57833e-29	1.0868e-27
SNED1	ENSG00000162804	10387	-2.22405	0.184884	-12.0294	2.48887e-33	6.51999e-32
AC093585.1	ENSG00000229996	212.793	-3.77415	0.231949	-16.2715	1.57218e-59	2.73229e-57
AC005237.1	ENSG00000225521	144.559	-1.66292	0.220774	-7.53225	4.98749e-14	3.27309e-13
MTERF4	ENSG00000122085	1069.55	-0.554063	0.0934789	-5.92715	3.08246e-09	1.35857e-08
PPP1R7	ENSG00000115685	682.926	-0.368108	0.0741022	-4.96757	6.77957e-07	2.38094e-06
ANO7	ENSG00000146205	48.0527	-2.01789	0.166932	-12.0881	1.22013e-33	3.27686e-32
STK25	ENSG00000115694	1460.05	-1.35975	0.0956716	-14.2126	7.64766e-46	4.80141e-44
BOK-AS1	ENSG00000234235	1.565	-2.10394	0.631493	-3.33169	0.000863209	0.00207449
BOK	ENSG00000176720	329.085	-3.01689	0.213823	-14.1093	3.33042e-45	1.9869e-43
AC133528.1	ENSG00000273113	11.4011	-0.548327	0.203543	-2.69391	0.00706189	0.0145553
THAP4	ENSG00000176946	543.67	-1.43544	0.102898	-13.9501	3.14173e-44	1.76047e-42
ATG4B	ENSG00000168397	978.581	-1.41413	0.105586	-13.3932	6.6279e-41	2.93549e-39
DTYMK	ENSG00000168393	268.274	-0.503489	0.0849034	-5.93014	3.02683e-09	1.33552e-08
ING5	ENSG00000168395	919.414	-1.64719	0.0993501	-16.5796	9.78544e-62	2.07685e-59
AC114730.3	ENSG00000235351	12.7066	-2.78452	0.234002	-11.8996	1.1898e-32	2.98015e-31
D2HGDH	ENSG00000180902	649.454	-3.06964	0.169377	-18.1232	2.09242e-73	1.52068e-70
AC114730.1	ENSG00000215692	0.593935	-1.84252	0.539958	-3.41234	0.000644074	0.00157725
AC114730.2	ENSG00000234793	1.30169	-1.58949	0.500031	-3.17877	0.001479	0.00342431
NEU4	ENSG00000204099	3.8401	-1.13172	0.403033	-2.808	0.00498496	0.0105711
AC131097.4	ENSG00000235151	20.1749	-2.24766	0.251945	-8.92123	4.61118e-19	4.3233e-18
PDCD1	ENSG00000188389	83.2755	-0.629119	0.279575	-2.25027	0.0244318	0.0450002
AC131097.2	ENSG00000216921	9.73513	-1.5643	0.268174	-5.83314	5.4393e-09	2.35173e-08
LINC01238	ENSG00000237940	73.5777	-0.46148	0.206219	-2.23782	0.025233	0.046307
LINC01238	ENSG00000261186	8.93755	-1.47981	0.260565	-5.67924	1.35293e-08	5.63568e-08
CICP10	ENSG00000224160	2.14926	-1.18976	0.31278	-3.80382	0.000142484	0.000381747
RPL23AP88	ENSG00000271153	0.736329	-1.58242	0.541822	-2.92055	0.00349418	0.00761066
CHL1-AS2	ENSG00000224318	1.28227	-3.55941	0.742885	-4.79133	1.65679e-06	5.5815e-06
RPS8P6	ENSG00000231660	0.585825	-2.24396	0.87609	-2.56133	0.0104272	0.0207826
AC090044.1	ENSG00000224239	3.98062	-0.867002	0.373292	-2.32258	0.0202017	0.037875
CNTN4	ENSG00000144619	295.176	-1.43311	0.332526	-4.30977	1.63424e-05	4.91737e-05
HINT2P1	ENSG00000230398	8.95851	-2.06326	0.450405	-4.5809	4.6297e-06	1.48979e-05
CNTN4-AS1	ENSG00000237990	4.97054	-1.08644	0.379537	-2.86254	0.0042026	0.00902793
BHLHE40	ENSG00000134107	4443.93	-0.479745	0.178327	-2.69026	0.00713967	0.0146967
CAV3	ENSG00000182533	8.61946	-1.0635	0.243789	-4.36239	1.28649e-05	3.92318e-05
LHFPL4	ENSG00000156959	21.6552	-1.69813	0.198123	-8.57108	1.02519e-17	8.74517e-17
BRPF1	ENSG00000156983	639.994	-0.511465	0.0704377	-7.26124	3.83557e-13	2.34485e-12
OGG1	ENSG00000114026	471.911	-0.884716	0.0894451	-9.89116	4.54708e-23	5.72004e-22
CAMK1	ENSG00000134072	80.6752	-1.09857	0.107175	-10.2503	1.18024e-24	1.66064e-23
TADA3	ENSG00000171148	1072.66	-0.581603	0.0778344	-7.47231	7.88e-14	5.09602e-13
ARPC4	ENSG00000241553	900.786	-0.552301	0.085673	-6.44662	1.14371e-10	5.73663e-10
TTLL3	ENSG00000214021	981.412	-0.946708	0.119759	-7.90514	2.67629e-15	1.9272e-14
RPUSD3	ENSG00000156990	354.148	-0.575126	0.0843	-6.82237	8.95524e-12	4.943e-11
CIDEC	ENSG00000187288	501.678	-2.21902	0.597921	-3.71123	0.000206256	0.000541503
IL17RE	ENSG00000163701	133.237	-1.97537	0.181688	-10.8723	1.56176e-27	2.73001e-26
IL17RC	ENSG00000163702	436.287	-1.6467	0.114461	-14.3865	6.2926e-47	4.29347e-45
CRELD1	ENSG00000163703	415.071	-0.925078	0.100025	-9.24849	2.27694e-20	2.35125e-19
PRRT3	ENSG00000163704	189.677	-2.6829	0.150927	-17.7762	1.08093e-70	5.76085e-68
PRRT3-AS1	ENSG00000230082	52.3009	-0.746781	0.164121	-4.55017	5.36019e-06	1.71017e-05
AC018809.2	ENSG00000269982	257.774	-0.569201	0.121043	-4.70246	2.5705e-06	8.50027e-06
EMC3-AS1	ENSG00000180385	168.066	-0.488053	0.126374	-3.86197	0.000112478	0.000305517
CYCSP10	ENSG00000232901	17.2434	-0.668318	0.183593	-3.64022	0.000272409	0.000703475
AC022007.1	ENSG00000206567	76.1175	-1.88051	0.181709	-10.349	4.22868e-25	6.13901e-24
CIDECP	ENSG00000186162	142.838	-0.620914	0.0792405	-7.83581	4.6584e-15	3.28547e-14
VHL	ENSG00000134086	1085	-0.238312	0.0609114	-3.91244	9.13665e-05	0.000250887
IRAK2	ENSG00000134070	311.516	-0.616046	0.165982	-3.71153	0.000206012	0.000540953
TATDN2	ENSG00000157014	461.767	-0.59053	0.0789544	-7.47939	7.46707e-14	4.83681e-13
GHRL	ENSG00000157017	117.664	-1.15878	0.156013	-7.42742	1.10733e-13	7.07528e-13
GHRLOS	ENSG00000240288	94.1484	-0.342748	0.145985	-2.34783	0.0188829	0.0356099
ATP2B2	ENSG00000157087	39.087	-0.527416	0.233046	-2.26314	0.0236272	0.0436709
SLC6A1	ENSG00000157103	108.614	-0.66616	0.254443	-2.61811	0.00884189	0.017898
CHCHD4P4	ENSG00000213964	23.22	-0.436251	0.178656	-2.44185	0.0146122	0.0282265
AC026185.1	ENSG00000235240	0.848081	-4.00108	0.741881	-5.39316	6.92312e-08	2.69322e-07
VGLL4	ENSG00000144560	1427.2	-0.896944	0.090928	-9.86434	5.94235e-23	7.41689e-22
AC022001.3	ENSG00000272483	51.5756	-0.478238	0.130703	-3.65896	0.000253243	0.00065738
SYN2	ENSG00000157152	65.7344	-0.931672	0.229679	-4.0564	4.9835e-05	0.000141652
TIMP4	ENSG00000157150	456.971	-0.832237	0.271306	-3.06752	0.0021584	0.0048665
PPARG	ENSG00000132170	762.103	-0.684888	0.207355	-3.30298	0.000956644	0.00228268
AC091492.1	ENSG00000225026	38.0952	-0.826072	0.20709	-3.98896	6.63633e-05	0.000185478
TSEN2	ENSG00000154743	482.725	-0.234461	0.0721798	-3.2483	0.00116099	0.00273194
RF00017	ENSG00000274514	5.53469	-0.510438	0.220962	-2.31008	0.0208839	0.0390411
CAND2	ENSG00000144712	202.432	-1.85623	0.221372	-8.3851	5.06824e-17	4.1183e-16
IQSEC1	ENSG00000144711	3446.12	-1.18692	0.113096	-10.4948	9.12298e-26	1.38654e-24
HDAC11	ENSG00000163517	188.455	-1.66475	0.114653	-14.52	9.05397e-48	6.59003e-46
FBLN2	ENSG00000163520	4628.87	-1.74796	0.236166	-7.40143	1.34725e-13	8.53999e-13
FGD5P1	ENSG00000275340	30.2005	-3.0592	0.217195	-14.085	4.69523e-45	2.78039e-43
TPRXL	ENSG00000180438	8.06146	-0.740324	0.251631	-2.9421	0.00325994	0.00713448
AC090004.1	ENSG00000268279	36.165	-0.376084	0.14142	-2.65934	0.00782936	0.0160044
AC093495.1	ENSG00000228242	216.505	-0.345329	0.104402	-3.30768	0.000940732	0.00224806
XPC	ENSG00000154767	1068.03	-0.142688	0.0615301	-2.31899	0.0203956	0.0382087
GRIP2	ENSG00000144596	347.102	-1.31139	0.220863	-5.93759	2.89248e-09	1.27919e-08
LINC02011	ENSG00000260902	11.89	-1.25338	0.243251	-5.15263	2.56855e-07	9.412e-07
FGD5	ENSG00000154783	4581.12	-1.77666	0.148735	-11.9451	6.88339e-33	1.74878e-31
MRPS25	ENSG00000131368	855.579	-0.303735	0.077892	-3.89943	9.64182e-05	0.000264033
RBSN	ENSG00000131381	1883.42	-0.528518	0.0527949	-10.0108	1.36673e-23	1.78774e-22
SH3BP5	ENSG00000131370	896.074	-2.35922	0.133427	-17.6817	5.79822e-70	2.89706e-67
COLQ	ENSG00000206561	195.664	-1.66215	0.143825	-11.5567	6.8243e-31	1.51895e-29
BTD	ENSG00000169814	648.197	-0.272384	0.103094	-2.6421	0.00823931	0.0167809
IMPDH1P8	ENSG00000224728	10.7081	-0.774236	0.210729	-3.67409	0.000238696	0.000621671
RFTN1	ENSG00000131378	1477.09	-0.385459	0.108468	-3.55365	0.000379923	0.000962825
AC090960.1	ENSG00000231780	4.55746	-0.831395	0.25569	-3.25158	0.00114766	0.0027023
VENTXP7	ENSG00000236380	6.24992	-2.60526	0.310079	-8.40191	4.39265e-17	3.5894e-16
NKIRAS1	ENSG00000197885	320.881	-0.202364	0.0848083	-2.38614	0.0170265	0.0324149
LINC00691	ENSG00000224074	14.9745	-0.62093	0.247598	-2.50782	0.0121479	0.0238663
THRB	ENSG00000151090	1065.63	-0.666845	0.158804	-4.19917	2.679e-05	7.85121e-05
THRB-IT1	ENSG00000224822	174.057	-1.30337	0.171206	-7.6129	2.68009e-14	1.79193e-13
THRB-AS1	ENSG00000228791	45.6776	-2.5089	0.213934	-11.7274	9.22095e-32	2.182e-30
AC114877.1	ENSG00000234165	0.728623	-1.91906	0.745171	-2.57533	0.0100144	0.0200447
MINOS1P3	ENSG00000224237	4.47653	-1.95702	0.392198	-4.98987	6.04188e-07	2.13296e-06
MESTP4	ENSG00000215004	1.62716	-1.26987	0.47836	-2.65464	0.00793929	0.0162118
OSBPL10-AS1	ENSG00000232490	75.0953	-0.456255	0.16719	-2.72896	0.00635346	0.0132184
AC097639.1	ENSG00000261572	7.03352	-0.742614	0.261167	-2.84345	0.00446283	0.00954068
KRT18P15	ENSG00000234737	29.5672	-0.491296	0.219519	-2.23806	0.0252173	0.0462817
CRTAP	ENSG00000170275	4830.83	-0.913953	0.102698	-8.89946	5.61208e-19	5.22494e-18
STAC	ENSG00000144681	103.717	-1.21972	0.180516	-6.75683	1.41042e-11	7.65037e-11
DCLK3	ENSG00000163673	40.0147	-0.980623	0.210394	-4.6609	3.14829e-06	1.03213e-05
HSPD1P6	ENSG00000230067	8.94151	-0.857794	0.281033	-3.05229	0.00227101	0.00510409
PRADC1P1	ENSG00000236165	12.5505	-1.06184	0.219841	-4.83006	1.36492e-06	4.63862e-06
AC097359.3	ENSG00000271653	3.09232	-1.49589	0.341212	-4.38405	1.16494e-05	3.56681e-05
AC097359.2	ENSG00000270194	146.51	-0.415865	0.127195	-3.26951	0.00107734	0.00254799
ITGA9-AS1	ENSG00000235257	208.463	-0.545657	0.138039	-3.95291	7.72071e-05	0.000214015
CTDSPL	ENSG00000144677	885.023	-0.434312	0.111319	-3.90151	9.55931e-05	0.000261878
MIR26A1	ENSG00000199075	1.76744	-2.46346	0.35988	-6.84521	7.63626e-12	4.23495e-11
VILL	ENSG00000136059	353.405	-1.13474	0.121326	-9.35285	8.53155e-21	9.04963e-20
PLCD1	ENSG00000187091	702.448	-1.74075	0.12399	-14.0395	8.93808e-45	5.17783e-43
DLEC1	ENSG00000008226	182.28	-1.20369	0.137206	-8.77284	1.74214e-18	1.57015e-17
ACAA1	ENSG00000060971	619.643	-0.949677	0.0820494	-11.5745	5.55188e-31	1.2444e-29
SLC22A13	ENSG00000172940	11.911	-0.732359	0.205919	-3.55653	0.000375784	0.00095289
SLC22A14	ENSG00000144671	6.2631	-0.702611	0.249983	-2.81064	0.00494435	0.0104897
DLEC1P1	ENSG00000230123	0.438336	-1.68689	0.638712	-2.64108	0.0082642	0.0168259
XYLB	ENSG00000093217	260.061	-0.502302	0.0917633	-5.47389	4.40271e-08	1.74342e-07
ACVR2B-AS1	ENSG00000229589	73.699	-2.54665	0.173008	-14.7198	4.81039e-49	3.92407e-47
ACVR2B	ENSG00000114739	707.741	-0.798355	0.108533	-7.35589	1.89655e-13	1.18667e-12
DDTP1	ENSG00000230683	17.827	-0.661065	0.149357	-4.42609	9.59583e-06	2.9674e-05
RPL18AP7	ENSG00000232439	19.0901	-0.806034	0.13978	-5.76644	8.09629e-09	3.44554e-08
GORASP1	ENSG00000114745	907.907	-0.639853	0.0654383	-9.77796	1.40005e-22	1.70141e-21
AC092053.2	ENSG00000283849	5.90356	-2.86644	0.369796	-7.75141	9.08787e-15	6.27568e-14
MOBP	ENSG00000168314	13.3588	-1.55288	0.352539	-4.40483	1.05868e-05	3.25912e-05
MYRIP	ENSG00000170011	349.302	-0.430486	0.146869	-2.93109	0.00337773	0.0073731
RN7SL411P	ENSG00000265327	25.2879	-0.703547	0.178003	-3.95244	7.73584e-05	0.000214397
ENTPD3-AS1	ENSG00000223797	132.486	-0.471451	0.0905679	-5.2055	1.93476e-07	7.18732e-07
PGAM1P3	ENSG00000230274	5.89631	-0.658959	0.256039	-2.57367	0.0100626	0.0201277
ZNF621	ENSG00000172888	1528.94	-0.341984	0.0539213	-6.34228	2.26387e-10	1.10636e-09
RF00602	ENSG00000252409	3.75743	-0.572474	0.249545	-2.29407	0.0217863	0.0405699
TRAK1	ENSG00000182606	2984.76	-0.907708	0.087735	-10.346	4.36242e-25	6.32742e-24
VIPR1	ENSG00000114812	239.198	-1.63018	0.251584	-6.47965	9.19343e-11	4.64964e-10
VIPR1-AS1	ENSG00000232354	70.0618	-1.51864	0.26808	-5.66486	1.47146e-08	6.10869e-08
ZBTB47	ENSG00000114853	1284.93	-3.03692	0.150911	-20.1239	4.55789e-90	1.45749e-86
CCDC13	ENSG00000244607	40.2638	-0.515262	0.150554	-3.42244	0.000620627	0.00152349
HHATL-AS1	ENSG00000230970	2.44626	-2.04675	0.40563	-5.04585	4.51521e-07	1.61552e-06
ACKR2	ENSG00000144648	72.2045	-0.641506	0.251096	-2.55482	0.0106241	0.0211407
AC092042.3	ENSG00000273291	12.5664	-0.726711	0.2385	-3.04701	0.00231132	0.00518908
CYP8B1	ENSG00000180432	22.937	-0.832435	0.291786	-2.8529	0.0043322	0.00927961
ZNF662	ENSG00000182983	507.207	-0.278123	0.125162	-2.22211	0.0262762	0.0480212
KRBOX1-AS1	ENSG00000206552	5.55104	-0.823657	0.27961	-2.94574	0.00322184	0.00705754
FAM198A	ENSG00000144649	179.73	-0.755032	0.183569	-4.11306	3.9045e-05	0.000112273
POMGNT2	ENSG00000144647	204.87	-0.527751	0.095174	-5.54512	2.93752e-08	1.18225e-07
ZNF445	ENSG00000185219	2003.87	-0.677762	0.0598392	-11.3264	9.71205e-30	1.99421e-28
MPRIPP1	ENSG00000214820	13.5565	-1.72714	0.175718	-9.829	8.44517e-23	1.04241e-21
ZNF501	ENSG00000186446	283.485	-0.218718	0.086636	-2.52456	0.0115842	0.0228567
TMEM42	ENSG00000169964	213.681	-0.314245	0.0701387	-4.48034	7.45239e-06	2.33726e-05
ZDHHC3	ENSG00000163812	1614.33	-0.152278	0.045477	-3.34846	0.000812632	0.0019605
EXOSC7	ENSG00000075914	580.515	-0.359814	0.0580417	-6.19924	5.6738e-10	2.68286e-09
RNU5B-3P	ENSG00000252410	22.4107	-0.535179	0.224911	-2.37952	0.0173354	0.032952
LIMD1	ENSG00000144791	2738.82	-1.41217	0.104159	-13.5578	7.12437e-42	3.35027e-40
AC099782.1	ENSG00000236930	2.36562	-0.949026	0.376634	-2.51976	0.0117436	0.0231502
FYCO1	ENSG00000163820	2767.7	-1.53007	0.120164	-12.7331	3.86958e-37	1.32957e-35
RTP3	ENSG00000163825	42.7026	-1.66479	0.294794	-5.64731	1.62975e-08	6.73438e-08
LRRC2	ENSG00000163827	1140.91	-0.687992	0.240734	-2.85789	0.00426462	0.00914914
LRRC2-AS1	ENSG00000268324	108.17	-0.684644	0.248805	-2.75172	0.00592825	0.0124053
ALS2CL	ENSG00000178038	781.889	-1.92027	0.165151	-11.6274	2.99098e-31	6.83819e-30
TMIE	ENSG00000181585	12.3078	-2.0745	0.195718	-10.5995	2.99712e-26	4.72738e-25
PRSS42	ENSG00000178055	9.41141	-0.834257	0.280374	-2.97552	0.00292494	0.00645403
PTH1R	ENSG00000160801	90.8636	-1.06838	0.224898	-4.7505	2.02915e-06	6.77833e-06
CCDC12	ENSG00000160799	434.001	-1.08028	0.0935399	-11.5488	7.48148e-31	1.66137e-29
NBEAL2	ENSG00000160796	1478.35	-0.567599	0.190725	-2.97601	0.00292026	0.00644459
NRADDP	ENSG00000236409	21.6963	-0.433558	0.164674	-2.63283	0.00846774	0.0172096
AC099778.1	ENSG00000260236	61.4376	-1.63068	0.132509	-12.3061	8.39611e-35	2.45716e-33
PTPN23	ENSG00000076201	1026.72	-1.76769	0.123285	-14.3382	1.26306e-46	8.44967e-45
SCAP	ENSG00000114650	1270.86	-1.26737	0.0963552	-13.1531	1.63373e-39	6.60182e-38
CSPG5	ENSG00000114646	9.80686	-1.33093	0.285052	-4.66906	3.02578e-06	9.93799e-06
SMARCC1	ENSG00000173473	2104.2	-0.324962	0.0665156	-4.8855	1.03168e-06	3.55117e-06
AC130472.1	ENSG00000235695	7.05831	-1.34846	0.223034	-6.04599	1.48494e-09	6.75453e-09
DHX30	ENSG00000132153	1206.92	-0.792884	0.0691818	-11.4609	2.07382e-30	4.45268e-29
RF02271	ENSG00000274420	2.0946	-1.3934	0.30964	-4.50009	6.79256e-06	2.14082e-05
MAP4	ENSG00000047849	10042.8	-1.32538	0.115372	-11.4879	1.51841e-30	3.2911e-29
PLXNB1	ENSG00000164050	487.091	-1.65821	0.210704	-7.86984	3.55086e-15	2.53076e-14
CCDC51	ENSG00000164051	139.854	-0.622922	0.0818775	-7.60798	2.78416e-14	1.86022e-13
AC134772.1	ENSG00000244380	5.55094	-1.31008	0.256149	-5.11452	3.14548e-07	1.14369e-06
ATRIP	ENSG00000164053	274.936	-0.347242	0.0711097	-4.88319	1.04385e-06	3.59179e-06
SHISA5	ENSG00000164054	2126.82	-0.846144	0.101871	-8.30604	9.89489e-17	7.86965e-16
COL7A1	ENSG00000114270	421.882	-3.28869	0.266225	-12.353	4.6902e-35	1.39128e-33
TMEM89	ENSG00000183396	1.14143	-1.07004	0.462629	-2.31295	0.0207254	0.0387705
SLC26A6	ENSG00000225697	341.855	-0.529122	0.126945	-4.16812	3.07118e-05	8.93613e-05
CELSR3	ENSG00000008300	76.9511	-0.799303	0.166389	-4.80383	1.55656e-06	5.25898e-06
CELSR3-AS1	ENSG00000228350	4.21194	-1.14745	0.253069	-4.53413	5.78424e-06	1.83764e-05
AC141002.1	ENSG00000271973	9.69958	-0.913797	0.201559	-4.53365	5.79724e-06	1.84104e-05
NCKIPSD	ENSG00000213672	345.445	-1.19628	0.0967221	-12.3682	3.88421e-35	1.15864e-33
PRKAR2A-AS1	ENSG00000224424	42.6122	-0.7841	0.12445	-6.30054	2.96601e-10	1.43357e-09
AC137630.1	ENSG00000223343	5.25366	-1.41497	0.199707	-7.08521	1.3883e-12	8.15467e-12
P4HTM	ENSG00000178467	632.263	-0.660092	0.0833978	-7.91497	2.47306e-15	1.78568e-14
AC137630.5	ENSG00000285416	26.7182	-1.43055	0.158806	-9.00819	2.09481e-19	2.01443e-18
WDR6	ENSG00000178252	1439.69	-1.35325	0.107906	-12.5411	4.44953e-36	1.42189e-34
DALRD3	ENSG00000178149	239.403	-0.767297	0.0893556	-8.587	8.92682e-18	7.64068e-17
MIR425	ENSG00000199032	4.23984	-2.65644	0.326572	-8.13432	4.14245e-16	3.16044e-15
NDUFAF3	ENSG00000178057	440.882	-0.497278	0.0822314	-6.0473	1.47289e-09	6.70229e-09
MIR191	ENSG00000207605	1.23852	-1.80406	0.469642	-3.84134	0.000122365	0.000330742
QRICH1	ENSG00000198218	1744.67	-0.166635	0.0399261	-4.17359	2.9984e-05	8.73391e-05
QARS	ENSG00000172053	2202.91	-0.224957	0.0581915	-3.8658	0.000110725	0.000301095
USP19	ENSG00000172046	1371.77	-1.17279	0.0801896	-14.6252	1.94056e-48	1.5013e-46
LAMB2	ENSG00000172037	8203.67	-1.5655	0.14233	-10.9991	3.86048e-28	7.01408e-27
AC135506.1	ENSG00000270441	49.3142	-0.723852	0.135439	-5.3445	9.06646e-08	3.48882e-07
CCDC71	ENSG00000177352	270.207	-0.648637	0.0745112	-8.70523	3.16944e-18	2.80541e-17
KLHDC8B	ENSG00000185909	311.643	-0.746434	0.117269	-6.36514	1.95113e-10	9.58794e-10
C3orf84	ENSG00000236980	6.49553	-1.25984	0.229723	-5.48414	4.15476e-08	1.64932e-07
CCDC36	ENSG00000173421	161.044	-0.572736	0.15298	-3.74385	0.000181223	0.000479323
AC121247.2	ENSG00000270538	2.64365	-0.717315	0.297238	-2.41327	0.0158102	0.0303014
AC121247.1	ENSG00000225399	35.2016	-1.11074	0.16642	-6.67434	2.48353e-11	1.3217e-10
C3orf62	ENSG00000188315	351.36	-0.490805	0.0819597	-5.98837	2.11954e-09	9.49617e-09
RHOA-IT1	ENSG00000235908	48.517	-1.38731	0.136124	-10.1915	2.16324e-24	2.99544e-23
TCTA	ENSG00000145022	493.88	-0.450195	0.0706385	-6.37322	1.85094e-10	9.11055e-10
AMT	ENSG00000145020	63.5462	-0.886109	0.144128	-6.14807	7.84318e-10	3.66137e-09
AC104452.1	ENSG00000283189	14.7601	-1.04706	0.172574	-6.06731	1.3007e-09	5.94694e-09
DAG1	ENSG00000173402	1711.8	-0.979138	0.11306	-8.66033	4.70404e-18	4.10991e-17
BSN	ENSG00000164061	132.363	-1.82718	0.170549	-10.7135	8.79519e-27	1.45472e-25
APEH	ENSG00000164062	1015.86	-0.583511	0.0792149	-7.36618	1.75589e-13	1.1024e-12
MST1	ENSG00000173531	123.29	-0.842727	0.126568	-6.65829	2.77026e-11	1.46843e-10
RNF123	ENSG00000164068	768.06	-1.36859	0.126054	-10.8571	1.84429e-27	3.21451e-26
AMIGO3	ENSG00000176020	0.589001	-1.80273	0.566351	-3.18306	0.00145728	0.00337827
GMPPB	ENSG00000173540	512.288	-0.525457	0.127235	-4.1298	3.63082e-05	0.00010485
IP6K1	ENSG00000176095	1148.77	-0.546267	0.0613081	-8.91019	5.09446e-19	4.75781e-18
CDHR4	ENSG00000187492	107.545	-1.02077	0.226864	-4.4995	6.81125e-06	2.14643e-05
FAM212A	ENSG00000185614	74.2048	-1.36838	0.153901	-8.89128	6.04109e-19	5.61455e-18
UBA7	ENSG00000182179	1748.22	-0.703929	0.116972	-6.01795	1.76645e-09	7.96555e-09
TRAIP	ENSG00000183763	62.9034	-0.388437	0.108012	-3.59624	0.000322855	0.000825483
[truncated: 10,901 more rows]
