# Supplementary material for: The Landscape of Novel Expressed Chimeric RNAs in Rheumatoid Arthritis
Source: Cells. 2022 Mar 24;11(7):1092. doi: 10.3390/cells11071092 (PMC8998144; doi:10.3390/cells11071092)
Supplement: Supplementary file 1 [file cells-11-01092-s001.zip › Table_S5.xlsx]

## Sheet: OA_Vs_HT_up_regulated
gene_name	gene_id	baseMean	log2FoldChange	lfcSE	stat	pvalue	padj
RN7SKP91	ENSG00000222784	12.2527	3.05425	0.543481	5.6198	1.91181e-08	1.29965e-05
AL034379.1	ENSG00000237749	7.0796	3.07088	0.524201	5.85821	4.67881e-09	4.78741e-06
AL035409.1	ENSG00000230498	1.41794	2.14591	0.647301	3.31516	0.000915903	0.0198879
AC113935.1	ENSG00000226084	16.5397	2.02581	0.421473	4.80651	1.53588e-06	0.000239238
AL357632.1	ENSG00000235089	1.67382	2.07637	0.65179	3.18564	0.00144433	0.026813
EEF1A1P11	ENSG00000228502	121.347	2.34119	0.293036	7.98942	1.3557e-15	4.99073e-11
AL109741.2	ENSG00000228399	7.11512	2.55737	0.628044	4.07195	4.66203e-05	0.00277259
FTLP17	ENSG00000228347	1.48966	2.46374	0.608229	4.05067	5.10703e-05	0.00296071
AL512844.1	ENSG00000232952	2.90524	2.71387	0.652578	4.15869	3.20084e-05	0.00209838
AC114491.1	ENSG00000224550	2.19634	3.06674	0.697507	4.39671	1.09905e-05	0.000977281
CHI3L2	ENSG00000064886	1109.07	2.21051	0.414025	5.33906	9.3429e-08	3.8504e-05
CHIAP3	ENSG00000234020	6.41067	2.11596	0.569417	3.71601	0.000202392	0.00751075
TMIGD3	ENSG00000121933	98.3192	2.36459	0.478221	4.94456	7.63156e-07	0.000147863
AMPD1	ENSG00000116748	1.87875	2.35515	0.763657	3.08404	0.00204213	0.0330739
PPIAL4A	ENSG00000263353	1.033	3.30077	0.942749	3.50122	0.000463138	0.0127999
RNVU1-15	ENSG00000207205	8.2757	2.02358	0.47596	4.25157	2.12274e-05	0.00156289
RF00019	ENSG00000252744	6.11425	2.3008	0.576505	3.99096	6.58075e-05	0.0034466
FCGR1A	ENSG00000150337	111.766	2.53274	0.485573	5.21597	1.82855e-07	5.75338e-05
AC243772.2	ENSG00000233030	7.69794	2.16373	0.563702	3.83843	0.000123821	0.00526964
S100A9	ENSG00000163220	384.56	2.73472	0.447148	6.11591	9.60047e-10	1.30897e-06
S100A8	ENSG00000143546	470.302	3.33929	0.566589	5.89367	3.77719e-09	4.21362e-06
OR6P1	ENSG00000186440	1.98918	3.02775	0.819615	3.69411	0.000220655	0.00795013
ITLN1	ENSG00000179914	61.8689	3.48221	0.68017	5.11962	3.06149e-07	7.7726e-05
FCGR3A	ENSG00000203747	3304.45	2.23792	0.434144	5.15478	2.53925e-07	6.9461e-05
SELE	ENSG00000007908	61.8356	2.13067	0.450404	4.73056	2.239e-06	0.000316556
EEF1A1P14	ENSG00000233057	18.2315	2.43755	0.4226	5.76798	8.02258e-09	6.86826e-06
CHI3L1	ENSG00000133048	1070.36	3.18522	0.468271	6.80208	1.03118e-11	3.79608e-08
AL513315.1	ENSG00000284486	1.98042	2.42772	0.644823	3.76494	0.000166588	0.00647885
AL590132.1	ENSG00000284299	1.83037	2.41475	0.694169	3.47862	0.000503997	0.0134544
AC092017.2	ENSG00000234004	5.66477	2.91296	0.525767	5.54041	3.0177e-08	1.67303e-05
RPL35P1	ENSG00000237991	5.2151	2.63368	0.608729	4.32653	1.51479e-05	0.00122289
AL603825.1	ENSG00000230199	8.12257	2.21768	0.393967	5.6291	1.81155e-08	1.29358e-05
RN7SKP55	ENSG00000201758	1.29784	2.42903	0.828265	2.93267	0.0033606	0.0449378
RN7SL18P	ENSG00000241625	9.6559	2.1565	0.458902	4.69925	2.61112e-06	0.000354699
RPS20P10	ENSG00000233971	0.93341	2.65997	0.786919	3.38023	0.00072424	0.0169494
AC108868.2	ENSG00000232001	1.59437	2.10369	0.513458	4.0971	4.18363e-05	0.00257976
AC108868.1	ENSG00000231505	1.9491	2.05962	0.563374	3.65588	0.000256306	0.00874619
RPL22P12	ENSG00000216867	2.12999	2.14415	0.539628	3.97339	7.0858e-05	0.00361458
TNFAIP6	ENSG00000123610	634.707	2.77555	0.456869	6.07516	1.23865e-09	1.62852e-06
RN7SL124P	ENSG00000242113	7.17393	2.1094	0.625726	3.37113	0.000748609	0.0173106
AC009299.1	ENSG00000225813	2.39981	3.31157	0.965707	3.42917	0.000605441	0.015021
RPL10P6	ENSG00000230076	3.21675	2.34354	0.586962	3.99266	6.53357e-05	0.003436
CXCR1	ENSG00000163464	3.28608	2.26484	0.573445	3.94954	7.83019e-05	0.0038485
AC019211.1	ENSG00000239498	8.95702	2.83485	0.726923	3.8998	9.62737e-05	0.00439205
AC093083.1	ENSG00000235337	3.88628	2.42039	0.665277	3.63818	0.000274577	0.00915579
SCG2	ENSG00000171951	237.137	2.26404	0.554549	4.08267	4.45222e-05	0.00268688
AC112721.2	ENSG00000222032	4.35002	2.2446	0.721066	3.11289	0.00185266	0.0311994
AC099560.2	ENSG00000234287	12.3957	2.43385	0.520395	4.67693	2.91196e-06	0.000386996
RPS24P8	ENSG00000224094	2.82755	2.04262	0.524866	3.89171	9.95399e-05	0.00450167
NDUFB1P1	ENSG00000231884	0.989579	2.10092	0.672614	3.12352	0.00178705	0.0304348
FTH1P23	ENSG00000242960	13.8981	2.31451	0.331953	6.9724	3.11572e-12	1.63855e-08
IGSF11-AS1	ENSG00000239877	1.63018	3.36562	1.16573	2.88714	0.00388763	0.0490962
COL6A5	ENSG00000172752	12.3696	2.69369	0.862866	3.1218	0.00179749	0.0305218
AC068631.3	ENSG00000283390	1.35627	2.26209	0.657491	3.44049	0.000580652	0.0146108
RNU6-42P	ENSG00000206892	8.86522	2.14926	0.50294	4.27339	1.92526e-05	0.00145833
AC098583.1	ENSG00000244538	0.909777	2.45298	0.833495	2.943	0.00325046	0.0441058
MT2P1	ENSG00000162840	1.65642	2.37017	0.735303	3.22339	0.00126682	0.0246308
CSN1S1	ENSG00000126545	226.464	4.58508	0.76618	5.98434	2.17264e-09	2.66605e-06
AMTN	ENSG00000187689	66.1165	5.29946	0.951763	5.56805	2.57606e-08	1.48176e-05
CXCL8	ENSG00000169429	17.189	3.88456	0.630409	6.16196	7.18493e-10	1.0173e-06
CXCL6	ENSG00000124875	12.2641	3.60012	0.711202	5.06202	4.14836e-07	9.60463e-05
CXCL1	ENSG00000163739	84.4107	2.06576	0.444857	4.64366	3.42295e-06	0.000443694
EREG	ENSG00000124882	146.417	2.30579	0.513133	4.49356	7.00435e-06	0.000710334
AREG	ENSG00000109321	2.87621	2.41396	0.824487	2.92783	0.00341338	0.0454464
LINC01094	ENSG00000251442	232.536	2.16598	0.365122	5.9322	2.98902e-09	3.43859e-06
RN7SKP48	ENSG00000201901	4.14102	2.16887	0.532508	4.07293	4.64253e-05	0.00276546
AC093895.1	ENSG00000249001	3.00561	2.08871	0.646577	3.2304	0.00123616	0.0243091
SPP1	ENSG00000118785	267.459	2.15913	0.483779	4.46306	8.07989e-06	0.000788979
EEF1A1P9	ENSG00000249264	95.6357	2.85201	0.383587	7.4351	1.04488e-13	1.92326e-09
AC104619.3	ENSG00000250144	37.6742	2.52973	0.374315	6.75829	1.39626e-11	4.39499e-08
NACA3P	ENSG00000121089	6.59141	2.45845	0.48707	5.04743	4.47787e-07	0.000101397
AC106872.7	ENSG00000249617	2.80458	3.10924	0.531183	5.85343	4.8155e-09	4.79116e-06
MIR4637	ENSG00000264792	17.4876	2.69333	0.596134	4.51799	6.24292e-06	0.000660405
RPL36AP21	ENSG00000240785	2.48013	2.58288	0.659065	3.91901	8.89126e-05	0.0041643
AC010343.1	ENSG00000240376	12.7533	2.03892	0.362307	5.62761	1.82724e-08	1.29358e-05
AC117529.2	ENSG00000250422	1.26339	3.13846	0.96215	3.26192	0.00110661	0.0225444
RPL17P22	ENSG00000243592	1.58721	3.25784	0.759759	4.28799	1.80301e-05	0.00139149
CD180	ENSG00000134061	252.056	2.05701	0.368405	5.58357	2.35628e-08	1.43954e-05
RPS27P14	ENSG00000244717	5.13464	3.03299	0.647801	4.68198	2.84116e-06	0.000378955
RPL7P23	ENSG00000244363	21.1437	2.27577	0.36649	6.20964	5.31064e-10	8.50002e-07
AC026782.2	ENSG00000248870	2.07041	2.0022	0.623409	3.21169	0.00131957	0.0252744
RN7SKP62	ENSG00000207269	4.33644	2.39638	0.539037	4.44567	8.76183e-06	0.000825438
BCLAF1P1	ENSG00000248966	2.43104	2.13001	0.614882	3.46409	0.00053203	0.0138708
AC010468.1	ENSG00000214784	3.02378	2.19632	0.546543	4.01858	5.85507e-05	0.00321705
SNORA74A	ENSG00000200959	617.401	3.36095	0.475739	7.0647	1.60968e-12	1.18514e-08
VTRNA1-1	ENSG00000199990	1.62487	3.25359	0.708213	4.59408	4.34653e-06	0.000524619
TIMD4	ENSG00000145850	994.127	2.29204	0.44537	5.14636	2.65585e-07	7.04543e-05
AC112191.2	ENSG00000254373	1.84661	2.0264	0.584849	3.46483	0.000530566	0.0138674
AC026403.1	ENSG00000229119	5.64581	2.29676	0.465385	4.93517	8.00802e-07	0.000150408
LINC01411	ENSG00000249306	22.7431	2.50492	0.740116	3.38449	0.000713103	0.0167693
SUMO2P6	ENSG00000249031	1.35745	2.18169	0.678632	3.21484	0.00130518	0.0251296
LY86	ENSG00000112799	152.924	2.27949	0.411106	5.54478	2.9432e-08	1.66689e-05
HIST1H3J	ENSG00000197153	18.6602	2.40164	0.574615	4.17957	2.92063e-05	0.00197279
LINC01623	ENSG00000225595	0.958077	2.20555	0.5837	3.77856	0.000157737	0.00624562
RANP1	ENSG00000236603	1.92514	2.40263	0.62722	3.83061	0.000127828	0.00540872
RN7SKP186	ENSG00000202241	2.25425	2.96509	0.599261	4.94791	7.50149e-07	0.000147677
HLA-DQA2	ENSG00000237541	365.003	2.33389	0.545419	4.27908	1.87665e-05	0.00143727
AL033519.2	ENSG00000219023	14.4336	2.56418	0.611637	4.19232	2.76116e-05	0.00187886
SLC22A16	ENSG00000004809	8.03496	3.30238	0.674982	4.89254	9.95405e-07	0.000177023
SLC16A10	ENSG00000112394	303.96	2.03641	0.495072	4.11337	3.89928e-05	0.00244286
RNU6-960P	ENSG00000200926	3.5396	2.29325	0.736908	3.11199	0.00185833	0.0312377
AL360227.1	ENSG00000231046	1.05961	2.7529	0.62729	4.38856	1.14102e-05	0.000997731
PKIB	ENSG00000135549	69.875	2.49048	0.490331	5.07919	3.79057e-07	9.06119e-05
ZC2HC1B	ENSG00000118491	3.47008	2.00718	0.545259	3.68115	0.000232185	0.00818719
LINC00473	ENSG00000223414	58.629	2.2443	0.512179	4.38186	1.17668e-05	0.00101685
AC005019.1	ENSG00000213875	3.59039	3.16901	0.629506	5.03413	4.80031e-07	0.000105672
TWISTNB	ENSG00000105849	921.924	2.08909	0.302591	6.904	5.05584e-12	2.06801e-08
RPL23P8	ENSG00000219451	21.8619	2.7929	0.617912	4.51991	6.1867e-06	0.00065996
AC006971.1	ENSG00000218586	2.95576	2.15472	0.58626	3.67536	0.00023751	0.00835893
SUMO2P3	ENSG00000224971	1.2582	2.08556	0.711512	2.93117	0.00337688	0.0451064
AC073136.1	ENSG00000223559	2.87371	2.04116	0.564866	3.61352	0.000302065	0.00973029
AC004808.1	ENSG00000280958	13.2939	2.06969	0.629263	3.28906	0.00100522	0.021158
SEMA3A	ENSG00000075213	2431.09	2.25376	0.442629	5.09177	3.54735e-07	8.59136e-05
HSPA8P16	ENSG00000224059	2.79742	2.13595	0.590734	3.61575	0.000299478	0.00968776
TAC1	ENSG00000006128	11.8554	3.61736	0.617497	5.85811	4.68168e-09	4.78741e-06
RPSAP61	ENSG00000214016	1.3901	2.09805	0.629644	3.33212	0.000861857	0.01909
AL606490.2	ENSG00000226971	1.40733	2.5489	0.707895	3.60068	0.000317391	0.0100986
VSIG4	ENSG00000155659	3694.27	2.00728	0.353721	5.67477	1.38878e-08	1.08777e-05
EEF1A1P29	ENSG00000215093	2.76597	2.40095	0.53171	4.51553	6.31599e-06	0.000666219
RN7SL712P	ENSG00000266828	1.13797	2.41378	0.810871	2.97677	0.00291298	0.0414547
RNU6-3P	ENSG00000207041	27.1801	2.10867	0.409204	5.1531	2.56209e-07	6.9461e-05
FTH1P8	ENSG00000219507	23.5497	2.15356	0.379984	5.66751	1.4489e-08	1.10648e-05
MSR1	ENSG00000038945	3550.01	2.20855	0.370748	5.95701	2.56893e-09	3.05065e-06
PBK	ENSG00000168078	30.1222	2.01814	0.434041	4.64965	3.32493e-06	0.000434045
RPL10AP2	ENSG00000188873	7.19267	2.2216	0.475617	4.67099	2.99759e-06	0.000396943
ST18	ENSG00000147488	56.5885	2.08065	0.377686	5.50893	3.61013e-08	1.89857e-05
RNU6-13P	ENSG00000206975	1.25083	2.33666	0.682762	3.42236	0.000620797	0.0152795
PI15	ENSG00000137558	187.357	3.27955	0.575283	5.70075	1.19278e-08	9.75777e-06
NACAP1	ENSG00000228224	3.02271	3.42244	0.691972	4.94593	7.57815e-07	0.000147677
AP003471.1	ENSG00000179577	3.08636	2.14208	0.63225	3.38804	0.000703951	0.0166527
RNU7-181P	ENSG00000253043	2.69293	2.08962	0.649981	3.21489	0.00130496	0.0251296
CARM1P1	ENSG00000227835	1.43854	3.0341	1.02685	2.95476	0.00312917	0.0432572
SELENOTP1	ENSG00000233846	2.09407	2.07397	0.588056	3.52683	0.000420573	0.0120769
RPS26P3	ENSG00000212829	3.14808	3.16219	0.637784	4.95809	7.11897e-07	0.000144173
IFNWP19	ENSG00000238271	3.17309	2.85603	0.802595	3.55849	0.000372993	0.0111725
MIR31HG	ENSG00000171889	15.6846	2.00296	0.580789	3.44868	0.000563337	0.0143516
IFNE	ENSG00000184995	8.64285	2.2521	0.756869	2.97554	0.00292469	0.0415381
MIR31	ENSG00000199177	1.44741	3.25969	1.09113	2.98744	0.0028132	0.0406605
FGF7P6	ENSG00000227449	21.1419	2.03338	0.5156	3.94371	8.02292e-05	0.00390672
RPS10P3	ENSG00000217716	12.6928	2.17453	0.482605	4.50583	6.61142e-06	0.000687532
RPSAP49	ENSG00000226327	0.959897	2.19073	0.690804	3.17128	0.00151769	0.0277412
TMSB4XP4	ENSG00000223551	78.347	2.59802	0.401507	6.47067	9.75725e-11	2.1129e-07
HBB	ENSG00000244734	506.923	2.29413	0.481727	4.7623	1.91402e-06	0.000281844
NPM1P35	ENSG00000255213	1.10566	2.17247	0.719516	3.01934	0.00253323	0.0382196
MMP10	ENSG00000166670	4.13491	4.54493	0.806006	5.63883	1.71212e-08	1.26057e-05
MMP1	ENSG00000196611	1444.75	3.78598	0.722476	5.24028	1.60332e-07	5.5682e-05
MMP3	ENSG00000149968	10125.4	4.14697	0.672842	6.16336	7.12168e-10	1.0173e-06
MMP13	ENSG00000137745	48.0441	2.89414	0.522764	5.53624	3.09038e-08	1.67303e-05
RNA5SP304	ENSG00000223131	1.49845	2.28314	0.645095	3.53923	0.000401291	0.011726
FRMPD2	ENSG00000170324	2.25079	2.931	0.931221	3.14748	0.00164686	0.0290856
THAP12P3	ENSG00000227972	0.966416	2.42102	0.664243	3.64477	0.000267627	0.0090221
AC074327.1	ENSG00000228651	1.30322	2.91509	0.693084	4.20597	2.59968e-05	0.00179217
SNRPEP8	ENSG00000231399	1.85463	3.08807	0.767878	4.02156	5.78147e-05	0.00319569
LINC00844	ENSG00000237949	1.58015	2.94248	0.916944	3.20901	0.00133192	0.0254315
RPL12P8	ENSG00000219932	4.99618	2.44159	0.454175	5.37589	7.62055e-08	3.29596e-05
SRGN	ENSG00000122862	917.991	2.20303	0.339021	6.49823	8.1271e-11	1.99455e-07
RPS3AP5	ENSG00000178429	10.1821	2.5101	0.476724	5.26533	1.39941e-07	5.08074e-05
LIPN	ENSG00000204020	11.2241	2.76991	0.717144	3.86242	0.000112269	0.00492604
RPS3AP36	ENSG00000214362	0.991651	2.13578	0.707694	3.01794	0.00254497	0.0382712
AC026369.3	ENSG00000256948	13.7212	2.3027	0.629611	3.65734	0.000254847	0.00871903
HSPA8P5	ENSG00000256356	8.72809	2.21409	0.446826	4.95514	7.2279e-07	0.000144609
AC018653.2	ENSG00000256480	1.6756	2.24185	0.775378	2.8913	0.00383653	0.0488024
AC092865.1	ENSG00000243830	4.1936	3.16498	0.766628	4.12845	3.65221e-05	0.00232209
CLEC12A	ENSG00000172322	192.786	2.06995	0.544789	3.79955	0.000144961	0.00589011
OLR1	ENSG00000173391	632.088	2.64175	0.606437	4.35619	1.32346e-05	0.00109978
RPL7P6	ENSG00000227525	5.53561	3.26412	0.65168	5.00878	5.47774e-07	0.000116562
HIGD1AP1	ENSG00000258016	1.72639	2.35532	0.747174	3.1523	0.00161987	0.0288637
EIF4A1P4	ENSG00000257790	2.72313	2.05103	0.507869	4.0385	5.37952e-05	0.00304671
GPR84	ENSG00000139572	8.27783	2.14181	0.484078	4.42452	9.66575e-06	0.000894033
LYZ	ENSG00000090382	3705.97	2.11532	0.404355	5.23135	1.68274e-07	5.63453e-05
EPYC	ENSG00000083782	31.7461	2.72934	0.72241	3.7781	0.000158031	0.00624562
KERA	ENSG00000139330	12.7666	2.02762	0.566346	3.58019	0.000343345	0.010649
EEF1A1P33	ENSG00000258846	1.96764	2.48115	0.615518	4.031	5.55411e-05	0.00311208
RNU6-36P	ENSG00000206899	16.4445	2.27002	0.538778	4.21328	2.51691e-05	0.00174821
SNORA53	ENSG00000212443	3786.71	2.15615	0.342496	6.2954	3.066e-10	5.64344e-07
RF00284	ENSG00000200897	2.70376	2.1655	0.617156	3.50884	0.000450066	0.0125517
CLIC1P1	ENSG00000231313	1.52463	2.12962	0.610813	3.48654	0.000489315	0.0132394
GJB2	ENSG00000165474	381.409	2.7554	0.561816	4.90445	9.36917e-07	0.000168247
GJB6	ENSG00000121742	150.665	2.58248	0.738292	3.49791	0.000468926	0.0128921
ATP5F1EP2	ENSG00000180389	4.2519	3.17107	0.590042	5.37432	7.68741e-08	3.29596e-05
EIF4A1P7	ENSG00000235472	1.27689	2.65247	0.607429	4.36672	1.26125e-05	0.00106982
ZDHHC20P4	ENSG00000232380	3.81242	2.13027	0.578228	3.68414	0.000229479	0.00813416
RN7SKP9	ENSG00000201793	441.059	2.49423	0.352728	7.07125	1.5354e-12	1.18514e-08
MIR1267	ENSG00000221650	2.86498	2.09489	0.503732	4.15873	3.2002e-05	0.00209838
RNASE2	ENSG00000169385	46.9835	3.93172	0.599228	6.56131	5.33362e-11	1.40247e-07
EIF3LP1	ENSG00000258501	1.22717	2.7023	0.879627	3.0721	0.0021256	0.0339626
RN7SKP255	ENSG00000200312	3260.54	2.6481	0.398036	6.65291	2.87346e-11	8.13696e-08
SNORD114-1	ENSG00000199575	19.2537	2.02337	0.542528	3.72952	0.000191847	0.00720661
SNORD114-4	ENSG00000200832	8.70466	2.25777	0.611786	3.69045	0.000223858	0.00800069
AL355032.1	ENSG00000241494	5.49538	2.42787	0.508165	4.77771	1.773e-06	0.000267498
IGHA1	ENSG00000211895	169.369	2.58924	0.676314	3.82847	0.000128944	0.00543112
IGHV1-3	ENSG00000211935	8.30764	2.9189	0.900117	3.2428	0.00118361	0.0235908
RPL5P1	ENSG00000241061	3.41955	2.19036	0.518261	4.22637	2.37489e-05	0.00168497
AC090602.1	ENSG00000242088	2.56309	2.08366	0.525643	3.96401	7.37007e-05	0.00370648
RPL41P2	ENSG00000256338	40.2464	2.04016	0.314568	6.48559	8.83852e-11	2.03358e-07
AC023906.1	ENSG00000242327	2.46061	3.56956	0.747268	4.77682	1.78088e-06	0.00026759
AQP9	ENSG00000103569	52.7193	3.45884	0.597441	5.78943	7.06276e-09	6.19319e-06
BCL2A1	ENSG00000140379	10.2659	2.03719	0.631024	3.22839	0.0012449	0.0244289
ACAN	ENSG00000157766	200.222	2.20434	0.586287	3.75984	0.000170022	0.00656081
HBA1	ENSG00000206172	13.375	2.86169	0.536238	5.33661	9.47014e-08	3.8504e-05
CASC16	ENSG00000249231	1.90954	2.35833	0.779665	3.0248	0.00248799	0.0376916
RPS24P17	ENSG00000243988	3.8638	2.57107	0.617644	4.1627	3.14513e-05	0.00208615
RPS27AP1	ENSG00000242692	2.98623	2.28234	0.471243	4.84322	1.2775e-06	0.00020995
RPS18P12	ENSG00000230897	4.69748	2.24396	0.634623	3.5359	0.000406392	0.0118152
LGALS9C	ENSG00000171916	2.05066	2.30407	0.537487	4.28674	1.81316e-05	0.0013964
AC015911.1	ENSG00000242660	2.73297	2.77381	0.709997	3.90679	9.35285e-05	0.00430922
RF00100	ENSG00000271394	67.6062	3.73536	0.53491	6.98316	2.88622e-12	1.63855e-08
CCL18	ENSG00000275385	264.506	2.44328	0.466149	5.24142	1.59344e-07	5.5682e-05
CCL4L2	ENSG00000276070	22.0093	2.14744	0.529567	4.05509	5.01159e-05	0.00291917
RPS20P35	ENSG00000244086	1.21414	2.36298	0.753447	3.13623	0.00171134	0.0296468
RPS26P8	ENSG00000204652	2.97691	2.05107	0.676331	3.03265	0.0024242	0.0370947
LINC02073	ENSG00000267452	16.4629	2.20943	0.45989	4.80427	1.5532e-06	0.000239238
MYL6P5	ENSG00000228118	1.78053	2.10294	0.601929	3.49367	0.000476435	0.0129597
RPL17P46	ENSG00000239689	1.05775	2.51224	0.751337	3.3437	0.000826705	0.0185334
RPS3AP49	ENSG00000242060	4.17959	2.86768	0.557955	5.13962	2.753e-07	7.18767e-05
FTLP3	ENSG00000226608	157.886	2.89665	0.395435	7.32522	2.38511e-13	2.92677e-09
LBP	ENSG00000129988	156.219	2.02731	0.46438	4.36562	1.26761e-05	0.00107275
RPS4XP3	ENSG00000214541	3.21088	2.05158	0.528703	3.8804	0.000104286	0.0046704
RF00156	ENSG00000200237	7.73159	2.61891	0.507361	5.16183	2.44546e-07	6.87845e-05
EEF1A1P7	ENSG00000268222	10.5809	3.24747	0.467924	6.94017	3.91625e-12	1.80211e-08
FPR1	ENSG00000171051	224.13	2.15534	0.415221	5.19083	2.09355e-07	6.3694e-05
FPR3	ENSG00000187474	2067.06	2.0373	0.339703	5.99729	2.00632e-09	2.54685e-06
RN7SKP80	ENSG00000202058	738.706	2.07827	0.366881	5.6647	1.47278e-08	1.10648e-05
CXADR	ENSG00000154639	197.163	2.58685	0.481747	5.36973	7.88568e-08	3.33673e-05
KCNJ6	ENSG00000157542	47.8534	2.32131	0.511269	4.5403	5.61736e-06	0.000626642
AP001434.1	ENSG00000226012	11.0867	2.2808	0.629905	3.62087	0.000293617	0.00958705
LINC01423	ENSG00000231231	100.109	2.42233	0.563666	4.29745	1.72772e-05	0.00134466
H2BFS	ENSG00000234289	1.16338	2.05625	0.683831	3.00695	0.00263882	0.0391397

## Sheet: OA_Vs_HT_down_regulated
gene_name	gene_id	baseMean	log2FoldChange	lfcSE	stat	pvalue	padj
MTND2P28	ENSG00000225630	1289.98	-1.3833	0.478418	-2.89139	0.00383537	0.0488024
HES4	ENSG00000188290	76.7467	-1.91747	0.522632	-3.66886	0.00024363	0.00847707
TTLL10-AS1	ENSG00000205231	4.05232	-2.98739	0.744468	-4.01278	6.00074e-05	0.00325994
TTLL10	ENSG00000162571	5.01331	-2.51474	0.665635	-3.77796	0.000158121	0.00624562
CDK11B	ENSG00000248333	440.597	-0.609002	0.200188	-3.04216	0.0023489	0.0363015
AL139246.2	ENSG00000225931	28.0323	-1.86562	0.52169	-3.5761	0.000348753	0.0107257
LINC00982	ENSG00000177133	91.2429	-1.68787	0.475091	-3.55273	0.000381254	0.0113508
CCDC27	ENSG00000162592	4.19739	-1.68597	0.496572	-3.39521	0.000685769	0.016393
KLHL21	ENSG00000162413	1248.04	-0.732288	0.253221	-2.8919	0.00382925	0.0488024
PER3	ENSG00000049246	3854.18	-0.661133	0.143142	-4.61872	3.86118e-06	0.000481836
AL034417.2	ENSG00000238290	45.4009	-1.42294	0.370443	-3.84119	0.00012244	0.00522899
FBXO2	ENSG00000116661	13.6024	-1.39895	0.459843	-3.04223	0.00234836	0.0363015
DHRS3	ENSG00000162496	1167.58	-0.712829	0.18857	-3.78018	0.000156712	0.00623225
AC254633.1	ENSG00000272482	41.8802	-1.31803	0.328811	-4.00848	6.11115e-05	0.00328423
SPEN	ENSG00000065526	4041.41	-0.51366	0.130575	-3.93383	8.36016e-05	0.0040283
HSPB7	ENSG00000173641	463.264	-2.72302	0.54107	-5.03266	4.83709e-07	0.000105672
LINC01783	ENSG00000233421	5.44576	-1.40531	0.482317	-2.91367	0.00357205	0.0467813
RNU1-4	ENSG00000207389	1481.16	-4.41575	0.69747	-6.33109	2.43431e-10	4.71654e-07
MST1L	ENSG00000186715	30.7179	-1.14828	0.303078	-3.78873	0.000151422	0.00608547
AL035413.1	ENSG00000230424	30.857	-1.01273	0.330753	-3.0619	0.00219938	0.0347791
VWA5B1	ENSG00000158816	2.11673	-1.76812	0.52588	-3.36221	0.000773226	0.017669
NCMAP	ENSG00000184454	4.61635	-1.93376	0.601153	-3.21674	0.00129654	0.025039
EXTL1	ENSG00000158008	17.9223	-1.55354	0.521476	-2.97913	0.00289073	0.0412786
GPATCH3	ENSG00000198746	282.129	-0.769857	0.258568	-2.97739	0.00290718	0.0414172
WASF2	ENSG00000158195	4056	-0.479911	0.151468	-3.1684	0.00153279	0.02792
LRRC37A12P	ENSG00000229259	1.74148	-2.05939	0.686173	-3.00126	0.00268861	0.0396176
FNDC5	ENSG00000160097	67.62	-0.703672	0.221379	-3.17858	0.00147997	0.0273642
RF00017	ENSG00000276645	13.9308	-1.10088	0.376007	-2.92782	0.00341345	0.0454464
AC114490.1	ENSG00000241014	40.404	-1.12699	0.3439	-3.27709	0.00104883	0.0216596
TMEM35B	ENSG00000243749	8.94388	-1.44182	0.435529	-3.31051	0.000931262	0.0200015
MPL	ENSG00000117400	18.5541	-1.23452	0.336692	-3.66661	0.000245788	0.00852324
PTPRF	ENSG00000142949	3307.25	-1.15294	0.287495	-4.0103	6.06406e-05	0.00326824
PTCH2	ENSG00000117425	314.479	-1.33343	0.44688	-2.98388	0.00284622	0.0408172
LURAP1	ENSG00000171357	180.463	-0.987032	0.314318	-3.14023	0.00168813	0.0294527
CYP4B1	ENSG00000142973	209.419	-2.62565	0.643092	-4.08285	4.4486e-05	0.00268688
CYP4Z2P	ENSG00000154198	62.5741	-2.32246	0.705799	-3.29055	0.00099993	0.0210706
CYP4A11	ENSG00000187048	59.1821	-2.06922	0.52419	-3.94746	7.89836e-05	0.00387167
CYP4A44P	ENSG00000261290	7.12373	-3.32137	0.756168	-4.39238	1.12117e-05	0.000991953
AL450996.1	ENSG00000225154	5.70767	-2.13827	0.722336	-2.96022	0.0030742	0.0428205
BEND5	ENSG00000162373	55.1444	-0.751834	0.213554	-3.52058	0.000430608	0.0122504
ECHDC2	ENSG00000121310	1876.01	-0.855342	0.256036	-3.34071	0.000835646	0.0186706
SSBP3	ENSG00000157216	777.092	-0.620916	0.207559	-2.99152	0.00277596	0.040344
TTC22	ENSG00000006555	9.05811	-1.49076	0.479164	-3.11116	0.00186354	0.0312826
AC099791.2	ENSG00000271200	9.92702	-1.16675	0.376711	-3.09719	0.00195366	0.0320785
KANK4	ENSG00000132854	53.6722	-1.34056	0.365521	-3.66753	0.000244909	0.00850551
AL357078.1	ENSG00000231485	67.5959	-2.63158	0.540721	-4.8668	1.13421e-06	0.000193304
GBP4	ENSG00000162654	566.689	-0.590939	0.199548	-2.96139	0.00306255	0.0427214
AC099063.4	ENSG00000284734	9.87148	-1.82172	0.481216	-3.78565	0.000153305	0.00612106
AL109741.1	ENSG00000225938	26.9839	-1.55638	0.473937	-3.28393	0.0010237	0.0213416
AL158847.1	ENSG00000241720	4.50781	-1.06591	0.340685	-3.12872	0.0017557	0.0301066
EPS8L3	ENSG00000198758	25.0903	-1.53753	0.532305	-2.88844	0.00387157	0.0490617
AL445426.1	ENSG00000231246	43.698	-1.00248	0.259699	-3.86015	0.000113319	0.00493684
LINC01779	ENSG00000235933	6.68896	-1.34982	0.372816	-3.62061	0.000293906	0.00958705
HSD3B2	ENSG00000203859	4.64862	-1.32715	0.439216	-3.02162	0.00251423	0.0380108
AC244669.1	ENSG00000223804	45.0238	-0.777712	0.263355	-2.9531	0.00314603	0.0433926
LINC00623	ENSG00000226067	39.7115	-0.990097	0.306577	-3.22952	0.00123996	0.024345
AC239809.1	ENSG00000224335	2.85485	-2.99657	0.995382	-3.01048	0.00260838	0.0388597
LINC00869	ENSG00000277147	209.639	-0.450878	0.143702	-3.13758	0.00170347	0.0295661
AL365436.2	ENSG00000232536	31.2048	-1.22881	0.402721	-3.05127	0.00227876	0.0356507
RORC	ENSG00000143365	25.4706	-1.58742	0.458991	-3.4585	0.000543191	0.0140713
NPR1	ENSG00000169418	506.757	-1.26654	0.34241	-3.69888	0.000216553	0.00786966
GATAD2B	ENSG00000143614	1233.15	-0.440433	0.133086	-3.30938	0.000935015	0.0200704
TDRD10	ENSG00000163239	196.172	-0.819885	0.259957	-3.15393	0.00161088	0.0288015
DCST1	ENSG00000163357	18.7338	-0.876019	0.292538	-2.99455	0.00274849	0.0400555
ASH1L-AS1	ENSG00000235919	84.1844	-1.10249	0.352988	-3.12332	0.00178824	0.0304348
HAPLN2	ENSG00000132702	7.70583	-2.63462	0.590427	-4.46223	8.11124e-06	0.000789039
IGSF9	ENSG00000085552	14.5449	-1.45371	0.456552	-3.18411	0.00145202	0.0269286
LINC01133	ENSG00000224259	68.9385	-1.0386	0.337441	-3.07788	0.0020848	0.0334892
KCNJ9	ENSG00000162728	47.7366	-1.213	0.38328	-3.16478	0.00155198	0.0281443
ATP1A2	ENSG00000018625	558.465	-2.13737	0.453123	-4.71697	2.39387e-06	0.000332549
ATP1A4	ENSG00000132681	15.516	-1.80723	0.500742	-3.60911	0.000307248	0.00985255
AL591806.3	ENSG00000270149	5.75198	-1.61838	0.463012	-3.49532	0.000473489	0.0129403
AL592295.3	ENSG00000283360	36.8483	-0.7299	0.2291	-3.18594	0.00144284	0.0267987
DDR2	ENSG00000162733	12258	-0.748921	0.254386	-2.94404	0.00323962	0.0440491
RXRG	ENSG00000143171	48.2293	-1.52769	0.456228	-3.34853	0.00081241	0.0183031
AL157714.2	ENSG00000237463	4.04625	-2.13418	0.656492	-3.25089	0.00115045	0.0231177
MAEL	ENSG00000143194	4.11718	-2.27335	0.786367	-2.89095	0.00384074	0.0488391
LINC01142	ENSG00000224286	8.9308	-1.75711	0.444047	-3.95703	7.58875e-05	0.00376502
MYOC	ENSG00000034971	1343.87	-2.03633	0.54646	-3.7264	0.000194231	0.00726648
NMNAT2	ENSG00000157064	102.313	-1.3228	0.313178	-4.22378	2.40241e-05	0.00170077
LMOD1	ENSG00000163431	1008.55	-1.24954	0.360575	-3.46541	0.000529421	0.0138559
AC104463.2	ENSG00000226862	4.94095	-1.2081	0.398053	-3.03502	0.00240521	0.0369082
AC098934.1	ENSG00000214796	3.05644	-1.54796	0.485184	-3.19046	0.00142046	0.0264828
SOX13	ENSG00000143842	929.022	-1.12924	0.335185	-3.36901	0.00075439	0.0173897
ETNK2	ENSG00000143845	96.7448	-0.898302	0.292867	-3.06727	0.00216026	0.0343079
REN	ENSG00000143839	12.3758	-1.52293	0.424027	-3.59157	0.000328689	0.0103419
AL592114.3	ENSG00000231691	7.13284	-1.22962	0.424379	-2.89745	0.0037621	0.0484246
CNTN2	ENSG00000184144	74.1624	-0.936923	0.260231	-3.60035	0.000317789	0.0101026
AL356275.1	ENSG00000284237	100.751	-1.01773	0.297447	-3.42155	0.000622658	0.0153017
AL031316.1	ENSG00000227591	26.6437	-1.32696	0.402074	-3.30029	0.000965841	0.0206
G0S2	ENSG00000123689	1595.61	-1.91942	0.489245	-3.92324	8.73678e-05	0.00413402
SLC30A10	ENSG00000196660	5.82094	-1.95765	0.582708	-3.35958	0.000780613	0.0177868
C1orf115	ENSG00000162817	346.98	-1.14628	0.320664	-3.5747	0.000350624	0.0107529
MARC2	ENSG00000117791	172.09	-0.564302	0.190449	-2.963	0.00304655	0.0425631
MARC1	ENSG00000186205	343.596	-1.92726	0.47853	-4.02746	5.63815e-05	0.00314958
STUM	ENSG00000203685	445.359	-1.04363	0.286787	-3.63905	0.000273643	0.0091533
COQ8A	ENSG00000163050	1796.66	-1.20473	0.333932	-3.60772	0.000308901	0.00989693
GREM2	ENSG00000180875	29.5594	-1.91634	0.617322	-3.10427	0.00190748	0.0316449
C1orf229	ENSG00000221953	17.4343	-1.33657	0.320953	-4.16437	3.12219e-05	0.00207468
TPO	ENSG00000115705	228.318	-1.56406	0.410715	-3.80814	0.000140016	0.00573348
CMPK2	ENSG00000134326	137.825	-0.601913	0.190259	-3.16364	0.00155808	0.0282114
RSAD2	ENSG00000134321	251.764	-0.958945	0.28196	-3.40099	0.000671415	0.0161971
ID2-AS1	ENSG00000235092	49.8025	-0.966638	0.239412	-4.03756	5.40109e-05	0.00304848
KLHL29	ENSG00000119771	2772.61	-1.20484	0.360736	-3.33997	0.000837888	0.018694
FAM228A	ENSG00000186453	69.7586	-0.757551	0.242278	-3.12679	0.00176727	0.0302316
DNAJC27-AS1	ENSG00000224165	65.838	-0.736316	0.232201	-3.17103	0.001519	0.0277514
MAPRE3	ENSG00000084764	350.449	-0.761433	0.243243	-3.13033	0.00174609	0.0300103
AC016735.2	ENSG00000233978	5.45781	-2.3255	0.649209	-3.58206	0.000340899	0.0105903
LINC02580	ENSG00000230587	40.407	-1.28419	0.32671	-3.93067	8.47095e-05	0.00406043
ZFP36L2	ENSG00000152518	3764.33	-0.540681	0.184688	-2.92753	0.00341664	0.0454724
KCNK12	ENSG00000184261	59.9317	-0.8261	0.225808	-3.65842	0.000253777	0.00869858
SPTBN1	ENSG00000115306	36441.8	-1.16596	0.248236	-4.69697	2.64045e-06	0.000357364
AC011306.1	ENSG00000272180	9.06695	-1.30998	0.37981	-3.44904	0.000562592	0.0143516
CCDC85A	ENSG00000055813	150.357	-1.34466	0.292052	-4.60416	4.14128e-06	0.000509876
LINC01185	ENSG00000228414	5.19895	-2.34243	0.670866	-3.49165	0.000480046	0.0130324
HNRNPA1P66	ENSG00000229221	13.2993	-1.7146	0.506505	-3.38516	0.000711372	0.0167548
CEP68	ENSG00000011523	1868.46	-0.454399	0.133322	-3.40827	0.000653752	0.0158333
SPRED2	ENSG00000198369	774.503	-0.506706	0.137471	-3.68591	0.000227887	0.0080977
MEIS1-AS2	ENSG00000230749	8.26387	-1.26499	0.439126	-2.8807	0.00396796	0.0498261
ASPRV1	ENSG00000244617	164.068	-1.11525	0.320887	-3.47552	0.000509863	0.013552
CD207	ENSG00000116031	3.49818	-1.78172	0.435029	-4.09563	4.2102e-05	0.00258748
ANKRD53	ENSG00000144031	61.7413	-1.19212	0.319572	-3.73038	0.000191195	0.00718942
PAIP2B	ENSG00000124374	316.239	-1.6439	0.368328	-4.46314	8.07662e-06	0.000788979
KRT18P26	ENSG00000229798	4.76354	-1.08629	0.347389	-3.12702	0.00176588	0.0302219
WBP1	ENSG00000239779	159.975	-0.758538	0.237081	-3.19949	0.00137673	0.025996
AC007387.1	ENSG00000224646	2.88237	-2.07404	0.624219	-3.32262	0.000891771	0.0195177
RETSAT	ENSG00000042445	1279.35	-1.02516	0.3275	-3.13026	0.00174649	0.0300103
ATOH8	ENSG00000168874	389.521	-1.43439	0.30921	-4.63888	3.50298e-06	0.000450893
AL845331.2	ENSG00000259916	108.594	-3.23864	0.659991	-4.9071	9.24335e-07	0.000167623
ZNF514	ENSG00000144026	766.489	-0.396282	0.109632	-3.61464	0.000300769	0.00970732
ADRA2B	ENSG00000274286	74.2067	-1.5216	0.506522	-3.004	0.00266451	0.0393884
AC021188.1	ENSG00000230747	21.0041	-1.42279	0.38805	-3.66651	0.000245883	0.00852324
ITPRIPL1	ENSG00000198885	70.3242	-0.587547	0.194734	-3.01718	0.00255136	0.0383516
CNNM3	ENSG00000168763	517.171	-0.697467	0.239815	-2.90835	0.00363341	0.0473381
FAHD2B	ENSG00000144199	90.8472	-0.598352	0.201786	-2.96528	0.00302411	0.0423617
AFF3	ENSG00000144218	732.044	-1.46589	0.298173	-4.91623	8.82253e-07	0.000162601
LINC01127	ENSG00000281162	3.0927	-1.76903	0.512361	-3.4527	0.000555006	0.01423
LINC01123	ENSG00000204588	20.0148	-1.94772	0.380912	-5.1133	3.16576e-07	7.92798e-05
AC013268.4	ENSG00000283283	4.09997	-1.37697	0.467314	-2.94656	0.00321334	0.0439072
AC012363.2	ENSG00000235840	2.27534	-1.57092	0.428594	-3.6653	0.000247048	0.0085395
INHBB	ENSG00000163083	121.734	-1.26601	0.433553	-2.92008	0.00349943	0.046127
NIFK-AS1	ENSG00000236859	162.42	-0.782638	0.189113	-4.13846	3.49648e-05	0.00225422
LIMS2	ENSG00000072163	1305.4	-1.18921	0.38481	-3.09038	0.00199902	0.0326196
GPR17	ENSG00000144230	488.084	-1.52701	0.480625	-3.17714	0.00148736	0.0274251
LINC02572	ENSG00000229536	2.97182	-1.1666	0.369679	-3.1557	0.00160112	0.0286543
LINC01856	ENSG00000237574	5.24412	-2.01136	0.69191	-2.90697	0.00364951	0.04749
THSD7B	ENSG00000144229	54.8819	-1.48989	0.497959	-2.992	0.00277154	0.0402957
AC061961.1	ENSG00000235949	3.78295	-3.17701	0.699707	-4.54049	5.61229e-06	0.000626642
ACVR1C	ENSG00000123612	289.258	-2.37396	0.569195	-4.17073	3.03627e-05	0.00202527
AC019197.1	ENSG00000236283	52.2842	-1.23607	0.366652	-3.37123	0.000748322	0.0173106
SP5	ENSG00000204335	2.0509	-3.38902	1.03202	-3.28388	0.00102387	0.0213416
AC096649.1	ENSG00000229750	12.8305	-1.44139	0.46017	-3.1323	0.00173444	0.0298643
CAVIN2	ENSG00000168497	808.754	-1.26572	0.262	-4.831	1.35846e-06	0.000221279
DNAJB1P1	ENSG00000213946	7.08981	-1.38537	0.40825	-3.39344	0.000690197	0.0164454
TRAK2	ENSG00000115993	4643.09	-1.09532	0.354753	-3.08755	0.00201814	0.0328297
AC069148.1	ENSG00000273209	20.6297	-1.32475	0.431372	-3.07101	0.00213332	0.0340269
AC064836.3	ENSG00000273456	25.0288	-0.828317	0.208542	-3.97194	7.12905e-05	0.0036299
PARD3B	ENSG00000116117	1433.48	-0.597788	0.146162	-4.08992	4.31529e-05	0.00263448
MIR7845	ENSG00000277590	1.72271	-2.4166	0.828406	-2.91717	0.0035322	0.0464279
TNS1	ENSG00000079308	35162.1	-0.769668	0.227661	-3.38076	0.000722856	0.0169386
NHEJ1	ENSG00000187736	31.0533	-0.921825	0.296664	-3.1073	0.00188804	0.0314927
INHA	ENSG00000123999	18.7367	-0.966301	0.325098	-2.97234	0.00295542	0.0418453
MOGAT1	ENSG00000124003	8.31583	-1.61566	0.552729	-2.92306	0.00346607	0.0458485
AC104772.1	ENSG00000203531	1.51644	-1.91222	0.653017	-2.92828	0.00340838	0.0454447
SLC19A3	ENSG00000135917	553.599	-1.21138	0.393299	-3.08005	0.00206962	0.0333633
NMUR1	ENSG00000171596	28.4425	-1.55103	0.430254	-3.6049	0.000312268	0.00998742
EFHD1	ENSG00000115468	182.975	-1.38952	0.418862	-3.31737	0.000908702	0.0197941
MLPH	ENSG00000115648	323.766	-0.736225	0.246985	-2.98085	0.00287449	0.0411745
PER2	ENSG00000132326	1707.82	-0.542022	0.174185	-3.11176	0.00185977	0.0312458
TRAF3IP1	ENSG00000204104	443.259	-0.570085	0.16203	-3.51839	0.000434169	0.0123041
ASB1	ENSG00000065802	903.104	-0.534334	0.175549	-3.04378	0.00233624	0.0361775
TWIST2	ENSG00000233608	83.4737	-1.70452	0.310125	-5.49624	3.87965e-08	1.98363e-05
LINC01940	ENSG00000227744	5.51799	-1.66091	0.480736	-3.45494	0.000550413	0.0141695
AC104809.1	ENSG00000223991	38.5319	-1.53161	0.470103	-3.25802	0.00112192	0.0227179
AC093585.1	ENSG00000229996	466.773	-1.4777	0.464336	-3.18239	0.00146065	0.0270478
BOK-AS1	ENSG00000234235	1.83516	-2.67782	0.843646	-3.1741	0.001503	0.0275831
ING5	ENSG00000168395	1157.52	-0.867857	0.257663	-3.36819	0.00075663	0.0174086
CAMK1	ENSG00000134072	82.6268	-0.618438	0.205496	-3.0095	0.0026168	0.0389536
PRRT3	ENSG00000163704	332.831	-1.16077	0.361613	-3.20998	0.00132746	0.0253859
AC022007.1	ENSG00000206567	104.111	-0.983207	0.29353	-3.3496	0.000809289	0.0182641
SYN2	ENSG00000157152	57.8938	-0.985958	0.309443	-3.18624	0.00144135	0.0267847
FGD5	ENSG00000154783	6039.32	-0.902315	0.262096	-3.44269	0.000575965	0.0145425
THRB-AS1	ENSG00000228791	70.5626	-1.58478	0.413487	-3.83272	0.000126732	0.00537316
PRADC1P1	ENSG00000236165	10.96	-1.20809	0.36345	-3.32395	0.000887517	0.019467
MIR26A1	ENSG00000199075	2.764	-1.36977	0.474573	-2.88632	0.00389771	0.0491897
PLCD1	ENSG00000187091	906.21	-0.938123	0.263187	-3.56447	0.00036459	0.0110252
ACVR2B	ENSG00000114739	641.806	-0.529409	0.165729	-3.19442	0.00140112	0.026249
KLHL40	ENSG00000157119	1.3457	-3.19965	0.873931	-3.66122	0.000251016	0.00864421
LIMD1	ENSG00000144791	3262.23	-0.648956	0.209691	-3.09482	0.00196929	0.0322776
FYCO1	ENSG00000163820	3418.29	-0.737223	0.230405	-3.19968	0.00137582	0.025996
LTF	ENSG00000012223	38.1806	-1.16394	0.380869	-3.05601	0.00224302	0.0352121
ALS2CL	ENSG00000178038	1092.03	-0.924385	0.311161	-2.97076	0.00297064	0.0419479
TMIE	ENSG00000181585	17.7518	-1.21729	0.30349	-4.01096	6.0473e-05	0.00326421
AC099778.1	ENSG00000260236	74.3852	-1.0829	0.265788	-4.07432	4.61495e-05	0.00276059
CSPG5	ENSG00000114646	9.7586	-1.38844	0.382327	-3.63155	0.000281722	0.00930973
BSN	ENSG00000164061	179.164	-0.896975	0.287201	-3.12316	0.00178918	0.0304368
SEMA3G	ENSG00000010319	1012.22	-1.26535	0.360968	-3.50544	0.000455859	0.0126844
PRKCD	ENSG00000163932	744.73	-0.560899	0.178862	-3.13592	0.00171314	0.0296641
ERC2	ENSG00000187672	9.78063	-2.07461	0.583739	-3.55401	0.000379404	0.0113277
AC137936.2	ENSG00000283511	8.64389	-1.43248	0.423054	-3.38604	0.000709097	0.0167226
FAM107A	ENSG00000168309	195.451	-1.37504	0.319379	-4.30536	1.66713e-05	0.00130857
AC119424.1	ENSG00000243384	4.48853	-1.38428	0.445829	-3.10495	0.0019031	0.0316055
LRIG1	ENSG00000144749	1081.43	-0.665765	0.202696	-3.28456	0.00102143	0.0213163
HNRNPA3P6	ENSG00000213300	5.00728	-1.31387	0.365411	-3.5956	0.000323648	0.0102215
ENPP7P2	ENSG00000239959	15.704	-1.04044	0.348525	-2.98527	0.00283328	0.0407441
AC117513.1	ENSG00000239572	11.1796	-1.88068	0.578344	-3.25184	0.0011466	0.0230781
AC084198.1	ENSG00000243396	8.1552	-1.05961	0.340011	-3.1164	0.00183071	0.0309191
ADCY5	ENSG00000173175	359.25	-1.63636	0.42275	-3.87074	0.000108504	0.00480185
ALDH1L1	ENSG00000144908	249.908	-2.30553	0.572573	-4.02662	5.65843e-05	0.00315134
KLF15	ENSG00000163884	153.053	-2.27276	0.458416	-4.95785	7.12777e-07	0.000144173
LINC01471	ENSG00000239921	4.11627	-2.49558	0.702382	-3.55302	0.000380836	0.0113508
ABTB1	ENSG00000114626	1175.65	-1.11654	0.335181	-3.33116	0.000864858	0.0191105
MGLL	ENSG00000074416	2710.61	-0.993677	0.23937	-4.15122	3.30705e-05	0.00215473
KIAA1257	ENSG00000114656	53.5278	-0.697904	0.218519	-3.19379	0.00140418	0.0262709
AC108673.1	ENSG00000249505	4.07586	-2.54207	0.861794	-2.94974	0.0031804	0.0436079
HMCES	ENSG00000183624	370.719	-0.518236	0.147251	-3.5194	0.000432518	0.0122857
H1FX-AS1	ENSG00000206417	195.191	-1.31675	0.337741	-3.89871	9.67084e-05	0.0044061
TF	ENSG00000091513	155.876	-0.953559	0.271466	-3.51263	0.000443689	0.0124588
LINC02004	ENSG00000240006	2.21809	-1.77163	0.509869	-3.47468	0.000511471	0.013585
AMOTL2	ENSG00000114019	2448.28	-0.983358	0.287617	-3.41899	0.000628544	0.01539
ATP5MC1P3	ENSG00000242244	6.42883	-1.52435	0.454122	-3.35669	0.000788829	0.0179254
NMNAT3	ENSG00000163864	174.991	-0.632272	0.197705	-3.19806	0.00138353	0.0260389
CLSTN2	ENSG00000158258	1362.77	-1.20044	0.320586	-3.74451	0.000180749	0.00690958
PAQR9	ENSG00000188582	3.30376	-1.87832	0.632383	-2.97023	0.00297574	0.0419716
PBX2P1	ENSG00000244171	17.9327	-1.16439	0.36091	-3.22626	0.0012542	0.024533
ERICH6	ENSG00000163645	28.2154	-1.2427	0.377995	-3.2876	0.00101046	0.0211858
AC091607.1	ENSG00000227709	20.7451	-1.99364	0.470271	-4.23934	2.24179e-05	0.00162737
KCNAB1-AS2	ENSG00000240596	14.1836	-1.87186	0.511736	-3.65786	0.000254331	0.00870948
AC069224.1	ENSG00000260572	74.9875	-0.745651	0.219699	-3.39396	0.000688889	0.0164356
SLITRK3	ENSG00000121871	4.06604	-4.44988	1.36386	-3.26271	0.00110352	0.0225063
FLYWCH1P1	ENSG00000239516	36.3027	-1.88545	0.535964	-3.51786	0.000435039	0.0123193
AC112907.2	ENSG00000231982	5.61895	-1.56685	0.474681	-3.30085	0.000963931	0.0205711
ADIPOQ-AS1	ENSG00000226482	24.3658	-2.90343	0.84076	-3.45334	0.00055369	0.014224
MASP1	ENSG00000127241	143.458	-1.08015	0.363642	-2.97037	0.00297438	0.0419684
BCL6	ENSG00000113916	2285.96	-0.749479	0.217467	-3.4464	0.000568101	0.0144132
MUC20	ENSG00000176945	242.157	-1.16237	0.368999	-3.15005	0.00163242	0.0289891
MUC4	ENSG00000145113	96.5516	-1.36899	0.343202	-3.98887	6.63883e-05	0.00346169
RNF168	ENSG00000163961	1449.99	-0.635369	0.191059	-3.32552	0.000882553	0.0193735
LINC01063	ENSG00000232065	4.48016	-1.26087	0.421716	-2.98985	0.00279119	0.0404589
AC024560.3	ENSG00000273308	24.6674	-2.55134	0.564258	-4.52157	6.1382e-06	0.00065996
AC139887.4	ENSG00000272588	42.8393	-0.919423	0.304646	-3.018	0.00254448	0.0382712
UVSSA	ENSG00000163945	2869.45	-0.945963	0.298256	-3.17165	0.00151577	0.0277223
NAT8L	ENSG00000185818	443.365	-2.92292	0.672027	-4.3494	1.3651e-05	0.00111674
AC141928.1	ENSG00000250986	20.9465	-2.12386	0.47775	-4.44554	8.76718e-06	0.000825438
ADRA2C	ENSG00000184160	49.6482	-1.61711	0.520369	-3.10761	0.00188606	0.0314927
ENPP7P9	ENSG00000250476	2.3421	-1.91193	0.628164	-3.04368	0.00233706	0.0361775
AC105345.1	ENSG00000205959	98.0385	-1.27498	0.348752	-3.65582	0.000256357	0.00874619
HMX1	ENSG00000215612	6.49795	-2.99796	0.704109	-4.25781	2.06444e-05	0.00152914
AC093809.1	ENSG00000249780	9.34279	-3.31109	0.891423	-3.71439	0.000203696	0.00753636
FGFBP2	ENSG00000137441	747.017	-1.31819	0.444516	-2.96546	0.00302234	0.042353
FAM184B	ENSG00000047662	50.2856	-0.917747	0.307639	-2.9832	0.00285253	0.0408918
SHISA3	ENSG00000178343	15.1511	-2.0119	0.522397	-3.85128	0.0001175	0.00507096
ADGRL3	ENSG00000150471	470.933	-1.30672	0.370749	-3.52454	0.000424224	0.0121533
AC053527.1	ENSG00000250220	76.8945	-0.910493	0.286025	-3.18326	0.00145626	0.0269936
RASSF6	ENSG00000169435	21.5058	-2.76786	0.614771	-4.50226	6.72347e-06	0.000696716
PPEF2	ENSG00000156194	3.95601	-1.48899	0.410352	-3.62858	0.000284982	0.00937538
ANXA3	ENSG00000138772	43.5997	-1.38132	0.455578	-3.03202	0.00242926	0.0370947
C4orf36	ENSG00000163633	10.0242	-1.97133	0.574004	-3.43435	0.000593967	0.0148041
DSPP	ENSG00000152591	20.3924	-1.89893	0.445988	-4.25781	2.06443e-05	0.00152914
ADH1B	ENSG00000196616	3127.34	-2.2526	0.676958	-3.32753	0.000876187	0.0192798
COL25A1	ENSG00000188517	362.392	-1.76871	0.331852	-5.32981	9.83178e-08	3.8504e-05
AC105254.1	ENSG00000250344	8.72774	-1.39798	0.440239	-3.1755	0.00149581	0.0274901
SPRY1	ENSG00000164056	708.956	-0.746935	0.218134	-3.42421	0.000616595	0.0152136
JADE1	ENSG00000077684	971.007	-0.351408	0.119166	-2.94889	0.00318922	0.0436905
AC097376.1	ENSG00000248863	42.9945	-0.6917	0.233666	-2.96021	0.00307431	0.0428205
AC112236.2	ENSG00000272717	9.46349	-1.40912	0.395523	-3.56267	0.000367101	0.0110413
MAML3	ENSG00000196782	436.256	-0.485985	0.143514	-3.38632	0.000708358	0.0167159
TNRC18P1	ENSG00000249661	173.52	-1.27314	0.431248	-2.95222	0.00315494	0.0434666
HAND2-AS1	ENSG00000237125	79.6687	-1.24575	0.40924	-3.04406	0.00233411	0.0361775
WWC2-AS2	ENSG00000251359	93.4156	-1.15829	0.400086	-2.89511	0.00379024	0.0485913
ACSL1	ENSG00000151726	3737.46	-1.2156	0.418418	-2.90523	0.00366986	0.0475866
AC112243.1	ENSG00000279460	1.14894	-3.02617	0.993724	-3.04528	0.00232462	0.0361081
FAM149A	ENSG00000109794	197.649	-0.577217	0.185864	-3.10558	0.00189904	0.0315903
AC110771.1	ENSG00000279943	32.4111	-1.32959	0.342627	-3.88058	0.000104207	0.0046704
PLEKHG4B	ENSG00000153404	48.5216	-1.42139	0.451305	-3.14951	0.00163543	0.0290005
CCDC127	ENSG00000164366	677.019	-0.522052	0.14174	-3.68318	0.000230345	0.00813791
AHRR	ENSG00000063438	96.9688	-1.96079	0.500034	-3.92132	8.8066e-05	0.00414068
EXOC3	ENSG00000180104	1193.88	-0.49822	0.169855	-2.9332	0.00335486	0.0448982
AC116351.2	ENSG00000272347	7.10182	-1.72541	0.497836	-3.46582	0.000528608	0.0138559
AC126768.2	ENSG00000248994	24.8906	-0.928117	0.311471	-2.97978	0.00288453	0.0412592
ANKRD33B	ENSG00000164236	257.357	-1.23504	0.358468	-3.44532	0.000570389	0.014452
AC138951.1	ENSG00000233974	361.094	-1.76891	0.437862	-4.03987	5.34803e-05	0.00303354
PDZD2	ENSG00000133401	1077.12	-0.96082	0.331071	-2.90216	0.00370601	0.0479036
MTMR12	ENSG00000150712	837.181	-0.329725	0.112373	-2.9342	0.00334407	0.0448799
AC138409.1	ENSG00000215156	1726.58	-1.5509	0.445231	-3.48337	0.000495152	0.0133051
GHR	ENSG00000112964	972.912	-1.31909	0.360229	-3.66182	0.000250432	0.00864025
AC093225.1	ENSG00000250860	82.6986	-1.3905	0.389489	-3.57007	0.000356883	0.0108764
AC025470.2	ENSG00000250961	7.46924	-2.62906	0.838809	-3.13428	0.00172278	0.0297487
SALL4P1	ENSG00000250308	3.42591	-2.85146	0.946639	-3.01219	0.00259371	0.0387038
ACTBL2	ENSG00000169067	5.57165	-3.05795	1.03639	-2.95059	0.00317172	0.0435836
AC131392.2	ENSG00000251158	118.03	-1.42611	0.430738	-3.31086	0.000930104	0.02
CRHBP	ENSG00000145708	38.1297	-0.941977	0.288605	-3.2639	0.00109889	0.0224616
CMYA5	ENSG00000164309	1123.34	-0.562227	0.182986	-3.07251	0.00212264	0.0339299
LINC02062	ENSG00000248489	42.1227	-1.36659	0.302319	-4.52037	6.1732e-06	0.00065996
MTND6P22	ENSG00000270230	1.21179	-2.99122	1.01636	-2.94308	0.00324962	0.0441058
JADE2	ENSG00000043143	1461.45	-0.595325	0.206527	-2.88255	0.00394467	0.0496292
AC006077.2	ENSG00000279799	40.5038	-1.19556	0.380157	-3.1449	0.00166142	0.02925
MTCYBP18	ENSG00000244921	48.112	-1.69224	0.342632	-4.93895	7.85446e-07	0.000149476
MTND6P4	ENSG00000249119	13.6504	-1.51892	0.439867	-3.45314	0.000554105	0.0142247
MTND5P11	ENSG00000248923	57.604	-1.23212	0.324883	-3.7925	0.000149139	0.00602002
MTND4P12	ENSG00000247627	52.7637	-1.45312	0.334833	-4.33983	1.42596e-05	0.0011588
MTND4LP30	ENSG00000198868	4.70075	-2.28816	0.461061	-4.96283	6.94752e-07	0.000142088
AC026691.1	ENSG00000270021	13.8231	-0.894704	0.271154	-3.29961	0.000968179	0.0206259
PCDHA7	ENSG00000204963	12.4786	-1.38541	0.380421	-3.64177	0.000270765	0.00911123
SH3RF2	ENSG00000156463	76.1687	-1.57407	0.508907	-3.09303	0.00198123	0.032406
PPP2R2B	ENSG00000156475	44.5836	-1.34741	0.278095	-4.84513	1.26526e-06	0.00020887
ABLIM3	ENSG00000173210	849.647	-0.926304	0.288367	-3.21224	0.00131706	0.0252526
MYOZ3	ENSG00000164591	48.0784	-1.47472	0.368371	-4.00335	6.24506e-05	0.00333671
TNIP1	ENSG00000145901	1666.91	-0.664326	0.204575	-3.24734	0.00116488	0.0233694
SLC36A2	ENSG00000186335	5.66162	-1.31835	0.423912	-3.10995	0.00187118	0.0313821
FAXDC2	ENSG00000170271	1316.58	-0.5018	0.136598	-3.67355	0.000239207	0.00840926
AC008708.2	ENSG00000254187	3.87338	-2.90744	0.808629	-3.59551	0.000323751	0.0102215
LINC01942	ENSG00000253428	4.92551	-2.92858	0.746227	-3.92451	8.69052e-05	0.00411805
LINC01484	ENSG00000253686	15.1537	-2.72825	0.692727	-3.93842	8.20201e-05	0.0039729
FAM153A	ENSG00000170074	10.9266	-1.71672	0.453371	-3.78657	0.000152742	0.00611851
AC008610.1	ENSG00000248367	15.7151	-1.41984	0.345082	-4.11449	3.88034e-05	0.00244183
BTNL9	ENSG00000165810	600.635	-2.36357	0.456404	-5.17869	2.23453e-07	6.54489e-05
MIR8089	ENSG00000277912	2.41851	-2.01783	0.675922	-2.9853	0.00283297	0.0407441
TRIM7	ENSG00000146054	128.009	-1.02576	0.309601	-3.31316	0.000922481	0.0199202
TRIM52	ENSG00000183718	472.555	-0.495706	0.121845	-4.06834	4.73496e-05	0.00280689
AC008443.3	ENSG00000248103	28.5591	-1.59039	0.449998	-3.53421	0.000408992	0.0118646
DSP	ENSG00000096696	117.263	-0.926698	0.297375	-3.11626	0.00183163	0.0309191
RBM24	ENSG00000112183	23.3561	-1.00066	0.322496	-3.10285	0.00191665	0.0317256
MIR548A1HG	ENSG00000283408	1.7592	-2.47804	0.825592	-3.00153	0.00268623	0.0396176
ID4	ENSG00000172201	509.268	-0.819933	0.28092	-2.91875	0.00351442	0.0462884
RIPOR2	ENSG00000111913	169.468	-0.798706	0.276689	-2.88666	0.00389358	0.0491545
AL021997.3	ENSG00000276302	8.76541	-1.1892	0.396598	-2.99849	0.00271317	0.0397829
HCG4P7	ENSG00000230521	134.386	-1.65317	0.447906	-3.69089	0.000223467	0.00799466
MCCD1P1	ENSG00000235963	27.8982	-1.65464	0.493824	-3.35068	0.000806146	0.0182104
HCG4B	ENSG00000227262	37.5996	-1.40963	0.470351	-2.99696	0.00272684	0.0398504
HLA-K	ENSG00000230795	70.6022	-1.16765	0.399186	-2.92508	0.00344369	0.0456838
HCG9	ENSG00000204625	36.0893	-1.62891	0.441805	-3.68695	0.000226957	0.00807245
RNF39	ENSG00000204618	19.5705	-0.615335	0.179801	-3.4223	0.000620927	0.0152795
GTF2H4	ENSG00000213780	11.9391	-0.825576	0.286154	-2.88508	0.00391314	0.0493262
PSORS1C2	ENSG00000204538	10.955	-1.95368	0.650405	-3.0038	0.00266634	0.0393884
AL662844.4	ENSG00000272501	131.161	-0.722096	0.242371	-2.9793	0.00288906	0.0412786
MPIG6B	ENSG00000204420	38.8913	-0.692499	0.206892	-3.34715	0.000816457	0.0183606
SAPCD1	ENSG00000228727	4.83751	-1.36339	0.391073	-3.48627	0.000489805	0.0132394
MIR5690	ENSG00000265527	44.1534	-1.67032	0.506978	-3.29467	0.000985383	0.0208957
RNU1-88P	ENSG00000238554	4.04505	-3.48494	0.760819	-4.58051	4.6384e-06	0.000547287
KCNK16	ENSG00000095981	2.22117	-1.90653	0.614551	-3.10231	0.00192014	0.0317332
KIF6	ENSG00000164627	21.4838	-0.902416	0.278896	-3.23567	0.00121359	0.0239806
DAAM2	ENSG00000146122	1700.91	-0.921503	0.312602	-2.94784	0.00319999	0.0437759
MOCS1	ENSG00000124615	490.257	-1.00364	0.232665	-4.31367	1.60567e-05	0.00126573
C6orf132	ENSG00000188112	932.043	-1.05624	0.333883	-3.16352	0.00155874	0.0282114
GUCA1B	ENSG00000112599	68.0244	-1.23652	0.352354	-3.5093	0.000449284	0.0125394
PPP2R5D	ENSG00000112640	431.312	-0.366719	0.122687	-2.98907	0.00279826	0.0405401
VEGFA	ENSG00000112715	1350.81	-1.2298	0.275715	-4.46041	8.18037e-06	0.000791531
MYMX	ENSG00000262179	8.01527	-2.45703	0.60237	-4.07894	4.52415e-05	0.00271693
C6orf141	ENSG00000197261	131.848	-1.77263	0.452052	-3.9213	8.80708e-05	0.00414068
COL9A1	ENSG00000112280	12.7561	-1.81248	0.558351	-3.24613	0.00116984	0.0234105
OOEP	ENSG00000203907	2.10795	-1.82813	0.623762	-2.93081	0.00338077	0.0451419
GPR63	ENSG00000112218	22.4067	-0.879568	0.289661	-3.03654	0.00239308	0.0368143
AL137784.3	ENSG00000279170	5.36956	-0.822311	0.277164	-2.96687	0.00300844	0.0422659
SAMD3	ENSG00000164483	32.9456	-0.888917	0.282237	-3.14953	0.00163531	0.0290005
TCF21	ENSG00000118526	11.7988	-3.03403	0.580167	-5.22958	1.69894e-07	5.63453e-05
HEBP2	ENSG00000051620	569.03	-0.705185	0.224772	-3.13734	0.00170488	0.0295767
CITED2	ENSG00000164442	489.89	-0.531156	0.152181	-3.49029	0.000482493	0.0130795
SYTL3	ENSG00000164674	261.063	-0.460428	0.153948	-2.9908	0.00278246	0.0404225
AIRN	ENSG00000268257	54.5269	-1.21923	0.330113	-3.69337	0.000221305	0.00795013
CAHM	ENSG00000270419	29.3212	-1.09697	0.243108	-4.51226	6.41392e-06	0.000672694
TBXT	ENSG00000164458	24.4808	-1.8391	0.565243	-3.25364	0.00113936	0.0229552
Z94721.1	ENSG00000227598	6.80671	-0.817573	0.273644	-2.98773	0.00281059	0.0406467
KIF25-AS1	ENSG00000229921	1.39593	-2.91456	0.965363	-3.01913	0.00253498	0.0382303
FRMD1	ENSG00000153303	50.3004	-3.38023	0.774445	-4.36471	1.27291e-05	0.00107476
LINC01624	ENSG00000227508	28.2167	-1.0012	0.311583	-3.21326	0.00131238	0.0252022
SUN1	ENSG00000164828	3276.84	-0.596153	0.201687	-2.95583	0.00311828	0.0431391
MIR339	ENSG00000199023	6.31276	-2.01608	0.665939	-3.02743	0.00246642	0.0374882
TMEM184A	ENSG00000164855	158.946	-1.64485	0.466541	-3.52563	0.000422469	0.0121161
CHST12	ENSG00000136213	1937.5	-1.11311	0.323898	-3.43662	0.000589028	0.014691
AC006483.2	ENSG00000272719	6.82379	-1.77815	0.526935	-3.37452	0.000739452	0.0171853
GRID2IP	ENSG00000215045	59.3773	-1.12331	0.380429	-2.95274	0.00314972	0.0434272
AC060834.1	ENSG00000197320	9.31271	-3.90136	0.859701	-4.53804	5.6779e-06	0.000631482
AC010082.1	ENSG00000225000	11.1607	-1.83649	0.411592	-4.46191	8.12337e-06	0.000789039
HOXA2	ENSG00000105996	53.1716	-1.12389	0.227575	-4.93855	7.87065e-07	0.000149476
HOXA-AS3	ENSG00000254369	110.636	-1.01693	0.325786	-3.12146	0.00179956	0.0305428
HOXA5	ENSG00000106004	72.066	-0.591732	0.176667	-3.34942	0.000809815	0.0182641
HOXA10-AS	ENSG00000253187	21.0194	-0.997895	0.321364	-3.10518	0.00190162	0.0316055
AC073150.1	ENSG00000235574	7.08991	-1.4092	0.407551	-3.45773	0.000544741	0.0140872
AC005013.1	ENSG00000228421	11.8336	-1.17827	0.38165	-3.08731	0.00201979	0.0328421
AC005162.2	ENSG00000233517	11.3569	-1.09711	0.338629	-3.23987	0.00119586	0.023745
MTURN	ENSG00000180354	2051.4	-0.876276	0.258276	-3.39278	0.000691861	0.0164744
INMT	ENSG00000241644	218.524	-1.18199	0.287437	-4.11218	3.9194e-05	0.0024455
ADCYAP1R1	ENSG00000078549	100.082	-1.39736	0.40429	-3.45632	0.000547613	0.0141171
EEPD1	ENSG00000122547	377.064	-0.898077	0.306094	-2.93399	0.00334636	0.0448827
POU6F2	ENSG00000106536	7.88469	-1.89522	0.632118	-2.99821	0.00271573	0.0397829
EGFR	ENSG00000146648	4026.87	-0.627173	0.168492	-3.72227	0.000197441	0.00737906
PHKG1	ENSG00000164776	221.563	-0.69356	0.239635	-2.89423	0.00380089	0.0486686
TRIM74	ENSG00000155428	12.0786	-1.31206	0.357327	-3.67188	0.000240777	0.00841757
BAZ1B	ENSG00000009954	2502.55	-0.297747	0.0919394	-3.23852	0.00120152	0.0238372
MLXIPL	ENSG00000009950	547.109	-2.51856	0.578814	-4.35124	1.35371e-05	0.00111486
METTL27	ENSG00000165171	63.9646	-1.27353	0.312646	-4.07341	4.63293e-05	0.00276421
GTF2IRD2B	ENSG00000174428	206.419	-0.566681	0.171022	-3.31349	0.00092139	0.0199202
STAG3L1	ENSG00000205583	56.9001	-1.30126	0.388086	-3.35303	0.000799329	0.0181081
GNAI1	ENSG00000127955	378.049	-0.950188	0.25887	-3.67052	0.000242056	0.00844625
TECPR1	ENSG00000205356	1658.18	-1.0389	0.354834	-2.92784	0.00341324	0.0454464
ZNF394	ENSG00000160908	736.351	-0.603737	0.18266	-3.30525	0.000948926	0.0203334
TMEM225B	ENSG00000244219	30.3763	-1.00132	0.331	-3.02514	0.00248519	0.0376646
AZGP1	ENSG00000160862	58.1522	-1.98311	0.680838	-2.91275	0.00358265	0.0468835
MCM7	ENSG00000166508	841.34	-0.427878	0.134749	-3.17536	0.00149649	0.0274901
STAG3L5P	ENSG00000242294	316.738	-1.05627	0.318834	-3.31291	0.000923291	0.0199233
MUC12	ENSG00000205277	359.214	-1.77697	0.480302	-3.6997	0.000215853	0.00785975
PRKRIP1	ENSG00000128563	576.375	-0.764093	0.241749	-3.16069	0.00157394	0.0283952
PRKAR2B	ENSG00000005249	1328.37	-1.8634	0.460345	-4.04784	5.16914e-05	0.00297558
AC002066.1	ENSG00000237813	14.9858	-1.32843	0.395932	-3.35519	0.000793099	0.0180002
ASB15	ENSG00000146809	4.68265	-2.55479	0.849429	-3.00765	0.00263274	0.0391118
KCP	ENSG00000135253	292.786	-1.51452	0.523329	-2.89401	0.00380359	0.0486862
AC007938.1	ENSG00000259920	2.25782	-3.3349	0.850232	-3.92234	8.76917e-05	0.00413871
AC007938.3	ENSG00000270953	21.05	-1.54259	0.478261	-3.22541	0.00125793	0.0245536
HIPK2	ENSG00000064393	2448.71	-0.531902	0.166712	-3.19055	0.00142004	0.0264828
TMEM178B	ENSG00000261115	15.4894	-1.21621	0.41583	-2.92479	0.0034469	0.0457099
EPHB6	ENSG00000106123	421.396	-0.952584	0.302544	-3.14858	0.00164064	0.0290649
PIP	ENSG00000159763	4.14715	-2.08603	0.680705	-3.06452	0.00218021	0.0345651
TCAF1P1	ENSG00000223459	62.7552	-0.639151	0.192409	-3.32184	0.000894248	0.0195487
TCAF2P1	ENSG00000159860	14.237	-1.08296	0.34364	-3.15144	0.0016247	0.0289077
TCAF1	ENSG00000198420	856.23	-0.427725	0.140443	-3.04555	0.00232258	0.0360917
ARHGEF5	ENSG00000050327	121.895	-0.603552	0.208187	-2.89908	0.00374258	0.0482745
RN7SL521P	ENSG00000240877	18.2079	-1.44048	0.45879	-3.13974	0.00169095	0.02946
PRKAG2	ENSG00000106617	679.09	-0.540226	0.154529	-3.49595	0.00047238	0.0129292
PRKAG2-AS1	ENSG00000239911	23.6662	-0.799296	0.23751	-3.36532	0.000764562	0.0175176
AC005481.1	ENSG00000222012	10.1274	-1.5049	0.520129	-2.89333	0.00381184	0.0487478
WDR60	ENSG00000126870	821.661	-0.434759	0.100554	-4.32363	1.53483e-05	0.00123097
IL3RA	ENSG00000185291	278.352	-0.642569	0.21612	-2.9732	0.00294708	0.0417594
GYG2	ENSG00000056998	406.145	-2.20613	0.57116	-3.86255	0.000112211	0.00492604
ARHGAP6	ENSG00000047648	670.138	-0.609583	0.144131	-4.22936	2.3436e-05	0.00166876
AMELX	ENSG00000125363	34.828	-1.06228	0.353181	-3.00776	0.0026318	0.0391118
RAI2	ENSG00000131831	125.904	-1.1582	0.356822	-3.24589	0.00117083	0.0234121
PHKA2-AS1	ENSG00000237836	15.1512	-1.07416	0.347889	-3.08764	0.00201756	0.0328297
MID1IP1-AS1	ENSG00000238123	17.4487	-1.07855	0.270472	-3.98767	6.67251e-05	0.00346636
MAOA	ENSG00000189221	1258.29	-1.24167	0.410704	-3.02327	0.00250061	0.0378432
MAOB	ENSG00000069535	552.992	-0.70737	0.21959	-3.22133	0.00127598	0.0247746
CHST7	ENSG00000147119	142.604	-1.39724	0.286071	-4.88423	1.03833e-06	0.000182019
SYN1	ENSG00000008056	31.0803	-1.35287	0.427461	-3.16489	0.00155143	0.0281443
CACNA1F	ENSG00000102001	30.2909	-1.02086	0.346825	-2.94344	0.00324582	0.0440917
TSPYL2	ENSG00000184205	698.137	-0.48505	0.143466	-3.38095	0.00072236	0.0169377
PFKFB1	ENSG00000158571	167.844	-2.04379	0.671511	-3.04356	0.00233793	0.0361775
PAGE2	ENSG00000234068	0.930446	-2.58193	0.839873	-3.07419	0.00211074	0.0337816
MTRNR2L10	ENSG00000256045	7.73803	-3.33796	0.633987	-5.26502	1.40173e-07	5.08074e-05
LAS1L	ENSG00000001497	649.779	-0.526323	0.15126	-3.47959	0.000502182	0.0134251
AR	ENSG00000169083	1044	-0.929223	0.247474	-3.75483	0.000173456	0.00667565
AKIRIN1P2	ENSG00000228125	12.6006	-1.3541	0.426328	-3.17618	0.00149226	0.027481
EDA	ENSG00000158813	261.953	-0.472946	0.159168	-2.97137	0.00296477	0.0419133
FOXO4	ENSG00000184481	540.984	-0.862763	0.278097	-3.10239	0.00191968	0.0317332
RTL3	ENSG00000179300	22.2478	-1.33529	0.450222	-2.96585	0.00301845	0.0423147
CCNB1IP1P3	ENSG00000231001	7.88963	-2.57162	0.747344	-3.44101	0.000579549	0.014593
DRP2	ENSG00000102385	12.8835	-1.70872	0.466817	-3.66036	0.000251861	0.00865161
ARMCX4	ENSG00000196440	913.173	-0.640565	0.188293	-3.40196	0.000669037	0.0161503
NXF5	ENSG00000126952	4.87498	-1.51222	0.513667	-2.94397	0.0032403	0.0440491
GPRASP1	ENSG00000198932	995.693	-0.663451	0.162558	-4.08131	4.4783e-05	0.00269819
AC234782.2	ENSG00000231728	16.5622	-1.25745	0.414839	-3.03117	0.0024361	0.0371655
TSC22D3	ENSG00000157514	5318.55	-0.559467	0.165175	-3.38713	0.00070629	0.0166885
NCBP2L	ENSG00000170935	17.7495	-1.53471	0.406602	-3.77448	0.000160339	0.0063129
COL4A6	ENSG00000197565	40.3714	-1.35036	0.438464	-3.07974	0.00207178	0.0333633
RPL36P18	ENSG00000235656	1.04231	-2.13304	0.708672	-3.00991	0.00261328	0.0389169
RHOXF1	ENSG00000101883	8.23135	-1.4414	0.4507	-3.19814	0.00138315	0.0260389
TUBB4AP1	ENSG00000228466	4.75511	-1.76784	0.532899	-3.31741	0.000908558	0.0197941
DCAF12L2	ENSG00000198354	9.86699	-1.72722	0.47407	-3.64339	0.000269069	0.00906245
MTND4P24	ENSG00000232177	2.34182	-2.3157	0.544889	-4.24985	2.13909e-05	0.00156629
GPC3	ENSG00000147257	117.423	-1.49271	0.417383	-3.57635	0.000348429	0.0107257
AL390879.1	ENSG00000234062	101.43	-0.67188	0.216412	-3.10463	0.0019052	0.0316213
SRRM1P3	ENSG00000237307	152.211	-1.76708	0.406042	-4.35197	1.3492e-05	0.00111486
L29074.1	ENSG00000227083	2.37288	-1.76387	0.500058	-3.52733	0.000419772	0.0120633
GABRE	ENSG00000102287	702.387	-1.51524	0.479059	-3.16296	0.00156176	0.0282521
PNMA3	ENSG00000183837	12.8042	-0.96219	0.325279	-2.95805	0.00309594	0.0429431
AC244090.3	ENSG00000261773	4.23806	-1.85695	0.550714	-3.3719	0.000746513	0.0172948
ERICH1	ENSG00000104714	1394.27	-1.08714	0.292729	-3.71381	0.000204163	0.00754604
AC110288.1	ENSG00000254160	8.8156	-3.18192	0.730274	-4.35716	1.31764e-05	0.00109742
AF067845.4	ENSG00000281961	2.5495	-1.74354	0.579061	-3.01097	0.00260412	0.038812
MCPH1-AS1	ENSG00000249898	37.5428	-0.621844	0.170591	-3.64524	0.000267141	0.00901399
AF228730.4	ENSG00000284614	18.8857	-2.755	0.811186	-3.39626	0.000683141	0.0163524
FAM90A20P	ENSG00000233295	63.0064	-1.45742	0.4553	-3.20101	0.00136948	0.02592
AC134684.3	ENSG00000284617	1.8878	-3.0123	1.01088	-2.97988	0.00288362	0.0412592
FAM90A24P	ENSG00000215354	1.14204	-2.83787	0.948424	-2.99219	0.00276983	0.0402868
FAM90A25P	ENSG00000251402	41.6539	-1.6383	0.557042	-2.94107	0.00327083	0.0442518
FAM86B2	ENSG00000145002	12.6994	-1.41549	0.375246	-3.77217	0.000161834	0.00634462
ENPP7P6	ENSG00000255549	13.884	-1.12175	0.382395	-2.93349	0.00335173	0.0448844
AC027117.2	ENSG00000253944	12.4562	-1.71904	0.489328	-3.51307	0.000442958	0.0124478
LPL	ENSG00000175445	2703.15	-1.6179	0.51721	-3.12814	0.00175915	0.0301348
FGF17	ENSG00000158815	8.31189	-1.58841	0.410978	-3.86495	0.000111111	0.00489273
AC107959.1	ENSG00000245025	43.8635	-0.827433	0.285623	-2.89694	0.00376824	0.0484358
ADRA1A	ENSG00000120907	79.2771	-1.76531	0.547757	-3.22279	0.00126948	0.0246615
EPHX2	ENSG00000120915	302.695	-0.568877	0.152203	-3.73762	0.000185771	0.00705759
GULOP	ENSG00000234770	23.8386	-1.29298	0.425134	-3.04134	0.00235525	0.0363537
ZNF395	ENSG00000186918	1535.14	-0.746787	0.23596	-3.16489	0.00155141	0.0281443
ANK1	ENSG00000029534	470.371	-1.2223	0.38483	-3.17619	0.00149221	0.027481
LINC01301	ENSG00000251396	21.5278	-1.04185	0.280768	-3.71071	0.000206676	0.00761596
TTPA	ENSG00000137561	11.8738	-2.1427	0.699474	-3.0633	0.00218912	0.0346764
ZNF704	ENSG00000164684	2598.59	-0.701122	0.239651	-2.9256	0.00343791	0.04564
AC009902.2	ENSG00000254027	9.66276	-1.85599	0.47233	-3.92944	8.5145e-05	0.004076
CA3	ENSG00000164879	31.0134	-1.15331	0.350342	-3.29194	0.000994985	0.0210138
AP003548.1	ENSG00000253105	4.80282	-1.65988	0.574611	-2.8887	0.00386838	0.0490381
TMEM74	ENSG00000164841	18.0893	-2.1995	0.47981	-4.58411	4.55932e-06	0.000539685
LINC02237	ENSG00000253434	17.249	-2.79246	0.878669	-3.17805	0.00148268	0.0273868
RPS10P16	ENSG00000239917	18.0068	-0.799497	0.27321	-2.92631	0.00343008	0.0455773
ZHX2	ENSG00000178764	990.998	-0.582461	0.200138	-2.91029	0.0036109	0.0471543
DENND3	ENSG00000105339	2142.19	-0.845558	0.253304	-3.33812	0.000843481	0.0187847
GPR20	ENSG00000204882	10.4791	-1.60173	0.479181	-3.34263	0.00082988	0.0185717
AC108002.3	ENSG00000277332	1.8582	-1.46577	0.484312	-3.02649	0.00247413	0.0375279
LY6E-DT	ENSG00000247317	24.5232	-1.03635	0.355093	-2.91852	0.00351694	0.0463052
GPIHBP1	ENSG00000277494	169.419	-2.14985	0.464093	-4.63237	3.61507e-06	0.000460489
AC105118.1	ENSG00000253931	512.248	-1.89535	0.625141	-3.03187	0.00243046	0.0370947
AC067930.4	ENSG00000254859	25.8786	-1.54645	0.460263	-3.35992	0.000779638	0.0177824
AC067930.3	ENSG00000254812	13.3474	-1.35061	0.437635	-3.08616	0.0020276	0.0329254
AF186192.2	ENSG00000255085	20.7401	-0.937355	0.197476	-4.74668	2.06785e-06	0.000300884
ZNF34	ENSG00000196378	184.686	-0.387708	0.12173	-3.18498	0.00144762	0.0268605
PGM5P3-AS1	ENSG00000277631	4.39816	-1.81613	0.458075	-3.9647	7.3487e-05	0.00370079
KANK1	ENSG00000107104	898.564	-0.86999	0.282654	-3.07793	0.00208446	0.0334892
LINC01230	ENSG00000281769	16.6	-1.72746	0.492176	-3.50983	0.00044839	0.0125281
LINC00032	ENSG00000283945	14.0187	-0.881794	0.303369	-2.90667	0.00365299	0.0475017
MOB3B	ENSG00000120162	357.19	-0.737314	0.127357	-5.78935	7.06582e-09	6.19319e-06
AQP7	ENSG00000165269	1026.36	-2.51559	0.549442	-4.57845	4.68445e-06	0.000550954
AL356218.1	ENSG00000223678	8.91497	-2.7599	0.652226	-4.23151	2.32129e-05	0.00166252
AL356489.2	ENSG00000260947	50.2356	-1.97231	0.549938	-3.58642	0.000335254	0.0104946
C9orf24	ENSG00000164972	15.4917	-1.13852	0.284548	-4.00117	6.30312e-05	0.00335798
CNTFR	ENSG00000122756	112.378	-1.84348	0.543877	-3.38951	0.000700186	0.0165975
ARID3C	ENSG00000205143	4.33555	-1.61625	0.514621	-3.14066	0.00168566	0.0294514
AL162231.1	ENSG00000187186	8.55903	-0.822744	0.274247	-3.00001	0.00269968	0.039674
FAM205A	ENSG00000205108	24.133	-1.1063	0.369286	-2.99578	0.00273747	0.0399265
PHF24	ENSG00000122733	35.9982	-1.25263	0.346552	-3.61455	0.000300873	0.00970732
FAM166B	ENSG00000215187	34.2883	-1.07169	0.304793	-3.51611	0.000437912	0.0123561
AL357874.2	ENSG00000231393	31.5887	-1.05117	0.342619	-3.06804	0.00215466	0.0342564
TMEM8B	ENSG00000137103	656.961	-0.834258	0.288681	-2.8899	0.00385367	0.0489254
FAM221B	ENSG00000204930	9.51815	-1.06379	0.34674	-3.06797	0.00215519	0.0342564
HRCT1	ENSG00000196196	73.0735	-1.75104	0.504031	-3.47407	0.000512633	0.013606
SPAAR	ENSG00000235387	35.1126	-1.90866	0.486571	-3.92267	8.7573e-05	0.00413842
PGAM1P2	ENSG00000225639	1.48598	-3.60601	0.949546	-3.79762	0.000146094	0.00591656
OR2S2	ENSG00000278889	2.72708	-2.96055	0.756979	-3.91101	9.1911e-05	0.00425315
AL591926.7	ENSG00000278054	1.46797	-3.94153	1.34303	-2.93481	0.00333754	0.0448555
FP325317.1	ENSG00000277737	62.7255	-2.88108	0.646268	-4.45803	8.27172e-06	0.000797138
AQP7P1	ENSG00000186466	34.2023	-2.38284	0.576252	-4.13507	3.54853e-05	0.00227651
AQP7P2	ENSG00000181997	15.4063	-2.20647	0.6266	-3.52134	0.000429374	0.0122307
AL445665.1	ENSG00000176134	32.2665	-1.34349	0.420917	-3.19183	0.00141376	0.0264187
TJP2	ENSG00000119139	38.0368	-1.07501	0.304201	-3.53388	0.00040951	0.0118703
FAM189A2	ENSG00000135063	104.536	-0.915866	0.2892	-3.1669	0.00154076	0.0280098
KLF9	ENSG00000119138	2832.13	-0.631279	0.157325	-4.01257	6.00609e-05	0.00325994
RORB-AS1	ENSG00000224825	3.67343	-3.34289	0.891108	-3.75139	0.00017586	0.00675073
TLE1	ENSG00000196781	542.453	-1.1448	0.286308	-3.99849	6.37471e-05	0.00338144
FRMD3	ENSG00000172159	338.396	-0.555711	0.188228	-2.95232	0.00315393	0.0434666
NXNL2	ENSG00000130045	10.1042	-1.3089	0.440902	-2.96868	0.00299083	0.0420716
GADD45G	ENSG00000130222	109.544	-1.76249	0.393654	-4.47725	7.56093e-06	0.000752272
LINC00484	ENSG00000235641	32.16	-1.04845	0.326881	-3.20742	0.00133929	0.0255193
PTCH1	ENSG00000185920	409.828	-0.846039	0.17582	-4.81196	1.49456e-06	0.000236134
AL589843.1	ENSG00000224848	48.9404	-0.855269	0.293308	-2.91595	0.00354612	0.046523
ANP32B	ENSG00000136938	1062.62	-1.00829	0.298924	-3.37305	0.000743394	0.0172551
ALDOB	ENSG00000136872	24.0926	-1.24091	0.366837	-3.38272	0.000717724	0.0168398
AL359182.1	ENSG00000226334	120.495	-1.18456	0.410491	-2.88573	0.00390513	0.0492665
EPB41L4B	ENSG00000095203	132.123	-1.87716	0.607056	-3.09223	0.00198658	0.0324455
KIAA1958	ENSG00000165185	73.5508	-0.777005	0.255971	-3.03552	0.00240124	0.0368781
ALAD	ENSG00000148218	901.508	-0.611537	0.207016	-2.95406	0.00313622	0.043306
ORM2	ENSG00000228278	3.24659	-1.12929	0.372413	-3.03235	0.00242658	0.0370947
TRAF1	ENSG00000056558	397.693	-0.81716	0.243059	-3.36198	0.000773867	0.0176727
GSN	ENSG00000148180	50902.1	-1.17059	0.248553	-4.70962	2.48184e-06	0.000341478
STXBP1	ENSG00000136854	636.665	-0.784339	0.184129	-4.25974	2.04668e-05	0.00152914
SH3GLB2	ENSG00000148341	2221.58	-0.959271	0.326161	-2.9411	0.00327054	0.0442518
CFAP77	ENSG00000188523	4.92911	-1.40521	0.381637	-3.68205	0.000231369	0.00816623
FCN2	ENSG00000160339	6.46002	-2.30608	0.573698	-4.01968	5.82767e-05	0.00321094
LCN10	ENSG00000187922	51.8532	-2.1672	0.591878	-3.66157	0.000250672	0.00864043
BX255925.2	ENSG00000270259	3.53467	-1.54327	0.44158	-3.49489	0.000474263	0.012949
PNPLA7	ENSG00000130653	934.952	-1.23271	0.394812	-3.12227	0.00179463	0.0304871
AL590627.1	ENSG00000255585	499.719	-1.28195	0.436557	-2.9365	0.00331935	0.0446818
SIRT3	ENSG00000142082	488.996	-0.839838	0.258317	-3.25119	0.00114921	0.0231054
AC136475.2	ENSG00000254910	37.6887	-1.15818	0.355926	-3.25398	0.001138	0.0229427
AC136475.7	ENSG00000270030	12.237	-1.23752	0.388907	-3.18205	0.00146236	0.0270658
CDHR5	ENSG00000099834	726.344	-1.5691	0.54342	-2.88745	0.00388379	0.0490645
PNPLA2	ENSG00000177666	2192.48	-1.54055	0.376974	-4.08661	4.37719e-05	0.00265903
MUC6	ENSG00000184956	1468.87	-1.53667	0.525063	-2.92664	0.00342646	0.0455538
MUC5AC	ENSG00000215182	23.7001	-1.99792	0.632413	-3.1592	0.00158204	0.0284512
FAM86GP	ENSG00000166492	4.20363	-1.26158	0.428569	-2.9437	0.0032431	0.044071
OR52B4	ENSG00000221996	1.27455	-3.28327	0.833152	-3.94078	8.12179e-05	0.00393923
APBB1	ENSG00000166313	566.008	-0.68683	0.193992	-3.54051	0.000399352	0.011726
LMO1	ENSG00000166407	4.64424	-2.4203	0.610456	-3.96474	7.34761e-05	0.00370079
MTRNR2L8	ENSG00000255823	99.176	-1.80081	0.38691	-4.65434	3.25018e-06	0.000427318
RASSF10	ENSG00000189431	5.26196	-1.92177	0.575793	-3.33761	0.000845034	0.0187852
SPON1-AS1	ENSG00000254418	2.93844	-1.69481	0.572688	-2.95939	0.00308249	0.0428857
PDE3B	ENSG00000152270	1074.56	-1.53578	0.405651	-3.78595	0.000153123	0.00612044
ABCC8	ENSG00000006071	11.9568	-1.77361	0.50962	-3.48027	0.000500908	0.0134206
NAV2	ENSG00000166833	1435.84	-0.605882	0.195399	-3.10075	0.00193033	0.0318518
LUZP2	ENSG00000187398	28.1146	-2.07109	0.667297	-3.1037	0.0019112	0.0316712
AC099687.1	ENSG00000255243	6.00259	-1.91949	0.561664	-3.4175	0.000631983	0.0154279
AC021698.1	ENSG00000254819	1.0479	-2.76713	0.843312	-3.28126	0.00103343	0.0215058
AC100771.2	ENSG00000254862	20.2959	-0.912272	0.29194	-3.12486	0.0017789	0.0303259
AL136088.1	ENSG00000254489	4.0818	-1.44382	0.483569	-2.98576	0.00282876	0.0407441
KIAA1549L	ENSG00000110427	28.3729	-1.67918	0.524482	-3.2016	0.00136666	0.0259067
GLYAT	ENSG00000149124	97.2307	-2.24665	0.70485	-3.18741	0.00143554	0.0267172
AP000445.1	ENSG00000197254	11.5895	-3.1101	0.798441	-3.89521	9.8112e-05	0.00445901
AP000442.1	ENSG00000255008	4.95972	-1.16643	0.382937	-3.046	0.00231905	0.0360521
VWCE	ENSG00000167992	135.169	-1.46614	0.47367	-3.09528	0.00196624	0.0322419
FADS3	ENSG00000221968	691.218	-0.897938	0.292694	-3.06784	0.00215609	0.0342564
MIR6746	ENSG00000277892	3.43588	-2.12089	0.709788	-2.98806	0.0028075	0.040626
AHNAK	ENSG00000124942	179608	-0.457396	0.138951	-3.29179	0.00099552	0.0210138
AP001363.2	ENSG00000257058	48.7508	-1.48765	0.453788	-3.27829	0.0010444	0.0216049
LGALS12	ENSG00000133317	213.716	-1.88185	0.566182	-3.32376	0.000888141	0.019467
PLA2G16	ENSG00000176485	760.998	-0.957569	0.299397	-3.19833	0.00138226	0.0260389
CCDC88B	ENSG00000168071	2120.87	-1.45452	0.45259	-3.21378	0.00131002	0.02517
RASGRP2	ENSG00000068831	391.579	-0.933061	0.321101	-2.90581	0.00366299	0.0475478
PYGM	ENSG00000068976	209.53	-1.0588	0.267441	-3.95901	7.5262e-05	0.00374408
TM7SF2	ENSG00000149809	157.398	-1.51933	0.331031	-4.58968	4.43915e-06	0.000528863
TIGD3	ENSG00000173825	3.80265	-1.80136	0.529857	-3.3997	0.000674601	0.0162352
SLC29A2	ENSG00000174669	123.034	-1.42919	0.400666	-3.56702	0.000361061	0.0109577
PC	ENSG00000173599	730.656	-0.882066	0.260359	-3.38789	0.000704322	0.0166527
AP003419.3	ENSG00000275484	40.6339	-1.56955	0.532808	-2.94582	0.00322103	0.0439577
DOC2GP	ENSG00000231793	46.9352	-1.38988	0.374601	-3.7103	0.000207013	0.00762077
LRP5	ENSG00000162337	2010.53	-0.987384	0.336444	-2.93476	0.00333803	0.0448555
MRGPRF-AS1	ENSG00000256508	64.5511	-1.38751	0.430156	-3.2256	0.00125708	0.0245501
AP003071.5	ENSG00000284713	68.6608	-1.3011	0.443367	-2.9346	0.00333982	0.0448555
AP005233.2	ENSG00000260877	4.17962	-1.94024	0.585578	-3.31337	0.000921782	0.0199202
AP000439.3	ENSG00000255980	2.45981	-1.60032	0.500289	-3.19879	0.00138005	0.0260265
AP001271.2	ENSG00000279459	116.61	-1.79493	0.548884	-3.27015	0.00107489	0.0220568
ALG1L9P	ENSG00000248671	36.9522	-0.864784	0.286982	-3.01338	0.00258358	0.0386152
LINC01537	ENSG00000227467	33.8806	-1.08609	0.34442	-3.15339	0.00161384	0.0288015
PDE2A	ENSG00000186642	824.145	-1.05006	0.283684	-3.70153	0.000214306	0.00781888
AP002761.4	ENSG00000260401	136.849	-1.22718	0.394069	-3.11412	0.00184496	0.0310839
ARRB1	ENSG00000137486	1807.33	-0.636077	0.190979	-3.33062	0.000866544	0.0191362
MAP6	ENSG00000171533	62.2892	-0.743802	0.18824	-3.95135	7.77128e-05	0.00384468
GUCY2EP	ENSG00000204529	3.4379	-1.85469	0.558444	-3.32116	0.000896429	0.0195847
AP003119.1	ENSG00000254632	5.89652	-1.61863	0.389234	-4.1585	3.20346e-05	0.00209838
AP003119.2	ENSG00000255100	14.7052	-1.01763	0.285648	-3.56253	0.0003673	0.0110413
FAM181B	ENSG00000182103	14.876	-2.48079	0.545624	-4.54671	5.44922e-06	0.000614685
AP000974.1	ENSG00000279742	47.0542	-0.875152	0.282502	-3.09785	0.00194927	0.0320494
AP001528.2	ENSG00000255471	356.877	-0.947927	0.315253	-3.00688	0.00263945	0.0391397
AP001528.3	ENSG00000280339	929.743	-0.94839	0.281503	-3.36902	0.000754347	0.0173897
FZD4	ENSG00000174804	3058.81	-0.93504	0.266989	-3.50216	0.000461505	0.0127827
AP001351.1	ENSG00000248027	28.0708	-1.66513	0.496963	-3.35062	0.000806317	0.0182104
AP001533.1	ENSG00000255504	8.34796	-1.75644	0.427025	-4.1132	3.90204e-05	0.00244286
AP001527.2	ENSG00000277459	10.5775	-1.48492	0.461702	-3.21618	0.00129908	0.0250646
SLN	ENSG00000170290	68.2387	-2.03588	0.496452	-4.10086	4.11616e-05	0.00255098
SIK2	ENSG00000170145	2855.9	-0.637068	0.195435	-3.25974	0.00111515	0.0226226
HSPB2	ENSG00000170276	21.8229	-1.33523	0.354651	-3.76491	0.00016661	0.00647885
ANKK1	ENSG00000170209	17.9914	-1.33996	0.347204	-3.85928	0.000113723	0.00494272
ZBTB16	ENSG00000109906	2293.06	-1.97522	0.31524	-6.26576	3.71003e-10	6.20806e-07
PRR13P3	ENSG00000271412	31.2621	-1.73198	0.52832	-3.27829	0.00104439	0.0216049
FXYD2	ENSG00000137731	171.22	-1.09991	0.335865	-3.27486	0.00105714	0.0217897
FXYD6	ENSG00000137726	491.886	-0.578627	0.199227	-2.90436	0.00368005	0.0476517
FOXR1	ENSG00000176302	2.25769	-1.63652	0.517053	-3.16509	0.00155032	0.0281443
KRT8P7	ENSG00000230716	4.06148	-1.82563	0.601787	-3.03368	0.00241592	0.0370158
HEPACAM	ENSG00000165478	46.906	-2.83064	0.632411	-4.47595	7.60738e-06	0.000752824
AP000911.1	ENSG00000204241	92.9042	-1.16198	0.284051	-4.09075	4.29988e-05	0.00262943
AP001999.1	ENSG00000251226	9.87698	-2.47438	0.756185	-3.27218	0.00106721	0.0219237
AL391427.1	ENSG00000224251	55.9266	-0.966022	0.308234	-3.13406	0.00172406	0.0297487
PFKFB3	ENSG00000170525	3024.49	-1.57733	0.311935	-5.05658	4.26852e-07	9.76005e-05
PRKCQ	ENSG00000065675	48.2951	-0.898904	0.286001	-3.14301	0.0016722	0.0293508
TAF3	ENSG00000165632	479.78	-0.843929	0.218583	-3.86091	0.000112967	0.00493684
GATA3	ENSG00000107485	23.7353	-1.29654	0.421764	-3.07408	0.00211152	0.0337816
ECHDC3	ENSG00000134463	67.8048	-1.78085	0.396054	-4.49649	6.90849e-06	0.000702548
OPTN	ENSG00000123240	2225.84	-0.633221	0.191182	-3.31213	0.000925882	0.0199538
JCAD	ENSG00000165757	2193.95	-0.703935	0.218209	-3.22597	0.00125545	0.0245443
AL590730.1	ENSG00000237002	4.55123	-4.21855	1.17948	-3.57661	0.000348079	0.0107257
AL365199.1	ENSG00000234944	6.02586	-1.72074	0.493813	-3.4846	0.000492882	0.0132829
AC010864.1	ENSG00000273008	25.0019	-0.891004	0.290546	-3.06665	0.0021647	0.0343635
DEPP1	ENSG00000165507	1944.68	-1.21985	0.241929	-5.0422	4.60221e-07	0.000102236
BEND3P1	ENSG00000231345	18.3701	-1.12851	0.280884	-4.01773	5.87624e-05	0.00321908
AC024601.1	ENSG00000224222	4.61115	-1.64319	0.461902	-3.55745	0.000374471	0.0112076
AIFM2	ENSG00000042286	485.874	-1.14337	0.274144	-4.17069	3.03683e-05	0.00202527
DDIT4	ENSG00000168209	618.936	-1.07572	0.348502	-3.0867	0.00202391	0.0328945
KAT6B	ENSG00000156650	1433.91	-0.455428	0.139054	-3.2752	0.00105586	0.0217756
ANXA11	ENSG00000122359	3944.54	-0.452415	0.139364	-3.24628	0.00116922	0.0234105
FAM213A	ENSG00000122378	965.548	-0.910878	0.295179	-3.08585	0.00202971	0.0329452
OPN4	ENSG00000122375	15.216	-1.82237	0.459832	-3.96312	7.39766e-05	0.00371528
SNCG	ENSG00000173267	275.094	-0.959913	0.303394	-3.16391	0.00155663	0.0282008
KLLN	ENSG00000227268	13.6086	-0.827326	0.243361	-3.39958	0.000674896	0.0162352
SORBS1	ENSG00000095637	4234.01	-1.72542	0.441937	-3.90422	9.45279e-05	0.00433897
LOXL4	ENSG00000138131	248.241	-0.731562	0.230496	-3.17386	0.00150426	0.0275831
PYROXD2	ENSG00000119943	366.45	-0.766204	0.244912	-3.12848	0.00175711	0.0301138
HPSE2	ENSG00000172987	82.1222	-2.633	0.608832	-4.32467	1.52758e-05	0.00122783
AL353719.1	ENSG00000260475	6.40202	-1.3201	0.400927	-3.29262	0.000992572	0.0210118
FGF8	ENSG00000107831	5.098	-2.55018	0.614867	-4.14753	3.36078e-05	0.00217817
MGEA5	ENSG00000198408	5617.02	-0.562901	0.13097	-4.29793	1.72401e-05	0.00134462
KCNIP2-AS1	ENSG00000226009	33.2049	-2.00566	0.473811	-4.23303	2.30562e-05	0.00165775
KCNIP2	ENSG00000120049	572.878	-2.30745	0.44526	-5.18224	2.19232e-07	6.53671e-05
AS3MT	ENSG00000214435	11.8773	-1.58385	0.539864	-2.93379	0.00334846	0.0448827
ADRA2A	ENSG00000150594	218.975	-1.78178	0.403162	-4.41952	9.89222e-06	0.000907604
GPAM	ENSG00000119927	2716.7	-1.65573	0.525144	-3.15292	0.00161648	0.0288171
TCF7L2	ENSG00000148737	990.735	-0.457846	0.141417	-3.23756	0.00120555	0.023873
AL158212.2	ENSG00000233547	35.1547	-1.61209	0.494007	-3.26329	0.00110128	0.022473
AC073585.1	ENSG00000255624	5.09739	-1.27996	0.420005	-3.04749	0.00230759	0.0359425
FOXI2	ENSG00000186766	19.1999	-1.84729	0.476168	-3.87949	0.000104675	0.00468079
MGMT	ENSG00000170430	430.278	-0.762258	0.195821	-3.89263	9.91626e-05	0.00449565
EBF3	ENSG00000108001	749.013	-0.426587	0.147471	-2.89269	0.00381957	0.048772
PPP2R2D	ENSG00000175470	930.548	-0.942666	0.232561	-4.05341	5.04771e-05	0.00293094
AL162274.3	ENSG00000279982	58.6371	-0.944081	0.266312	-3.54502	0.000392587	0.0116079
CFAP46	ENSG00000171811	11.0383	-1.45087	0.483141	-3.00301	0.00267328	0.0394593
PRAP1	ENSG00000165828	15.0286	-1.33674	0.460335	-2.90384	0.00368617	0.0477141
SPRN	ENSG00000203772	555.884	-1.42625	0.495029	-2.88114	0.00396242	0.0498014
AC006063.2	ENSG00000284513	31.0333	-1.74864	0.593139	-2.94811	0.00319723	0.0437553
RF00019	ENSG00000202318	23.0645	-1.19364	0.380842	-3.13421	0.0017232	0.0297487
AC005840.3	ENSG00000256913	4.72844	-1.23801	0.398639	-3.1056	0.00189896	0.0315903
AC006064.3	ENSG00000255966	8.1945	-1.12812	0.390285	-2.89051	0.00384614	0.0488807
U47924.2	ENSG00000272173	7.98607	-1.14803	0.33254	-3.45229	0.00055585	0.0142398
PEX5	ENSG00000139197	806.949	-0.563144	0.175798	-3.20336	0.00135834	0.0257962
FAM66C	ENSG00000226711	186.431	-0.487536	0.163675	-2.97869	0.00289485	0.0413055
FAM90A1	ENSG00000171847	158.17	-1.25235	0.41299	-3.03241	0.00242612	0.0370947
PRB4	ENSG00000230657	57.31	-1.52803	0.492135	-3.10491	0.00190339	0.0316055
PRB1	ENSG00000251655	36.5038	-1.39594	0.443933	-3.14448	0.00166379	0.0292591
PRB2	ENSG00000121335	52.0412	-2.07941	0.550221	-3.77922	0.000157318	0.00624403
BORCS5	ENSG00000165714	494.143	-0.352809	0.121261	-2.90951	0.00361999	0.0472395
DUSP16	ENSG00000111266	799.647	-0.356678	0.10846	-3.28856	0.00100701	0.0211714
CDKN1B	ENSG00000111276	913.034	-0.456625	0.116133	-3.9319	8.42756e-05	0.00405018
AC007529.2	ENSG00000283240	11.3541	-1.81081	0.56061	-3.23006	0.00123763	0.024325
AC007529.1	ENSG00000255871	11.5267	-1.7399	0.553878	-3.14131	0.00168195	0.0294005
AC087239.1	ENSG00000278743	13.5406	-0.826294	0.276099	-2.99274	0.00276482	0.0402298
BHLHE41	ENSG00000123095	723.769	-0.594659	0.183361	-3.24311	0.00118234	0.0235783
AC008011.2	ENSG00000257042	5.45791	-1.30434	0.448492	-2.90828	0.00363428	0.0473381
AC022364.1	ENSG00000247934	37.9932	-0.741984	0.252831	-2.9347	0.0033387	0.0448555
AC022081.1	ENSG00000256513	2.44022	-3.39305	0.991915	-3.42071	0.00062458	0.0153387
AC004241.2	ENSG00000274902	16.4717	-1.01956	0.314058	-3.24639	0.00116878	0.0234105
RAPGEF3	ENSG00000079337	2824.19	-1.57399	0.345277	-4.55862	5.14898e-06	0.000592342
SLC48A1	ENSG00000211584	823.166	-0.560259	0.175075	-3.2001	0.00137379	0.025975
AC090115.1	ENSG00000257735	4.90127	-0.917968	0.313873	-2.92465	0.00344848	0.0457144
OR8T1P	ENSG00000226413	3.07593	-1.10859	0.343038	-3.2317	0.00123056	0.0242249
ADCY6	ENSG00000174233	1994.36	-0.844621	0.285491	-2.95849	0.00309153	0.0429427
AC117498.3	ENSG00000271547	10.4489	-1.46587	0.466469	-3.14249	0.00167519	0.0293521
WNT10B	ENSG00000169884	36.2115	-1.2498	0.425043	-2.94041	0.00327775	0.0442965
AC010173.1	ENSG00000258101	13.3616	-0.866488	0.296356	-2.9238	0.00345782	0.0458053
AC125611.4	ENSG00000258334	7.27565	-1.48175	0.443806	-3.33875	0.000841574	0.0187536
GPD1	ENSG00000167588	2733.3	-2.05976	0.612482	-3.36297	0.000771078	0.0176309
TFCP2	ENSG00000135457	593.861	-0.335475	0.0767108	-4.37324	1.22414e-05	0.00104315
KRT8	ENSG00000170421	78.0992	-1.15543	0.324412	-3.56161	0.000368586	0.0110585
KRT18	ENSG00000111057	44.1647	-1.08189	0.269568	-4.0134	5.98497e-05	0.00325994
AC068888.1	ENSG00000257337	535.242	-1.12766	0.231611	-4.86879	1.12282e-06	0.000192252
TNS2	ENSG00000111077	6801.93	-0.925282	0.317097	-2.91798	0.00352304	0.0463523
IGFBP6	ENSG00000167779	2522.79	-1.34517	0.349448	-3.84941	0.000118401	0.00509787
CSAD	ENSG00000139631	1004.97	-0.91325	0.261972	-3.48606	0.000490188	0.0132394
SP7	ENSG00000170374	10.254	-1.3457	0.45412	-2.96332	0.00304344	0.0425515
CALCOCO1	ENSG00000012822	3182.15	-0.52789	0.168439	-3.13401	0.00172432	0.0297487
HOXC12	ENSG00000123407	2.00548	-2.45443	0.761141	-3.22467	0.00126117	0.0245759
LINC02381	ENSG00000250742	248.407	-0.651751	0.217142	-3.00149	0.00268659	0.0396176
ITGA7	ENSG00000135424	3616.49	-1.32929	0.442941	-3.00105	0.00269046	0.0396176
RDH5	ENSG00000135437	204.038	-1.40117	0.325814	-4.30052	1.70396e-05	0.00133181
SMARCC2	ENSG00000139613	2682.9	-0.665024	0.136493	-4.8722	1.10361e-06	0.000189847
R3HDM2	ENSG00000179912	671.817	-0.430573	0.0842385	-5.11136	3.19855e-07	7.95596e-05
AVPR1A	ENSG00000166148	565.104	-1.03164	0.298	-3.46189	0.000536398	0.0139262
AC135584.1	ENSG00000279444	51.1033	-1.64466	0.55847	-2.94495	0.00323012	0.0440219
DPY19L2	ENSG00000177990	262.032	-1.09392	0.285595	-3.83033	0.000127971	0.00540872
AC025423.3	ENSG00000256678	7.69358	-1.47161	0.450935	-3.26347	0.00110057	0.0224709
AC027288.1	ENSG00000257474	8.53319	-1.33622	0.444695	-3.00479	0.00265764	0.0393072
PTPRQ	ENSG00000139304	71.0181	-3.54905	0.798267	-4.44594	8.75068e-06	0.000825438
GALNT4	ENSG00000257594	82.4935	-1.36779	0.353213	-3.87241	0.000107763	0.00478706
AC010203.1	ENSG00000257489	7.86931	-0.923817	0.283784	-3.25536	0.0011325	0.0228694
ANO4	ENSG00000151572	11.3275	-1.54125	0.399525	-3.85771	0.000114455	0.00496115
ACACB	ENSG00000076555	4330.34	-1.6902	0.347744	-4.86046	1.17116e-06	0.00019777
OAS3	ENSG00000111331	1323.45	-0.735679	0.244192	-3.0127	0.00258931	0.0386694
TBX5-AS1	ENSG00000255399	55.6744	-1.90839	0.433402	-4.40328	1.06625e-05	0.000957367
VSIG10	ENSG00000176834	418.719	-0.618245	0.167386	-3.69352	0.000221171	0.00795013
BCL7A	ENSG00000110987	93.1215	-1.05677	0.301742	-3.50224	0.00046136	0.0127827
HCAR3	ENSG00000255398	3.38001	-2.61647	0.876396	-2.98549	0.00283125	0.0407441
HCAR1	ENSG00000196917	87.313	-2.06531	0.557214	-3.70649	0.000210152	0.00768255
SNRNP35	ENSG00000184209	295.833	-0.49369	0.163231	-3.02448	0.00249058	0.0377152
AC073592.2	ENSG00000278973	2.82465	-1.94529	0.617256	-3.15151	0.00162431	0.0289077
TMEM132C	ENSG00000181234	466.731	-2.33173	0.551717	-4.22631	2.37552e-05	0.00168497
MIR3612	ENSG00000265635	6.64792	-2.6231	0.648432	-4.0453	5.22557e-05	0.00298246
AC090424.1	ENSG00000256630	9.47739	-2.3818	0.814106	-2.92566	0.00343725	0.04564
FZD10-AS1	ENSG00000250208	818.29	-0.797004	0.267024	-2.98477	0.00283793	0.0407933
ESRRAP1	ENSG00000215572	6.69995	-1.68462	0.554578	-3.03766	0.00238424	0.0367088
MPHOSPH8	ENSG00000196199	2006.81	-0.449348	0.0909909	-4.93839	7.87719e-07	0.000149476
AL590096.1	ENSG00000277020	14.6294	-1.50009	0.431513	-3.47635	0.000508287	0.0135395
SPATA13-AS1	ENSG00000227213	10.1854	-0.980569	0.339115	-2.89155	0.00383342	0.0488024
RASL11A	ENSG00000122035	168.271	-0.73444	0.201467	-3.64547	0.000266905	0.00901399
FLT3	ENSG00000122025	29.1664	-0.95469	0.321361	-2.97077	0.00297052	0.0419479
MAB21L1	ENSG00000180660	105.307	-0.754757	0.216368	-3.4883	0.000486096	0.0131675
AC000403.1	ENSG00000278727	34.5648	-0.846422	0.27178	-3.11437	0.0018434	0.0310764
SPRY2	ENSG00000136158	401.24	-0.667261	0.2135	-3.12535	0.00177596	0.030312
LINC00377	ENSG00000229246	12.4581	-2.27588	0.65863	-3.45547	0.000549329	0.0141515
AL445647.1	ENSG00000272046	2.66518	-3.66994	1.04557	-3.50999	0.000448121	0.0125281
HS6ST3	ENSG00000185352	108.104	-2.50813	0.555692	-4.51351	6.37624e-06	0.000670653
AL161431.1	ENSG00000275216	3.02659	-2.15027	0.61491	-3.49689	0.000470711	0.0129027
IRS2	ENSG00000185950	511.068	-1.07593	0.237432	-4.53152	5.85595e-06	0.000641593
MIR8073	ENSG00000276765	6.78812	-1.69271	0.468088	-3.61623	0.000298927	0.00968698
TEX29	ENSG00000153495	12.692	-1.22043	0.341753	-3.57109	0.0003555	0.0108516
LINC01070	ENSG00000260102	5.98464	-2.62709	0.835906	-3.1428	0.00167338	0.0293508
AL356740.3	ENSG00000269376	5.74652	-2.04185	0.607137	-3.36308	0.000770782	0.0176309
GRK1	ENSG00000185974	4.6471	-1.82906	0.634945	-2.88066	0.00396844	0.0498261
UPF3A	ENSG00000169062	886.186	-0.341953	0.106337	-3.21574	0.00130107	0.0250898
KLHL33	ENSG00000185271	91.8185	-1.20637	0.299867	-4.02303	5.74545e-05	0.00318535
NDRG2	ENSG00000165795	1582.83	-1.44499	0.268702	-5.37769	7.54466e-08	3.29596e-05
RNASE7	ENSG00000165799	24.6242	-1.41393	0.427848	-3.30475	0.000950616	0.0203459
OR10G3	ENSG00000169208	2.83004	-2.40735	0.776554	-3.10005	0.00193491	0.0318844
AC243965.1	ENSG00000259003	3.63641	-1.23353	0.394627	-3.12581	0.00177319	0.0302907
BCL2L2	ENSG00000129473	1225.39	-0.655219	0.194219	-3.37361	0.000741901	0.0172313
ZFHX2	ENSG00000136367	465.579	-1.10275	0.31755	-3.4727	0.00051526	0.0136557
AL135999.2	ENSG00000273618	16.9031	-1.02269	0.348316	-2.93611	0.00332359	0.0447191
SDR39U1	ENSG00000100445	130.692	-0.816122	0.255724	-3.19142	0.00141575	0.0264424
STXBP6	ENSG00000168952	152.475	-0.927534	0.314413	-2.95005	0.00317725	0.0436028
RNU1-28P	ENSG00000206588	61.3694	-2.06565	0.52881	-3.90623	9.37469e-05	0.00431388
AL079303.1	ENSG00000258661	1.43074	-2.19892	0.641335	-3.42866	0.000606567	0.015021
SSTR1	ENSG00000139874	8.44882	-1.99801	0.472238	-4.23094	2.32715e-05	0.00166349
LINC00639	ENSG00000259070	130.678	-1.14204	0.364337	-3.13457	0.00172109	0.0297487
PNN	ENSG00000100941	1766.16	-0.429633	0.0980098	-4.38357	1.16749e-05	0.00101605
PTGDR	ENSG00000168229	134.851	-0.94591	0.282735	-3.34557	0.000821132	0.0184319
SAMD4A	ENSG00000020577	3615.01	-1.00823	0.296912	-3.39572	0.000684482	0.0163729
OTX2-AS1	ENSG00000248550	2.05896	-2.56915	0.838855	-3.06268	0.00219361	0.0347326
SPTB	ENSG00000070182	86.5514	-0.882539	0.301319	-2.92892	0.00340137	0.0453841
FUT8-AS1	ENSG00000276116	17.1523	-1.21502	0.402781	-3.01658	0.00255645	0.038359
AL049779.3	ENSG00000271697	5.86251	-1.03737	0.333823	-3.10754	0.00188654	0.0314927
RGS6	ENSG00000182732	317.727	-1.34465	0.310102	-4.33615	1.45003e-05	0.00117318
AC005225.1	ENSG00000258443	14.2289	-0.911739	0.278633	-3.27219	0.0010672	0.0219237
NT5CP2	ENSG00000258408	1.76451	-1.89517	0.63177	-2.99979	0.00270167	0.0396874
ACOT2	ENSG00000119673	256.07	-0.759404	0.219194	-3.46454	0.000531146	0.0138674
ACOT6	ENSG00000205669	5.99724	-1.17812	0.355369	-3.31521	0.000915732	0.0198879
AC005225.2	ENSG00000258603	8.10349	-1.56013	0.431522	-3.61542	0.000299864	0.00969175
LINC02288	ENSG00000246548	15.5652	-1.20807	0.373862	-3.23132	0.00123221	0.0242445
PTPN21	ENSG00000070778	1683.55	-0.619102	0.196611	-3.14887	0.00163903	0.0290504
ITPK1-AS1	ENSG00000258730	156.261	-1.07921	0.35512	-3.03902	0.0023735	0.0365894
GSC	ENSG00000133937	70.5281	-1.31383	0.417814	-3.14454	0.00166351	0.0292591
SYNE3	ENSG00000176438	14213.6	-1.06168	0.239801	-4.42735	9.53988e-06	0.000886401
AL133467.1	ENSG00000258572	65.4903	-1.20367	0.303976	-3.95976	7.50262e-05	0.0037374
DIO3OS	ENSG00000258498	470.754	-1.43433	0.421225	-3.40513	0.000661314	0.0159954
AL161669.2	ENSG00000270705	1.77131	-3.02146	1.00957	-2.99281	0.00276423	0.0402298
RAP2CP1	ENSG00000270938	8.01014	-2.05439	0.608656	-3.3753	0.000737364	0.0171834
AL133367.1	ENSG00000260285	103.023	-1.03225	0.281619	-3.66541	0.000246943	0.0085395
ZFYVE21	ENSG00000100711	826.105	-0.539109	0.174291	-3.09316	0.00198041	0.032406
TMEM179	ENSG00000258986	17.5049	-2.07595	0.465123	-4.46323	8.07346e-06	0.000788979
C14orf180	ENSG00000184601	174.36	-2.68255	0.578519	-4.63692	3.53644e-06	0.000453613
GOLGA8M	ENSG00000188626	33.7937	-1.08293	0.340838	-3.17727	0.00148668	0.0274251
PHGR1	ENSG00000233041	4.09404	-1.62545	0.525543	-3.0929	0.00198213	0.032406
RTF1	ENSG00000137815	952.563	-0.337394	0.0953155	-3.53976	0.000400498	0.011726
DUOX2	ENSG00000140279	212.819	-1.75794	0.495979	-3.54437	0.000393545	0.0116118
AC021752.1	ENSG00000273674	11.2708	-0.671095	0.230055	-2.91711	0.00353289	0.0464279
CGNL1	ENSG00000128849	3565.39	-0.97594	0.286301	-3.4088	0.000652501	0.0158286
AC126323.1	ENSG00000166104	12.3582	-2.56681	0.47703	-5.38081	7.41521e-08	3.29596e-05
GOLGA2P11	ENSG00000260062	5.39461	-1.74859	0.592888	-2.94928	0.00318512	0.0436537
AC126323.6	ENSG00000261296	4.44444	-3.28903	0.684009	-4.80846	1.52101e-06	0.000238267
TLN2	ENSG00000171914	2873.53	-1.03889	0.203889	-5.09536	3.48072e-07	8.48582e-05
AC100839.1	ENSG00000259458	21.479	-1.14069	0.356875	-3.19632	0.00139193	0.0261435
AC100839.2	ENSG00000259756	13.7473	-1.15891	0.338703	-3.42161	0.000622504	0.0153017
TPM1-AS	ENSG00000259498	187.036	-1.27038	0.404251	-3.14255	0.00167482	0.0293521
DAPK2	ENSG00000035664	443.869	-1.2497	0.422459	-2.95817	0.00309475	0.0429427
SNX1	ENSG00000028528	3501.54	-0.463014	0.140919	-3.28568	0.00101737	0.0212918
SLC51B	ENSG00000186198	65.7506	-0.981892	0.323847	-3.03197	0.00242966	0.0370947
AC013553.3	ENSG00000277351	14.5952	-1.50928	0.419394	-3.59872	0.000319784	0.0101484
AC087482.1	ENSG00000259347	27.0754	-1.36911	0.322162	-4.24975	2.14012e-05	0.00156629
SMAD3	ENSG00000166949	3359.05	-0.571783	0.167383	-3.41602	0.000635428	0.0154811
SKOR1	ENSG00000188779	48.4147	-1.10495	0.383211	-2.8834	0.00393404	0.0495294
CALML4	ENSG00000129007	27.7011	-1.41932	0.405831	-3.49731	0.000469971	0.0129016
AC087699.1	ENSG00000259227	5.89767	-2.31063	0.484552	-4.76858	1.85531e-06	0.00027764
LARP6	ENSG00000166173	497.312	-0.701797	0.203173	-3.45418	0.000551976	0.0141998
TMEM266	ENSG00000169758	174.924	-1.09552	0.357845	-3.06145	0.00220269	0.0347997
SH2D7	ENSG00000183476	5.62683	-1.34683	0.425672	-3.16402	0.00155606	0.0282008
IL16	ENSG00000172349	1452.41	-0.823942	0.21182	-3.88983	0.000100316	0.00452565
ADAMTS7P1	ENSG00000274376	21.1304	-1.21978	0.420593	-2.90015	0.00372988	0.0481639
CSPG4P10	ENSG00000276710	162.381	-1.24402	0.364092	-3.41679	0.000633646	0.0154582
GOLGA2P10	ENSG00000255769	112.28	-1.19424	0.401396	-2.97521	0.00292784	0.0415657
GOLGA2P7	ENSG00000225151	46.2687	-1.24744	0.387	-3.22335	0.00126701	0.0246308
AC243562.1	ENSG00000259570	67.8556	-1.3333	0.400215	-3.33145	0.000863952	0.0191019
DNM1P51	ENSG00000235370	176.785	-1.24859	0.346629	-3.6021	0.000315653	0.0100607
AC048382.4	ENSG00000259551	20.3347	-1.57678	0.527233	-2.99067	0.00278368	0.0404243
UBE2Q2P1	ENSG00000189136	601.961	-0.741344	0.252216	-2.93932	0.00328932	0.044404
LINC00933	ENSG00000259728	36.5489	-0.880785	0.245457	-3.58834	0.000332785	0.0104351
AC048382.5	ENSG00000275120	36.7574	-0.645694	0.223615	-2.88753	0.0038828	0.0490645
PLIN1	ENSG00000166819	6825.52	-2.61076	0.614427	-4.24909	2.14641e-05	0.00156777
WDR93	ENSG00000140527	32.382	-1.35286	0.37727	-3.58592	0.000335886	0.0104991
MESP1	ENSG00000166823	32.7525	-2.19279	0.411006	-5.33518	9.54483e-08	3.8504e-05
MRPL15P1	ENSG00000259441	6.01701	-2.60277	0.794247	-3.27703	0.00104906	0.0216596
HDDC3	ENSG00000184508	78.3855	-0.481497	0.160648	-2.99722	0.00272458	0.0398332
PRC1	ENSG00000198901	29.0117	-0.789059	0.263095	-2.99914	0.00270739	0.0397397
LINC00924	ENSG00000259134	45.5053	-1.04097	0.350633	-2.96884	0.00298928	0.0420659
AC103746.1	ENSG00000275322	115.495	-1.46791	0.466269	-3.14822	0.0016427	0.029069
AC026523.2	ENSG00000279091	41.7944	-2.30364	0.590436	-3.9016	9.55594e-05	0.00437541
IGF1R	ENSG00000140443	2199.47	-0.621761	0.198388	-3.13407	0.00172398	0.0297487
PGPEP1L	ENSG00000183571	6.27865	-1.58051	0.404216	-3.91008	9.22667e-05	0.00425641
LYSMD4	ENSG00000183060	446.836	-0.743578	0.231013	-3.21877	0.0012874	0.0249253
DNM1P46	ENSG00000182397	95.8963	-1.16037	0.343817	-3.37497	0.000738238	0.0171834
SOX8	ENSG00000005513	274.241	-1.39685	0.43614	-3.20275	0.00136122	0.0258169
BAIAP3	ENSG00000007516	74.9653	-1.47043	0.459039	-3.20328	0.00135873	0.0257962
UNKL	ENSG00000059145	1137.76	-1.12586	0.378216	-2.97677	0.00291304	0.0414547
NTHL1	ENSG00000065057	125.922	-0.835606	0.288584	-2.89554	0.00378508	0.0485675
SRRM2-AS1	ENSG00000205913	62.1569	-0.949996	0.323829	-2.93364	0.00335014	0.0448827
LINC00921	ENSG00000281005	125.622	-0.917542	0.163348	-5.61711	1.94173e-08	1.29965e-05
CLUAP1	ENSG00000103351	373.99	-0.232001	0.0795533	-2.9163	0.00354207	0.0465029
SRL	ENSG00000185739	62.9355	-1.11064	0.365416	-3.03938	0.00237064	0.0365607
TFAP4	ENSG00000090447	235.421	-0.854089	0.279208	-3.05897	0.002221	0.0349857
PPL	ENSG00000118898	7228.07	-1.71704	0.378819	-4.53261	5.82587e-06	0.000640202
SEC14L5	ENSG00000103184	55.009	-1.48383	0.330476	-4.48997	7.12316e-06	0.000716545
MIR193B	ENSG00000207639	5.54212	-1.69755	0.527228	-3.21976	0.00128297	0.0248578
AC138932.3	ENSG00000261819	193.444	-1.10731	0.371061	-2.98417	0.00284348	0.0408098
MARF1	ENSG00000166783	2513.3	-0.289921	0.093283	-3.10797	0.00188378	0.0314927
ABCC6	ENSG00000091262	848.321	-1.26254	0.382089	-3.3043	0.000952144	0.0203668
GPRC5B	ENSG00000167191	320.151	-1.00166	0.335427	-2.98623	0.00282444	0.0407441
ACSM5	ENSG00000183549	350.158	-0.619665	0.211335	-2.93215	0.00336624	0.0449969
LYRM1	ENSG00000102897	225.742	-0.547991	0.188809	-2.90236	0.00370365	0.0478899
AC008740.1	ENSG00000257403	43.1968	-0.850855	0.291167	-2.92223	0.0034754	0.0459554
SCNN1B	ENSG00000168447	17.9425	-2.36051	0.46047	-5.12631	2.95477e-07	7.55375e-05
LINC02175	ENSG00000262155	86.7253	-1.08264	0.289071	-3.74523	0.000180229	0.00689685
AC008741.2	ENSG00000274925	165.75	-0.756414	0.202187	-3.74116	0.000183173	0.00698049
EIF3C	ENSG00000184110	108.133	-0.729359	0.245239	-2.97407	0.00293877	0.0416737
AC009093.3	ENSG00000260908	44.8295	-0.924954	0.31054	-2.97853	0.00289631	0.0413103
HIRIP3	ENSG00000149929	209.09	-0.81724	0.259783	-3.14586	0.00165599	0.0291823
INO80E	ENSG00000169592	1228.35	-0.992398	0.343609	-2.88816	0.00387498	0.0490645
AC106782.5	ENSG00000273724	11.2588	-1.16877	0.380736	-3.06976	0.00214229	0.0341404
PRSS8	ENSG00000052344	25.5124	-1.23554	0.378745	-3.26219	0.00110557	0.0225355
GPT2	ENSG00000166123	386.748	-1.48801	0.439068	-3.38902	0.000701435	0.0166057
NKD1	ENSG00000140807	237.885	-1.33437	0.331156	-4.02944	5.59099e-05	0.00312798
AC007608.2	ENSG00000260029	13.6039	-2.25187	0.546508	-4.12048	3.78092e-05	0.00239564
AC007608.4	ENSG00000278909	42.3404	-1.52289	0.505221	-3.0143	0.00257572	0.0385149
AC007906.2	ENSG00000277639	79.9041	-1.42706	0.327154	-4.36205	1.28846e-05	0.00108369
IRX6	ENSG00000159387	104.148	-1.79234	0.557084	-3.21736	0.00129377	0.0250145
AC109462.2	ENSG00000263207	3.28021	-3.36811	0.692348	-4.86477	1.14593e-06	0.000194401
AC009102.3	ENSG00000279764	7.42873	-1.51297	0.490468	-3.08474	0.00203731	0.0330324
PDP2	ENSG00000172840	293.127	-0.717025	0.235496	-3.04475	0.00232875	0.0361418
RRAD	ENSG00000166592	114.539	-2.23521	0.490741	-4.55476	5.24456e-06	0.000597734
NOL3	ENSG00000140939	872.383	-1.05421	0.329591	-3.19855	0.00138121	0.026035
AC020978.4	ENSG00000261469	6.22637	-1.65387	0.507953	-3.25595	0.00113013	0.0228339
AC126773.4	ENSG00000275383	20.0357	-0.781658	0.248906	-3.14037	0.00168732	0.0294525
VPS4A	ENSG00000132612	665.374	-0.410999	0.141797	-2.89851	0.00374944	0.0483287
NPIPB14P	ENSG00000226232	3.9261	-1.02072	0.335602	-3.04145	0.00235444	0.0363537
CALB2	ENSG00000172137	62.1407	-1.63908	0.486333	-3.37029	0.000750894	0.0173526
ATXN1L	ENSG00000224470	1512.04	-0.341029	0.117899	-2.89255	0.00382126	0.0487767
LDHD	ENSG00000166816	283.231	-0.800373	0.271733	-2.94544	0.00322499	0.0439872
AC133540.1	ENSG00000278716	114.195	-1.41608	0.439177	-3.22439	0.00126241	0.0245759
AC092127.2	ENSG00000270124	162.592	-1.29973	0.401543	-3.23684	0.00120859	0.0239117
LINC02188	ENSG00000261175	6.49161	-2.15281	0.697906	-3.08467	0.00203777	0.0330324
LINC02181	ENSG00000232190	3.02231	-1.5625	0.435914	-3.58442	0.000337834	0.0105217
AC010531.4	ENSG00000261697	10.4185	-1.21033	0.410978	-2.94499	0.00322961	0.0440219
FBXO31	ENSG00000103264	887.277	-0.70366	0.223496	-3.14842	0.00164155	0.029067
AC134312.1	ENSG00000205037	172.494	-1.25984	0.41476	-3.03752	0.00238536	0.0367109
LINC00304	ENSG00000180422	12.6126	-1.18503	0.395479	-2.99645	0.00273146	0.0398704
AC009113.1	ENSG00000259877	72.9278	-0.536944	0.149764	-3.58527	0.000336728	0.0105051
MC1R	ENSG00000258839	346.769	-1.27429	0.403781	-3.1559	0.00160003	0.0286543
RPH3AL	ENSG00000181031	660.33	-1.02978	0.310495	-3.31658	0.000911264	0.0198382
AC129507.4	ENSG00000262920	42.0108	-1.56253	0.518043	-3.01622	0.00255945	0.0383793
TUSC5	ENSG00000184811	763.054	-2.96825	0.733519	-4.04659	5.19685e-05	0.00297993
AC099684.2	ENSG00000262445	30.2041	-1.44313	0.468791	-3.07841	0.0020811	0.033484
AC099684.1	ENSG00000228133	107.765	-1.68736	0.44943	-3.75445	0.000173723	0.00667565
AC090617.2	ENSG00000236838	17.7191	-1.23315	0.419888	-2.93685	0.00331566	0.0446613
METTL16	ENSG00000127804	958.388	-0.509314	0.15861	-3.2111	0.00132227	0.0253128
OR3A1	ENSG00000180090	6.49021	-2.46506	0.851505	-2.89495	0.00379222	0.0485913
SHPK	ENSG00000197417	50.116	-0.608665	0.159716	-3.81092	0.000138448	0.00571159
NCBP3	ENSG00000074356	1330.12	-0.252115	0.0670366	-3.76086	0.000169332	0.00656081
CAMKK1	ENSG00000004660	829.686	-0.897901	0.311544	-2.8821	0.00395032	0.0496664
AC233723.1	ENSG00000262165	7.87398	-1.0776	0.36945	-2.91678	0.00353661	0.0464478
PITPNM3	ENSG00000091622	389.336	-0.955643	0.317844	-3.00664	0.0026415	0.0391472
XAF1	ENSG00000132530	1403.48	-1.07099	0.289936	-3.69387	0.000220863	0.00795013
AC120057.3	ENSG00000279641	17.7154	-0.931611	0.29968	-3.10869	0.00187921	0.0314738
SLC2A4	ENSG00000181856	245.319	-2.7196	0.487068	-5.58362	2.35564e-08	1.43954e-05
YBX2	ENSG00000006047	49.4438	-2.13207	0.578485	-3.68562	0.000228151	0.00809924
TMEM256-PLSCR3	ENSG00000262481	15.2377	-1.59229	0.54241	-2.93558	0.00332926	0.044779
RNF227	ENSG00000179859	76.2832	-0.73435	0.1902	-3.86094	0.000112951	0.00493684
AC129492.6	ENSG00000275011	5.17412	-2.65826	0.610753	-4.35242	1.34642e-05	0.00111486
ALOX12B	ENSG00000179477	9.06162	-3.41417	0.746466	-4.57377	4.79026e-06	0.000559688
ALOXE3	ENSG00000179148	3.48773	-2.42754	0.670496	-3.62051	0.000294021	0.00958705
HES7	ENSG00000179111	5.41759	-1.48693	0.500347	-2.97179	0.00296071	0.0418719
PER1	ENSG00000179094	4114.53	-1.10025	0.331337	-3.32062	0.000898171	0.0196111
MYH10	ENSG00000133026	2226.73	-0.665091	0.179843	-3.69817	0.000217155	0.00788376
USP43	ENSG00000154914	6.54122	-1.41467	0.428069	-3.30477	0.000950551	0.0203459
MYH3	ENSG00000109063	176.175	-1.05483	0.273694	-3.85403	0.000116187	0.00502608
SHISA6	ENSG00000188803	81.7238	-1.35144	0.377674	-3.57833	0.000345793	0.0106793
DNAH9	ENSG00000007174	37.6583	-1.02951	0.2939	-3.50294	0.000460149	0.0127748
MYOCD	ENSG00000141052	68.251	-0.994115	0.329074	-3.02095	0.00251981	0.0380796
AC005703.6	ENSG00000279660	354.605	-1.15899	0.37343	-3.10363	0.00191164	0.0316712
MYO15A	ENSG00000091536	300.945	-1.16421	0.326129	-3.56979	0.000357265	0.0108784
AC127537.1	ENSG00000260647	24.1773	-0.847638	0.292003	-2.90284	0.00369799	0.0478503
SHMT1	ENSG00000176974	360.402	-0.617108	0.174862	-3.52911	0.000416959	0.0120294
EPN2	ENSG00000072134	1274.67	-0.675199	0.229338	-2.94413	0.00323869	0.0440491
AC005730.1	ENSG00000225681	8.49393	-1.50257	0.421833	-3.562	0.000368039	0.0110511
AC015818.6	ENSG00000265916	1.94801	-3.09991	0.960731	-3.22662	0.00125263	0.0245155
MTRNR2L1	ENSG00000256618	64.3604	-1.99128	0.442369	-4.50141	6.75045e-06	0.000696716
SUPT6H	ENSG00000109111	2805.76	-0.431197	0.107967	-3.99379	6.50243e-05	0.00342943
ABHD15	ENSG00000168792	429.021	-0.530433	0.182391	-2.90822	0.00363489	0.0473381
CORO6	ENSG00000167549	494.848	-1.4233	0.420535	-3.38451	0.000713064	0.0167693
AC011840.3	ENSG00000263860	2.36967	-2.42333	0.709965	-3.41331	0.000641794	0.0156053
AC015911.4	ENSG00000267312	6.88328	-1.38525	0.370622	-3.73764	0.000185754	0.00705759
TOMM20P2	ENSG00000255987	10.4024	-1.24997	0.397863	-3.14171	0.00167963	0.0293879
TAF15	ENSG00000270647	1023.66	-0.528925	0.147047	-3.59697	0.000321949	0.0101908
AATF	ENSG00000275700	616.295	-0.473625	0.130919	-3.6177	0.000297231	0.00966593
SRCIN1	ENSG00000277363	42.9915	-2.74287	0.443167	-6.18924	6.04555e-10	9.27312e-07
AC006449.2	ENSG00000275532	36.0886	-0.948708	0.304408	-3.11657	0.00182967	0.0309191
PIP4K2B	ENSG00000276293	1944.73	-0.340091	0.115226	-2.95151	0.00316227	0.0435287
PPP1R1B	ENSG00000131771	165.949	-1.93757	0.586714	-3.30241	0.000958575	0.0204806
PNMT	ENSG00000141744	116.538	-1.8556	0.64248	-2.88819	0.00387467	0.0490645
GSDMB	ENSG00000073605	262.754	-0.843544	0.25682	-3.28458	0.00102135	0.0213163
ORMDL3	ENSG00000172057	962.087	-0.587291	0.186774	-3.14439	0.00166432	0.0292591
KRT19	ENSG00000171345	7.90673	-1.00042	0.331292	-3.01975	0.00252979	0.0381834
C17orf113	ENSG00000267221	61.4675	-1.05121	0.305158	-3.44481	0.000571463	0.014452
STAT5B	ENSG00000173757	1764.57	-0.45427	0.103683	-4.38135	1.17946e-05	0.00101685
STAT5A	ENSG00000126561	1491.93	-0.471349	0.162942	-2.89274	0.00381897	0.048772
HMGN2P15	ENSG00000214578	75.0849	-1.30624	0.334605	-3.90382	9.46874e-05	0.00434088
RAMP2-AS1	ENSG00000197291	549.138	-1.33351	0.250021	-5.3336	9.62833e-08	3.8504e-05
AOC3	ENSG00000131471	2516.44	-1.61747	0.442738	-3.65333	0.000258866	0.00878764
AOC4P	ENSG00000260105	79.8763	-1.76907	0.422453	-4.18763	2.81884e-05	0.00190753
RUNDC1	ENSG00000198863	332.609	-0.32217	0.105368	-3.05757	0.00223141	0.0350897
RND2	ENSG00000108830	30.3994	-0.91413	0.298674	-3.06063	0.00220875	0.034824
ARL4D	ENSG00000175906	380.707	-0.658563	0.227647	-2.89292	0.00381684	0.048771
CD300LG	ENSG00000161649	151.436	-2.40648	0.551973	-4.35977	1.30198e-05	0.00108931
AC003102.1	ENSG00000260793	64.0341	-0.929469	0.316743	-2.93445	0.00334137	0.0448599
AC142472.1	ENSG00000276728	83.6158	-0.715654	0.238107	-3.00559	0.00265065	0.0392196
HEXIM2	ENSG00000168517	331.317	-1.09027	0.317802	-3.43065	0.000602133	0.0149671
MAPT	ENSG00000186868	231.511	-1.37241	0.312617	-4.39007	1.13316e-05	0.000995046
TBX21	ENSG00000073861	7.72066	-1.24074	0.422451	-2.937	0.00331408	0.0446564
SCRN2	ENSG00000141295	713.427	-0.855615	0.280209	-3.05348	0.00226202	0.0354649
NFE2L1	ENSG00000082641	8453.27	-0.651445	0.216009	-3.01582	0.00256283	0.0384008
HOXB-AS1	ENSG00000230148	55.0135	-1.01974	0.32831	-3.10603	0.00189615	0.0315708
HOXB4	ENSG00000182742	66.0554	-0.830973	0.232125	-3.57985	0.000343787	0.010653
AC103702.1	ENSG00000257178	52.7915	-1.48651	0.322993	-4.60231	4.17833e-06	0.00051102
AC027801.5	ENSG00000262837	37.1998	-1.06331	0.306521	-3.46898	0.000522445	0.0137544
TAC4	ENSG00000176358	156.237	-1.35193	0.406775	-3.32353	0.000888853	0.019467
AC009720.1	ENSG00000246640	16.7603	-1.23746	0.382758	-3.23301	0.00122494	0.0241401
AC002401.2	ENSG00000250282	17.4117	-1.24209	0.400876	-3.09844	0.00194545	0.0320008
AC021491.4	ENSG00000275897	10.3478	-1.15934	0.333028	-3.48122	0.000499141	0.0133928
AC005920.4	ENSG00000262006	3.99304	-1.80526	0.577724	-3.12479	0.00177933	0.0303259
HLF	ENSG00000108924	1043.24	-0.995463	0.248637	-4.00369	6.23633e-05	0.00333671
SMIM36	ENSG00000261873	3.47306	-2.24083	0.665726	-3.366	0.000762659	0.0175144
AC105021.1	ENSG00000236319	5.06166	-2.24544	0.65445	-3.43104	0.000601276	0.0149559
NOG	ENSG00000183691	6.28689	-1.67812	0.538309	-3.11739	0.00182461	0.0308681
TRIM25	ENSG00000121060	1318.35	-0.299339	0.102324	-2.9254	0.00344015	0.0456533
AC007114.1	ENSG00000263004	29.8625	-0.726188	0.220889	-3.28757	0.00101057	0.0211858
AKAP1	ENSG00000121057	1099.42	-0.928212	0.221067	-4.19878	2.68356e-05	0.00183552
AC007431.3	ENSG00000280028	49.7605	-1.62593	0.415762	-3.91072	9.20207e-05	0.00425315
DYNLL2	ENSG00000264364	1472.69	-0.691826	0.203255	-3.40374	0.000664705	0.0160563
CA4	ENSG00000167434	15.6317	-2.82364	0.579134	-4.87563	1.0846e-06	0.000187453
SCN4A	ENSG00000007314	99.7178	-1.66919	0.370098	-4.51012	6.47919e-06	0.000677609
SNORD104	ENSG00000199753	18.9341	-0.965901	0.32673	-2.95627	0.00311386	0.0430942
PLEKHM1P1	ENSG00000214176	3671.62	-0.987179	0.331813	-2.9751	0.0029289	0.0415657
RGS9	ENSG00000108370	65.6004	-0.829673	0.287605	-2.88476	0.00391712	0.04935
APOH	ENSG00000091583	1.92284	-3.61528	1.15244	-3.13706	0.00170651	0.029591
AC005332.6	ENSG00000277476	290.648	-1.22012	0.368214	-3.31362	0.000920956	0.0199202
CPSF4L	ENSG00000187959	14.8352	-0.844069	0.222927	-3.7863	0.000152909	0.00611853
CDC42EP4	ENSG00000179604	883.739	-0.815898	0.22556	-3.61722	0.000297789	0.00966713
RAB37	ENSG00000172794	99.3016	-0.910829	0.247237	-3.68403	0.000229576	0.00813416
SLC9A3R1	ENSG00000109062	801.915	-0.859493	0.292219	-2.94126	0.00326875	0.0442518
HID1	ENSG00000167861	258.033	-1.26	0.428885	-2.93785	0.00330495	0.0445722
TRIM80P	ENSG00000232724	3.62655	-1.21999	0.369735	-3.29963	0.000968141	0.0206259
EVPL	ENSG00000167880	80.6417	-1.28803	0.435658	-2.95652	0.00311136	0.0430921
PRCD	ENSG00000214140	326.901	-1.48622	0.339209	-4.38143	1.179e-05	0.00101685
AC015802.3	ENSG00000267543	18.8699	-0.916691	0.250551	-3.6587	0.000253497	0.0086971
LINC00868	ENSG00000267535	3.17835	-1.83927	0.58608	-3.13825	0.00169957	0.0295403
SEC14L1	ENSG00000129657	1897.92	-0.399563	0.135532	-2.9481	0.00319729	0.0437553
TNRC6C	ENSG00000078687	1272.91	-0.526446	0.149393	-3.5239	0.000425238	0.0121728
C1QTNF1-AS1	ENSG00000265096	24.13	-0.994221	0.339553	-2.92803	0.00341122	0.0454464
LINC00482	ENSG00000185168	155.143	-2.02028	0.436278	-4.63071	3.64413e-06	0.000462099
SLC25A10	ENSG00000183048	32.7002	-1.40548	0.42743	-3.2882	0.00100829	0.0211858
AC137723.2	ENSG00000279372	1.21058	-1.81826	0.609277	-2.9843	0.0028423	0.0408098
FASN	ENSG00000169710	6314	-1.6986	0.492827	-3.44665	0.000567575	0.0144132
AC132872.1	ENSG00000260563	52.4865	-0.739612	0.210187	-3.51883	0.00043345	0.0122932
FN3KRP	ENSG00000141560	371.874	-0.588399	0.150343	-3.91372	9.08868e-05	0.00422451
MYOM1	ENSG00000101605	441.535	-1.03083	0.253613	-4.0646	4.81156e-05	0.00283853
APCDD1	ENSG00000154856	232.978	-1.26336	0.403687	-3.12955	0.00175071	0.0300462
CIDEA	ENSG00000176194	203.041	-2.3133	0.646143	-3.58017	0.000343368	0.010649
CABLES1	ENSG00000134508	693.552	-0.589097	0.173046	-3.40427	0.000663403	0.0160354
DSG2-AS1	ENSG00000264859	2.79853	-2.92792	0.956637	-3.06063	0.00220869	0.034824
SLC14A2	ENSG00000132874	27.7198	-1.00486	0.323464	-3.10656	0.00189278	0.0315432
RNF165	ENSG00000141622	71.4703	-1.21993	0.390586	-3.12333	0.00178819	0.0304348
SNHG22	ENSG00000267322	980.991	-1.81999	0.489429	-3.7186	0.000200327	0.0074416
AC090409.1	ENSG00000267279	8.5446	-1.00912	0.316693	-3.18643	0.00144041	0.0267806
PHLPP1	ENSG00000081913	997.153	-0.70196	0.205329	-3.41871	0.00062918	0.01539
BCL2	ENSG00000171791	721.249	-0.941243	0.266025	-3.53817	0.000402907	0.0117604
AC022726.2	ENSG00000283125	12.7092	-1.69938	0.432962	-3.92501	8.67252e-05	0.00411805
FAM69C	ENSG00000187773	12.8901	-1.59661	0.530938	-3.00715	0.00263712	0.0391397
GALR1	ENSG00000166573	22.5022	-1.51842	0.489771	-3.10027	0.00193343	0.0318743
AC125437.2	ENSG00000279474	65.7576	-1.59374	0.504027	-3.162	0.00156688	0.0283069
ANGPT4	ENSG00000101280	46.0399	-1.18595	0.398458	-2.97636	0.00291696	0.0414763
BMP2	ENSG00000125845	271.218	-0.956329	0.29338	-3.2597	0.0011153	0.0226226
ACSS1	ENSG00000154930	972.812	-0.857152	0.26473	-3.23783	0.00120441	0.0238632
DEFB124	ENSG00000180383	23.1127	-1.54385	0.418453	-3.68942	0.000224767	0.00801001
AL031658.1	ENSG00000226239	21.04	-1.20535	0.40363	-2.98628	0.00282398	0.0407441
AL121753.2	ENSG00000279253	111.32	-1.03597	0.289007	-3.58458	0.000337619	0.0105217
EPB41L1	ENSG00000088367	4292.68	-0.85052	0.283754	-2.99739	0.00272306	0.0398307
AL121895.1	ENSG00000232406	483.141	-1.61627	0.392876	-4.11393	3.88973e-05	0.00244286
NNAT	ENSG00000053438	187.652	-1.1134	0.30315	-3.67278	0.000239929	0.00841191
EMILIN3	ENSG00000183798	95.056	-2.20156	0.454331	-4.84572	1.26153e-06	0.00020887
PTPRT	ENSG00000196090	45.9983	-1.68354	0.488161	-3.44873	0.000563224	0.0143516
AL031676.1	ENSG00000227599	2.1393	-3.40358	0.961679	-3.5392	0.000401338	0.011726
TOX2	ENSG00000124191	53.1033	-1.45345	0.382647	-3.7984	0.000145633	0.00590461
TNNC2	ENSG00000101470	60.6454	-1.29886	0.334459	-3.88346	0.000102981	0.00462884
KCNB1	ENSG00000158445	99.9475	-1.18627	0.337509	-3.51477	0.00044013	0.0124062
CEBPB-AS1	ENSG00000277449	92.8493	-0.972973	0.265185	-3.66903	0.000243471	0.00847707
ATP9A	ENSG00000054793	2041.28	-0.74141	0.189212	-3.91842	8.9133e-05	0.00416487
PHACTR3	ENSG00000087495	47.4694	-1.89126	0.465343	-4.06423	4.81917e-05	0.00283853
AL121908.1	ENSG00000238194	4.14428	-2.99523	0.754851	-3.96798	7.2484e-05	0.00366595
SLCO4A1	ENSG00000101187	89.6331	-1.03114	0.344111	-2.99654	0.00273063	0.0398704
SLCO4A1-AS1	ENSG00000232803	11.9768	-2.12468	0.529553	-4.01223	6.01487e-05	0.00325994
BIRC7	ENSG00000101197	254.891	-1.64373	0.565698	-2.90567	0.00366471	0.0475534
NKAIN4	ENSG00000101198	37.3312	-1.71723	0.513788	-3.34229	0.000830909	0.0185834
FNDC11	ENSG00000125531	15.3507	-1.66962	0.50158	-3.32872	0.000872453	0.0192206
PRPF6	ENSG00000101161	1969.06	-0.641899	0.208401	-3.08012	0.0020692	0.0333633
CICP4	ENSG00000232852	6.61771	-1.56503	0.440315	-3.55434	0.000378932	0.0113227
FSTL3	ENSG00000070404	238.64	-1.00473	0.299123	-3.35893	0.000782454	0.0178135
LINC01836	ENSG00000267530	9.85877	-1.67975	0.484883	-3.46423	0.000531743	0.0138708
CIRBP	ENSG00000099622	6861.97	-0.791978	0.238903	-3.31506	0.000916247	0.0198879
MKNK2	ENSG00000099875	2182.89	-0.827181	0.268916	-3.07598	0.00209812	0.0336321
AC004490.1	ENSG00000267122	24.0302	-1.21408	0.387392	-3.13399	0.00172449	0.0297487
AC092068.3	ENSG00000267749	27.8872	-1.46849	0.508488	-2.88796	0.00387754	0.0490645
ATCAY	ENSG00000167654	6.17709	-1.78162	0.491955	-3.6215	0.000292897	0.00957587
NMRK2	ENSG00000077009	1.62471	-2.79848	0.856535	-3.26721	0.00108611	0.0222499
ANKRD24	ENSG00000089847	35.563	-1.26739	0.406874	-3.11494	0.00183982	0.03104
CHAF1A	ENSG00000167670	242.786	-0.914888	0.264651	-3.45696	0.000546309	0.0140934
PLIN4	ENSG00000167676	15547.4	-2.21965	0.621885	-3.56922	0.000358041	0.010884
PLIN5	ENSG00000214456	180.301	-2.5662	0.627306	-4.09083	4.29832e-05	0.00262943
PTPRS	ENSG00000105426	10165.3	-0.845965	0.27942	-3.02757	0.00246527	0.0374862
SAFB	ENSG00000160633	1434.23	-0.616014	0.166877	-3.69143	0.000222996	0.00798556
AC024592.1	ENSG00000266941	7.43689	-1.38524	0.462071	-2.99789	0.00271856	0.0398084
TRIP10	ENSG00000125733	1660.77	-1.04336	0.304539	-3.42604	0.000612448	0.0151411
INSR	ENSG00000171105	1654.4	-0.619016	0.195402	-3.16792	0.00153535	0.027935
AC119396.2	ENSG00000267852	8.96714	-1.27462	0.433776	-2.93844	0.00329867	0.0445139
NDUFA7	ENSG00000267855	40.5521	-1.171	0.329615	-3.55262	0.000381413	0.0113508
HNRNPM	ENSG00000099783	2084.85	-0.454682	0.132953	-3.41987	0.000626503	0.0153654
AC008734.1	ENSG00000269300	7.441	-1.78295	0.566722	-3.14607	0.00165479	0.0291823
ZNF177	ENSG00000188629	13.358	-1.31793	0.408416	-3.22692	0.0012513	0.0245152
ILF3-AS1	ENSG00000267100	286.904	-0.650839	0.184606	-3.52555	0.000422599	0.0121161
EPOR	ENSG00000187266	288.153	-0.954549	0.329599	-2.89609	0.00377843	0.0485118
RGL3	ENSG00000205517	559.124	-1.07543	0.342489	-3.14004	0.00168926	0.0294585
DHPS	ENSG00000095059	519.069	-0.632796	0.182747	-3.4627	0.000534786	0.0139033
HOOK2	ENSG00000095066	730.556	-1.04497	0.32878	-3.17833	0.00148126	0.0273743
MAST1	ENSG00000105613	18.7366	-1.61847	0.464492	-3.48438	0.000493272	0.0132837
FARSA-AS1	ENSG00000266975	8.86749	-1.01565	0.347675	-2.92126	0.00348623	0.0460204
C19orf57	ENSG00000132016	47.2563	-1.21526	0.403037	-3.01527	0.00256752	0.0384507
PALM3	ENSG00000187867	15.3407	-2.36888	0.660715	-3.58532	0.000336662	0.0105051
AC022098.1	ENSG00000267169	199.744	-0.970332	0.328833	-2.95083	0.0031692	0.0435653
AC008569.2	ENSG00000267474	28.2641	-0.758708	0.257988	-2.94087	0.0032729	0.0442543
AC005785.1	ENSG00000268189	36.0373	-0.82304	0.272685	-3.01828	0.00254212	0.0382712
CYP4F12	ENSG00000186204	131.988	-1.047	0.287156	-3.64611	0.000266243	0.00900017
UCA1	ENSG00000214049	10.265	-1.34948	0.440815	-3.06134	0.00220352	0.0347997
AC020911.2	ENSG00000267275	9.24522	-1.48315	0.443971	-3.34065	0.000835821	0.0186706
CPAMD8	ENSG00000160111	639.635	-2.82633	0.488192	-5.78938	7.06456e-09	6.19319e-06
RN7SL835P	ENSG00000264250	3.22419	-4.23857	0.783069	-5.41277	6.20563e-08	2.89174e-05
AC020908.2	ENSG00000268985	2.74466	-3.32044	0.913813	-3.63361	0.000279482	0.00925231
CCDC194	ENSG00000269720	6.19104	-1.21153	0.403366	-3.00355	0.00266847	0.039404
AC010319.5	ENSG00000269736	3.54054	-2.67895	0.649409	-4.12521	3.70391e-05	0.0023509
ARRDC2	ENSG00000105643	1038.02	-0.763736	0.217583	-3.51009	0.000447959	0.0125281
MIR3188	ENSG00000267959	3.02341	-2.92427	0.903027	-3.2383	0.00120245	0.0238372
ZNF536	ENSG00000198597	7.16129	-1.7858	0.571863	-3.12278	0.00179153	0.0304486
SLC7A10	ENSG00000130876	78.132	-2.32491	0.633098	-3.67227	0.000240404	0.00841757
AC008738.4	ENSG00000267714	5.64097	-2.99213	0.79196	-3.77814	0.000158006	0.00624562
CEBPA	ENSG00000245848	355.652	-0.932623	0.297547	-3.13437	0.00172223	0.0297487
CEBPA-AS1	ENSG00000267296	45.7524	-1.19365	0.273654	-4.3619	1.28937e-05	0.00108369
AC020910.6	ENSG00000279971	126.134	-1.43415	0.442636	-3.24001	0.00119523	0.023745
FXYD3	ENSG00000089356	17.9859	-1.48268	0.360158	-4.11675	3.84251e-05	0.00242632
LGI4	ENSG00000153902	1129.49	-1.60067	0.46106	-3.47173	0.000517121	0.0136758
FXYD1	ENSG00000266964	69.5336	-1.45419	0.40847	-3.56009	0.000370731	0.0111138
FXYD7	ENSG00000221946	18.0043	-1.26536	0.336509	-3.76027	0.000169731	0.00656081
AF038458.3	ENSG00000267786	5.91352	-1.88969	0.598575	-3.15698	0.00159411	0.0285844
ZNF565	ENSG00000196357	201.463	-0.30786	0.0981179	-3.13766	0.00170304	0.0295661
AC092295.2	ENSG00000267309	10.3782	-1.2436	0.365913	-3.39862	0.000677266	0.0162637
ZNF345	ENSG00000251247	283.9	-0.497684	0.119229	-4.17417	2.99071e-05	0.00200541
RYR1	ENSG00000196218	787.291	-1.16079	0.300399	-3.86415	0.000111477	0.00490297
FBXO27	ENSG00000161243	51.1294	-1.04198	0.285629	-3.64803	0.000264259	0.00894954
CNTD2	ENSG00000105219	9.36384	-1.73309	0.536009	-3.23333	0.00122358	0.0241391
LTBP4	ENSG00000090006	18390.1	-1.3838	0.473225	-2.9242	0.00345342	0.0457634
NUMBL	ENSG00000105245	1269.13	-1.0902	0.35399	-3.07975	0.00207177	0.0333633
ITPKC	ENSG00000086544	460.937	-0.717522	0.239149	-3.00032	0.00269696	0.0396498
AXL	ENSG00000167601	7206.84	-0.80221	0.233323	-3.43819	0.000585608	0.0146553
LIPE-AS1	ENSG00000213904	41.1458	-1.2216	0.360705	-3.38671	0.000707363	0.0167031
LIPE	ENSG00000079435	1455.6	-2.50783	0.526213	-4.7658	1.88106e-06	0.000279224
RNU4-60P	ENSG00000253048	3.85436	-2.76911	0.7309	-3.78863	0.000151483	0.00608547
CEACAM1	ENSG00000079385	93.1816	-1.48561	0.357223	-4.15878	3.19948e-05	0.00209838
CEACAMP2	ENSG00000230558	4.68582	-2.27414	0.575712	-3.95013	7.8109e-05	0.0038485
CEACAM8	ENSG00000124469	12.8128	-1.55105	0.446966	-3.47018	0.000520111	0.0137253
CEACAMP1	ENSG00000233681	6.46445	-1.8773	0.519537	-3.61342	0.000302188	0.00973029
CEACAMP5	ENSG00000231561	9.80785	-1.78147	0.516292	-3.4505	0.000559544	0.0143076
PSG8	ENSG00000124467	9.78365	-2.38469	0.678164	-3.51639	0.000437453	0.0123561
PSG8-AS1	ENSG00000225877	6.29606	-2.78558	0.689943	-4.03741	5.40453e-05	0.00304848
IGFL4	ENSG00000204869	6.05876	-1.01328	0.294127	-3.44504	0.000570971	0.014452
HIF3A	ENSG00000124440	272.643	-2.22786	0.4513	-4.93654	7.95219e-07	0.000150125
AC010331.1	ENSG00000277383	22.497	-1.70674	0.480609	-3.55121	0.00038347	0.0113844
AC026803.2	ENSG00000267898	28.4457	-1.42434	0.358319	-3.97507	7.03597e-05	0.00360746
HRC	ENSG00000130528	74.7288	-1.39552	0.3446	-4.0497	5.1284e-05	0.00296404
SLC6A16	ENSG00000063127	116.215	-1.09626	0.290284	-3.77649	0.000159052	0.00626892
SLC17A7	ENSG00000104888	177.132	-1.04838	0.324784	-3.22793	0.00124688	0.0244547
TSKS	ENSG00000126467	103.293	-1.3266	0.365395	-3.6306	0.000282765	0.00933582
SIGLEC16	ENSG00000161643	66.6848	-0.97971	0.327857	-2.98823	0.00280601	0.0406204
NAPSA	ENSG00000131400	21.2179	-0.872002	0.271858	-3.20756	0.00133867	0.0255193
ETFB	ENSG00000105379	331.721	-0.685317	0.191633	-3.5762	0.000348623	0.0107257
AC008440.3	ENSG00000232324	23.5156	-1.44471	0.319478	-4.52208	6.12349e-06	0.00065996
TMC4	ENSG00000167608	149.482	-1.38369	0.421179	-3.28526	0.00101887	0.0213072
AC245052.2	ENSG00000224579	12.2187	-1.54027	0.520259	-2.96058	0.00307061	0.0428029
LENG8-AS1	ENSG00000226696	99.9124	-0.78459	0.203619	-3.85323	0.000116569	0.00503667
KIR3DX1	ENSG00000104970	6.88167	-1.98893	0.609426	-3.26361	0.00110002	0.0224709
RDH13	ENSG00000160439	205.147	-0.828005	0.202794	-4.08299	4.44603e-05	0.00268688
SHISA7	ENSG00000187902	6.48723	-1.38466	0.47437	-2.91894	0.00351219	0.0462757
ZNF580	ENSG00000213015	417.948	-1.28329	0.414878	-3.09317	0.00198028	0.032406
ZNF471	ENSG00000196263	347.968	-0.533883	0.152592	-3.49876	0.000467429	0.0128702
AC005498.3	ENSG00000269696	51.323	-0.761783	0.249233	-3.05651	0.0022393	0.0351837
PEG3	ENSG00000198300	383.327	-0.453342	0.142193	-3.18822	0.00143153	0.026656
AC005261.2	ENSG00000268678	33.1011	-1.90367	0.476911	-3.99167	6.56109e-05	0.00344556
AC012313.8	ENSG00000269473	17.3731	-0.88028	0.298381	-2.95019	0.00317576	0.0436028
SLC25A18	ENSG00000182902	30.3451	-0.905286	0.257598	-3.51434	0.000440852	0.012415
AC007666.1	ENSG00000236754	11.6499	-1.5133	0.412767	-3.66624	0.000246144	0.00852425
MICAL3	ENSG00000243156	2062.4	-0.907341	0.287381	-3.15727	0.00159252	0.02857
MIR648	ENSG00000207780	12.3825	-1.35849	0.415503	-3.26952	0.00107732	0.0220944
LINC01311	ENSG00000260924	39.895	-0.92063	0.285324	-3.22661	0.00125264	0.0245155
CLDN5	ENSG00000184113	200.503	-1.57076	0.44418	-3.53632	0.00040574	0.0118152
ARVCF	ENSG00000099889	1713.83	-1.39228	0.427226	-3.25887	0.00111855	0.0226747
AC245060.5	ENSG00000274422	53.0647	-1.29267	0.371509	-3.47951	0.000502323	0.0134251
GNAZ	ENSG00000128266	40.0412	-1.22558	0.348007	-3.52171	0.000428777	0.0122307
BCR	ENSG00000186716	2585.63	-0.812848	0.274261	-2.96377	0.00303891	0.0425086
BCRP8	ENSG00000236794	3.11213	-1.75512	0.585845	-2.99587	0.00273661	0.0399265
FBXW4P1	ENSG00000230701	182.154	-1.09348	0.361288	-3.02662	0.00247305	0.0375279
SGSM1	ENSG00000167037	207.902	-1.0073	0.284311	-3.54294	0.000395689	0.0116439
TMEM211	ENSG00000206069	4.29932	-1.6896	0.487105	-3.46865	0.000523081	0.0137544
KIAA1671	ENSG00000197077	2529.68	-0.983919	0.232279	-4.23594	2.27597e-05	0.00164285
LRP5L	ENSG00000100068	198.557	-1.11019	0.339917	-3.26606	0.00109054	0.0223157
MTMR3	ENSG00000100330	397.033	-0.38917	0.125027	-3.11269	0.00185392	0.0312065
AL049747.1	ENSG00000268818	8.10192	-2.23752	0.760635	-2.94165	0.00326465	0.0442332
APOL3	ENSG00000128284	971.906	-0.527814	0.149893	-3.52127	0.000429489	0.0122307
MYH9	ENSG00000100345	40025.9	-1.16223	0.33284	-3.49185	0.000479683	0.0130322
AL022322.1	ENSG00000272720	26.582	-0.890135	0.238283	-3.73562	0.000187256	0.0070837
MAFF	ENSG00000185022	197.167	-1.04486	0.346985	-3.01125	0.00260179	0.0387929
AL021707.3	ENSG00000230149	27.5609	-1.58419	0.467939	-3.38546	0.000710588	0.016747
AL031846.1	ENSG00000225720	1.56831	-1.87568	0.519611	-3.60978	0.000306462	0.00983589
CBX7	ENSG00000100307	1777.74	-1.12314	0.273503	-4.10649	4.01721e-05	0.00249807
CACNA1I	ENSG00000100346	9.22528	-1.72393	0.598681	-2.87954	0.0039825	0.0499686
C22orf46	ENSG00000184208	636.657	-1.04106	0.331562	-3.13988	0.0016902	0.02946
AL021453.1	ENSG00000184068	119.677	-0.919305	0.312601	-2.94082	0.00327342	0.0442543
SLC25A5P1	ENSG00000215347	13.2092	-1.24176	0.411638	-3.01662	0.0025561	0.038359
AL021878.2	ENSG00000270083	24.3317	-0.931081	0.313182	-2.97297	0.00294935	0.0417754
AC254562.3	ENSG00000281538	25.0658	-1.32428	0.448751	-2.95103	0.00316713	0.043553
PACSIN2	ENSG00000100266	1807.63	-0.594624	0.192	-3.097	0.00195488	0.0320843
AL022476.1	ENSG00000230319	21.7043	-0.908266	0.307553	-2.9532	0.00314494	0.0433926
Z82214.2	ENSG00000236272	11.2089	-2.29498	0.699914	-3.27894	0.00104198	0.0216026
Z82214.1	ENSG00000234892	20.964	-2.29777	0.650093	-3.53452	0.000408509	0.01186
Z99756.1	ENSG00000203527	39.3353	-1.8735	0.627419	-2.98605	0.00282607	0.0407441
BX324167.1	ENSG00000235091	5.74295	-2.85633	0.749658	-3.81018	0.000138866	0.00571159
BX537318.1	ENSG00000273145	34.2196	-1.39674	0.406106	-3.43934	0.000583133	0.0146332
AL022328.4	ENSG00000273253	47.2751	-1.41661	0.454869	-3.11432	0.00184366	0.0310764
CPT1B	ENSG00000205560	31.8124	-1.53902	0.480771	-3.20116	0.00136876	0.0259199
MAPK8IP2	ENSG00000008735	41.7911	-1.35208	0.465263	-2.90604	0.00366029	0.0475296
AC000036.1	ENSG00000225929	15.82	-1.5891	0.410546	-3.8707	0.000108525	0.00480185
AC002056.2	ENSG00000254499	1.2924	-2.86684	0.701676	-4.08571	4.39429e-05	0.00266503
FP236383.3	ENSG00000281181	14.4601	-2.68249	0.887297	-3.02321	0.00250109	0.0378432
LINC01667	ENSG00000280081	4.17111	-2.09556	0.632287	-3.31425	0.000918888	0.01991
SNX18P13	ENSG00000230965	9.57148	-2.21624	0.65194	-3.39946	0.0006752	0.0162352
ANKRD20A11P	ENSG00000215559	43.1223	-1.67407	0.524037	-3.19457	0.00140039	0.026249
CHODL	ENSG00000154645	29.8434	-2.1103	0.64385	-3.27763	0.00104684	0.021638
ITSN1	ENSG00000205726	2242.29	-0.46705	0.125898	-3.70976	0.00020746	0.00762959
CBR3	ENSG00000159231	161.792	-0.726504	0.174755	-4.15728	3.22061e-05	0.00210587
SIM2	ENSG00000159263	279.31	-0.595728	0.193779	-3.07427	0.00211021	0.0337816
AF121897.1	ENSG00000235012	4.09849	-1.1569	0.391075	-2.95826	0.0030938	0.0429427
B3GALT5	ENSG00000183778	4.05573	-2.90296	1.0009	-2.90035	0.0037275	0.0481639
MX1	ENSG00000157601	754.711	-0.699449	0.232044	-3.01429	0.00257582	0.0385149
HSF2BP	ENSG00000160207	11.2638	-0.861128	0.285433	-3.01692	0.00255358	0.038359
C21orf33	ENSG00000160221	24.9052	-1.43812	0.445572	-3.22759	0.00124836	0.0244707
MTND5P1	ENSG00000227999	6.21403	-1.55116	0.419689	-3.69597	0.00021905	0.00792609
MT-RNR1	ENSG00000211459	85914.6	-2.45552	0.579275	-4.23895	2.24568e-05	0.00162737
