# Supplementary material for: The Landscape of Novel Expressed Chimeric RNAs in Rheumatoid Arthritis
Source: Cells. 2022 Mar 24;11(7):1092. doi: 10.3390/cells11071092 (PMC8998144; doi:10.3390/cells11071092)
Supplement: Supplementary file 1 [file cells-11-01092-s001.zip › Table_S6.xlsx]

## Sheet: AL_Vs_HT_up_regulated
gene_name	gene_id	baseMean	log2FoldChange	lfcSE	stat	pvalue	padj
LINC01714	ENSG00000227634	3.11566	2.88102	0.8412	3.42489	0.00061505	0.0021697
RNU5E-1	ENSG00000199347	41.7045	2.01251	0.417246	4.82331	1.41195e-06	9.05686e-06
RNU1-1	ENSG00000206652	57.2238	3.04071	0.487994	6.23105	4.63333e-10	6.41348e-09
SCARNA1	ENSG00000252947	30.6922	3.07447	0.48813	6.29846	3.00624e-10	4.36181e-09
RNU11	ENSG00000274978	1.29276	2.38467	0.747413	3.19057	0.00141993	0.00456742
RN7SKP91	ENSG00000222784	7.934	2.77832	0.348409	7.9743	1.5325e-15	7.70862e-14
AL035404.1	ENSG00000225333	1.47602	2.40289	0.624019	3.85067	0.000117793	0.000488671
RNU5F-1	ENSG00000199377	33.6856	4.38089	0.607486	7.2115	5.53384e-13	1.5134e-11
RNU5D-1	ENSG00000200169	43.9621	4.69476	0.565601	8.30048	1.03688e-16	6.75877e-15
PDZK1IP1	ENSG00000162366	2.9649	2.76966	0.719265	3.85067	0.000117793	0.000488671
PIGK	ENSG00000142892	764.428	2.0308	0.305822	6.64047	3.12686e-11	5.61781e-10
AC103591.3	ENSG00000273338	15.5974	2.68507	0.609934	4.40224	1.07141e-05	5.65248e-05
AL357632.1	ENSG00000235089	1.2931	2.08978	0.649174	3.21914	0.00128576	0.00417841
AC092807.2	ENSG00000272691	1.80634	2.43581	0.609568	3.99595	6.44344e-05	0.000284869
GBP5	ENSG00000154451	290.985	2.96146	0.576332	5.13846	2.77006e-07	2.06347e-06
VCAM1	ENSG00000162692	7824.19	2.01507	0.431797	4.6667	3.06069e-06	1.82329e-05
AL109741.2	ENSG00000228399	6.77969	2.99446	0.633904	4.72384	2.31427e-06	1.41541e-05
OLFM3	ENSG00000118733	452.001	2.04349	0.716765	2.85098	0.00435841	0.012306
AC114491.1	ENSG00000224550	0.944458	2.0263	0.857884	2.36198	0.0181777	0.042508
BX679664.3	ENSG00000244716	23.3867	2.06967	0.317544	6.51775	7.1371e-11	1.18559e-09
RNU6V	ENSG00000206832	5.70866	2.10729	0.580378	3.63089	0.000282447	0.00107164
CD53	ENSG00000143119	988.662	2.11411	0.336669	6.27949	3.39681e-10	4.85701e-09
TMIGD3	ENSG00000121933	78.8949	2.44295	0.563669	4.33402	1.46408e-05	7.49255e-05
PTPN22	ENSG00000134242	971.896	2.63868	0.400587	6.58704	4.48693e-11	7.77445e-10
RF00003	ENSG00000273727	2.22599	3.34614	0.758827	4.40962	1.03551e-05	5.48066e-05
RNVU1-19	ENSG00000275538	38.3632	4.29509	0.653721	6.57023	5.02382e-11	8.59148e-10
FCGR1B	ENSG00000198019	40.0228	2.5057	0.549869	4.5569	5.19149e-06	2.93986e-05
AC244453.2	ENSG00000233029	12.5396	2.39628	0.544971	4.39708	1.09719e-05	5.77457e-05
LINC01691	ENSG00000224857	3.0915	2.01774	0.540362	3.73405	0.000188427	0.0007439
FCGR1CP	ENSG00000265531	27.4324	2.38454	0.68615	3.47525	0.000510385	0.00183394
AC239798.2	ENSG00000234571	12.8555	2.66087	0.858716	3.09866	0.001944	0.0060527
RNVU1-15	ENSG00000207205	23.8967	4.42067	0.590266	7.48929	6.92469e-14	2.34003e-12
RF00003	ENSG00000278099	2.44829	2.12469	0.549049	3.86976	0.000108941	0.000456315
AC245014.3	ENSG00000276216	20.6485	3.61017	0.482878	7.47635	7.64131e-14	2.54098e-12
RNVU1-6	ENSG00000201558	7.15915	2.6326	0.683712	3.85045	0.000117899	0.000488954
RF00003	ENSG00000273768	43.4698	2.87065	0.433273	6.62549	3.46092e-11	6.15906e-10
RF00003	ENSG00000274428	5.09601	3.71749	0.704051	5.28014	1.29085e-07	1.0325e-06
AC241584.1	ENSG00000230832	1.34167	2.61808	0.992436	2.63804	0.00833877	0.0216775
RNU1-120P	ENSG00000199879	3.95678	4.71163	0.817522	5.76331	8.24816e-09	8.6763e-08
RF00019	ENSG00000252744	5.29932	2.56241	0.537475	4.7675	1.86529e-06	1.16595e-05
RNU1-122P	ENSG00000202408	6.66009	2.76071	0.697471	3.95818	7.55235e-05	0.000328554
RNVU1-3	ENSG00000201183	8.15145	2.58198	0.518408	4.98059	6.33906e-07	4.37576e-06
RF00003	ENSG00000274210	52.2426	4.04254	0.497099	8.13227	4.21324e-16	2.36686e-14
AC245389.2	ENSG00000275140	7.51173	2.50526	0.357998	6.99798	2.59686e-12	6.08135e-11
RNU1-59P	ENSG00000201699	1.6189	2.51705	0.929752	2.70722	0.00678484	0.0181286
AC242843.1	ENSG00000274423	9.51671	2.33128	0.373002	6.25004	4.10337e-10	5.76489e-09
FCGR1A	ENSG00000150337	119.719	3.21704	0.624149	5.15429	2.54594e-07	1.91392e-06
AC243772.2	ENSG00000233030	8.78366	2.95756	0.77733	3.80477	0.000141937	0.000577425
CTSS	ENSG00000163131	5479.59	2.50084	0.345152	7.24562	4.3048e-13	1.21001e-11
S100A9	ENSG00000163220	501.94	3.78585	0.535329	7.072	1.52712e-12	3.74335e-11
S100A12	ENSG00000163221	2.53774	5.16126	0.966568	5.33978	9.30594e-08	7.65677e-07
S100A8	ENSG00000143546	424.347	3.77134	0.574002	6.57025	5.02295e-11	8.59148e-10
FCRL5	ENSG00000143297	38.241	4.14691	0.839792	4.93801	7.89219e-07	5.35783e-06
MNDA	ENSG00000163563	395.68	2.56543	0.332915	7.70595	1.29873e-14	5.19438e-13
AIM2	ENSG00000163568	44.675	2.24897	0.655986	3.42838	0.000607196	0.00214507
SLAMF6	ENSG00000162739	66.092	2.20533	0.550313	4.00741	6.1389e-05	0.00027269
SLAMF7	ENSG00000026751	92.9012	2.49791	0.621122	4.02161	5.78013e-05	0.000258295
ITLN1	ENSG00000179914	30.6327	2.8181	0.781541	3.60583	0.000311161	0.00116989
FCER1G	ENSG00000158869	870.266	2.17851	0.341389	6.38131	1.75579e-10	2.6817e-09
FCGR3A	ENSG00000203747	3246.04	2.72915	0.491443	5.55335	2.80253e-08	2.62022e-07
FCGR3B	ENSG00000162747	59.1253	2.76252	0.5317	5.19563	2.04027e-07	1.56628e-06
XCL1	ENSG00000143184	3.78694	2.06621	0.660956	3.1261	0.00177144	0.0055704
SELL	ENSG00000188404	153.913	2.43293	0.433352	5.61421	1.97461e-08	1.91234e-07
SELE	ENSG00000007908	49.7609	2.16332	0.531779	4.06808	4.74028e-05	0.000216138
RNU7-13P	ENSG00000252222	2.35041	2.011	0.61578	3.26578	0.00109163	0.00361064
PTGS2	ENSG00000073756	50.12	2.10272	0.40809	5.15259	2.56912e-07	1.93056e-06
PLA2G4A	ENSG00000116711	460.958	2.09402	0.27017	7.75073	9.13683e-15	3.81291e-13
RGS18	ENSG00000150681	99.6479	2.2039	0.461154	4.77909	1.76092e-06	1.10773e-05
RGS1	ENSG00000090104	157.193	3.69138	0.478189	7.71949	1.16792e-14	4.72876e-13
RGS2	ENSG00000116741	240.791	2.24684	0.278974	8.05396	8.01599e-16	4.23184e-14
ASPM	ENSG00000066279	97.9507	2.25617	0.533009	4.23289	2.30708e-05	0.000112811
PTPRC	ENSG00000081237	2791.45	2.45438	0.367538	6.6779	2.42397e-11	4.45649e-10
KIF14	ENSG00000118193	27.4093	2.1457	0.482141	4.45035	8.57308e-06	4.62058e-05
CHI3L1	ENSG00000133048	455.953	2.09305	0.553005	3.78487	0.000153792	0.000620707
LINC01353	ENSG00000231507	4.57685	2.42055	0.581609	4.16182	3.1572e-05	0.000149468
LAX1	ENSG00000122188	63.6646	2.17467	0.494283	4.39965	1.08424e-05	5.71326e-05
SNRPGP10	ENSG00000235363	19.4264	2.36898	0.45522	5.20403	1.95013e-07	1.50265e-06
AL513315.1	ENSG00000284486	1.70277	2.66827	0.692366	3.85384	0.000116279	0.000483302
CR2	ENSG00000117322	3.04621	2.06041	0.881569	2.33721	0.0194284	0.0449592
CR1	ENSG00000203710	161.952	2.82872	0.500178	5.65542	1.55469e-08	1.54318e-07
AL137789.1	ENSG00000236911	7.11558	3.86763	0.763878	5.06316	4.1237e-07	2.96108e-06
RNU5A-8P	ENSG00000200972	1.07271	3.46787	0.918923	3.77384	0.000160754	0.000645308
AL590132.1	ENSG00000284299	1.3489	2.09549	0.808608	2.59147	0.00955666	0.024398
MIR4742	ENSG00000266618	5.73391	2.03315	0.586139	3.46871	0.00052297	0.00187319
RPL35P1	ENSG00000237991	3.63893	2.4536	0.566561	4.3307	1.48636e-05	7.59081e-05
KMO	ENSG00000117009	40.632	2.42449	0.490588	4.94201	7.73213e-07	5.25641e-06
ID2	ENSG00000115738	677.181	2.1587	0.212931	10.138	3.74657e-24	1.07227e-21
RRM2	ENSG00000171848	24.0826	2.39165	0.642741	3.72101	0.000198427	0.000779475
AC010872.1	ENSG00000280390	0.639844	2.18397	0.831579	2.62629	0.00863214	0.0223312
TDRD15	ENSG00000218819	10.6803	2.38463	0.615519	3.87419	0.000106982	0.000448919
QPCT	ENSG00000115828	42.6597	2.00241	0.380767	5.25889	1.44929e-07	1.14721e-06
EPCAM	ENSG00000119888	26.3946	2.13072	0.679861	3.13405	0.00172414	0.00543423
RN7SL18P	ENSG00000241625	11.7578	3.06343	0.390541	7.84409	4.36117e-15	1.98829e-13
LINC01890	ENSG00000228329	1.31353	3.05947	0.684972	4.46656	7.94875e-06	4.31594e-05
IGKV3OR2-268	ENSG00000233999	1.03688	3.55946	1.30481	2.72795	0.00637292	0.0171903
RNU2-63P	ENSG00000222724	35.8404	5.73217	0.723496	7.92287	2.32092e-15	1.11756e-13
ANKRD36BP2	ENSG00000230006	227.536	4.08425	0.512543	7.9686	1.60482e-15	7.99087e-14
IGKC	ENSG00000211592	2818.95	4.23156	0.998808	4.23661	2.26922e-05	0.00011118
IGKJ5	ENSG00000211593	21.1389	6.42404	1.57882	4.0689	4.72366e-05	0.000215554
IGKJ3	ENSG00000211595	8.14379	5.66402	1.14956	4.92713	8.34483e-07	5.63022e-06
IGKJ1	ENSG00000211597	14.1946	4.54693	1.13988	3.98895	6.63656e-05	0.000292424
IGKV4-1	ENSG00000211598	52.4942	2.59236	0.90009	2.88011	0.00397537	0.0113455
IGKV5-2	ENSG00000211599	2.91536	5.10186	1.39722	3.65145	0.000260765	0.000996659
IGKV1-5	ENSG00000243466	184.99	5.36273	1.05136	5.10077	3.38271e-07	2.47267e-06
IGKV1-6	ENSG00000239855	14.9903	3.7133	1.41424	2.62565	0.00864835	0.0223629
IGKV1-9	ENSG00000241755	32.7765	4.37984	1.23248	3.55367	0.000379889	0.00140379
IGKV3-11	ENSG00000241351	154.302	3.65149	1.29305	2.82392	0.00474399	0.0132533
IGKV3-15	ENSG00000244437	102.396	5.09648	1.16146	4.388	1.14396e-05	5.99273e-05
IGKV1-17	ENSG00000240382	13.5058	2.89587	1.15667	2.50362	0.0122931	0.0303582
IGKV3-20	ENSG00000239951	242.158	3.34906	1.12894	2.96656	0.00301155	0.00889348
IGKV2-28	ENSG00000244116	8.91257	4.0386	1.19598	3.37683	0.00073327	0.00254218
IGKV1-39	ENSG00000242371	19.6754	4.34118	1.38771	3.1283	0.00175823	0.00553152
IGKV1D-39	ENSG00000251546	14.3964	5.4023	1.16402	4.64107	3.46604e-06	2.04132e-05
IGKV2D-30	ENSG00000239571	2.08791	4.85763	1.83817	2.64265	0.00822608	0.0214156
IGKV2D-28	ENSG00000242534	2.68055	4.03849	1.35477	2.98094	0.00287364	0.00854701
IGKV3D-20	ENSG00000211625	15.421	4.99208	1.45926	3.42096	0.000624005	0.00219913
IGKV3D-15	ENSG00000224041	10.5237	5.14136	1.22919	4.18273	2.88035e-05	0.000137918
IGKV1D-8	ENSG00000239819	2.81618	2.09814	0.883014	2.37611	0.0174962	0.0411616
AC108868.1	ENSG00000231505	1.68388	2.24489	0.733088	3.06224	0.00219686	0.00673995
RPL22P12	ENSG00000216867	1.95058	2.45764	0.503324	4.88282	1.04579e-06	6.90357e-06
BUB1	ENSG00000169679	37.8739	2.36687	0.489703	4.83327	1.34308e-06	8.6531e-06
RPL5P9	ENSG00000236330	1.59551	2.26034	0.62513	3.61579	0.000299437	0.00112947
IL1B	ENSG00000125538	15.9658	3.30013	0.638178	5.17118	2.32626e-07	1.76318e-06
RN7SKP93	ENSG00000200708	4.84873	2.72881	0.440883	6.18942	6.03878e-10	8.13616e-09
TNFAIP6	ENSG00000123610	979.741	4.10733	0.55209	7.4396	1.0099e-13	3.24585e-12
RN7SL124P	ENSG00000242113	7.63512	2.737	0.757048	3.61536	0.000299935	0.00113113
CYTIP	ENSG00000115165	317.694	2.36261	0.376824	6.26981	3.61495e-10	5.13459e-09
RF00019	ENSG00000207117	8.00291	2.0221	0.502081	4.02744	5.63886e-05	0.000252813
DHRS9	ENSG00000073737	99.1023	2.29825	0.420866	5.46076	4.7411e-08	4.20157e-07
RF00019	ENSG00000199866	1.68031	2.05291	0.704009	2.91603	0.00354518	0.0102492
CERKL	ENSG00000188452	68.0613	2.00174	0.440119	4.54818	5.41114e-06	3.05284e-05
AC096667.1	ENSG00000283839	12.3638	2.56152	0.643126	3.98293	6.80713e-05	0.000299137
BZW1	ENSG00000082153	2878.85	2.02195	0.245825	8.22515	1.94945e-16	1.18823e-14
SNORD70	ENSG00000212534	3.59597	2.93665	0.568113	5.16912	2.35195e-07	1.78163e-06
LINC01857	ENSG00000224137	2.30814	2.53614	1.07611	2.35677	0.0184344	0.0430247
RPL10P6	ENSG00000230076	3.08299	2.78369	0.700612	3.97323	7.0905e-05	0.000310207
CXCR2	ENSG00000180871	23.3323	3.31321	0.585615	5.65767	1.53443e-08	1.52577e-07
CXCR1	ENSG00000163464	8.2873	4.40303	0.742149	5.93281	2.97791e-09	3.44491e-08
SCG2	ENSG00000171951	193.685	2.35672	0.689693	3.41706	0.000633011	0.00222709
CCL20	ENSG00000115009	10.8432	3.45268	0.739239	4.67058	3.0035e-06	1.79219e-05
DAW1	ENSG00000123977	51.4865	2.53233	0.526811	4.80691	1.53283e-06	9.7671e-06
SCARNA5	ENSG00000252010	3427.61	2.17514	0.347598	6.25762	3.90902e-10	5.50952e-09
RNU4-85P	ENSG00000201545	0.977717	2.12648	0.632231	3.36346	0.000769714	0.0026522
RN7SKP227	ENSG00000201315	8.73865	2.17818	0.594375	3.66465	0.000247673	0.000951788
CCR1	ENSG00000163823	662.47	2.19025	0.381032	5.74821	9.01957e-09	9.41958e-08
AC098613.1	ENSG00000223552	6.78912	2.51279	0.589727	4.26094	2.03572e-05	0.000100754
CCRL2	ENSG00000121797	60.4869	2.06048	0.332919	6.18913	6.04965e-10	8.14802e-09
KBTBD8	ENSG00000163376	59.7853	2.7123	0.456669	5.93932	2.86205e-09	3.33435e-08
FAM19A4	ENSG00000163377	2.41649	3.19348	1.01599	3.14323	0.00167096	0.00528479
PROK2	ENSG00000163421	1.77043	4.07756	0.984345	4.14241	3.43681e-05	0.000161369
PROS2P	ENSG00000189002	5.0942	2.80411	0.580296	4.83221	1.35028e-06	8.69e-06
TRAT1	ENSG00000163519	21.0917	2.39054	0.64578	3.70178	0.00021409	0.00083452
BZW1P2	ENSG00000198406	22.4228	2.31068	0.407914	5.66463	1.47345e-08	1.46958e-07
TUSC7	ENSG00000243197	7.74986	2.23782	0.538807	4.15328	3.27739e-05	0.000154528
EAF2	ENSG00000145088	73.6817	2.42523	0.3581	6.7725	1.26574e-11	2.46741e-10
CD86	ENSG00000114013	382.493	2.22855	0.355469	6.26933	3.62605e-10	5.14748e-09
PLS1	ENSG00000120756	53.2158	2.21051	0.31378	7.04477	1.8577e-12	4.45929e-11
SELENOT	ENSG00000198843	1038.89	2.09193	0.283643	7.37523	1.64059e-13	5.06643e-12
GPR171	ENSG00000174946	17.665	2.02127	0.604766	3.34224	0.000831064	0.00283707
P2RY12	ENSG00000169313	62.5976	2.29434	0.456456	5.02643	4.99689e-07	3.51763e-06
RF00139	ENSG00000200355	1.1608	2.11747	0.607928	3.4831	0.000495647	0.00178603
RNU6-4P	ENSG00000206932	30.4878	2.89092	0.423318	6.82919	8.5393e-12	1.73317e-10
GMNC	ENSG00000205835	34.5907	2.4942	0.934026	2.67037	0.0075767	0.0199622
RNU6-42P	ENSG00000206892	6.78261	2.04936	0.520209	3.9395	8.16513e-05	0.000352298
AC092546.1	ENSG00000249988	2.04583	2.45815	0.689274	3.5663	0.000362062	0.00134472
NCAPG	ENSG00000109805	42.7293	2.12192	0.51409	4.12753	3.66688e-05	0.000171254
AC114728.1	ENSG00000241612	5.19196	2.17018	0.638385	3.39949	0.000675122	0.00235841
ARAP2	ENSG00000047365	629.769	2.05692	0.359569	5.72053	1.06193e-08	1.092e-07
TMEM156	ENSG00000121895	14.1405	2.36777	0.64368	3.67849	0.00023462	0.000906218
AC096586.2	ENSG00000273369	21.9762	2.02046	0.542074	3.72728	0.000193556	0.000762163
AC124017.1	ENSG00000249341	11.7332	2.0433	0.510332	4.00386	6.23161e-05	0.000276465
RNU6-652P	ENSG00000202358	6.96446	2.44111	0.504479	4.83887	1.30579e-06	8.44185e-06
AC108161.1	ENSG00000226439	3.87196	2.32212	0.619432	3.74879	0.00017769	0.00070589
UGT2B17	ENSG00000197888	2.39624	4.85629	1.61856	3.00038	0.00269645	0.00807358
CSN1S1	ENSG00000126545	139.995	4.49512	0.810729	5.54455	2.94719e-08	2.74181e-07
AMTN	ENSG00000187689	72.5617	6.13152	1.12241	5.46282	4.6862e-08	4.15759e-07
AMBN	ENSG00000178522	0.965416	3.25284	1.01608	3.20137	0.00136778	0.0044184
JCHAIN	ENSG00000132465	339.214	4.39566	0.943259	4.66007	3.16097e-06	1.8782e-05
CXCL8	ENSG00000169429	23.3888	4.97109	0.658086	7.55386	4.22538e-14	1.49178e-12
CXCL6	ENSG00000124875	5.42838	2.78264	0.986313	2.82125	0.00478363	0.0133452
PF4V1	ENSG00000109272	1.42838	2.15275	0.933979	2.30492	0.0211709	0.0483828
CXCL1	ENSG00000163739	69.9235	2.15209	0.646066	3.33106	0.000865151	0.00293969
CXCL5	ENSG00000163735	3.33445	2.86153	0.866456	3.30257	0.000958024	0.00321674
AC093677.2	ENSG00000269559	4.40963	2.05756	0.47873	4.29795	1.72386e-05	8.67451e-05
AREG	ENSG00000109321	1.96208	2.05648	0.625931	3.28547	0.00101812	0.0033908
CXCL11	ENSG00000169248	8.18332	2.2204	0.632117	3.51265	0.000443661	0.00161538
LINC01094	ENSG00000251442	192.438	2.27085	0.418855	5.42157	5.90769e-08	5.12259e-07
SPP1	ENSG00000118785	311.965	2.98291	0.60475	4.93247	8.11959e-07	5.49518e-06
AC097478.3	ENSG00000276542	8.01706	2.19905	0.649233	3.38716	0.000706209	0.00245721
RPL5P12	ENSG00000242697	2.86112	2.28736	0.497049	4.60189	4.1868e-06	2.41743e-05
MTND5P5	ENSG00000251149	5.15291	2.53893	0.501975	5.05789	4.23931e-07	3.03601e-06
AC004052.1	ENSG00000251170	1.25848	2.90057	1.16661	2.48632	0.0129071	0.0316644
RNU6-733P	ENSG00000222691	2.53918	2.0966	0.644226	3.25444	0.00113614	0.0037406
OSTC	ENSG00000198856	753.655	2.05716	0.273485	7.52203	5.39339e-14	1.86737e-12
AC116563.1	ENSG00000250126	8.70016	2.57576	0.558563	4.6114	3.99959e-06	2.31953e-05
LINC02273	ENSG00000245954	2.39097	2.16485	0.75693	2.86004	0.00423594	0.0120018
MIR3140	ENSG00000264678	10.4289	2.2151	0.630166	3.5151	0.000439587	0.00160159
TLR2	ENSG00000137462	760.136	2.24091	0.34747	6.44923	1.12421e-10	1.79346e-09
AC092608.3	ENSG00000280284	14.1185	2.08754	0.53004	3.93845	8.2009e-05	0.000353648
AC017037.2	ENSG00000250475	1.75536	2.16261	0.572351	3.77847	0.000157796	0.000634918
MARCH1	ENSG00000145416	1355.04	2.38254	0.304636	7.82095	5.2425e-15	2.35945e-13
AC106872.7	ENSG00000249617	2.19578	3.25571	0.545984	5.96302	2.47622e-09	2.9176e-08
RN7SKP188	ENSG00000222721	0.984855	3.19543	0.614616	5.19906	2.003e-07	1.54083e-06
NEIL3	ENSG00000109674	12.2762	2.73197	0.620917	4.39989	1.08304e-05	5.7077e-05
RPL36AP21	ENSG00000240785	1.7649	2.45765	0.575935	4.26723	1.97917e-05	9.8325e-05
AC139792.2	ENSG00000278900	14.2209	2.46726	0.609758	4.04628	5.20369e-05	0.000235228
IL7R	ENSG00000168685	248.328	2.09412	0.613321	3.4144	0.000639234	0.00224673
GOLGA5P1	ENSG00000251215	18.9311	2.12818	0.629452	3.381	0.000722224	0.00250785
SNORD72	ENSG00000212296	2.74335	2.16935	0.586545	3.69852	0.000216863	0.000843911
GZMK	ENSG00000113088	18.0284	3.07091	0.700611	4.38318	1.16959e-05	6.10916e-05
GZMA	ENSG00000145649	49.6351	2.17432	0.568951	3.82162	0.000132576	0.000543639
GAPT	ENSG00000175857	49.6092	2.20069	0.525187	4.19029	2.78594e-05	0.000133755
RNU6-806P	ENSG00000202017	3.14918	2.16967	0.727096	2.98402	0.00284488	0.00847043
ADAMTS6	ENSG00000049192	607.713	2.44513	0.516337	4.73553	2.1848e-06	1.34499e-05
RPEP1	ENSG00000250732	9.93534	2.30189	0.686986	3.35071	0.000806037	0.00276
CD180	ENSG00000134061	241.869	2.47111	0.408749	6.04553	1.48917e-09	1.85083e-08
RPS27P14	ENSG00000244717	4.78552	3.5167	0.591668	5.94371	2.78639e-09	3.25005e-08
AC145141.2	ENSG00000253985	2.98009	2.09167	0.851079	2.45766	0.0139844	0.0339712
RNU6-658P	ENSG00000207336	2.96869	2.5171	0.584301	4.30788	1.64824e-05	8.32909e-05
RNY3P1	ENSG00000201955	44.1172	2.54954	0.56497	4.5127	6.40088e-06	3.54978e-05
MEF2C-AS2	ENSG00000245864	1.30253	2.2947	0.788986	2.90842	0.00363262	0.0104681
RN7SKP62	ENSG00000207269	2.82934	2.02549	0.567862	3.56687	0.000361277	0.00134219
RN7SKP230	ENSG00000202512	63.205	2.81656	0.385764	7.30123	2.85138e-13	8.35417e-12
AC010468.1	ENSG00000214784	4.51535	3.4334	0.415451	8.26428	1.40544e-16	8.82565e-15
LMNB1-DT	ENSG00000251072	0.835799	3.0404	1.07105	2.83871	0.00452966	0.0127267
RPL7P19	ENSG00000241458	1.78434	2.112	0.684743	3.08436	0.00203987	0.00631349
SNORA74A	ENSG00000200959	695.654	4.16797	0.545443	7.64144	2.14808e-14	8.09089e-13
MZB1	ENSG00000170476	29.4829	2.39257	0.733128	3.26352	0.00110039	0.00363594
VTRNA1-1	ENSG00000199990	2.10316	4.28936	0.735115	5.83495	5.38053e-09	5.8908e-08
VTRNA1-3	ENSG00000202515	9.95514	3.84428	0.542811	7.08216	1.41926e-12	3.52455e-11
TIMD4	ENSG00000145850	878.357	2.56972	0.48172	5.33447	9.58259e-08	7.86962e-07
GABRA6	ENSG00000145863	0.880262	2.33645	0.710507	3.28843	0.00100749	0.00335967
HMMR	ENSG00000072571	24.9348	2.28963	0.608219	3.76449	0.000166892	0.000667027
RPL10P9	ENSG00000233913	106.006	3.26451	0.612379	5.33086	9.77478e-08	8.01244e-07
LY86	ENSG00000112799	114.238	2.17839	0.447914	4.8634	1.15386e-06	7.55373e-06
AL133264.2	ENSG00000224164	10.0058	2.37259	0.57822	4.10327	4.07356e-05	0.000188595
HIST1H2AB	ENSG00000278463	31.3265	2.54145	0.535343	4.74733	2.06119e-06	1.27758e-05
HIST1H2BB	ENSG00000276410	50.8209	2.36116	0.542628	4.35134	1.35308e-05	6.97519e-05
HIST1H2APS5	ENSG00000234816	0.954576	2.88529	1.03712	2.78201	0.00540239	0.0148632
HIST1H2BH	ENSG00000275713	66.3495	2.06123	0.675335	3.05217	0.00227195	0.00694385
HIST1H2BI	ENSG00000278588	117.556	2.05403	0.414485	4.95562	7.20993e-07	4.93544e-06
HIST1H2AG	ENSG00000196787	99.9272	2.17654	0.446836	4.871	1.11034e-06	7.29549e-06
HIST1H2BO	ENSG00000274641	34.0208	2.51574	0.603554	4.1682	3.07008e-05	0.000146063
RN7SKP186	ENSG00000202241	1.2849	2.53027	0.766873	3.29947	0.000968682	0.00324755
HLA-DRA	ENSG00000204287	13683.1	2.55376	0.409955	6.22938	4.68297e-10	6.46631e-09
HLA-DRB5	ENSG00000198502	2332.41	2.17543	0.486749	4.46931	7.84726e-06	4.2673e-05
HLA-DQA1	ENSG00000196735	2014.31	2.25066	0.454543	4.95148	7.36524e-07	5.03128e-06
HLA-DQB1	ENSG00000179344	2522	2.02415	0.471564	4.29242	1.76737e-05	8.87107e-05
HLA-DQA2	ENSG00000237541	274.811	2.26974	0.673155	3.3718	0.000746798	0.00258385
HLA-DPA1	ENSG00000231389	6832.3	2.41614	0.378969	6.37558	1.82272e-10	2.77853e-09
AL033519.2	ENSG00000219023	9.46412	2.10738	0.665316	3.16748	0.00153764	0.00490524
ENPP4	ENSG00000001561	957.838	2.19558	0.377647	5.81384	6.10575e-09	6.61137e-08
PLA2G7	ENSG00000146070	9.91068	2.28865	0.516779	4.42867	9.48155e-06	5.06865e-05
TTK	ENSG00000112742	26.892	2.1735	0.518793	4.18953	2.79527e-05	0.000134154
LINC02542	ENSG00000226453	36.4691	2.27131	0.471736	4.8148	1.47349e-06	9.421e-06
AL121835.2	ENSG00000279565	1.94804	2.10748	0.746908	2.8216	0.00477843	0.0133344
MANEA	ENSG00000172469	630.695	2.15564	0.359022	6.00419	1.92285e-09	2.32606e-08
AL591518.1	ENSG00000284999	1.06592	2.92533	1.13972	2.56671	0.0102668	0.0259523
LINC02541	ENSG00000230943	2.25223	2.60179	0.609044	4.27193	1.93785e-05	9.64425e-05
CLVS2	ENSG00000146352	118.997	2.70528	0.829403	3.26172	0.0011074	0.00365696
AL021408.2	ENSG00000280155	12.4811	3.25183	0.527261	6.16739	6.94245e-10	9.22064e-09
VNN3	ENSG00000093134	4.44555	4.0359	0.706799	5.71011	1.12904e-08	1.15259e-07
VNN2	ENSG00000112303	57.5412	2.82675	0.462987	6.10546	1.02504e-09	1.31801e-08
SNORD101	ENSG00000206754	9.1105	2.03979	0.531659	3.83665	0.000124723	0.000514764
SNORA33	ENSG00000200534	18.8302	2.15457	0.576724	3.73587	0.000187064	0.00073911
SGK1	ENSG00000118515	2051.51	2.18663	0.328305	6.66037	2.73147e-11	4.98004e-10
SAMD5	ENSG00000203727	574.073	2.1197	0.477991	4.4346	9.22438e-06	4.94055e-05
AL033504.1	ENSG00000227681	31.2737	2.03096	0.644263	3.15238	0.00161948	0.00513637
AL445123.1	ENSG00000234675	19.7319	2.3084	0.609473	3.78754	0.000152148	0.000614696
AL359382.1	ENSG00000230205	7.74402	2.32807	0.61177	3.80546	0.000141541	0.000575978
BTF3P10	ENSG00000231120	1.15901	2.01853	0.637193	3.16784	0.00153574	0.00490036
RNU4-7P	ENSG00000201628	1.11404	2.23169	0.8401	2.65646	0.00789653	0.0206764
SLC22A2	ENSG00000112499	0.902018	2.24441	0.829772	2.70485	0.00683353	0.0182443
AC005019.1	ENSG00000213875	3.10508	3.45811	0.502529	6.88141	5.92637e-12	1.25652e-10
TWISTNB	ENSG00000105849	840.587	2.39676	0.346056	6.92593	4.3312e-12	9.57427e-11
AC005062.1	ENSG00000243004	191.636	2.12225	0.571984	3.71034	0.000206985	0.000809785
MACC1-AS1	ENSG00000228598	1.09809	2.28712	0.735212	3.11084	0.00186558	0.00583248
RPL23P8	ENSG00000219451	11.7587	2.10734	0.592236	3.55827	0.000373304	0.00138205
IL6	ENSG00000136244	15.4208	2.59738	0.649305	4.00025	6.32768e-05	0.00028016
SNX10	ENSG00000086300	636.495	2.54493	0.33853	7.5176	5.57905e-14	1.92153e-12
CPVL	ENSG00000106066	1141.29	2.40885	0.338867	7.10853	1.17287e-12	2.96687e-11
ANLN	ENSG00000011426	75.0974	2.1347	0.463981	4.60083	4.20811e-06	2.4276e-05
SNORA22B	ENSG00000206603	4.42772	2.02093	0.467524	4.32263	1.54181e-05	7.85263e-05
SNORA22	ENSG00000206634	132.082	2.20066	0.5428	4.05428	5.0289e-05	0.000228058
RNU6-530P	ENSG00000212482	9.14381	2.68545	0.610468	4.399	1.08749e-05	5.72845e-05
SEMA3C	ENSG00000075223	9147.33	2.11683	0.321837	6.57734	4.78932e-11	8.22971e-10
EIF4EP4	ENSG00000232968	1.39652	2.58769	0.96681	2.67652	0.00743908	0.0196495
SEMA3A	ENSG00000075213	1976.08	2.34354	0.483708	4.84495	1.26642e-06	8.221e-06
AC003984.1	ENSG00000235139	0.600554	2.16812	0.768772	2.82023	0.00479887	0.013382
AC002064.2	ENSG00000234459	36.9314	2.03465	0.530528	3.83515	0.000125489	0.000517656
SAMD9	ENSG00000205413	1033.36	2.0378	0.307643	6.62392	3.4979e-11	6.21646e-10
TAC1	ENSG00000006128	6.0866	3.05391	0.831661	3.67206	0.000240604	0.000927151
NAMPT	ENSG00000105835	1666.94	2.33823	0.341323	6.85051	7.35877e-12	1.52017e-10
DNAJB9	ENSG00000128590	469.898	2.03943	0.293319	6.95294	3.57755e-12	8.08042e-11
GPR85	ENSG00000164604	32.3969	2.40224	0.365167	6.57847	4.75306e-11	8.17452e-10
TFEC	ENSG00000105967	929.297	2.43593	0.399726	6.094	1.10122e-09	1.40498e-08
AC078842.2	ENSG00000231114	2.17267	2.0778	0.698791	2.97343	0.00294493	0.0087268
TRBV2	ENSG00000226660	1.45685	2.91602	0.959013	3.04064	0.00236073	0.0071807
TRBV4-2	ENSG00000211745	1.05095	2.39005	0.88607	2.69736	0.00698927	0.0186148
TRBV7-2	ENSG00000282939	2.73834	2.02646	0.732431	2.76676	0.00566162	0.0154856
TRBV28	ENSG00000211753	2.63797	2.79358	0.810466	3.44688	0.000567103	0.00201516
AC073111.2	ENSG00000271582	1.94771	2.96106	0.72417	4.0889	4.33423e-05	0.000199375
AC110995.1	ENSG00000236120	81.1842	2.25263	0.370701	6.07667	1.22704e-09	1.55095e-08
TLR7	ENSG00000196664	573.918	2.01858	0.400549	5.03954	4.6666e-07	3.30695e-06
TLR8	ENSG00000101916	319.741	2.71636	0.407993	6.65786	2.77848e-11	5.05407e-10
RF00494	ENSG00000201592	17.382	2.11412	0.450584	4.69195	2.70608e-06	1.63051e-05
GK-AS1	ENSG00000243055	14.9646	2.25152	0.42603	5.28489	1.25778e-07	1.00796e-06
CYBB	ENSG00000165168	10644.6	2.55573	0.35568	7.18546	6.69794e-13	1.79565e-11
DYNLT3	ENSG00000165169	677.044	2.17224	0.346319	6.27236	3.55613e-10	5.05915e-09
GPR34	ENSG00000171659	1004.03	2.46477	0.341515	7.21717	5.30823e-13	1.45749e-11
AL606490.2	ENSG00000226971	0.871245	2.48613	0.616913	4.02995	5.57882e-05	0.000250294
VSIG4	ENSG00000155659	3445.18	2.354	0.37915	6.20862	5.34524e-10	7.29394e-09
P2RY10	ENSG00000078589	30.4849	2.0147	0.564262	3.57051	0.000356292	0.00132529
IL13RA2	ENSG00000123496	74.5203	2.07285	0.516797	4.01096	6.04724e-05	0.000268951
C1GALT1C1	ENSG00000171155	487.233	2.07756	0.250071	8.30788	9.7429e-17	6.39303e-15
AL009174.1	ENSG00000227008	6.96064	2.12954	0.534939	3.9809	6.86542e-05	0.000301397
RNU6-3P	ENSG00000207041	29.076	2.75645	0.458479	6.01217	1.83058e-09	2.22811e-08
RN7SKP189	ENSG00000201912	1.31596	2.61769	0.667699	3.92047	8.83769e-05	0.000377885
CLIC2	ENSG00000155962	985.949	2.02024	0.278254	7.26042	3.8589e-13	1.09956e-11
DEFB1	ENSG00000164825	380.649	2.60089	0.564983	4.60348	4.15486e-06	2.40145e-05
MSR1	ENSG00000038945	3279.53	2.56615	0.373961	6.86208	6.78627e-12	1.41825e-10
ADAM28	ENSG00000042980	254.224	2.13612	0.472023	4.52546	6.02644e-06	3.36009e-05
AC120193.1	ENSG00000253535	7.53865	2.03741	0.686909	2.96605	0.00301648	0.00890538
ADAMDEC1	ENSG00000134028	16.6331	2.97905	0.938415	3.17456	0.00150065	0.00480083
PBK	ENSG00000168078	28.8986	2.41717	0.498336	4.85048	1.23163e-06	8.01496e-06
AC104997.1	ENSG00000253176	4.52306	2.70236	0.777718	3.47473	0.000511371	0.00183715
AC090204.1	ENSG00000247134	20.7124	2.03337	0.368438	5.51891	3.41106e-08	3.1171e-07
AF279873.2	ENSG00000240738	0.930736	2.07268	0.825192	2.51176	0.0120132	0.0297658
AC022733.2	ENSG00000254143	3.08931	3.53169	0.73964	4.77488	1.79811e-06	1.12789e-05
ST18	ENSG00000147488	49.5769	2.29309	0.417404	5.49369	3.93623e-08	3.55297e-07
RNU6-13P	ENSG00000206975	1.47567	3.156	0.678251	4.65314	3.26913e-06	1.93576e-05
GGH	ENSG00000137563	67.6602	2.0942	0.443589	4.72103	2.34659e-06	1.43317e-05
AC022905.1	ENSG00000250979	48.351	2.00822	0.570566	3.51969	0.000432047	0.00157659
LY96	ENSG00000154589	231.131	2.13635	0.415956	5.136	2.80647e-07	2.08626e-06
PI15	ENSG00000137558	114.444	2.97999	0.685721	4.34578	1.38782e-05	7.13842e-05
AC083837.1	ENSG00000261618	24.3563	2.20237	0.692602	3.17985	0.00147351	0.00472166
AC079209.1	ENSG00000253214	3.03642	2.66419	0.635571	4.19181	2.7674e-05	0.00013293
AC104966.1	ENSG00000253525	19.8621	2.33232	0.560234	4.16312	3.13933e-05	0.000148783
NACAP1	ENSG00000228224	1.61742	2.91943	0.648469	4.50203	6.73065e-06	3.71127e-05
RNU7-181P	ENSG00000253043	2.13657	2.05315	0.638501	3.21558	0.0013018	0.00422498
INSL4	ENSG00000120211	1.08662	2.41145	0.911213	2.64641	0.008135	0.0212191
RPL23AP57	ENSG00000206147	2.88888	3.00456	0.528902	5.68076	1.341e-08	1.34701e-07
AL135790.2	ENSG00000234360	0.814245	3.31183	1.03984	3.18495	0.00144781	0.00464723
IFT74-AS1	ENSG00000234676	1.56199	2.0825	0.606837	3.43173	0.000599747	0.00212085
MELK	ENSG00000165304	19.9485	2.10848	0.480169	4.39112	1.12768e-05	5.9161e-05
FGF7P4	ENSG00000216829	3.85264	2.72008	0.687694	3.95536	7.64201e-05	0.000331869
FGF7P6	ENSG00000227449	17.3476	2.07187	0.527982	3.92414	8.70416e-05	0.000372781
CKS2	ENSG00000123975	34.6848	2.02016	0.502886	4.01713	5.89114e-05	0.00026269
AL353621.1	ENSG00000233055	0.610664	2.09006	0.877462	2.38194	0.0172219	0.0405853
AL133412.1	ENSG00000229817	1.90237	2.00017	0.70068	2.85461	0.004309	0.012184
AL355601.1	ENSG00000234692	2.52484	2.44168	0.907006	2.69202	0.00710212	0.0188783
RPL10P3	ENSG00000230734	1.2958	2.21707	0.672192	3.29828	0.000972808	0.00325944
TMSB4XP4	ENSG00000223551	46.0462	2.02843	0.350465	5.78783	7.13033e-09	7.59978e-08
RNU6-881P	ENSG00000252622	0.895706	2.30233	0.596797	3.85781	0.000114408	0.000476228
HBB	ENSG00000244734	3055.46	5.82954	0.59629	9.77635	1.42247e-22	2.93699e-20
HBD	ENSG00000223609	6.78413	6.12099	1.04612	5.85116	4.8815e-09	5.3984e-08
RPL23AP65	ENSG00000243964	9.6513	2.23972	0.554218	4.04123	5.31707e-05	0.000239748
AC090589.1	ENSG00000243802	1.42159	2.294	0.749148	3.06215	0.00219752	0.00674093
AC109635.4	ENSG00000255042	2.68969	2.11742	0.681468	3.10714	0.00188905	0.00589653
FAM111B	ENSG00000189057	36.3474	2.31915	0.49913	4.6464	3.37781e-06	1.99532e-05
MS4A3	ENSG00000149516	0.961923	2.30968	0.797374	2.89661	0.0037722	0.0108252
MS4A6A	ENSG00000110077	3906.85	2.03568	0.326651	6.23198	4.6059e-10	6.37775e-09
MS4A4A	ENSG00000110079	949.643	2.05041	0.305709	6.70706	1.98591e-11	3.70465e-10
MS4A6E	ENSG00000166926	2.34467	2.09739	0.575126	3.64683	0.000265493	0.00101296
MS4A1	ENSG00000156738	37.3458	2.43738	0.669112	3.64271	0.000269787	0.00102789
C1DP5	ENSG00000254965	4.77764	2.28342	0.543207	4.2036	2.62699e-05	0.000126772
AP003497.2	ENSG00000279701	2.08824	2.08213	0.709418	2.93498	0.00333573	0.00972557
AP000756.2	ENSG00000279341	3.30438	2.67194	0.706173	3.7837	0.000154516	0.000623375
AP001002.1	ENSG00000279209	1.40639	2.37702	0.682846	3.48104	0.000499466	0.00179873
AP003386.1	ENSG00000255187	1.90497	2.77198	0.945495	2.93178	0.00337025	0.00981604
AP003485.2	ENSG00000280124	1.71845	2.79268	0.98263	2.84204	0.00448252	0.0126104
SNORD6	ENSG00000202314	10.5746	2.06655	0.580222	3.56165	0.000368531	0.00136656
BIRC3	ENSG00000023445	505.121	2.17335	0.382239	5.68583	1.30179e-08	1.3123e-07
MMP1	ENSG00000196611	267.899	3.20017	0.867483	3.68903	0.00022511	0.000873076
CASP5	ENSG00000137757	6.92299	3.52714	0.644702	5.47096	4.47607e-08	3.98641e-07
CARD16	ENSG00000204397	82.2129	2.27964	0.299121	7.62115	2.51418e-14	9.35368e-13
AP002008.3	ENSG00000255428	1.42862	4.41393	1.48899	2.96438	0.00303296	0.00894733
CRTAM	ENSG00000109943	21.0738	2.10762	0.473494	4.4512	8.539e-06	4.6041e-05
SNORD14E	ENSG00000200879	6.27991	2.37584	0.449114	5.29006	1.22278e-07	9.81913e-07
RNA5SP304	ENSG00000223131	2.15052	3.45437	0.79108	4.36665	1.26168e-05	6.54765e-05
RPL21P93	ENSG00000229605	1.19298	2.01892	0.617744	3.26821	0.00108231	0.00358192
AL590068.1	ENSG00000228800	1.51398	2.51025	0.637319	3.93877	8.19e-05	0.000353295
NAMPTP1	ENSG00000229644	10.2276	2.08927	0.567075	3.6843	0.000229335	0.000887979
THAP12P3	ENSG00000227972	0.627632	2.4601	0.818274	3.00645	0.00264315	0.00793932
AC074327.1	ENSG00000228651	1.25692	3.47175	1.22172	2.84169	0.00448754	0.0126209
SNRPEP8	ENSG00000231399	2.35065	4.06661	0.932097	4.36286	1.28372e-05	6.64891e-05
AC036101.1	ENSG00000226296	2.39441	3.24433	0.920171	3.52579	0.000422221	0.00154302
AL365496.1	ENSG00000233805	0.667935	2.31528	0.854897	2.70826	0.00676369	0.0180836
CDK1	ENSG00000170312	56.8185	2.27111	0.591416	3.84012	0.000122975	0.000508293
SRGN	ENSG00000122862	1089.61	3.06534	0.325717	9.41106	4.91162e-21	7.20055e-19
LIPN	ENSG00000204020	9.46681	3.01712	0.782723	3.85465	0.000115894	0.000481906
RF02116	ENSG00000275693	3.13844	2.35495	0.495755	4.75024	2.03177e-06	1.26062e-05
XRCC6P1	ENSG00000237417	1.72303	2.06642	0.638489	3.23642	0.0012104	0.00396162
CEP55	ENSG00000138180	36.6756	2.05612	0.482404	4.26224	2.02385e-05	0.000100242
AC026369.3	ENSG00000256948	15.6892	3.07285	0.67175	4.5744	4.77595e-06	2.72292e-05
RAD51AP1	ENSG00000111247	46.9282	2.40856	0.423124	5.69232	1.25324e-08	1.26758e-07
SCARNA11	ENSG00000251898	23.3457	3.19371	0.48598	6.57168	4.97495e-11	8.51528e-10
C3AR1	ENSG00000171860	808.927	2.27105	0.366481	6.19691	5.75841e-10	7.8049e-09
CLEC6A	ENSG00000205846	1.4282	3.42668	1.03433	3.31296	0.000923152	0.00311184
AC092865.1	ENSG00000243830	2.50218	2.80322	0.563034	4.97877	6.39897e-07	4.41479e-06
CLEC4D	ENSG00000166527	5.51271	2.81928	0.964205	2.92395	0.00345623	0.0100331
CLEC4E	ENSG00000166523	18.771	2.61792	0.606295	4.3179	1.57519e-05	8.00257e-05
CD69	ENSG00000110848	70.2125	2.1145	0.602893	3.50726	0.000452747	0.00164573
CLEC2B	ENSG00000110852	350.057	2.24632	0.335244	6.70055	2.0764e-11	3.85886e-10
AC091814.1	ENSG00000255882	8.11287	2.58985	0.62536	4.14137	3.4523e-05	0.000162
CLEC12A	ENSG00000172322	192.3	2.57651	0.60903	4.23051	2.33162e-05	0.00011387
CLEC1B	ENSG00000165682	37.2346	2.31624	0.724376	3.19756	0.00138594	0.00447047
CLEC12B	ENSG00000256660	15.5062	2.39776	0.819558	2.92567	0.0034371	0.0099842
CLEC7A	ENSG00000172243	534.941	2.34586	0.434088	5.40413	6.51247e-08	5.58924e-07
OLR1	ENSG00000173391	528.373	2.85734	0.711171	4.01779	5.87454e-05	0.000262068
PLBD1	ENSG00000121316	793.748	2.13681	0.310467	6.88259	5.87733e-12	1.24746e-10
PTPRO	ENSG00000151490	287.654	2.19527	0.377268	5.81887	5.92472e-09	6.43656e-08
RPL7P6	ENSG00000227525	5.01039	3.71613	0.638504	5.82007	5.88247e-09	6.39243e-08
AC023796.1	ENSG00000255745	5.60732	2.72051	0.628896	4.32585	1.51948e-05	7.74589e-05
AC023796.2	ENSG00000256482	25.3893	2.07674	0.779045	2.66575	0.00768161	0.0201992
AC022079.1	ENSG00000273989	16.6633	2.07572	0.5292	3.92236	8.76842e-05	0.000375208
EEF1A1P17	ENSG00000257907	1.52312	2.66523	0.51255	5.19994	1.99357e-07	1.53432e-06
AC025259.3	ENSG00000259884	9.7746	4.29634	0.831193	5.16888	2.35499e-07	1.78359e-06
KRT1	ENSG00000167768	15.5892	2.35306	0.896202	2.62559	0.00864989	0.0223654
GPR84	ENSG00000139572	10.0182	3.05263	0.658968	4.63244	3.61388e-06	2.11858e-05
RPL21P18	ENSG00000213343	5.47872	2.23523	0.638441	3.50108	0.000463384	0.00168021
LYZ	ENSG00000090382	3035.25	2.18637	0.450673	4.85136	1.2262e-06	7.98093e-06
GLIPR1	ENSG00000139278	1119.01	2.35175	0.298142	7.88801	3.07046e-15	1.44495e-13
AC024909.1	ENSG00000257156	0.697048	2.60698	0.716486	3.63856	0.000274163	0.00104332
LINC02399	ENSG00000257725	1.34524	2.52269	0.699522	3.6063	0.000310591	0.00116786
EPYC	ENSG00000083782	34.3016	3.436	0.906444	3.79064	0.000150258	0.000608127
KERA	ENSG00000139330	15.0931	2.87959	0.680238	4.2332	2.30387e-05	0.00011271
LUM	ENSG00000139329	17728.2	2.33578	0.367899	6.34896	2.16773e-10	3.24059e-09
SNORA53	ENSG00000212443	5984.47	3.54488	0.372375	9.51964	1.73785e-21	2.69819e-19
AC026336.4	ENSG00000279193	3.38986	3.05893	0.958931	3.18994	0.00142303	0.00457549
MRPS31P2	ENSG00000232894	4.82697	2.16636	0.522104	4.14928	3.33517e-05	0.000157046
RF00086	ENSG00000252128	1.32138	2.98464	0.675896	4.41582	1.00629e-05	5.34178e-05
EIF4A1P7	ENSG00000235472	0.753554	2.15745	0.784557	2.74989	0.00596144	0.0162023
LINC00545	ENSG00000236094	2.71403	2.17466	0.575939	3.77585	0.000159461	0.000640832
AL512506.3	ENSG00000281883	6.44399	2.20935	0.5422	4.07479	4.60568e-05	0.000210731
RNU6-60P	ENSG00000201662	5.06958	2.09267	0.572588	3.65476	0.000257424	0.000985611
RNY3P2	ENSG00000199788	3.20808	2.10203	0.555361	3.78499	0.000153718	0.000620472
LINC01034	ENSG00000224933	0.983303	2.27318	0.647695	3.50964	0.000448714	0.00163182
ACOD1	ENSG00000102794	1.43057	2.72199	1.12461	2.42039	0.015504	0.0371163
GPC5-AS2	ENSG00000232885	10.6207	2.2499	0.551304	4.08104	4.48339e-05	0.000205589
GPR183	ENSG00000169508	397.757	2.74973	0.33439	8.22314	1.98248e-16	1.20279e-14
RNASE6	ENSG00000169413	287.701	2.31356	0.327434	7.06575	1.59755e-12	3.90269e-11
RNASE1	ENSG00000129538	9041.33	2.14041	0.297785	7.18779	6.58481e-13	1.76893e-11
AL355922.1	ENSG00000136315	0.988719	2.93594	0.846085	3.47003	0.000520407	0.0018652
RNASE2	ENSG00000169385	37.6648	4.18201	0.601999	6.94687	3.73467e-12	8.37297e-11
TRAV12-2	ENSG00000211789	2.01457	2.42567	0.724942	3.34602	0.000819797	0.00280152
TRAV14DV4	ENSG00000211792	2.52843	2.09704	0.856189	2.44927	0.0143145	0.0346557
TRAV12-3	ENSG00000211794	1.56325	2.47921	1.02358	2.42209	0.0154314	0.0369712
TRAJ33	ENSG00000211856	1.63757	2.20894	0.755018	2.92568	0.00343702	0.0099842
TRAJ23	ENSG00000211866	2.45588	2.09165	0.857471	2.43933	0.0147145	0.0354956
TRAJ22	ENSG00000211867	2.60547	2.38544	0.780943	3.05457	0.00225382	0.00689648
RNU6-7	ENSG00000201654	1.42668	2.22553	0.654285	3.40146	0.000670259	0.00234246
DNAJC19P9	ENSG00000258608	1.52771	2.27251	0.873167	2.60261	0.00925179	0.0237272
DLGAP5	ENSG00000126787	29.9061	2.15757	0.512591	4.20914	2.56348e-05	0.000124026
HIF1A-AS1	ENSG00000258777	0.553853	2.05212	0.7245	2.83246	0.0046192	0.012945
HIF1A-AS2	ENSG00000258667	61.7654	2.02304	0.493848	4.09649	4.19469e-05	0.000193567
AF111167.1	ENSG00000258820	5.09686	3.65173	0.884856	4.12692	3.67647e-05	0.000171641
FOS	ENSG00000170345	1445.13	2.03577	0.503546	4.04286	5.28035e-05	0.000238234
GPR65	ENSG00000140030	133.686	2.65474	0.425357	6.24119	4.34245e-10	6.05547e-09
AL157955.2	ENSG00000258826	1.3734	2.11536	0.847387	2.49633	0.0125485	0.0309038
RN7SKP255	ENSG00000200312	2661.08	2.8157	0.336034	8.37923	5.32755e-17	3.6924e-15
RNU2-33P	ENSG00000222276	0.869615	2.27414	0.780125	2.9151	0.00355571	0.0102765
SNORD113-3	ENSG00000201700	21.6904	2.23875	0.610138	3.66925	0.000243265	0.000936663
SNORD113-5	ENSG00000272474	4.55422	2.44162	0.593851	4.11151	3.93084e-05	0.000182501
SNORD113-7	ENSG00000200632	2.44572	2.34012	0.588346	3.97745	6.96576e-05	0.000305326
SNORD113-9	ENSG00000201950	9.18624	2.43305	0.53509	4.54699	5.44196e-06	3.06733e-05
SNORD114-1	ENSG00000199575	22.2301	2.79715	0.579808	4.82427	1.40519e-06	9.01645e-06
SNORD114-2	ENSG00000200823	15.1076	2.35198	0.523907	4.48931	7.14547e-06	3.91699e-05
SNORD114-3	ENSG00000201839	13.1335	2.47766	0.445576	5.56058	2.68878e-08	2.52223e-07
SNORD114-4	ENSG00000200832	8.35371	2.65208	0.57642	4.60095	4.20577e-06	2.42661e-05
SNORD114-5	ENSG00000199798	2.97586	2.70853	0.526964	5.13987	2.74926e-07	2.0503e-06
RF00181	ENSG00000200150	8.65441	2.78504	0.656719	4.24084	2.22687e-05	0.000109363
SNORD114-6	ENSG00000201263	10.1414	2.34879	0.530205	4.42997	9.42474e-06	5.04037e-05
SNORD114-9	ENSG00000201240	9.39398	2.18005	0.580431	3.75591	0.000172712	0.000687918
SNORD114-11	ENSG00000200608	10.6732	2.34618	0.485538	4.83212	1.3509e-06	8.6921e-06
SNORD114-12	ENSG00000202270	4.1101	2.90404	0.564991	5.13998	2.74765e-07	2.04949e-06
SNORD114-13	ENSG00000201247	9.82158	2.00789	0.55783	3.59947	0.000318867	0.00119658
SNORD114-14	ENSG00000199593	9.77146	2.01331	0.543534	3.70411	0.000212138	0.000827322
SNORD114-15	ENSG00000201557	8.73753	2.42142	0.480268	5.0418	4.6118e-07	3.27401e-06
SNORD114-16	ENSG00000199914	6.31068	2.19755	0.630148	3.48735	0.000487836	0.00176062
SNORD114-17	ENSG00000201569	9.17722	2.08024	0.575376	3.61545	0.000299831	0.00113085
SNORD114-18	ENSG00000202142	6.01574	2.4368	0.516975	4.71358	2.43405e-06	1.48086e-05
RF00181	ENSG00000201710	10.417	2.42962	0.684942	3.54719	0.000389364	0.00143558
SNORD114-20	ENSG00000202048	31.6953	2.19487	0.592694	3.70321	0.000212887	0.000830077
SNORD114-23	ENSG00000200406	8.69241	2.34431	0.48404	4.84321	1.2776e-06	8.27856e-06
SNORD114-24	ENSG00000201899	5.93063	2.3675	0.552859	4.28228	1.84987e-05	9.24915e-05
AL355032.1	ENSG00000241494	4.038	2.29089	0.414952	5.52086	3.3734e-08	3.08877e-07
SNORA28	ENSG00000272533	51.3536	2.15954	0.483696	4.46466	8.01976e-06	4.34971e-05
IGHG2	ENSG00000211893	463.966	2.2153	0.773841	2.86273	0.00420009	0.0119127
IGHA1	ENSG00000211895	431.64	3.22178	0.964014	3.34205	0.000831618	0.00283847
IGHG1	ENSG00000211896	2765.54	4.0914	0.957337	4.27373	1.92232e-05	9.57422e-05
IGHG3	ENSG00000211897	212.645	2.61632	0.867627	3.01549	0.00256564	0.00772592
IGHM	ENSG00000211899	418.89	3.33266	0.924393	3.60524	0.000311861	0.00117207
IGHV1-2	ENSG00000211934	49.9577	5.25784	1.29144	4.07129	4.67532e-05	0.000213621
IGHV1-3	ENSG00000211935	9.84568	2.85433	0.959148	2.9759	0.00292127	0.00866516
IGHV3-7	ENSG00000211938	33.5551	3.77475	1.2632	2.98824	0.00280588	0.00836818
IGHV3-11	ENSG00000211941	45.8987	5.08848	1.49476	3.4042	0.000663579	0.0023222
IGHV3-15	ENSG00000211943	23.211	3.45393	1.1746	2.94051	0.0032767	0.00957824
IGHV1-18	ENSG00000211945	66.1031	3.31811	1.14477	2.8985	0.00374949	0.0107663
IGHV3-21	ENSG00000211947	57.231	4.69437	1.11964	4.19275	2.75589e-05	0.000132425
IGHV3-23	ENSG00000211949	34.8268	3.13421	0.930258	3.36919	0.000753904	0.00260501
IGHV2-26	ENSG00000211951	15.6904	6.02553	1.49266	4.03678	5.41901e-05	0.000243815
IGHV4-28	ENSG00000211952	3.07466	4.83144	1.35771	3.55852	0.000372955	0.00138089
IGHV3-33	ENSG00000211955	18.3796	3.35823	1.04613	3.21016	0.00132662	0.00429741
IGHV4-39	ENSG00000211959	60.8259	3.56859	1.12411	3.17461	0.0015004	0.00480041
IGHV3-43	ENSG00000232216	28.0478	6.58567	1.36173	4.83623	1.32322e-06	8.54049e-06
IGHV1-46	ENSG00000211962	20.3693	2.9244	1.21289	2.4111	0.0159047	0.0379326
IGHV3-48	ENSG00000211964	34.4941	3.2922	1.32919	2.47684	0.0132552	0.0323853
IGHV3-49	ENSG00000211965	16.6044	4.75097	1.50178	3.16356	0.00155852	0.00496581
IGHV5-51	ENSG00000211966	46.8082	3.67238	1.19349	3.07702	0.00209084	0.0064503
IGHV3-53	ENSG00000211967	9.98538	3.14705	1.21934	2.58095	0.0098529	0.0250393
IGHV4-55	ENSG00000254395	3.43394	4.13791	1.36205	3.038	0.00238158	0.00723406
IGHV4-59	ENSG00000224373	59.3402	3.08511	1.21022	2.54921	0.0107968	0.0271185
IGHV4-61	ENSG00000211970	4.87244	2.53051	0.996652	2.53901	0.0111167	0.0277943
IGHV3-66	ENSG00000211972	5.25504	4.43604	1.35059	3.28452	0.00102156	0.00340056
IGHV1-69	ENSG00000211973	7.07973	4.12494	1.09107	3.78064	0.000156429	0.000629996
IGHV3-74	ENSG00000224650	9.67943	2.65678	1.15643	2.29739	0.0215965	0.0492045
RPL5P1	ENSG00000241061	2.58682	2.08249	0.488265	4.26508	1.99833e-05	9.91272e-05
AC090602.1	ENSG00000242088	2.54338	2.58411	0.510204	5.06486	4.08711e-07	2.94176e-06
FAM92A1P1	ENSG00000157021	10.5845	2.04473	0.283248	7.21888	5.24191e-13	1.44056e-11
B2M	ENSG00000166710	33128.6	2.46473	0.297876	8.27434	1.29173e-16	8.15053e-15
C15orf48	ENSG00000166920	4.83184	2.33129	0.590347	3.94901	7.84749e-05	0.00033967
RNA5SP394	ENSG00000201086	3.38666	2.23307	0.678847	3.2895	0.00100364	0.00334824
AC023906.1	ENSG00000242327	0.959215	2.17684	0.798206	2.72717	0.00638808	0.0172223
RF00019	ENSG00000276696	5.03993	2.10949	0.617731	3.41489	0.000638069	0.00224341
AQP9	ENSG00000103569	80.0335	4.73868	0.635706	7.45419	9.0419e-14	2.96406e-12
RNU5A-1	ENSG00000199568	24.2486	3.00924	0.439246	6.85091	7.33803e-12	1.51907e-10
BCL2A1	ENSG00000140379	28.6921	4.40985	0.803174	5.49053	4.00727e-08	3.60966e-07
AC109809.1	ENSG00000275995	1.04126	2.39801	0.958378	2.50216	0.0123439	0.0304608
AC124068.2	ENSG00000261441	3.5116	2.46746	0.526158	4.68958	2.73772e-06	1.64781e-05
HBA2	ENSG00000188536	58.7224	3.0485	0.465283	6.55191	5.68055e-11	9.58982e-10
HBA1	ENSG00000206172	120.862	6.89594	0.638738	10.7962	3.58808e-27	1.93835e-24
TNFRSF17	ENSG00000048462	21.9821	2.07924	0.651803	3.18998	0.00142284	0.00457549
AC004381.3	ENSG00000285303	1.90378	2.09977	0.569564	3.68663	0.000227241	0.000880647
AC079416.3	ENSG00000280227	11.51	2.34291	0.649237	3.60871	0.000307718	0.00115771
AC007342.3	ENSG00000260078	3.20329	2.40722	0.812462	2.96287	0.00304787	0.00898582
RPS24P17	ENSG00000243988	2.47316	2.25625	0.543328	4.15265	3.28643e-05	0.000154917
LINC00920	ENSG00000246898	19.9772	2.01169	0.448487	4.48551	7.27404e-06	3.98249e-05
MIR4521	ENSG00000283160	3.53829	2.15106	0.527176	4.08034	4.49695e-05	0.000206187
RPS27AP1	ENSG00000242692	2.29752	2.23211	0.458608	4.86714	1.13227e-06	7.42838e-06
AC007952.4	ENSG00000262202	12.8959	3.09532	0.538893	5.74385	9.25479e-09	9.64258e-08
AC126365.1	ENSG00000264215	2.59573	2.25693	0.746044	3.02519	0.00248473	0.00751094
EVI2A	ENSG00000126860	290.671	2.53143	0.3165	7.99819	1.26265e-15	6.46673e-14
CCL2	ENSG00000108691	383.078	2.07813	0.38409	5.41054	6.28355e-08	5.41517e-07
CCL8	ENSG00000108700	49.4556	2.40407	0.544135	4.41814	9.95549e-06	5.28903e-05
RF00100	ENSG00000271394	25.7159	2.59293	0.515244	5.03243	4.84304e-07	3.42092e-06
CCL18	ENSG00000275385	243.305	2.82474	0.58238	4.85033	1.23254e-06	8.01957e-06
CCL4	ENSG00000275302	31.2602	2.27716	0.534636	4.25928	2.0509e-05	0.000101454
CCL3L1	ENSG00000276085	15.1721	2.22486	0.635575	3.50055	0.000464306	0.0016833
CCL4L2	ENSG00000276070	22.7311	2.72333	0.551547	4.93762	7.90831e-07	5.366e-06
RPS20P35	ENSG00000244086	0.959899	2.51554	0.849177	2.96233	0.00305324	0.00899906
TOP2A	ENSG00000131747	153.114	2.25604	0.560436	4.02552	5.68506e-05	0.000254624
AC004585.1	ENSG00000266088	9.06421	3.5415	0.841918	4.20647	2.59394e-05	0.00012533
AC004585.2	ENSG00000279775	2.22586	2.15683	0.753873	2.861	0.00422308	0.0119702
KRT23	ENSG00000108244	2.35155	2.57395	0.859392	2.99508	0.00274369	0.00820194
KRT14	ENSG00000186847	2.30233	2.97171	1.03515	2.87081	0.0040942	0.0116451
AC109326.1	ENSG00000279602	373.959	3.92498	0.489615	8.01646	1.08839e-15	5.61068e-14
LINC02073	ENSG00000267452	11.9704	2.0185	0.489518	4.12344	3.73262e-05	0.000173995
RF00012	ENSG00000212195	47.2642	3.27889	0.434284	7.55011	4.34876e-14	1.53123e-12
RNU1-85P	ENSG00000200997	1.60506	3.41833	1.04589	3.26834	0.00108181	0.00358056
MYL6P5	ENSG00000228118	1.43248	2.0918	0.513703	4.07199	4.66124e-05	0.000213051
AC087741.2	ENSG00000275479	1.06933	2.07934	0.734953	2.82921	0.00466627	0.0130584
RNA5SP450	ENSG00000223138	0.72458	2.25046	0.762969	2.94961	0.00318176	0.00933044
SEC11C	ENSG00000166562	304.009	2.57333	0.238567	10.7867	3.98029e-27	2.06535e-24
RPS3AP49	ENSG00000242060	2.65612	2.55254	0.542844	4.70215	2.57437e-06	1.55829e-05
PI3	ENSG00000124102	0.824984	3.59261	1.26003	2.85121	0.00435528	0.0122991
AL354984.1	ENSG00000203971	1.0857	2.04018	0.877451	2.32512	0.0200656	0.0461674
RNU6-9	ENSG00000207507	28.3194	2.32469	0.365509	6.36014	2.01567e-10	3.03613e-09
RNU6-2	ENSG00000207357	58.2775	2.47029	0.395409	6.24742	4.17277e-10	5.84574e-09
ADGRE1	ENSG00000174837	11.0717	2.07075	0.666154	3.10852	0.00188027	0.00587365
ADGRE3	ENSG00000131355	3.78484	3.5896	0.738281	4.86211	1.16142e-06	7.59945e-06
AC243960.3	ENSG00000268355	14.0206	2.51143	0.416286	6.03293	1.61011e-09	1.98674e-08
RPL12P41	ENSG00000269637	2.23489	2.65831	0.51755	5.13633	2.80153e-07	2.08298e-06
FPR1	ENSG00000171051	223.023	2.66096	0.497044	5.35356	8.62383e-08	7.15676e-07
FPR2	ENSG00000171049	24.0084	2.7143	0.594822	4.56322	5.03739e-06	2.85875e-05
FPR3	ENSG00000187474	2120.93	2.59518	0.366194	7.08689	1.37155e-12	3.41251e-11
IGLV8-61	ENSG00000211638	11.6854	4.33743	1.55331	2.79238	0.00523216	0.0144452
IGLV6-57	ENSG00000211640	43.2115	3.70807	1.48212	2.50186	0.0123543	0.0304826
IGLV9-49	ENSG00000223350	5.60546	4.73934	1.90458	2.48839	0.0128324	0.0315105
IGLV1-47	ENSG00000211648	28.2441	3.33892	1.2997	2.56899	0.0101996	0.0258156
IGLV1-44	ENSG00000211651	16.747	2.84522	1.0721	2.65387	0.00795753	0.0208113
IGLV1-40	ENSG00000211653	72.4124	6.43677	1.32261	4.86671	1.13474e-06	7.44336e-06
IGLV1-36	ENSG00000211655	4.75073	5.00438	1.9302	2.59267	0.00952343	0.0243227
IGLV3-27	ENSG00000211658	1.41254	3.70146	1.58193	2.33984	0.0192921	0.0447058
IGLV2-23	ENSG00000211660	51.2358	4.40227	1.40272	3.13837	0.00169888	0.00536235
IGLV3-21	ENSG00000211662	38.4823	3.33353	1.16438	2.86292	0.00419751	0.0119071
IGLV2-14	ENSG00000211666	178.184	3.4704	1.18864	2.91964	0.00350433	0.0101503
IGLV2-11	ENSG00000211668	39.7461	3.32238	1.25322	2.65108	0.00802344	0.0209572
IGLV3-10	ENSG00000211669	14.623	3.60351	1.30859	2.75374	0.00589184	0.0160308
IGLV3-9	ENSG00000211670	10.9367	6.26472	0.946899	6.61604	3.6896e-11	6.51021e-10
IGLV2-8	ENSG00000278196	37.5733	5.85804	1.15854	5.0564	4.27234e-07	3.05667e-06
IGLV3-1	ENSG00000211673	182.359	5.21159	1.38608	3.75996	0.000169941	0.000677977
IGLJ2	ENSG00000211676	2.02649	2.67195	1.13963	2.34457	0.0190488	0.0442251
IGLC2	ENSG00000211677	327.541	5.0032	1.0427	4.79831	1.60009e-06	1.01481e-05
IGLJ3	ENSG00000211678	7.87022	4.88957	1.6455	2.97148	0.00296368	0.00877315
IGLC3	ENSG00000211679	327.726	4.62231	1.22021	3.78813	0.000151788	0.000613437
IGLC7	ENSG00000211685	9.54045	6.98186	2.02054	3.45544	0.000549402	0.00195755
AC003071.1	ENSG00000225971	56.8123	2.52174	0.407358	6.19047	5.99838e-10	8.08725e-09
Z82246.1	ENSG00000236054	3.18452	3.26643	0.920908	3.54697	0.000389688	0.00143651
RN7SKP80	ENSG00000202058	640.082	2.26848	0.334915	6.7733	1.25875e-11	2.45865e-10
Z93241.1	ENSG00000270022	18.0413	2.26363	0.454958	4.97546	6.50918e-07	4.48221e-06
U62317.2	ENSG00000272666	1.98231	2.49785	0.731907	3.4128	0.00064298	0.00225894
RBM11	ENSG00000185272	8.34428	2.54712	0.494403	5.1519	2.57861e-07	1.93695e-06
ABCC13	ENSG00000243064	4.03963	2.0107	0.766094	2.62461	0.00867486	0.0224211
HSPA13	ENSG00000155304	846.35	2.47347	0.300556	8.22967	1.87724e-16	1.14776e-14
SAMSN1	ENSG00000155307	241.287	2.50887	0.470868	5.32817	9.92067e-08	8.12189e-07
CXADR	ENSG00000154639	133.184	2.33871	0.534939	4.37192	1.23161e-05	6.40722e-05
AP001136.1	ENSG00000226771	1.34637	2.6452	0.698401	3.78751	0.000152162	0.000614696
LINC00160	ENSG00000230978	1.46134	3.7922	1.06779	3.55145	0.000383117	0.0014148
AP001434.1	ENSG00000226012	10.5545	2.72466	0.885062	3.07849	0.0020805	0.00642293
SNRPGP13	ENSG00000231480	0.575831	2.15753	0.778436	2.77162	0.00557785	0.0152862
RPL23AP12	ENSG00000228861	2.18166	2.97009	0.586415	5.06482	4.08784e-07	2.94176e-06

## Sheet: AL_Vs_HT_down_regulated
gene_name	gene_id	baseMean	log2FoldChange	lfcSE	stat	pvalue	padj
DDX11L1	ENSG00000223972	28.8886	-1.71071	0.391531	-4.3693	1.24646e-05	6.4772e-05
WASH7P	ENSG00000227232	79.0755	-1.48107	0.403986	-3.66614	0.000246242	0.000946932
MIR6859-1	ENSG00000278267	10.2398	-3.28566	0.592791	-5.54271	2.97833e-08	2.76556e-07
MIR1302-2HG	ENSG00000243485	8.06168	-1.59943	0.539644	-2.96386	0.00303807	0.00895969
CICP27	ENSG00000233750	4.49053	-1.95685	0.648842	-3.01591	0.00256213	0.00771651
AL627309.6	ENSG00000268903	32.0347	-3.67994	0.640033	-5.74961	8.94496e-09	9.34942e-08
AL627309.7	ENSG00000269981	15.4222	-3.04411	0.718003	-4.23969	2.23828e-05	0.000109836
AL627309.5	ENSG00000241860	41.2886	-1.20222	0.322683	-3.72571	0.000194765	0.000766618
FO538757.1	ENSG00000279457	189.554	-2.16302	0.392463	-5.51141	3.55963e-08	3.24075e-07
MIR6859-2	ENSG00000273874	2.52366	-2.49453	0.751643	-3.31877	0.00090414	0.00305716
AL732372.2	ENSG00000237094	138.32	-1.85125	0.392612	-4.71521	2.41461e-06	1.47039e-05
MTND1P23	ENSG00000225972	82.1525	-5.536	0.538826	-10.2742	9.21167e-25	3.0527e-22
MTND2P28	ENSG00000225630	1387.1	-4.39213	0.460977	-9.52787	1.60539e-21	2.54257e-19
MTCO1P12	ENSG00000237973	754.275	-3.19316	0.526172	-6.06866	1.28985e-09	1.62512e-08
MTCO2P12	ENSG00000229344	59.8601	-1.66637	0.502997	-3.31289	0.000923377	0.00311233
MTATP6P1	ENSG00000248527	3202.83	-3.36869	0.490502	-6.86783	6.51847e-12	1.37051e-10
WBP1LP6	ENSG00000268663	2.16055	-2.93461	1.14998	-2.55189	0.0107141	0.0269345
CICP3	ENSG00000229376	14.1741	-3.42779	0.562946	-6.08902	1.13602e-09	1.44657e-08
AL669831.1	ENSG00000228327	235.757	-1.91082	0.289917	-6.59092	4.37095e-11	7.60021e-10
LINC01128	ENSG00000228794	372.806	-0.64721	0.170428	-3.79755	0.000146135	0.000592592
LINC00115	ENSG00000225880	63.4713	-1.61187	0.490052	-3.28918	0.00100481	0.00335157
AL645608.3	ENSG00000230699	18.6286	-2.34986	0.690583	-3.40272	0.000667187	0.00233255
AL645608.1	ENSG00000223764	286.048	-2.3846	0.535851	-4.45011	8.58244e-06	4.62436e-05
SAMD11	ENSG00000187634	350.821	-2.75088	0.560944	-4.90401	9.38998e-07	6.27314e-06
NOC2L	ENSG00000188976	1121.81	-2.11855	0.307549	-6.88851	5.63816e-12	1.20317e-10
KLHL17	ENSG00000187961	139.998	-2.31911	0.468067	-4.95465	7.24612e-07	4.95763e-06
PLEKHN1	ENSG00000187583	30.5589	-2.80719	0.581741	-4.8255	1.39649e-06	8.96939e-06
PERM1	ENSG00000187642	13.4147	-4.1982	0.716032	-5.86315	4.54174e-09	5.06671e-08
AL645608.8	ENSG00000272512	68.9137	-5.42316	0.769955	-7.04348	1.87501e-12	4.49775e-11
HES4	ENSG00000188290	89.4878	-3.77349	0.627265	-6.01578	1.7902e-09	2.18503e-08
AGRN	ENSG00000188157	1999.89	-4.89115	0.495675	-9.86766	5.74917e-23	1.29557e-20
C1orf159	ENSG00000131591	268.702	-2.43671	0.387711	-6.28486	3.28142e-10	4.71596e-09
TTLL10-AS1	ENSG00000205231	5.04866	-5.93051	1.11835	-5.30293	1.13956e-07	9.2203e-07
TTLL10	ENSG00000162571	6.20341	-3.73776	0.84409	-4.42816	9.50423e-06	5.07871e-05
TNFRSF18	ENSG00000186891	18.3461	-2.34809	0.784203	-2.99424	0.00275134	0.00822232
TNFRSF4	ENSG00000186827	25.8571	-1.91856	0.66006	-2.90664	0.00365331	0.0105239
SDF4	ENSG00000078808	2341.72	-2.24888	0.328298	-6.8501	7.38001e-12	1.52296e-10
B3GALT6	ENSG00000176022	293.226	-1.67212	0.345528	-4.83931	1.30291e-06	8.42736e-06
C1QTNF12	ENSG00000184163	29.6728	-4.41286	0.6757	-6.53081	6.54157e-11	1.09311e-09
AL162741.1	ENSG00000260179	40.9951	-3.14157	0.523215	-6.00437	1.92076e-09	2.32425e-08
UBE2J2	ENSG00000160087	534.444	-1.75103	0.218242	-8.02336	1.02889e-15	5.33883e-14
LINC01786	ENSG00000230415	41.2015	-2.70711	0.402985	-6.71766	1.8467e-11	3.47124e-10
SCNN1D	ENSG00000162572	234.673	-3.00902	0.469762	-6.40541	1.49971e-10	2.32428e-09
ACAP3	ENSG00000131584	3451.18	-3.83091	0.470843	-8.13627	4.07638e-16	2.30309e-14
PUSL1	ENSG00000169972	104.577	-1.80479	0.359904	-5.01464	5.31319e-07	3.71905e-06
INTS11	ENSG00000127054	1678.92	-2.3433	0.317386	-7.38313	1.54609e-13	4.78958e-12
AL139287.1	ENSG00000240731	147.519	-3.24256	0.457134	-7.09324	1.31005e-12	3.28019e-11
CPTP	ENSG00000224051	274.806	-2.62121	0.353824	-7.40823	1.28e-13	4.01895e-12
TAS1R3	ENSG00000169962	147.544	-3.16627	0.429779	-7.36719	1.74259e-13	5.36044e-12
DVL1	ENSG00000107404	1206.86	-2.48746	0.348841	-7.13063	9.99114e-13	2.56184e-11
MXRA8	ENSG00000162576	3461.62	-2.54998	0.337675	-7.55158	4.30003e-14	1.51678e-12
AURKAIP1	ENSG00000175756	405.444	-1.11306	0.308118	-3.61245	0.000303322	0.00114303
CCNL2	ENSG00000221978	4077.18	-1.17556	0.312055	-3.76715	0.000165119	0.000660544
AL391244.1	ENSG00000224870	290.419	-1.14834	0.217801	-5.2724	1.34649e-07	1.07208e-06
AL391244.3	ENSG00000272455	98.3233	-1.75094	0.346823	-5.0485	4.45281e-07	3.17141e-06
ANKRD65	ENSG00000235098	140.208	-1.42519	0.413767	-3.44444	0.000572251	0.00203162
TMEM88B	ENSG00000205116	3.07537	-4.64993	1.18263	-3.93186	8.42922e-05	0.000362463
LINC01770	ENSG00000225285	43.9409	-2.68093	0.539535	-4.96897	6.73091e-07	4.62198e-06
VWA1	ENSG00000179403	802.027	-2.74654	0.390238	-7.03812	1.94845e-12	4.65973e-11
ATAD3C	ENSG00000215915	34.2862	-1.97105	0.533839	-3.69223	0.000222298	0.000863444
ATAD3B	ENSG00000160072	576.203	-1.94159	0.366784	-5.29356	1.1996e-07	9.65854e-07
ATAD3A	ENSG00000197785	190.899	-2.05285	0.332413	-6.17561	6.59102e-10	8.7997e-09
TMEM240	ENSG00000205090	29.8673	-3.05454	0.491632	-6.21306	5.19619e-10	7.1053e-09
SSU72	ENSG00000160075	1101.55	-0.737689	0.181567	-4.0629	4.84673e-05	0.000220609
FNDC10	ENSG00000228594	15.2471	-1.12251	0.424485	-2.64441	0.00818339	0.0213214
AL691432.2	ENSG00000272106	95.1556	-0.94724	0.287156	-3.2987	0.000971349	0.00325539
MIB2	ENSG00000197530	1136.04	-3.3624	0.436478	-7.70348	1.32408e-14	5.29022e-13
MMP23B	ENSG00000189409	6.15436	-2.56586	0.845225	-3.03571	0.00239971	0.00728466
CDK11B	ENSG00000248333	456.014	-1.32244	0.204589	-6.46386	1.02067e-10	1.6456e-09
FO704657.1	ENSG00000272004	1.8223	-2.34413	0.890412	-2.63264	0.00847251	0.0219832
SLC35E2B	ENSG00000189339	1366.58	-2.29201	0.262336	-8.7369	2.39585e-18	2.14733e-16
AL691432.1	ENSG00000269737	113.162	-1.98856	0.411477	-4.83274	1.34664e-06	8.67324e-06
CDK11A	ENSG00000008128	94.3075	-1.37707	0.309817	-4.44479	8.79758e-06	4.73123e-05
AL031282.2	ENSG00000268575	187.059	-2.26967	0.357211	-6.35386	2.09979e-10	3.14617e-09
AL031282.1	ENSG00000227775	17.2159	-1.41574	0.427868	-3.30882	0.000936904	0.00315281
SLC35E2	ENSG00000215790	694.408	-1.63307	0.246858	-6.61541	3.70533e-11	6.53503e-10
NADK	ENSG00000008130	1281.55	-1.46816	0.291771	-5.03188	4.85685e-07	3.42761e-06
GNB1	ENSG00000078369	3642.14	-0.498785	0.106831	-4.6689	3.02813e-06	1.80525e-05
AL109917.1	ENSG00000231050	19.4834	-2.77553	0.577937	-4.80249	1.56706e-06	9.9547e-06
CALML6	ENSG00000169885	17.9595	-3.23072	0.640418	-5.04471	4.54214e-07	3.22746e-06
CFAP74	ENSG00000142609	9.24462	-2.3063	0.596859	-3.86407	0.000111515	0.000465676
GABRD	ENSG00000187730	23.5778	-2.08963	0.532781	-3.92212	8.77721e-05	0.000375502
PRKCZ	ENSG00000067606	33.3307	-1.92378	0.446749	-4.30617	1.66108e-05	8.38963e-05
AL590822.2	ENSG00000271806	6.85808	-2.45261	0.576734	-4.25258	2.11324e-05	0.000104225
PRKCZ-AS1	ENSG00000182873	25.1449	-3.43615	0.500679	-6.86299	6.74335e-12	1.41002e-10
FAAP20	ENSG00000162585	987.231	-2.91504	0.418005	-6.9737	3.08713e-12	7.07404e-11
AL590822.1	ENSG00000234396	5.17928	-2.90047	0.673669	-4.30548	1.66627e-05	8.4137e-05
SKI	ENSG00000157933	6378.77	-3.55965	0.33709	-10.5599	4.56988e-26	1.93783e-23
MORN1	ENSG00000116151	321.207	-2.41277	0.342919	-7.03598	1.97865e-12	4.7205e-11
AL589739.1	ENSG00000272161	5.86753	-3.99479	0.765096	-5.2213	1.77675e-07	1.38318e-06
AL513477.1	ENSG00000269896	31.4721	-1.90606	0.346825	-5.49575	3.89058e-08	3.51579e-07
RER1	ENSG00000157916	1402.38	-0.546097	0.216435	-2.52314	0.0116311	0.0289373
PEX10	ENSG00000157911	207.219	-1.14044	0.259495	-4.39482	1.10863e-05	5.82702e-05
PLCH2	ENSG00000149527	305.865	-2.8168	0.603027	-4.67109	2.99601e-06	1.78799e-05
AL139246.1	ENSG00000224387	5.13042	-3.66862	0.936182	-3.9187	8.90271e-05	0.000380417
AL139246.4	ENSG00000229393	3.72657	-3.20695	0.994979	-3.22313	0.00126798	0.00412608
PANK4	ENSG00000157881	437.388	-1.97962	0.365261	-5.41974	5.96854e-08	5.17045e-07
HES5	ENSG00000197921	6.07091	-2.35595	0.861267	-2.73545	0.0062295	0.0168426
AL139246.5	ENSG00000272449	28.4258	-3.46046	0.656506	-5.27103	1.35664e-07	1.07951e-06
TNFRSF14-AS1	ENSG00000238164	125.315	-2.7564	0.453185	-6.08229	1.18482e-09	1.50288e-08
TNFRSF14	ENSG00000157873	2320.3	-2.97632	0.45873	-6.48817	8.68834e-11	1.41819e-09
AL139246.2	ENSG00000225931	32.2737	-4.12023	0.583403	-7.06241	1.63644e-12	3.97627e-11
FAM213B	ENSG00000157870	166.13	-2.03017	0.388613	-5.22414	1.74963e-07	1.36495e-06
MMEL1	ENSG00000142606	9.01417	-2.20673	0.60544	-3.64483	0.000267566	0.00101998
TTC34	ENSG00000215912	139.475	-3.13428	0.426853	-7.34278	2.09207e-13	6.35125e-12
LINC00982	ENSG00000177133	104.171	-3.38831	0.579016	-5.85184	4.8617e-09	5.37952e-08
PRDM16	ENSG00000142611	220.838	-3.19036	0.445323	-7.16416	7.82678e-13	2.06321e-11
AL008733.1	ENSG00000226286	4.26155	-3.78294	0.854714	-4.42597	9.6009e-06	5.12273e-05
AL512383.1	ENSG00000279839	9.6861	-2.34624	0.515926	-4.54763	5.42537e-06	3.05956e-05
AL590438.1	ENSG00000272235	26.7231	-3.35164	0.529719	-6.32721	2.49637e-10	3.68439e-09
ARHGEF16	ENSG00000130762	51.0976	-2.63172	0.354222	-7.42956	1.08956e-13	3.47357e-12
MEGF6	ENSG00000162591	1828.43	-3.97692	0.524564	-7.58138	3.41903e-14	1.22575e-12
MIR551A	ENSG00000207776	2.39347	-4.86427	1.44222	-3.37277	0.000744154	0.00257606
AL513320.1	ENSG00000238260	39.8041	-4.13874	0.566919	-7.30041	2.86902e-13	8.39338e-12
TPRG1L	ENSG00000158109	835.617	-0.605247	0.147324	-4.10828	3.98613e-05	0.000184938
WRAP73	ENSG00000116213	369.566	-1.37421	0.284249	-4.83454	1.33456e-06	8.60383e-06
TP73	ENSG00000078900	28.929	-2.296	0.434544	-5.2837	1.26603e-07	1.01355e-06
TP73-AS1	ENSG00000227372	714.078	-1.63213	0.26617	-6.13189	8.68397e-10	1.13023e-08
CCDC27	ENSG00000162592	4.89116	-2.61882	0.691246	-3.78855	0.000151529	0.000612576
SMIM1	ENSG00000235169	12.049	-1.50989	0.537663	-2.80825	0.00498122	0.0138318
LRRC47	ENSG00000130764	838.466	-1.78406	0.269039	-6.63123	3.32899e-11	5.94105e-10
AL365330.1	ENSG00000272153	39.2673	-2.295	0.466064	-4.92422	8.46971e-07	5.7057e-06
CEP104	ENSG00000116198	589.615	-0.799079	0.102273	-7.81319	5.57605e-15	2.47911e-13
DFFB	ENSG00000169598	184.812	-1.3703	0.352975	-3.88215	0.000103538	0.000435829
LINC01134	ENSG00000236423	18.3017	-2.26903	0.430158	-5.27488	1.32844e-07	1.05942e-06
MIR4689	ENSG00000264101	11.9579	-6.35041	0.910904	-6.97154	3.13491e-12	7.16686e-11
NPHP4	ENSG00000131697	763.793	-2.68272	0.396112	-6.77264	1.26451e-11	2.46623e-10
KCNAB2	ENSG00000069424	791.273	-1.78672	0.332509	-5.37346	7.72414e-08	6.47837e-07
CHD5	ENSG00000116254	7.88994	-2.02638	0.539712	-3.75456	0.000173645	0.000691216
AL031847.1	ENSG00000226944	3.88754	-2.23092	0.638439	-3.49434	0.000475227	0.00171968
RNF207	ENSG00000158286	183.753	-2.1774	0.330978	-6.5787	4.74593e-11	8.16938e-10
GPR153	ENSG00000158292	1241.06	-2.78036	0.402041	-6.91561	4.65856e-12	1.01894e-10
HES2	ENSG00000069812	7.35791	-3.12189	0.673458	-4.63561	3.55881e-06	2.09003e-05
ESPN	ENSG00000187017	13.7575	-3.29838	0.524197	-6.29225	3.12889e-10	4.51873e-09
AL031848.1	ENSG00000231868	4.85358	-3.52319	0.99503	-3.54078	0.000398941	0.00146746
TNFRSF25	ENSG00000215788	513.476	-2.51876	0.466242	-5.40226	6.58071e-08	5.63922e-07
PLEKHG5	ENSG00000171680	2300.43	-2.74678	0.452215	-6.07406	1.24718e-09	1.5749e-08
NOL9	ENSG00000162408	692.6	-0.508799	0.106984	-4.75582	1.97644e-06	1.22939e-05
TAS1R1	ENSG00000173662	15.93	-1.60101	0.404323	-3.95972	7.50371e-05	0.000326582
ZBTB48	ENSG00000204859	557.871	-1.82201	0.336501	-5.41456	6.14413e-08	5.3101e-07
KLHL21	ENSG00000162413	1246.26	-2.31044	0.248119	-9.31182	1.25664e-20	1.71476e-18
PHF13	ENSG00000116273	377.429	-1.7904	0.195887	-9.13993	6.24901e-20	7.58265e-18
THAP3	ENSG00000041988	208.334	-0.889145	0.230039	-3.86519	0.000111004	0.000463726
DNAJC11	ENSG00000007923	455.203	-0.71281	0.143122	-4.98042	6.34456e-07	4.37879e-06
AL591163.1	ENSG00000284744	1.94933	-1.95092	0.80755	-2.41585	0.0156985	0.0375022
AL512330.1	ENSG00000237365	1.37735	-2.95609	0.955984	-3.0922	0.0019868	0.00616891
CAMTA1-IT1	ENSG00000237402	2.47741	-3.01665	0.908723	-3.31966	0.000901287	0.0030483
PER3	ENSG00000049246	4087.32	-1.18881	0.174022	-6.83141	8.40836e-12	1.71214e-10
AL034417.3	ENSG00000284716	27.4985	-2.19844	0.638509	-3.44308	0.000575121	0.00204108
AL034417.2	ENSG00000238290	52.7066	-1.94981	0.531014	-3.67187	0.000240783	0.000927657
AL034417.1	ENSG00000232848	4.72696	-1.94986	0.587586	-3.31842	0.000905291	0.00306036
SLC45A1	ENSG00000162426	210.717	-2.82866	0.45658	-6.19532	5.81682e-10	7.87747e-09
RERE	ENSG00000142599	3939.32	-1.94021	0.214051	-9.06424	1.25482e-19	1.4302e-17
RF00599	ENSG00000221083	3.69697	-1.30868	0.49291	-2.65501	0.00793053	0.0207558
AL096855.2	ENSG00000270282	25.4034	-2.38324	0.487839	-4.88529	1.03274e-06	6.83572e-06
RPL7P11	ENSG00000234619	42.8058	-1.09377	0.273803	-3.99473	6.47681e-05	0.000286248
RPL7P7	ENSG00000224315	40.7349	-0.766576	0.24832	-3.08704	0.00202157	0.00626309
AL357552.1	ENSG00000226545	25.418	-1.07999	0.354357	-3.04774	0.00230567	0.00703219
AL357552.2	ENSG00000228423	87.5578	-2.36425	0.45924	-5.14818	2.6303e-07	1.9724e-06
MIR6728	ENSG00000274258	1.47444	-2.33823	0.95384	-2.45138	0.0142308	0.0344826
GPR157	ENSG00000180758	365.487	-1.76676	0.265029	-6.66626	2.62398e-11	4.79071e-10
MIR34AHG	ENSG00000228526	1040.18	-2.47626	0.421519	-5.87461	4.23839e-09	4.7674e-08
LINC01759	ENSG00000234546	16.7261	-1.45357	0.512007	-2.83897	0.00452601	0.0127182
H6PD	ENSG00000049239	4485.06	-2.03051	0.211096	-9.61886	6.65622e-22	1.14626e-19
SPSB1	ENSG00000171621	807.408	-1.18035	0.189129	-6.24099	4.34815e-10	6.06128e-09
BX323043.1	ENSG00000284652	8.1799	-0.76797	0.306002	-2.50969	0.0120837	0.0299292
TMEM201	ENSG00000188807	273.278	-3.2427	0.385235	-8.41745	3.84769e-17	2.73401e-15
PIK3CD	ENSG00000171608	509.168	-1.38459	0.294888	-4.69533	2.66178e-06	1.60652e-05
PIK3CD-AS1	ENSG00000179840	26.0661	-1.24412	0.409275	-3.03981	0.00236726	0.00719558
AL691449.1	ENSG00000233268	4.66803	-1.61316	0.577696	-2.79241	0.00523168	0.0144449
PIK3CD-AS2	ENSG00000231789	12.2615	-1.22245	0.394595	-3.09799	0.00194837	0.00606486
CLSTN1	ENSG00000171603	2923.32	-2.0858	0.209751	-9.94419	2.67348e-23	6.35129e-21
AL357140.3	ENSG00000280113	5.98775	-1.45084	0.599161	-2.42146	0.0154585	0.0370275
CTNNBIP1	ENSG00000178585	280.638	-1.13726	0.244317	-4.65484	3.24228e-06	1.9221e-05
AL357140.2	ENSG00000228150	19.0925	-1.09858	0.359949	-3.05203	0.00227296	0.00694586
UBE4B	ENSG00000130939	1344.47	-0.73205	0.101889	-7.18475	6.733e-13	1.8026e-11
PGAM1P11	ENSG00000233623	15.5939	-1.72128	0.415228	-4.14538	3.39256e-05	0.000159462
MIR1273D	ENSG00000264881	3.01993	-1.81535	0.669614	-2.71104	0.00670729	0.0179535
AL139424.3	ENSG00000284735	154.717	-1.95897	0.392892	-4.98603	6.16317e-07	4.26554e-06
AL139424.2	ENSG00000284642	77.4725	-1.16063	0.419654	-2.76569	0.00568023	0.0155311
CORT	ENSG00000241563	5.97775	-1.51325	0.423699	-3.57153	0.000354909	0.00132102
PEX14	ENSG00000142655	208.562	-1.48261	0.20533	-7.22062	5.17516e-13	1.4242e-11
RN7SL614P	ENSG00000243267	4.68366	-1.73123	0.520901	-3.32353	0.000888863	0.00301118
CASZ1	ENSG00000130940	203.53	-3.19658	0.397051	-8.05079	8.22585e-16	4.33683e-14
AL139423.1	ENSG00000272078	39.6754	-3.95257	0.575571	-6.86722	6.54636e-12	1.37394e-10
C1orf127	ENSG00000175262	26.3095	-1.8265	0.453011	-4.03191	5.53256e-05	0.000248414
CFL1P6	ENSG00000215785	0.865734	-3.01714	1.13728	-2.65295	0.00797907	0.0208565
SRM	ENSG00000116649	411.328	-1.60897	0.297213	-5.41353	6.17942e-08	5.33709e-07
MTOR	ENSG00000198793	1516.76	-0.516261	0.17141	-3.01185	0.00259659	0.00781077
UBIAD1	ENSG00000120942	215.663	-0.563655	0.182455	-3.08929	0.00200635	0.00622177
AL031291.1	ENSG00000284646	1.07838	-2.45112	0.840032	-2.91788	0.00352415	0.010198
DISP3	ENSG00000204624	3.21262	-2.00895	0.589057	-3.41045	0.000648563	0.00227571
AL031731.1	ENSG00000284708	3.51414	-3.36575	1.05405	-3.19317	0.00140719	0.00453048
FBXO44	ENSG00000132879	349.159	-1.6264	0.343189	-4.73907	2.14696e-06	1.32521e-05
DRAXIN	ENSG00000162490	15.1349	-1.31629	0.506339	-2.59961	0.00933285	0.0239025
AGTRAP	ENSG00000177674	483.199	-0.835345	0.292581	-2.85509	0.00430246	0.012169
C1orf167	ENSG00000215910	8.43716	-2.70169	0.726796	-3.71725	0.000201399	0.000790365
MTHFR	ENSG00000177000	1672.52	-1.50636	0.271747	-5.54325	2.969e-08	2.7582e-07
CLCN6	ENSG00000011021	1028.03	-1.66634	0.243987	-6.82961	8.51455e-12	1.73082e-10
NPPA	ENSG00000175206	15.4974	-1.93089	0.476398	-4.05311	5.05423e-05	0.000229102
AL021155.1	ENSG00000224904	1.89831	-3.33099	1.06797	-3.11898	0.00181476	0.00568985
KIAA2013	ENSG00000116685	617.522	-0.94464	0.223031	-4.23548	2.28069e-05	0.000111673
PLOD1	ENSG00000083444	1983.63	-1.60037	0.282602	-5.66298	1.48768e-08	1.48227e-07
MFN2	ENSG00000116688	1695.39	-0.780709	0.203614	-3.83426	0.000125945	0.000519209
MIIP	ENSG00000116691	423.434	-2.0137	0.377321	-5.33684	9.45785e-08	7.77203e-07
RF00019	ENSG00000202461	1.75591	-2.34641	0.812016	-2.88962	0.00385711	0.011044
TNFRSF8	ENSG00000120949	36.4971	-1.54935	0.53547	-2.89345	0.00381035	0.0109236
TNFRSF1B	ENSG00000028137	1274.39	-1.22209	0.306299	-3.98985	6.61155e-05	0.000291582
MIR4632	ENSG00000263676	23.5228	-6.51384	1.06129	-6.13765	8.37492e-10	1.09398e-08
AC243836.1	ENSG00000229484	10.7221	-1.83713	0.47409	-3.87507	0.000106595	0.000447342
DHRS3	ENSG00000162496	1273.58	-1.01453	0.252722	-4.01442	5.95933e-05	0.000265461
MIR6730	ENSG00000276830	21.8526	-4.04255	0.686036	-5.89262	3.80122e-09	4.30514e-08
AC254633.1	ENSG00000272482	50.4894	-1.18293	0.420283	-2.81459	0.00488394	0.0135942
PRDM2	ENSG00000116731	1587.75	-0.608781	0.0825868	-7.37141	1.68837e-13	5.20177e-12
KAZN	ENSG00000189337	672.049	-1.47936	0.360487	-4.10378	4.06459e-05	0.00018823
AL035405.1	ENSG00000215720	18.5961	-1.75676	0.640753	-2.74172	0.00611188	0.016561
EFHD2	ENSG00000142634	1416.58	-1.45464	0.35245	-4.12723	3.6716e-05	0.000171434
CTRC	ENSG00000162438	11.9565	-1.39894	0.425271	-3.28952	0.00100358	0.00334824
CELA2B	ENSG00000215704	21.4622	-1.36782	0.461114	-2.96634	0.0030137	0.00889917
CASP9	ENSG00000132906	402.766	-1.10067	0.253095	-4.34885	1.36854e-05	7.04747e-05
PLEKHM2	ENSG00000116786	2464.58	-1.67338	0.25518	-6.55763	5.46697e-11	9.24906e-10
AL450998.3	ENSG00000237938	198.52	-2.70272	0.478854	-5.64414	1.66011e-08	1.63548e-07
SLC25A34	ENSG00000162461	140.927	-2.51043	0.443255	-5.66363	1.48204e-08	1.47777e-07
TMEM82	ENSG00000162460	2.40399	-4.29429	1.14777	-3.74143	0.000182974	0.000724985
FBLIM1	ENSG00000162458	446.67	-2.85677	0.424326	-6.73248	1.66799e-11	3.16854e-10
AL450998.2	ENSG00000179743	100.515	-1.14716	0.264248	-4.34121	1.417e-05	7.27049e-05
SPEN	ENSG00000065526	4109.67	-1.26019	0.119973	-10.504	8.28079e-26	3.33226e-23
ZBTB17	ENSG00000116809	635.746	-2.17291	0.362461	-5.99488	2.03637e-09	2.4521e-08
AL355994.4	ENSG00000234607	8.80411	-1.19154	0.44553	-2.67443	0.0074856	0.0197565
HSPB7	ENSG00000173641	604.862	-2.59128	0.689312	-3.75923	0.000170436	0.000679881
CLCNKA	ENSG00000186510	6.66895	-1.88717	0.68365	-2.76043	0.00577259	0.0157466
FAM131C	ENSG00000185519	3.14353	-3.65533	1.18245	-3.09132	0.00199272	0.00618535
EPHA2	ENSG00000142627	317.376	-2.73512	0.421964	-6.48187	9.05924e-11	1.47506e-09
AL451042.2	ENSG00000227959	51.5549	-4.21606	0.660413	-6.38398	1.72541e-10	2.6404e-09
ARHGEF19	ENSG00000142632	83.8353	-2.18756	0.430714	-5.07891	3.79601e-07	2.75183e-06
RSG1	ENSG00000132881	26.9952	-2.22075	0.397375	-5.58856	2.28965e-08	2.19269e-07
FBXO42	ENSG00000037637	776.645	-0.489547	0.133094	-3.67821	0.000234881	0.000907047
SZRD1	ENSG00000055070	1117.02	-1.26217	0.159101	-7.93313	2.13688e-15	1.03526e-13
SPATA21	ENSG00000187144	41.8	-2.01216	0.277731	-7.245	4.32436e-13	1.21377e-11
LINC01772	ENSG00000226029	183.039	-1.40796	0.333038	-4.22762	2.3618e-05	0.000115186
CROCCP3	ENSG00000080947	850.25	-2.4431	0.358613	-6.81264	9.58253e-12	1.92314e-10
NBPF1	ENSG00000219481	2771.61	-0.543773	0.181821	-2.9907	0.00278335	0.00830666
CROCCP2	ENSG00000215908	2073.79	-3.19996	0.438191	-7.30268	2.82098e-13	8.27416e-12
MST1P2	ENSG00000186301	30.9443	-1.56939	0.492114	-3.18907	0.00142732	0.00458705
AL137798.2	ENSG00000282143	1.86891	-2.65945	1.01206	-2.62777	0.00859465	0.0222488
RNU1-3	ENSG00000207513	80.1536	-4.40775	0.671883	-6.5603	5.37004e-11	9.10851e-10
CROCC	ENSG00000058453	4818.5	-5.02611	0.555889	-9.04156	1.54448e-19	1.73527e-17
CROCCP4	ENSG00000227684	1.33535	-3.71832	1.12209	-3.31375	0.000920528	0.00310432
RNU1-4	ENSG00000207389	1964.26	-6.90047	0.992488	-6.95269	3.58375e-12	8.08518e-11
MST1L	ENSG00000186715	34.542	-1.71379	0.393208	-4.35847	1.30974e-05	6.76946e-05
RNU1-2	ENSG00000207005	2474.78	-2.89321	0.612144	-4.72636	2.28584e-06	1.39998e-05
ATP13A2	ENSG00000159363	508.608	-1.94862	0.286344	-6.80518	1.00924e-11	2.01623e-10
PADI2	ENSG00000117115	38.3863	-1.48975	0.424264	-3.51138	0.00044578	0.0016222
RCC2	ENSG00000179051	884.826	-1.32252	0.233829	-5.65595	1.54991e-08	1.53921e-07
ARHGEF10L	ENSG00000074964	3144.49	-2.24596	0.328795	-6.83089	8.43866e-12	1.71717e-10
IGSF21	ENSG00000117154	127.5	-1.15131	0.405886	-2.83654	0.00456055	0.0127998
AL365209.1	ENSG00000280222	214.383	-3.10436	0.444974	-6.9765	3.02627e-12	6.95477e-11
IGSF21-AS1	ENSG00000230035	17.3363	-3.07467	0.587935	-5.22961	1.69864e-07	1.32811e-06
ALDH4A1	ENSG00000159423	82.2276	-1.94211	0.411866	-4.71538	2.41261e-06	1.46981e-05
IFFO2	ENSG00000169991	224.549	-1.68223	0.188572	-8.92087	4.62644e-19	4.71979e-17
AL137127.1	ENSG00000272084	44.9953	-1.74007	0.32447	-5.36282	8.19346e-08	6.83991e-07
UBR4	ENSG00000127481	6352.25	-0.852657	0.193528	-4.40586	1.05363e-05	5.5646e-05
AL035413.1	ENSG00000230424	33.2639	-1.82478	0.364383	-5.00786	5.50387e-07	3.8416e-06
EMC1	ENSG00000127463	1119.44	-0.666537	0.109334	-6.09632	1.08539e-09	1.38657e-08
AKR7L	ENSG00000211454	31.6314	-1.48785	0.400213	-3.71764	0.000201094	0.000789246
AKR7A3	ENSG00000162482	37.9585	-1.3167	0.380671	-3.4589	0.000542396	0.00193574
PQLC2	ENSG00000040487	234.144	-1.68472	0.282335	-5.9671	2.4151e-09	2.85668e-08
CAPZB	ENSG00000077549	2285.92	-0.549997	0.129547	-4.24554	2.18069e-05	0.000107296
RNU4-28P	ENSG00000201609	3.91857	-2.86509	1.12565	-2.54528	0.0109189	0.0273691
NBL1	ENSG00000158747	8806.65	-2.70018	0.436399	-6.18741	6.11614e-10	8.2222e-09
HTR6	ENSG00000158748	14.2294	-2.56072	0.438831	-5.83532	5.3689e-09	5.87969e-08
TMCO4	ENSG00000162542	439.091	-1.46564	0.227999	-6.42829	1.29044e-10	2.0291e-09
PLA2G2F	ENSG00000158786	2.94235	-1.98486	0.712048	-2.78754	0.00531101	0.0146363
VWA5B1	ENSG00000158816	2.59484	-2.05144	0.700824	-2.92719	0.00342038	0.00994484
CAMK2N1	ENSG00000162545	109.474	-1.84123	0.36085	-5.10247	3.35256e-07	2.45291e-06
MUL1	ENSG00000090432	331.791	-0.819594	0.188191	-4.35512	1.32997e-05	6.86322e-05
FAM43B	ENSG00000183114	82.4531	-2.93385	0.421054	-6.96787	3.21781e-12	7.34361e-11
PINK1	ENSG00000158828	797.925	-1.2114	0.283974	-4.26588	1.99116e-05	9.8846e-05
PINK1-AS	ENSG00000117242	179.194	-1.38174	0.253342	-5.45405	4.9236e-08	4.35059e-07
KIF17	ENSG00000117245	38.2899	-0.867026	0.361827	-2.39624	0.0165642	0.0392776
SH2D5	ENSG00000189410	5.21545	-2.51498	0.624979	-4.02411	5.7192e-05	0.000256007
HSPE1P27	ENSG00000235112	57.8467	-1.29278	0.408772	-3.16259	0.00156374	0.00498084
ECE1	ENSG00000117298	4294.02	-2.27716	0.250831	-9.07845	1.10132e-19	1.28117e-17
AL031005.1	ENSG00000236936	60.0513	-1.58135	0.37874	-4.17529	2.97611e-05	0.000141986
AL031728.1	ENSG00000231105	118.414	-2.08576	0.465855	-4.47726	7.56055e-06	4.12561e-05
RAP1GAP	ENSG00000076864	17.6971	-2.31835	0.484111	-4.78889	1.67703e-06	1.06037e-05
LDLRAD2	ENSG00000187942	197.075	-3.14362	0.345814	-9.09051	9.8575e-20	1.15012e-17
HSPG2	ENSG00000142798	30260.4	-3.7801	0.367897	-10.2749	9.14594e-25	3.0527e-22
AL590556.1	ENSG00000232037	17.2946	-1.9675	0.428996	-4.5863	4.51178e-06	2.58652e-05
CDC42-IT1	ENSG00000230068	39.2921	-0.865979	0.260672	-3.3221	0.000893439	0.00302461
WNT4	ENSG00000162552	69.7361	-2.19636	0.31543	-6.96307	3.32935e-12	7.58061e-11
ZBTB40	ENSG00000184677	1501.37	-0.786506	0.213939	-3.6763	0.00023664	0.000913035
EPHB2	ENSG00000133216	383.418	-1.09101	0.306495	-3.55963	0.00037138	0.0013757
AL512444.1	ENSG00000225952	10.0802	-2.50768	0.476604	-5.26157	1.42834e-07	1.13199e-06
AL031428.1	ENSG00000240553	26.5097	-1.71065	0.476142	-3.59272	0.000327244	0.00122592
AL161672.1	ENSG00000229010	25.0634	-1.24426	0.398064	-3.12579	0.00177331	0.00557494
ZNF436-AS1	ENSG00000249087	205.997	-0.806335	0.255794	-3.15228	0.00162002	0.00513768
AL109936.2	ENSG00000271420	11.5523	-1.6868	0.35971	-4.68933	2.74097e-06	1.64952e-05
TCEA3	ENSG00000204219	900.638	-0.651169	0.19378	-3.36035	0.000778433	0.00267757
ASAP3	ENSG00000088280	1691.46	-1.22689	0.219919	-5.57882	2.42153e-08	2.29943e-07
ID3	ENSG00000117318	1127.14	-1.00252	0.358825	-2.7939	0.00520766	0.0143866
ELOA	ENSG00000011007	932.197	-0.270417	0.0892339	-3.03042	0.0024421	0.00740196
ELOA-AS1	ENSG00000236810	35.0241	-1.14763	0.305206	-3.76017	0.000169795	0.000677461
LYPLA2	ENSG00000011009	380.467	-1.33313	0.301973	-4.41475	1.01127e-05	5.36388e-05
MYOM3	ENSG00000142661	32.6375	-2.60278	0.516887	-5.03548	4.76657e-07	3.36993e-06
IL22RA1	ENSG00000142677	6.77262	-2.11745	0.696176	-3.04155	0.00235365	0.00716414
AL138902.1	ENSG00000232298	1.219	-2.88971	1.03306	-2.79725	0.00515404	0.0142645
STPG1	ENSG00000001460	110.965	-0.45868	0.172838	-2.65382	0.00795869	0.0208129
SRRM1	ENSG00000133226	1871.3	-0.55959	0.106939	-5.2328	1.66965e-07	1.30721e-06
RUNX3	ENSG00000020633	145.864	-1.51231	0.342817	-4.41142	1.02694e-05	5.43967e-05
AL031432.4	ENSG00000284602	103.933	-0.819882	0.221098	-3.70823	0.000208714	0.000815742
AL031432.5	ENSG00000284657	41.6026	-1.80499	0.368582	-4.89711	9.72543e-07	6.47574e-06
AL031432.3	ENSG00000272432	17.0678	-1.70239	0.440922	-3.86097	0.000112936	0.000471047
AL031432.2	ENSG00000261349	43.7845	-1.64798	0.539244	-3.05609	0.00224248	0.00686495
RHD	ENSG00000187010	95.6898	-1.14614	0.369331	-3.10329	0.00191384	0.00596776
RHCE	ENSG00000188672	26.8519	-1.74941	0.417128	-4.19394	2.74147e-05	0.000131813
LDLRAP1	ENSG00000157978	947.841	-2.19479	0.300506	-7.30364	2.80082e-13	8.23048e-12
AL606491.1	ENSG00000225643	26.0148	-2.07302	0.42983	-4.82289	1.41496e-06	9.07322e-06
MAN1C1	ENSG00000117643	1166.42	-1.9213	0.285994	-6.71797	1.84276e-11	3.46714e-10
AL031280.1	ENSG00000233478	116.739	-2.66045	0.453995	-5.86008	4.62647e-09	5.14693e-08
SELENON	ENSG00000162430	2002.47	-2.83717	0.26363	-10.762	5.20541e-27	2.6318e-24
MTFR1L	ENSG00000117640	499.792	-0.457759	0.170705	-2.68158	0.00732762	0.0193941
PAQR7	ENSG00000182749	108.644	-1.04844	0.256802	-4.08269	4.45179e-05	0.000204283
EXTL1	ENSG00000158008	20.3641	-2.97052	0.639606	-4.6443	3.41225e-06	2.01325e-05
FAM110D	ENSG00000197245	119.094	-1.32269	0.500906	-2.64059	0.00827614	0.0215275
CNKSR1	ENSG00000142675	17.129	-1.54195	0.478183	-3.22461	0.00126145	0.00410822
AL355877.1	ENSG00000236155	6.34098	-1.70282	0.715257	-2.38071	0.0172794	0.0407066
UBXN11	ENSG00000158062	1137.3	-1.55418	0.325449	-4.77549	1.79273e-06	1.12469e-05
LIN28A	ENSG00000131914	4.41846	-1.28419	0.556841	-2.30621	0.0210989	0.0482323
DHDDS	ENSG00000117682	831.243	-0.511045	0.18831	-2.71385	0.00665071	0.0178238
ARID1A	ENSG00000117713	1883.81	-1.36499	0.118878	-11.4823	1.61925e-30	1.72586e-27
ZDHHC18	ENSG00000204160	394.113	-1.37307	0.237648	-5.77775	7.57066e-09	8.01709e-08
SFN	ENSG00000175793	15.9736	-2.1289	0.454778	-4.68119	2.85216e-06	1.71069e-05
GPATCH3	ENSG00000198746	295.492	-1.63929	0.302958	-5.41094	6.26946e-08	5.40421e-07
NUDC	ENSG00000090273	788.215	-1.00993	0.187178	-5.39555	6.83125e-08	5.81977e-07
TRNP1	ENSG00000253368	108.971	-1.06468	0.348386	-3.05604	0.00224279	0.00686537
FAM46B	ENSG00000158246	84.9671	-0.993844	0.427113	-2.32689	0.0199712	0.0459823
SLC9A1	ENSG00000090020	676.972	-2.99414	0.302666	-9.89256	4.48403e-23	1.02809e-20
WDTC1	ENSG00000142784	1147.36	-2.00844	0.177895	-11.29	1.4703e-29	1.31779e-26
TMEM222	ENSG00000186501	431.306	-1.13627	0.214789	-5.29016	1.22208e-07	9.81546e-07
SYTL1	ENSG00000142765	139.372	-1.9154	0.395373	-4.84453	1.2691e-06	8.23024e-06
MAP3K6	ENSG00000142733	1438.23	-2.46112	0.321139	-7.66372	1.80621e-14	7.01769e-13
WASF2	ENSG00000158195	3958.02	-1.6702	0.133054	-12.5528	3.83616e-36	1.08059e-32
FO393419.2	ENSG00000241169	78.9418	-1.47348	0.54226	-2.7173	0.00658178	0.0176607
BX293535.1	ENSG00000237429	7.76978	-2.3572	0.508255	-4.63782	3.52099e-06	2.06997e-05
AHDC1	ENSG00000126705	2134.18	-4.20112	0.3814	-11.015	3.23502e-28	2.4071e-25
AL445490.1	ENSG00000225886	24.6675	-1.29901	0.54108	-2.40077	0.0163607	0.0388611
XKR8	ENSG00000158156	164.895	-1.39439	0.262785	-5.30621	1.11931e-07	9.06945e-07
SESN2	ENSG00000130766	235.305	-1.87645	0.262714	-7.14256	9.16062e-13	2.37202e-11
PHACTR4	ENSG00000204138	1037.21	-1.10732	0.188494	-5.87456	4.2397e-09	4.76752e-08
AL513497.1	ENSG00000279443	9.49822	-2.30976	0.63475	-3.63886	0.00027385	0.00104233
OPRD1	ENSG00000116329	7.53844	-1.59586	0.540689	-2.95153	0.00316201	0.00928082
RF00017	ENSG00000277958	8.24181	-3.00351	0.926878	-3.24046	0.00119339	0.00391121
TMEM200B	ENSG00000253304	236.29	-2.20823	0.347954	-6.34633	2.20509e-10	3.29394e-09
AL357500.1	ENSG00000225750	15.8397	-1.05324	0.248738	-4.23433	2.29239e-05	0.000112204
MECR	ENSG00000116353	236.469	-0.614259	0.156203	-3.93244	8.40885e-05	0.000361666
AL590729.1	ENSG00000237934	12.3017	-1.21943	0.447318	-2.7261	0.0064088	0.017267
PTPRU	ENSG00000060656	359.59	-2.62252	0.286073	-9.1673	4.85024e-20	6.05298e-18
MATN1	ENSG00000162510	10.8192	-1.31219	0.457286	-2.86953	0.00411084	0.0116871
MATN1-AS1	ENSG00000186056	33.8794	-1.57716	0.367402	-4.29275	1.76477e-05	8.86117e-05
SDC3	ENSG00000162512	2245.23	-1.66246	0.332078	-5.00622	5.55081e-07	3.87231e-06
RN7SL371P	ENSG00000266210	2.3585	-4.53952	1.94622	-2.33248	0.0196755	0.045442
NKAIN1	ENSG00000084628	4.67664	-1.1641	0.481312	-2.4186	0.0155804	0.0372652
SERINC2	ENSG00000168528	76.6028	-1.8691	0.390668	-4.78436	1.71534e-06	1.08182e-05
AC114488.1	ENSG00000229167	5.24164	-1.57189	0.494638	-3.17787	0.00148362	0.00475095
TINAGL1	ENSG00000142910	1501.96	-2.81813	0.50484	-5.58222	2.37467e-08	2.26311e-07
HCRTR1	ENSG00000121764	50.0664	-1.90977	0.423678	-4.5076	6.55655e-06	3.62591e-05
AC114488.3	ENSG00000264078	9.58401	-2.27004	0.610728	-3.71695	0.000201645	0.000791249
COL16A1	ENSG00000084636	7871.39	-3.86559	0.533161	-7.25031	4.15806e-13	1.17378e-11
ADGRB2	ENSG00000121753	124.876	-2.96971	0.432712	-6.86302	6.74206e-12	1.41002e-10
AL354919.1	ENSG00000203620	5.44134	-3.31056	1.07418	-3.08193	0.00205665	0.00635926
AL136115.1	ENSG00000228634	59.3988	-0.994371	0.428898	-2.31843	0.0204259	0.0468868
AL136115.3	ENSG00000284702	1.7615	-3.46294	1.11924	-3.09402	0.00197467	0.00613574
KHDRBS1	ENSG00000121774	1558.6	-0.634969	0.154186	-4.11819	3.81854e-05	0.000177727
AL445248.1	ENSG00000203325	60.2963	-1.87747	0.368812	-5.09059	3.56942e-07	2.59855e-06
TMEM39B	ENSG00000121775	157.768	-1.18633	0.231786	-5.11821	3.08451e-07	2.27536e-06
MIR5585	ENSG00000266203	10.6532	-4.30227	0.768739	-5.59653	2.18682e-08	2.09828e-07
RF00017	ENSG00000276493	6.25147	-3.3633	0.850879	-3.95273	7.72644e-05	0.000335167
TXLNA	ENSG00000084652	2108.08	-1.07381	0.180464	-5.95026	2.67716e-09	3.13749e-08
CCDC28B	ENSG00000160050	140.41	-1.37907	0.364686	-3.78154	0.000155863	0.000627976
AL049795.1	ENSG00000224066	17.7442	-2.41023	0.446753	-5.395	6.85251e-08	5.83536e-07
IQCC	ENSG00000160051	145.359	-1.58662	0.324073	-4.89588	9.78654e-07	6.51049e-06
DCDC2B	ENSG00000222046	95.0098	-1.39405	0.384195	-3.62849	0.000285082	0.00108101
TMEM234	ENSG00000160055	335.016	-1.18913	0.30421	-3.9089	9.27165e-05	0.0003946
MTMR9LP	ENSG00000220785	776.176	-2.30687	0.362904	-6.35668	2.06156e-10	3.09594e-09
FAM167B	ENSG00000183615	20.2643	-2.33435	0.517347	-4.51216	6.41707e-06	3.55776e-05
RF00017	ENSG00000277617	3.18258	-2.257	0.808375	-2.79202	0.00523806	0.0144585
MARCKSL1	ENSG00000175130	111.018	-1.381	0.386674	-3.5715	0.000354947	0.00132104
AL109945.1	ENSG00000233775	1.91803	-2.46754	0.792381	-3.11408	0.00184518	0.00577559
TSSK3	ENSG00000162526	21.4912	-1.80377	0.433057	-4.16519	3.11087e-05	0.000147648
FAM229A	ENSG00000225828	132.44	-2.34758	0.473893	-4.95381	7.27736e-07	4.97555e-06
BSDC1	ENSG00000160058	1624.01	-1.13603	0.198213	-5.73134	9.96405e-09	1.03053e-07
ZBTB8B	ENSG00000273274	14.7365	-2.42669	0.563911	-4.30333	1.68251e-05	8.48612e-05
KIAA1522	ENSG00000162522	453.985	-2.78195	0.263012	-10.5773	3.79745e-26	1.62778e-23
YARS	ENSG00000134684	726.597	-0.473103	0.12655	-3.73848	0.00018514	0.000732461
FNDC5	ENSG00000160097	69.9909	-1.52134	0.298445	-5.09757	3.44034e-07	2.51154e-06
HPCA	ENSG00000121905	5.07644	-1.23479	0.492868	-2.50532	0.012234	0.0302427
TMEM54	ENSG00000121900	108.212	-0.974376	0.30279	-3.21799	0.0012909	0.00419341
AL031602.1	ENSG00000278966	2.96758	-2.63079	0.744704	-3.53267	0.000411392	0.00150778
AL355864.2	ENSG00000239670	5.27868	-1.1146	0.451967	-2.46612	0.0136586	0.0332721
RF00017	ENSG00000276645	15.3559	-2.0316	0.518455	-3.91857	8.90777e-05	0.000380592
AZIN2	ENSG00000142920	265.87	-1.61146	0.334387	-4.81913	1.44185e-06	9.23063e-06
AL662907.1	ENSG00000278997	16.7258	-1.20758	0.338861	-3.56366	0.000365726	0.00135705
TRIM62	ENSG00000116525	143.74	-2.31332	0.268686	-8.60977	7.32097e-18	6.02734e-16
AL662907.2	ENSG00000279179	35.6342	-2.16169	0.352386	-6.13442	8.54678e-10	1.11348e-08
ZNF362	ENSG00000160094	804.395	-2.35153	0.294972	-7.97204	1.56074e-15	7.81085e-14
AL513327.3	ENSG00000270115	23.2699	-1.4343	0.388512	-3.69177	0.000222703	0.00086476
PHC2	ENSG00000134686	962.988	-1.62812	0.190384	-8.55177	1.21217e-17	9.5574e-16
RN7SKP16	ENSG00000222112	18.6188	-1.19354	0.456733	-2.61321	0.00896962	0.0231019
AL513327.2	ENSG00000233246	12.4233	-2.13118	0.436386	-4.8837	1.04112e-06	6.88191e-06
ZSCAN20	ENSG00000121903	266.389	-0.637261	0.179056	-3.559	0.00037227	0.00137874
CSMD2	ENSG00000121904	85.4236	-1.33042	0.404752	-3.287	0.00101261	0.00337419
GJB4	ENSG00000189433	3.61215	-2.09307	0.822025	-2.54624	0.0108892	0.0273049
AL121988.1	ENSG00000255811	1.48785	-1.74884	0.751477	-2.32721	0.0199543	0.0459515
GJB3	ENSG00000188910	11.5673	-2.80307	0.495672	-5.6551	1.55758e-08	1.54566e-07
GJA4	ENSG00000187513	193.102	-1.59857	0.400202	-3.99441	6.48545e-05	0.000286534
AL122010.1	ENSG00000230163	61.3698	-1.41918	0.329986	-4.30073	1.70235e-05	8.57724e-05
DLGAP3	ENSG00000116544	12.418	-2.38529	0.559718	-4.2616	2.02972e-05	0.000100482
AC114490.1	ENSG00000241014	43.4273	-2.44197	0.386807	-6.31315	2.73404e-10	4.00668e-09
TMEM35B	ENSG00000243749	10.2527	-2.21864	0.586848	-3.7806	0.00015645	0.000630019
RN7SL503P	ENSG00000240374	7.72061	-1.04427	0.359636	-2.9037	0.00368783	0.010607
RF00017	ENSG00000278702	7.57794	-3.20855	0.938868	-3.41747	0.000632072	0.00222438
KIAA0319L	ENSG00000142687	1304.22	-0.826439	0.183684	-4.49925	6.81948e-06	3.75185e-05
NCDN	ENSG00000020129	425.592	-2.65244	0.309092	-8.58142	9.37103e-18	7.58842e-16
AC004865.2	ENSG00000239636	36.4258	-2.18226	0.488958	-4.46309	8.07878e-06	4.37871e-05
TFAP2E	ENSG00000116819	53.6353	-1.83919	0.415818	-4.42306	9.73125e-06	5.18667e-05
C1orf216	ENSG00000142686	399.785	-0.493298	0.184205	-2.67798	0.0074067	0.0195824
AGO1	ENSG00000092847	1729.44	-0.929493	0.124792	-7.44832	9.45358e-14	3.07093e-12
TEKT2	ENSG00000092850	6.12649	-1.71635	0.653448	-2.62661	0.00862397	0.0223145
ADPRHL2	ENSG00000116863	271.303	-0.738451	0.220101	-3.35505	0.000793506	0.00272229
COL8A2	ENSG00000171812	1377.72	-2.41449	0.403214	-5.98811	2.1229e-09	2.54697e-08
MAP7D1	ENSG00000116871	2172.15	-2.84246	0.274908	-10.3397	4.6612e-25	1.70203e-22
SH3D21	ENSG00000214193	223.37	-3.01828	0.439046	-6.87463	6.21498e-12	1.31277e-10
EVA1B	ENSG00000142694	142.601	-1.40723	0.384748	-3.65753	0.000254658	0.000976441
AL591845.1	ENSG00000116883	77.1621	-3.01189	0.413407	-7.28553	3.20415e-13	9.25707e-12
STK40	ENSG00000196182	1024.47	-1.33531	0.218428	-6.11326	9.76132e-10	1.26047e-08
LSM10	ENSG00000181817	169.596	-0.472622	0.198124	-2.38549	0.0170566	0.0402563
RNU4-27P	ENSG00000222821	1.72601	-1.62589	0.645975	-2.51695	0.0118377	0.029377
ZC3H12A	ENSG00000163874	242.005	-1.05641	0.312538	-3.38009	0.000724617	0.00251527
FTH1P1	ENSG00000232273	15.2726	-1.92312	0.409113	-4.70071	2.59264e-06	1.56839e-05
EPHA10	ENSG00000183317	6.18047	-1.80861	0.667288	-2.71039	0.00672045	0.017985
MANEAL	ENSG00000185090	19.1993	-0.990096	0.309863	-3.19527	0.001397	0.00450209
MTF1	ENSG00000188786	485.016	-0.840706	0.107506	-7.82007	5.27938e-15	2.37127e-13
AL929472.4	ENSG00000235673	6.0857	-1.46614	0.431466	-3.39804	0.000678713	0.00237021
FHL3	ENSG00000183386	211.367	-2.25158	0.289301	-7.78281	7.09335e-15	3.07062e-13
AL139158.2	ENSG00000224592	1.81759	-3.13916	1.00053	-3.13749	0.001704	0.00537677
RNA5SP44	ENSG00000222378	14.5772	-1.05227	0.440065	-2.39116	0.016795	0.0397461
HSPE1P8	ENSG00000217897	7.15181	-0.916579	0.378955	-2.4187	0.0155759	0.037259
BMP8A	ENSG00000183682	28.7909	-3.16208	0.424907	-7.44182	9.9306e-14	3.19692e-12
OXCT2P1	ENSG00000237624	7.72506	-3.72639	1.01003	-3.68937	0.000224809	0.000872246
PABPC4	ENSG00000090621	1627.97	-0.860569	0.222064	-3.87532	0.000106484	0.000446922
SNORA55	ENSG00000201457	21.2321	-1.00716	0.402936	-2.49954	0.0124354	0.0306502
HEYL	ENSG00000163909	237.689	-2.66852	0.370089	-7.2105	5.57453e-13	1.52347e-11
BMP8B	ENSG00000116985	119.749	-1.28201	0.283295	-4.52536	6.0293e-06	3.3612e-05
OXCT2	ENSG00000198754	6.66267	-3.21634	0.709192	-4.53522	5.75434e-06	3.22524e-05
AL033527.5	ENSG00000284719	14.1307	-1.91469	0.528172	-3.62512	0.00028883	0.00109344
MYCL	ENSG00000116990	23.8977	-1.26993	0.500513	-2.53725	0.0111727	0.0279201
COL9A2	ENSG00000049089	257.005	-3.1463	0.476634	-6.60107	4.08198e-11	7.12919e-10
RIMS3	ENSG00000117016	254.076	-1.34773	0.300149	-4.49021	7.11546e-06	3.90338e-05
AL031289.1	ENSG00000237899	9.51087	-2.37691	0.723069	-3.28725	0.0010117	0.00337161
KCNQ4	ENSG00000117013	41.1504	-3.24303	0.42324	-7.66239	1.82503e-14	7.07687e-13
CITED4	ENSG00000179862	41.2041	-2.09283	0.458204	-4.56746	4.93676e-06	2.80568e-05
SLFNL1-AS1	ENSG00000281207	71.9875	-1.78204	0.392108	-4.54477	5.49942e-06	3.09641e-05
SLFNL1	ENSG00000171790	47.1233	-1.57371	0.410038	-3.83795	0.000124067	0.000512431
SCMH1	ENSG00000010803	635.872	-0.457921	0.14116	-3.24399	0.00117869	0.00386711
FOXO6	ENSG00000204060	60.4868	-3.51914	0.525249	-6.69995	2.08491e-11	3.87285e-10
AC093151.2	ENSG00000229901	11.7881	-1.4598	0.479983	-3.04136	0.00235513	0.00716808
EDN2	ENSG00000127129	1.11478	-3.52397	1.44704	-2.4353	0.0148795	0.0358301
HIVEP3	ENSG00000127124	903.099	-2.4269	0.31901	-7.6076	2.7923e-14	1.02381e-12
AL445933.2	ENSG00000230881	7.58502	-1.782	0.564081	-3.15913	0.00158242	0.00503465
AL445933.1	ENSG00000230638	39.9858	-1.75088	0.442172	-3.95973	7.50331e-05	0.000326582
P3H1	ENSG00000117385	681.721	-0.763088	0.243129	-3.13862	0.00169747	0.00535874
AC098484.3	ENSG00000283580	3.70118	-5.50334	1.27028	-4.33239	1.47499e-05	7.54349e-05
ZNF691	ENSG00000164011	164.571	-0.714276	0.174244	-4.09928	4.1443e-05	0.00019151
SLC2A1	ENSG00000117394	241.251	-1.01113	0.351799	-2.87417	0.00405088	0.0115335
AC099795.2	ENSG00000284138	3.25674	-1.6255	0.626068	-2.59636	0.00942162	0.0240985
SLC2A1-AS1	ENSG00000227533	75.2057	-1.86749	0.417475	-4.47331	7.70192e-06	4.19405e-05
AC099795.1	ENSG00000283973	15.8829	-1.78423	0.634518	-2.81194	0.00492432	0.013695
TIE1	ENSG00000066056	907.993	-2.86446	0.492938	-5.81099	6.2105e-09	6.70822e-08
MPL	ENSG00000117400	20.2142	-2.50612	0.390261	-6.42165	1.34809e-10	2.1105e-09
AL139289.2	ENSG00000234694	16.3973	-1.41791	0.353617	-4.00974	6.07852e-05	0.000270251
SZT2	ENSG00000198198	2731.59	-1.87278	0.307273	-6.09484	1.09545e-09	1.39813e-08
PTPRF	ENSG00000142949	3564.22	-2.51487	0.324464	-7.75086	9.12718e-15	3.81291e-13
KDM4A	ENSG00000066135	471.95	-0.872208	0.196077	-4.44828	8.65592e-06	4.66014e-05
ST3GAL3	ENSG00000126091	433.636	-1.60041	0.247314	-6.47118	9.72387e-11	1.57289e-09
AL451062.1	ENSG00000229444	8.3404	-1.17011	0.497687	-2.35109	0.0187184	0.043576
SHMT1P1	ENSG00000224751	21.1318	-1.40425	0.388208	-3.61726	0.000297735	0.0011238
ARTN	ENSG00000117407	15.5291	-3.27073	0.552619	-5.91859	3.24716e-09	3.72578e-08
AL357079.1	ENSG00000237950	13.099	-1.38324	0.394439	-3.50686	0.000453436	0.00164808
IPO13	ENSG00000117408	460.92	-1.43839	0.24535	-5.8626	4.55669e-09	5.081e-08
DPH2	ENSG00000132768	206.192	-0.954624	0.250469	-3.81135	0.000138211	0.000563883
CCDC24	ENSG00000159214	101.878	-1.85758	0.3885	-4.78141	1.74071e-06	1.09624e-05
SLC6A9	ENSG00000196517	144.008	-3.07648	0.406984	-7.55922	4.05493e-14	1.43934e-12
DMAP1	ENSG00000178028	667.509	-1.17292	0.208282	-5.63142	1.78729e-08	1.75158e-07
ERI3-IT1	ENSG00000233602	33.8694	-1.69703	0.343375	-4.9422	7.72445e-07	5.253e-06
RNF220	ENSG00000187147	660.307	-1.04143	0.164476	-6.33183	2.42277e-10	3.5865e-09
SNORD38A	ENSG00000202031	3.82264	-2.31166	0.67269	-3.43645	0.000589395	0.00208798
BEST4	ENSG00000142959	11.8682	-1.24241	0.423184	-2.93586	0.00332628	0.00970559
PLK3	ENSG00000173846	349.054	-1.18663	0.268747	-4.41543	1.00811e-05	5.34853e-05
TCTEX1D4	ENSG00000188396	57.5952	-3.8663	0.540806	-7.14915	8.73159e-13	2.27272e-11
BTBD19	ENSG00000222009	743.406	-2.81247	0.401361	-7.00734	2.42897e-12	5.70512e-11
PTCH2	ENSG00000117425	346.562	-2.70635	0.535083	-5.05782	4.24083e-07	3.03633e-06
AL136380.1	ENSG00000226499	7.4703	-1.46522	0.388912	-3.76748	0.000164905	0.000659822
HECTD3	ENSG00000126107	1108.56	-1.96299	0.2388	-8.22021	2.03141e-16	1.23058e-14
HPDL	ENSG00000186603	21.4977	-1.91256	0.454898	-4.20436	2.61817e-05	0.000126376
MUTYH	ENSG00000132781	254.585	-1.04079	0.220424	-4.72174	2.33835e-06	1.42881e-05
AL355480.3	ENSG00000281133	2.46606	-2.8271	1.21089	-2.33473	0.0195575	0.045204
AL355480.4	ENSG00000281825	2.97746	-1.80801	0.739061	-2.44636	0.0144306	0.0349004
CCDC17	ENSG00000159588	168.621	-1.53671	0.309535	-4.96457	6.88536e-07	4.72146e-06
IPP	ENSG00000197429	414.554	-0.515048	0.203802	-2.5272	0.0114975	0.0286464
MAST2	ENSG00000086015	1623.96	-1.52464	0.220116	-6.92654	4.31265e-12	9.55212e-11
POMGNT1	ENSG00000085998	659.897	-0.903288	0.163285	-5.53198	3.16629e-08	2.92084e-07
LURAP1	ENSG00000171357	189.006	-2.45205	0.385189	-6.36583	1.94233e-10	2.93816e-09
LRRC41	ENSG00000132128	941.79	-0.96536	0.125065	-7.71888	1.17358e-14	4.74678e-13
FAAH	ENSG00000117480	145.872	-2.00441	0.389288	-5.14891	2.61999e-07	1.96504e-06
FAAHP1	ENSG00000232022	6.80018	-2.08868	0.443008	-4.71477	2.41982e-06	1.47288e-05
LINC01398	ENSG00000224863	1.4089	-1.94031	0.708411	-2.73896	0.00616339	0.0166879
MOB3C	ENSG00000142961	904.476	-0.685225	0.199561	-3.43365	0.000595504	0.00210754
TEX38	ENSG00000186118	14.3637	-1.6033	0.350051	-4.58019	4.64565e-06	2.65708e-05
CYP4B1	ENSG00000142973	278.884	-1.9436	0.726768	-2.6743	0.00748852	0.0197629
CYP4A44P	ENSG00000261290	9.61562	-2.38352	0.894706	-2.66402	0.00772124	0.0202902
TAL1	ENSG00000162367	124.465	-1.05775	0.415683	-2.54461	0.0109401	0.0274187
AL135960.1	ENSG00000226252	25.3291	-1.15582	0.389714	-2.96581	0.00301885	0.00891102
FOXD2-AS1	ENSG00000237424	52.2862	-3.06194	0.443792	-6.8995	5.21862e-12	1.12215e-10
FOXD2	ENSG00000186564	25.8757	-1.68126	0.35412	-4.74771	2.05734e-06	1.27568e-05
TRABD2B	ENSG00000269113	121.071	-2.16139	0.420982	-5.13416	2.834e-07	2.10593e-06
AC096541.1	ENSG00000225028	6.84871	-1.17232	0.508762	-2.30427	0.0212074	0.0484364
AL109659.1	ENSG00000223720	7.63358	-1.25966	0.538056	-2.34114	0.0192249	0.0445788
SLC5A9	ENSG00000117834	265.606	-1.78767	0.456674	-3.91453	9.05801e-05	0.000386426
AL109659.2	ENSG00000272491	26.1157	-2.43299	0.442715	-5.4956	3.8938e-08	3.51789e-07
BEND5	ENSG00000162373	61.8762	-0.78779	0.275781	-2.85658	0.00428237	0.0121191
RNU6-1026P	ENSG00000207194	8.53075	-1.41858	0.565415	-2.50892	0.0121102	0.0299863
MIR4421	ENSG00000265538	3.12438	-2.88132	0.736213	-3.9137	9.08937e-05	0.000387554
MIR6500	ENSG00000275816	2.44223	-2.26825	0.755158	-3.00368	0.00266739	0.00800298
CFL1P2	ENSG00000213478	3.30197	-2.06726	0.800517	-2.5824	0.0098115	0.0249598
AL162430.1	ENSG00000233406	19.9198	-0.929958	0.318855	-2.91655	0.00353928	0.0102365
TTC39A	ENSG00000085831	39.398	-0.994953	0.3469	-2.86812	0.00412915	0.0117282
AC104170.1	ENSG00000227070	20.5164	-1.40415	0.40988	-3.42576	0.000613086	0.00216394
GAPDHP51	ENSG00000236973	14.2933	-1.40666	0.423597	-3.32075	0.000897771	0.00303823
RF00568	ENSG00000212624	6.85738	-1.50137	0.573051	-2.61996	0.00879388	0.0226931
DNAJC19P7	ENSG00000237663	7.65626	-1.80092	0.475053	-3.79099	0.000150048	0.000607339
CC2D1B	ENSG00000154222	1288.27	-1.57646	0.214642	-7.34457	2.06419e-13	6.27628e-12
RNU2-30P	ENSG00000252018	2.69923	-2.4269	0.812013	-2.98874	0.00280127	0.00835572
RNU6-969P	ENSG00000206627	16.8035	-1.90665	0.575619	-3.31235	0.000925169	0.00311811
ECHDC2	ENSG00000121310	1980.86	-1.79534	0.324734	-5.52864	3.2272e-08	2.9673e-07
AC099677.1	ENSG00000230953	67.8729	-1.2965	0.484182	-2.67772	0.00741252	0.0195956
MIR1273F	ENSG00000264834	4.71075	-1.44416	0.584337	-2.47146	0.0134563	0.0328318
MIR5095	ENSG00000266188	3.08696	-5.21818	1.31829	-3.95829	7.54882e-05	0.000328437
AL445183.3	ENSG00000236360	4.66081	-1.25103	0.476616	-2.62482	0.00866954	0.0224118
TUBBP10	ENSG00000226147	1.45034	-2.19552	0.927368	-2.36748	0.0179097	0.041991
PODN	ENSG00000174348	1832.28	-2.30406	0.389855	-5.91003	3.42037e-09	3.90408e-08
SLC1A7	ENSG00000162383	204.319	-2.82207	0.507802	-5.55741	2.73807e-08	2.56481e-07
AL445183.2	ENSG00000235563	5.35827	-2.87631	0.774851	-3.71208	0.00020556	0.000805012
AL606760.2	ENSG00000236723	5.58874	-0.845753	0.368888	-2.29271	0.0218648	0.0497266
AL355483.2	ENSG00000228838	5.86924	-2.26243	0.694071	-3.25965	0.00111549	0.00367996
AL355483.3	ENSG00000232762	9.95195	-2.86196	0.5592	-5.11796	3.08862e-07	2.27754e-06
GLIS1	ENSG00000174332	24.6007	-3.7028	0.567265	-6.52746	6.68937e-11	1.1152e-09
HNRNPA3P12	ENSG00000219102	1.96664	-1.76249	0.650961	-2.70752	0.0067788	0.0181191
CYB5RL	ENSG00000215883	226.685	-0.824183	0.140164	-5.88014	4.09908e-09	4.61597e-08
SSBP3	ENSG00000157216	772.854	-1.9207	0.212892	-9.02198	1.84722e-19	2.04626e-17
SSBP3-AS1	ENSG00000198711	73.9317	-1.53694	0.354665	-4.33349	1.46762e-05	7.50774e-05
AL161644.1	ENSG00000225632	18.23	-2.87953	0.419912	-6.85746	7.00968e-12	1.45958e-10
ACOT11	ENSG00000162390	861.067	-1.40241	0.345921	-4.05413	5.03223e-05	0.000228157
FAM151A	ENSG00000162391	36.0025	-2.47486	0.488063	-5.07079	3.96171e-07	2.86038e-06
AL590093.1	ENSG00000230728	11.4501	-2.79285	0.630211	-4.43162	9.3529e-06	5.00531e-05
MROH7	ENSG00000184313	93.9132	-1.36462	0.410745	-3.32231	0.000892756	0.00302281
JUN	ENSG00000177606	2064.14	-1.95095	0.350913	-5.55964	2.70331e-08	2.53466e-07
NFIA	ENSG00000162599	5284.74	-0.779965	0.248775	-3.13522	0.00171728	0.00541391
AC099791.1	ENSG00000223920	1.19125	-2.84651	0.944888	-3.01254	0.00259072	0.00779547
AC103923.1	ENSG00000235545	24.2385	-2.07541	0.517055	-4.0139	5.97227e-05	0.000265977
AL161742.1	ENSG00000177452	34.5012	-1.12455	0.432959	-2.59736	0.00939427	0.0240387
CFL1P3	ENSG00000228056	30.9604	-0.919469	0.397999	-2.31023	0.0208753	0.0478042
AL357078.1	ENSG00000231485	83.8164	-4.18776	0.603361	-6.94072	3.90107e-12	8.71136e-11
GADD45A	ENSG00000116717	222	-0.671568	0.262021	-2.56303	0.0103764	0.0261907
CTBP2P8	ENSG00000234383	65.9739	-0.840486	0.310308	-2.70856	0.00675765	0.0180699
AL033530.1	ENSG00000285407	3.107	-2.46097	0.7476	-3.29183	0.000995377	0.00332517
AL031429.1	ENSG00000235782	18.4912	-1.83566	0.666823	-2.75284	0.00590816	0.0160686
NEXN-AS1	ENSG00000235927	40.095	-1.78299	0.448153	-3.97853	6.93418e-05	0.000304144
TTLL7-IT1	ENSG00000233061	143.01	-2.64974	0.480606	-5.51333	3.52103e-08	3.20756e-07
COL24A1	ENSG00000171502	175.527	-0.821863	0.312107	-2.63327	0.00845669	0.0219479
FEN1P1	ENSG00000215873	4.47839	-1.67826	0.725861	-2.3121	0.0207721	0.0476095
BRDT	ENSG00000137948	6.75855	-1.93843	0.787314	-2.46208	0.0138135	0.0336036
AC104836.1	ENSG00000273487	7.23091	-1.2186	0.512114	-2.37955	0.0173338	0.0408178
BCAR3	ENSG00000137936	336.668	-0.901765	0.210787	-4.27808	1.88511e-05	9.4079e-05
MIR760	ENSG00000211575	3.36275	-1.99573	0.871266	-2.29061	0.0219863	0.0499568
ABCA4	ENSG00000198691	34.0074	-1.76038	0.509401	-3.45579	0.000548681	0.00195534
AC092802.1	ENSG00000226026	30.9138	-0.765773	0.284047	-2.69593	0.00701915	0.018683
AL109741.1	ENSG00000225938	31.1082	-2.46365	0.625499	-3.9387	8.1924e-05	0.000353358
AL356488.1	ENSG00000251484	16.4678	-1.58351	0.417218	-3.7954	0.000147406	0.000597378
CELSR2	ENSG00000143126	257.578	-3.44399	0.360776	-9.54607	1.34711e-21	2.15954e-19
MYBPHL	ENSG00000221986	3.91345	-2.60632	0.677351	-3.84782	0.000119175	0.000493622
SYPL2	ENSG00000143028	71.4065	-2.51496	0.322351	-7.80191	6.09769e-15	2.6868e-13
ATXN7L2	ENSG00000162650	146.762	-1.84037	0.347409	-5.29743	1.17441e-07	9.47701e-07
CYB561D1	ENSG00000174151	420.894	-1.13054	0.177349	-6.37466	1.83372e-10	2.791e-09
AMIGO1	ENSG00000181754	134.012	-0.879882	0.311148	-2.82786	0.00468609	0.0131064
AMPD2	ENSG00000116337	1054.6	-2.09004	0.365416	-5.71962	1.0676e-08	1.09697e-07
GSTM4	ENSG00000168765	274.303	-0.975387	0.207511	-4.70042	2.59627e-06	1.57011e-05
GSTM2	ENSG00000213366	416.781	-1.29579	0.374737	-3.45786	0.000544493	0.00194199
EPS8L3	ENSG00000198758	27.7157	-3.61988	0.616868	-5.86817	4.40638e-09	4.93945e-08
LINC01768	ENSG00000228420	5.90842	-1.81418	0.61409	-2.95425	0.00313431	0.00921116
CSF1	ENSG00000184371	4090.3	-2.53264	0.29154	-8.68711	3.71769e-18	3.25802e-16
STRIP1	ENSG00000143093	682.343	-0.766506	0.135519	-5.65609	1.54857e-08	1.53828e-07
AL160006.1	ENSG00000258634	135.685	-1.39366	0.255325	-5.45839	4.80481e-08	4.25517e-07
ALX3	ENSG00000156150	1.80644	-2.88998	1.22335	-2.36234	0.0181601	0.042472
SLC6A17	ENSG00000197106	3.61223	-2.34026	0.60537	-3.86583	0.000110711	0.000462845
KCNC4-AS1	ENSG00000224965	4.67175	-1.28321	0.444806	-2.88487	0.00391575	0.0111989
KCNC4	ENSG00000116396	462.831	-2.41284	0.225102	-10.7189	8.29846e-27	4.09073e-24
AL137790.1	ENSG00000282852	2.12064	-1.54731	0.586548	-2.63799	0.00833992	0.0216782
KCNA2	ENSG00000177301	109.845	-1.2939	0.562815	-2.29899	0.0215057	0.0490363
LINC01160	ENSG00000231346	8.22499	-0.993205	0.378194	-2.62618	0.00863494	0.022337
KRT18P57	ENSG00000215867	102.943	-1.24863	0.460893	-2.70916	0.00674544	0.0180409
FAM212B	ENSG00000197852	52.313	-0.684765	0.248008	-2.76106	0.00576144	0.0157207
KCND3-AS1	ENSG00000237556	37.3992	-1.12905	0.460983	-2.44923	0.0143163	0.0346579
LINC01750	ENSG00000231437	39.4436	-1.11969	0.451846	-2.47805	0.0132104	0.0322898
AL445426.1	ENSG00000231246	47.8201	-1.65589	0.331703	-4.99209	5.97299e-07	4.1441e-06
MOV10	ENSG00000155363	712.013	-0.889804	0.221397	-4.01904	5.8435e-05	0.000260802
AL603832.1	ENSG00000225075	6.75467	-1.77926	0.632623	-2.81252	0.0049155	0.0136724
PPM1J	ENSG00000155367	14.1255	-1.52064	0.343375	-4.42851	9.48883e-06	5.07134e-05
LINC01356	ENSG00000215866	6.15608	-1.70112	0.609277	-2.79203	0.0052378	0.0144585
SLC16A1-AS1	ENSG00000226419	358.51	-0.836807	0.204191	-4.09815	4.16465e-05	0.00019236
AL357055.3	ENSG00000238198	73.567	-0.645276	0.204687	-3.1525	0.00161877	0.00513455
PKMP1	ENSG00000236480	7.26913	-2.35627	0.539309	-4.36906	1.2478e-05	6.48245e-05
VANGL1	ENSG00000173218	316.169	-0.538565	0.184801	-2.9143	0.00356485	0.0102984
LINC01779	ENSG00000235933	7.74466	-1.84069	0.470246	-3.91432	9.06601e-05	0.000386725
AL390066.1	ENSG00000224950	84.5826	-1.00523	0.434225	-2.31501	0.0206127	0.0472797
IGSF3	ENSG00000143061	253.797	-1.19367	0.32669	-3.65381	0.000258374	0.000988671
PTGFRN	ENSG00000134247	1284.62	-0.813267	0.255453	-3.18362	0.00145444	0.00466585
RPL6P2	ENSG00000227056	31.6384	-1.07356	0.450584	-2.38259	0.0171915	0.0405312
HSD3BP4	ENSG00000203855	10.148	-1.7533	0.538674	-3.25485	0.00113454	0.00373625
LINC00622	ENSG00000260941	20.3362	-1.11844	0.366606	-3.05079	0.00228238	0.00697086
HSD3BP5	ENSG00000198857	36.1288	-1.52406	0.392136	-3.88655	0.00010168	0.000429137
ZNF697	ENSG00000143067	297.599	-0.953618	0.229085	-4.16272	3.14475e-05	0.000148969
PHGDH	ENSG00000092621	232.931	-1.13537	0.348062	-3.26197	0.00110641	0.00365429
NOTCH2	ENSG00000134250	10576.5	-0.68753	0.193699	-3.54947	0.000386002	0.00142398
AC244669.2	ENSG00000274642	130.674	-1.17774	0.345751	-3.40632	0.00065845	0.0023061
AC241377.3	ENSG00000281741	7.73164	-1.83261	0.767194	-2.38871	0.0169076	0.039967
LINC00623	ENSG00000226067	44.3061	-1.41053	0.374259	-3.76885	0.000164	0.0006566
HIST2H3DP1	ENSG00000213244	3.65242	-1.58763	0.515425	-3.08023	0.00206843	0.00639117
RNVU1-17	ENSG00000207349	5.69294	-4.623	1.21424	-3.80732	0.000140482	0.000572023
RNVU1-18	ENSG00000206737	99.3524	-1.52718	0.631863	-2.41695	0.0156512	0.0374052
AC245595.1	ENSG00000232527	19.2018	-1.31802	0.51205	-2.57401	0.0100528	0.0254978
NBPF15	ENSG00000266338	542.487	-0.552942	0.184565	-2.99593	0.00273611	0.00818241
PFN1P6	ENSG00000227212	19.7874	-1.62239	0.376897	-4.3046	1.6729e-05	8.44502e-05
AC241585.2	ENSG00000272419	101.109	-0.764194	0.287769	-2.65559	0.00791706	0.0207247
NBPF20	ENSG00000162825	139.492	-0.421977	0.176689	-2.38825	0.0169286	0.0400095
PFN1P3	ENSG00000234367	10.3899	-1.13622	0.31963	-3.55479	0.000378275	0.00139849
NBPF25P	ENSG00000272150	92.0532	-0.779939	0.206592	-3.77526	0.000159844	0.000642242
NUDT17	ENSG00000186364	55.1936	-1.13121	0.295207	-3.83193	0.000127144	0.000523661
PIAS3	ENSG00000131788	511.65	-1.2874	0.159204	-8.08647	6.14186e-16	3.30889e-14
MIR6736	ENSG00000278549	4.66896	-5.846	1.0204	-5.72914	1.0094e-08	1.04206e-07
ANKRD35	ENSG00000198483	195.384	-1.24769	0.280421	-4.44933	8.61382e-06	4.63937e-05
ITGA10	ENSG00000143127	237.728	-1.27055	0.366625	-3.46553	0.000529183	0.00189355
GNRHR2	ENSG00000211451	18.384	-0.661748	0.232359	-2.84796	0.00440006	0.0124069
LIX1L	ENSG00000271601	802.781	-0.820699	0.1514	-5.42072	5.93585e-08	5.14588e-07
ANKRD34A	ENSG00000272031	34.4557	-1.48075	0.366608	-4.03905	5.36682e-05	0.000241743
HFE2	ENSG00000168509	3.67618	-1.45124	0.542001	-2.67756	0.00741595	0.0196029
NBPF12	ENSG00000268043	761.975	-0.414052	0.167116	-2.47763	0.0132257	0.0323193
PFN1P8	ENSG00000244371	20.4191	-1.37414	0.45533	-3.01789	0.00254541	0.00767261
AC244394.1	ENSG00000225603	3.37924	-2.53875	0.841275	-3.01775	0.00254663	0.0076757
BCL9	ENSG00000116128	302.145	-1.67698	0.185359	-9.04724	1.46634e-19	1.65692e-17
ACP6	ENSG00000162836	291.73	-0.763456	0.257304	-2.96714	0.00300587	0.0088787
RNVU1-7	ENSG00000206585	89.5647	-1.83677	0.583183	-3.14957	0.00163511	0.00518303
PFN1P4	ENSG00000225080	14.8748	-2.03118	0.45596	-4.45474	8.39947e-06	4.53445e-05
ABHD17AP1	ENSG00000198658	23.4648	-3.47946	0.543819	-6.39821	1.5721e-10	2.42178e-09
AC245100.1	ENSG00000224481	4.92032	-1.65486	0.466103	-3.55042	0.000384611	0.00141965
AC245100.8	ENSG00000280649	30.3909	-2.65764	0.564478	-4.70814	2.4999e-06	1.51718e-05
NBPF14	ENSG00000270629	854.51	-0.647366	0.204346	-3.16798	0.00153501	0.00489881
SV2A	ENSG00000159164	68.8598	-2.12025	0.417742	-5.07551	3.86453e-07	2.79636e-06
SF3B4	ENSG00000143368	325.454	-0.847083	0.162367	-5.2171	1.8175e-07	1.41231e-06
MTMR11	ENSG00000014914	380.057	-0.914768	0.229862	-3.97963	6.90218e-05	0.000302943
OTUD7B	ENSG00000264522	1128.67	-1.1143	0.136886	-8.14035	3.94143e-16	2.23969e-14
AC244033.2	ENSG00000285184	29.9756	-1.57852	0.400069	-3.94563	7.95898e-05	0.000344231
PLEKHO1	ENSG00000023902	1286.26	-0.858456	0.293086	-2.92902	0.00340033	0.00989487
CA14	ENSG00000118298	49.3802	-0.534218	0.227544	-2.34776	0.0188867	0.0439108
RPRD2	ENSG00000163125	1130.1	-0.84459	0.165448	-5.10486	3.31032e-07	2.4265e-06
TARS2	ENSG00000143374	319.307	-0.623015	0.170665	-3.65051	0.000261723	0.000999935
ECM1	ENSG00000143369	832.019	-1.196	0.243165	-4.91846	8.72292e-07	5.86025e-06
FALEC	ENSG00000228126	8.22414	-1.51287	0.338085	-4.47484	7.647e-06	4.16875e-05
AL356356.1	ENSG00000237781	67.9509	-1.63247	0.44216	-3.69203	0.000222472	0.000863949
ADAMTSL4	ENSG00000143382	2460.99	-3.02114	0.38289	-7.89037	3.0129e-15	1.42125e-13
ADAMTSL4-AS1	ENSG00000203804	326.198	-1.46902	0.354804	-4.14038	3.46736e-05	0.000162629
RF00561	ENSG00000253047	11.128	-1.37458	0.485284	-2.83252	0.00461825	0.0129433
ANXA9	ENSG00000143412	82.973	-0.60023	0.215957	-2.7794	0.00544597	0.0149726
MINDY1	ENSG00000143409	694.489	-1.53608	0.187817	-8.17857	2.87235e-16	1.67813e-14
BNIPL	ENSG00000163141	42.5565	-2.81123	0.454111	-6.19061	5.99321e-10	8.08305e-09
C1orf56	ENSG00000143443	61.748	-0.739979	0.183461	-4.03343	5.49682e-05	0.000246956
MLLT11	ENSG00000213190	182.365	-1.25616	0.443681	-2.83121	0.00463716	0.012988
GABPB2	ENSG00000143458	1532.96	-0.46255	0.178717	-2.58816	0.00964889	0.0246048
SEMA6C	ENSG00000143434	486.727	-3.40151	0.439309	-7.74286	9.72036e-15	4.01395e-13
LYSMD1	ENSG00000163155	131.45	-0.512303	0.199901	-2.56278	0.0103838	0.0262061
PIP5K1A	ENSG00000143398	895.63	-0.483263	0.0834729	-5.78946	7.06122e-09	7.53834e-08
ZNF687	ENSG00000143373	643.034	-1.70411	0.240859	-7.07513	1.49308e-12	3.67548e-11
PI4KB	ENSG00000143393	1131.32	-0.883612	0.122175	-7.23234	4.74754e-13	1.3157e-11
SELENBP1	ENSG00000143416	1439.39	-0.605942	0.258018	-2.34844	0.018852	0.0438458
POGZ	ENSG00000143442	1868.61	-0.624612	0.150023	-4.16343	3.13505e-05	0.000148618
TUFT1	ENSG00000143367	357.524	-0.676926	0.24998	-2.70792	0.00677056	0.0181007
AL365436.2	ENSG00000232536	34.3525	-2.33523	0.492952	-4.73725	2.1664e-06	1.33491e-05
SNX27	ENSG00000143376	1225.11	-0.705883	0.130101	-5.42564	5.77467e-08	5.01822e-07
AL391335.1	ENSG00000250734	4.29303	-2.18501	0.636488	-3.43291	0.000597132	0.00211266
CELF3	ENSG00000159409	9.68117	-2.73892	0.511853	-5.35099	8.74741e-08	7.24712e-07
AL589765.4	ENSG00000249602	8.22309	-3.20928	0.712519	-4.50413	6.66458e-06	3.67947e-05
LINGO4	ENSG00000213171	4.14494	-2.24566	0.530057	-4.23663	2.26899e-05	0.00011118
RORC	ENSG00000143365	31.5375	-1.41764	0.614505	-2.30696	0.0210571	0.0481584
C2CD4D	ENSG00000225556	7.85327	-2.55493	0.534905	-4.77642	1.78447e-06	1.12004e-05
RF00019	ENSG00000201134	1.54439	-1.75733	0.741257	-2.37074	0.0177524	0.0416765
THEM5	ENSG00000196407	23.4671	-1.29057	0.373151	-3.45858	0.000543039	0.00193751
TCHH	ENSG00000159450	221.979	-2.72858	0.538202	-5.06981	3.98208e-07	2.87404e-06
PUDPP2	ENSG00000233792	3.43339	-3.39457	0.935978	-3.62676	0.000287001	0.0010873
HRNR	ENSG00000197915	239.837	-1.1947	0.320169	-3.73147	0.000190362	0.000750561
FLG	ENSG00000143631	339.046	-2.47927	0.548893	-4.51686	6.27644e-06	3.48617e-05
S100A2	ENSG00000196754	26.9952	-1.44042	0.415048	-3.47049	0.000519509	0.00186249
S100A16	ENSG00000188643	450.463	-0.519007	0.219503	-2.36446	0.0180562	0.042259
S100A1	ENSG00000160678	64.9892	-2.57173	0.499877	-5.14471	2.67932e-07	2.00307e-06
AL162258.2	ENSG00000272030	7.1277	-1.51822	0.465692	-3.26014	0.00111357	0.0036755
NPR1	ENSG00000169418	570.524	-2.01772	0.375756	-5.36975	7.88469e-08	6.60312e-07
INTS3	ENSG00000143624	1924.27	-1.10856	0.205719	-5.3887	7.09677e-08	6.02126e-07
SLC27A3	ENSG00000143554	570.03	-1.63998	0.264125	-6.20912	5.32834e-10	7.2734e-09
GATAD2B	ENSG00000143614	1193.83	-1.64784	0.123182	-13.3772	8.21812e-41	4.62985e-37
AL513523.2	ENSG00000231827	42.4083	-2.88057	0.419432	-6.86778	6.5207e-12	1.37051e-10
AL831737.1	ENSG00000236327	9.81128	-1.8927	0.446166	-4.24215	2.21393e-05	0.000108768
AL358472.5	ENSG00000284738	31.4171	-1.61057	0.386996	-4.16171	3.15876e-05	0.000149525
DENND4B	ENSG00000198837	1697.06	-1.9589	0.289415	-6.7685	1.30123e-11	2.52785e-10
CRTC2	ENSG00000160741	500.306	-1.98118	0.234933	-8.43297	3.36995e-17	2.42072e-15
MIR6737	ENSG00000276584	1.71107	-2.66804	1.11682	-2.38896	0.0168963	0.039945
UBAP2L	ENSG00000143569	1985.4	-0.864655	0.079413	-10.8881	1.31396e-27	8.22497e-25
ATP8B2	ENSG00000143515	3360.23	-1.00894	0.236916	-4.25863	2.05681e-05	0.000101721
IL6R-AS1	ENSG00000228013	23.2825	-1.16143	0.357845	-3.24561	0.00117199	0.0038461
IL6R	ENSG00000160712	1183.67	-0.89962	0.202411	-4.44451	8.8091e-06	4.73549e-05
PSMD8P1	ENSG00000228264	24.881	-1.88956	0.361149	-5.23207	1.6762e-07	1.31156e-06
TDRD10	ENSG00000163239	205.601	-1.79968	0.32487	-5.53968	3.03026e-08	2.80837e-07
CHRNB2	ENSG00000160716	57.1253	-1.14739	0.34816	-3.29557	0.00098222	0.00328735
ADAR	ENSG00000160710	4584.64	-0.469941	0.172172	-2.72949	0.00634329	0.0171174
PMVK	ENSG00000163344	343.721	-1.36552	0.260736	-5.23718	1.63052e-07	1.27988e-06
PBXIP1	ENSG00000163346	2537.51	-1.39915	0.204639	-6.83719	8.07629e-12	1.65024e-10
PYGO2	ENSG00000163348	494.136	-1.75516	0.232436	-7.55116	4.31399e-14	1.52035e-12
AL451085.2	ENSG00000271380	10.9526	-2.33421	0.578874	-4.03233	5.52272e-05	0.000248029
SHC1	ENSG00000160691	1318.62	-0.969553	0.195136	-4.96859	6.74405e-07	4.6302e-06
ZBTB7B	ENSG00000160685	786.132	-1.22904	0.232695	-5.28176	1.27946e-07	1.02408e-06
DCST2	ENSG00000163354	34.0058	-2.12397	0.407262	-5.21523	1.83585e-07	1.42517e-06
DCST1	ENSG00000163357	19.5973	-1.97461	0.323823	-6.09782	1.07527e-09	1.37497e-08
ADAM15	ENSG00000143537	2120.07	-1.34839	0.273584	-4.9286	8.2819e-07	5.59255e-06
KRTCAP2	ENSG00000163463	256.588	-3.23925	0.486514	-6.65808	2.77425e-11	5.04869e-10
TRIM46	ENSG00000163462	31.9434	-2.33272	0.467514	-4.98964	6.04931e-07	4.19263e-06
MUC1	ENSG00000185499	75.9886	-1.84834	0.381552	-4.84427	1.27075e-06	8.23962e-06
AC234582.1	ENSG00000231064	120.065	-1.64797	0.289983	-5.68301	1.32343e-08	1.33242e-07
THBS3	ENSG00000169231	1303.22	-0.909484	0.227297	-4.0013	6.2996e-05	0.000279136
GBAP1	ENSG00000160766	66.1785	-0.872476	0.333539	-2.61581	0.00890149	0.0229422
MTX1P1	ENSG00000236675	34.5778	-2.1505	0.320343	-6.71313	1.90497e-11	3.57055e-10
FAM189B	ENSG00000160767	236.694	-3.12597	0.346168	-9.03021	1.71348e-19	1.90883e-17
CLK2	ENSG00000176444	657.349	-0.706806	0.149122	-4.73979	2.13939e-06	1.32116e-05
HCN3	ENSG00000143630	66.569	-2.20463	0.31778	-6.93762	3.98768e-12	8.88967e-11
PKLR	ENSG00000143627	2.77158	-2.31627	0.771743	-3.00134	0.00268791	0.00804985
RUSC1-AS1	ENSG00000225855	139.541	-1.21289	0.263569	-4.60179	4.1887e-06	2.41818e-05
RUSC1	ENSG00000160753	1027.58	-3.00467	0.378946	-7.92903	2.20859e-15	1.06869e-13
POU5F1P4	ENSG00000237872	37.0582	-1.57733	0.377944	-4.17344	3.00039e-05	0.000143006
ASH1L-AS1	ENSG00000235919	93.6369	-1.72663	0.465147	-3.71202	0.000205612	0.000805055
AL353807.1	ENSG00000223503	5.03632	-1.07343	0.430793	-2.49174	0.0127118	0.0312551
MSTO1	ENSG00000125459	136.637	-0.578043	0.230757	-2.50499	0.0122456	0.0302644
AL353807.3	ENSG00000246203	65.1274	-1.32221	0.34969	-3.7811	0.000156139	0.000628957
MSTO2P	ENSG00000203761	84.8871	-0.879017	0.300861	-2.92167	0.00348164	0.0100957
GON4L	ENSG00000116580	1956.38	-0.461737	0.143144	-3.22569	0.00125669	0.0040951
AL139128.1	ENSG00000234937	20.0885	-1.24871	0.37917	-3.29328	0.000990262	0.00331089
RXFP4	ENSG00000173080	45.1976	-1.70547	0.371175	-4.59478	4.33205e-06	2.49145e-05
ARHGEF2	ENSG00000116584	2874.3	-1.64923	0.239408	-6.88878	5.62738e-12	1.20152e-10
AL355388.2	ENSG00000273002	79.0781	-1.45149	0.428287	-3.38907	0.0007013	0.00244121
UBQLN4	ENSG00000160803	389.626	-1.25052	0.171698	-7.28323	3.25928e-13	9.40944e-12
MEX3A	ENSG00000254726	29.5968	-1.12027	0.321824	-3.48099	0.000499562	0.00179883
LMNA	ENSG00000160789	19862.5	-2.63346	0.362904	-7.25663	3.96848e-13	1.12591e-11
SEMA4A	ENSG00000196189	273.071	-1.22446	0.460269	-2.66032	0.00780656	0.0204735
SLC25A44	ENSG00000160785	392.398	-0.573046	0.11448	-5.00564	5.56757e-07	3.88332e-06
PMF1	ENSG00000160783	188.347	-0.719075	0.175603	-4.09489	4.22365e-05	0.00019472
BGLAP	ENSG00000242252	16.7384	-3.47307	0.572261	-6.06903	1.28682e-09	1.62183e-08
PAQR6	ENSG00000160781	39.4138	-2.04465	0.406814	-5.02602	5.00769e-07	3.52445e-06
SMG5	ENSG00000198952	1241.3	-1.36865	0.183305	-7.46656	8.23196e-14	2.71889e-12
TMEM79	ENSG00000163472	113.984	-1.56767	0.270923	-5.7864	7.19092e-09	7.65195e-08
RHBG	ENSG00000132677	3.03933	-4.31477	1.29626	-3.32863	0.000872734	0.00296214
MEF2D	ENSG00000116604	2123.24	-2.50606	0.228163	-10.9836	4.58071e-28	3.29405e-25
IQGAP3	ENSG00000183856	99.0042	-0.96274	0.410975	-2.34257	0.0191512	0.0444394
HAPLN2	ENSG00000132702	9.57312	-4.04056	0.83223	-4.85509	1.2033e-06	7.84613e-06
AL365181.2	ENSG00000272068	5.22926	-2.07525	0.570747	-3.63603	0.000276877	0.00105242
BCAN	ENSG00000132692	10.4818	-1.99073	0.40765	-4.88342	1.04262e-06	6.8864e-06
AL365181.3	ENSG00000272405	7.38617	-2.49075	0.54058	-4.60755	4.0745e-06	2.36054e-05
NES	ENSG00000132688	2880.39	-3.72683	0.489647	-7.61125	2.71454e-14	1.00141e-12
AL590666.3	ENSG00000237588	4.14931	-2.57132	0.889315	-2.89135	0.00383596	0.0109898
ISG20L2	ENSG00000143319	350.313	-0.508577	0.135879	-3.74287	0.000181928	0.000721203
RRNAD1	ENSG00000143303	347.322	-1.62507	0.294128	-5.52505	3.2939e-08	3.02089e-07
HDGF	ENSG00000143321	2004.25	-0.937504	0.202288	-4.6345	3.57803e-06	2.10006e-05
PRCC	ENSG00000143294	533.765	-1.61466	0.233871	-6.90405	5.05418e-12	1.09575e-10
SH2D2A	ENSG00000027869	33.6649	-1.05732	0.366147	-2.88771	0.00388063	0.0111049
INSRR	ENSG00000027644	23.6278	-2.08763	0.545452	-3.82734	0.000129538	0.000532298
PEAR1	ENSG00000187800	719.49	-3.14112	0.527678	-5.95273	2.63713e-09	3.09517e-08
LRRC71	ENSG00000160838	19.2725	-1.11459	0.342362	-3.25559	0.00113158	0.00372712
ARHGEF11	ENSG00000132694	2201.92	-1.25802	0.163647	-7.68742	1.50136e-14	5.91486e-13
MIR765	ENSG00000211581	4.22366	-1.41916	0.432224	-3.28339	0.00102568	0.00341167
ETV3	ENSG00000117036	1086.57	-0.87665	0.212924	-4.1172	3.83498e-05	0.000178408
KIRREL1	ENSG00000183853	2001.58	-1.44823	0.196077	-7.38605	1.5126e-13	4.69954e-12
CADM3	ENSG00000162706	628.343	-1.0734	0.319118	-3.36365	0.000769202	0.00265067
VSIG8	ENSG00000243284	11.019	-4.58292	0.830301	-5.51959	3.39787e-08	3.10685e-07
CFAP45	ENSG00000213085	52.5738	-0.956357	0.367035	-2.60563	0.00917059	0.0235481
IGSF9	ENSG00000085552	16.707	-2.21067	0.51304	-4.30897	1.64018e-05	8.29453e-05
AL513485.1	ENSG00000273933	15.5914	-2.0827	0.533599	-3.90312	9.49586e-05	0.000403245
KCNJ9	ENSG00000162728	51.4363	-2.71076	0.478288	-5.66764	1.44781e-08	1.44767e-07
IGSF8	ENSG00000162729	944.093	-2.36729	0.329412	-7.1864	6.65196e-13	1.78454e-11
ATP1A2	ENSG00000018625	700.258	-2.29161	0.554547	-4.1324	3.58995e-05	0.00016798
ATP1A4	ENSG00000132681	18.1854	-2.66659	0.625647	-4.26214	2.02479e-05	0.000100276
AL121987.2	ENSG00000227741	72.3164	-2.35733	0.401373	-5.87317	4.27533e-09	4.80347e-08
RPSAP18	ENSG00000224261	9.01096	-0.852132	0.324401	-2.62679	0.00861949	0.0223044
VANGL2	ENSG00000162738	44.6036	-2.10608	0.400994	-5.25215	1.50335e-07	1.1862e-06
AL591806.3	ENSG00000270149	6.53169	-3.14016	0.580607	-5.40841	6.35851e-08	5.47378e-07
AL591806.2	ENSG00000232879	1.76548	-2.62035	0.928692	-2.82155	0.00477928	0.0133359
NIT1	ENSG00000158793	397.519	-0.269451	0.104318	-2.58297	0.00979536	0.0249251
DEDD	ENSG00000158796	339.08	-0.314382	0.0885457	-3.5505	0.000384494	0.00141935
RF01225	ENSG00000238934	1.94991	-2.53535	0.779017	-3.25455	0.0011357	0.00373978
USP21	ENSG00000143258	309.868	-1.28549	0.212665	-6.04469	1.49697e-09	1.85994e-08
PPOX	ENSG00000143224	249.215	-0.913962	0.282167	-3.23909	0.00119914	0.00392865
ADAMTS4	ENSG00000158859	71.3315	-1.1641	0.370501	-3.14196	0.0016782	0.00530545
NR1I3	ENSG00000143257	35.6606	-0.796787	0.342882	-2.32379	0.0201365	0.046317
MPZ	ENSG00000158887	57.0354	-0.881883	0.34309	-2.57041	0.0101578	0.0257195
AL592295.4	ENSG00000283696	38.6575	-1.23723	0.395164	-3.13093	0.00174254	0.00548828
AL592295.3	ENSG00000283360	38.6839	-1.51876	0.262311	-5.78993	7.04148e-09	7.52134e-08
AL592295.1	ENSG00000215840	21.6054	-1.60858	0.370526	-4.34133	1.41624e-05	7.2675e-05
OLFML2B	ENSG00000162745	1323.65	-1.00709	0.293447	-3.43194	0.000599281	0.00211958
NOS1AP	ENSG00000198929	31.0755	-1.85723	0.45861	-4.0497	5.12843e-05	0.000232118
C1orf226	ENSG00000239887	23.4042	-1.90601	0.451706	-4.21959	2.44749e-05	0.00011891
PBX1	ENSG00000185630	1489.29	-0.68494	0.240132	-2.85234	0.0043398	0.0122614
LMX1A	ENSG00000162761	47.8074	-1.48471	0.406014	-3.65681	0.000255377	0.000978531
RXRG	ENSG00000143171	57.6154	-1.76585	0.504255	-3.5019	0.000461948	0.00167562
UCK2	ENSG00000143179	223.817	-0.556192	0.199019	-2.79467	0.00519532	0.0143616
FAM78B	ENSG00000188859	52.4219	-1.55152	0.324327	-4.78382	1.71998e-06	1.0844e-05
AL626787.1	ENSG00000203307	9.35175	-1.25602	0.449049	-2.79706	0.00515692	0.0142695
AL596087.2	ENSG00000230898	8.08973	-1.03639	0.402565	-2.57447	0.0100393	0.0254685
MIR921	ENSG00000215952	2.54886	-2.11826	0.70748	-2.99409	0.0027526	0.00822548
DUSP27	ENSG00000198842	39.8977	-1.27618	0.412873	-3.09097	0.00199503	0.00619155
AL031733.2	ENSG00000241666	18.2485	-1.22137	0.446444	-2.73577	0.00622348	0.0168298
RCSD1	ENSG00000198771	1221.01	-0.844303	0.288542	-2.9261	0.00343241	0.00997425
MPZL1	ENSG00000197965	1982.14	-0.386207	0.142916	-2.70233	0.00688556	0.0183733
GPR161	ENSG00000143147	511.826	-1.01053	0.200813	-5.03221	4.84863e-07	3.42358e-06
MYOC	ENSG00000034971	1703.34	-1.77997	0.582376	-3.05639	0.00224022	0.0068591
METTL13	ENSG00000010165	354.524	-0.85397	0.112311	-7.60358	2.88043e-14	1.05276e-12
SERPINC1	ENSG00000117601	8.77539	-1.30894	0.546699	-2.39426	0.0166538	0.0394544
TNN	ENSG00000120332	66.9287	-2.01835	0.528326	-3.82027	0.000133304	0.00054618
RASAL2-AS1	ENSG00000224687	40.8315	-1.7327	0.43363	-3.9958	6.44769e-05	0.000285025
CLEC20A	ENSG00000188585	11.3861	-3.9356	0.854506	-4.6057	4.11075e-06	2.37909e-05
AL160286.1	ENSG00000227141	12.5282	-1.74456	0.715619	-2.43784	0.0147754	0.0356163
TDRD5	ENSG00000162782	11.2723	-1.99023	0.850834	-2.33915	0.0193278	0.0447675
QSOX1	ENSG00000116260	1471.2	-2.30248	0.285465	-8.06573	7.27986e-16	3.86912e-14
AL162431.1	ENSG00000225857	4.9622	-1.00587	0.422221	-2.38232	0.017204	0.0405508
KIAA1614	ENSG00000135835	731.559	-2.40709	0.327965	-7.33945	2.14477e-13	6.49625e-12
AL162431.2	ENSG00000243155	21.5937	-1.4218	0.357232	-3.98006	6.88986e-05	0.000302436
RF00017	ENSG00000276839	1.81174	-2.9015	1.21378	-2.39046	0.0168273	0.0398035
LAMC1	ENSG00000135862	7013.95	-0.618345	0.16754	-3.69074	0.000223601	0.000867907
NMNAT2	ENSG00000157064	114.79	-2.14809	0.314115	-6.83854	8.00064e-12	1.63648e-10
SMG7-AS1	ENSG00000232860	61.6142	-1.9494	0.498218	-3.91274	9.12557e-05	0.000388887
SMG7	ENSG00000116698	1029.06	-0.613144	0.124741	-4.91533	8.8633e-07	5.94849e-06
AL157899.1	ENSG00000270994	1.47798	-2.00292	0.869209	-2.3043	0.0212058	0.0484364
AL445228.2	ENSG00000271387	9.95498	-2.22411	0.534884	-4.15812	3.20874e-05	0.000151672
C1orf21	ENSG00000116667	1512.09	-0.787867	0.341768	-2.30527	0.0211516	0.0483443
AL133553.1	ENSG00000224691	14.6518	-1.13469	0.45574	-2.48978	0.0127822	0.0314008
RF00017	ENSG00000276735	92.6475	-5.25836	0.774761	-6.78708	1.14425e-11	2.25963e-10
PRR13P1	ENSG00000232824	61.3706	-2.28436	0.540538	-4.22608	2.37796e-05	0.000115915
AC096633.1	ENSG00000229220	7.53014	-2.16335	0.723458	-2.99029	0.00278711	0.00831663
AL445483.1	ENSG00000260088	3.07702	-2.09348	0.714663	-2.92932	0.00339705	0.00988679
MROH3P	ENSG00000233217	55.6242	-2.02248	0.593655	-3.40682	0.000657242	0.00230268
KIF21B	ENSG00000116852	246.084	-1.87224	0.344184	-5.43966	5.33837e-08	4.67916e-07
ASCL5	ENSG00000232237	11.0445	-1.61024	0.643742	-2.50137	0.0123714	0.0305211
IGFN1	ENSG00000163395	198.326	-5.68585	0.829112	-6.85777	6.99459e-12	1.45792e-10
PKP1	ENSG00000081277	186.919	-1.2576	0.418953	-3.00178	0.00268406	0.00804015
TNNI1	ENSG00000159173	7.87671	-3.22717	1.06886	-3.01927	0.00253387	0.00764308
PHLDA3	ENSG00000174307	677.231	-2.1773	0.315217	-6.90732	4.9389e-12	1.0743e-10
CSRP1	ENSG00000159176	2754.25	-0.374524	0.156244	-2.39705	0.0165277	0.0392053
RPS10P7	ENSG00000223396	35.5263	-0.772627	0.212465	-3.63649	0.000276378	0.00105083
NAV1	ENSG00000134369	6322.3	-1.44306	0.235242	-6.13436	8.55047e-10	1.11359e-08
AC092800.1	ENSG00000236390	21.9098	-1.23203	0.43146	-2.85548	0.00429718	0.0121549
IPO9-AS1	ENSG00000231871	36.4098	-1.59956	0.453787	-3.52492	0.000423615	0.00154782
MIR5191	ENSG00000264802	7.37601	-1.95799	0.720177	-2.71877	0.00655255	0.0175966
AL645504.1	ENSG00000235121	77.5214	-0.914542	0.337961	-2.70606	0.00680877	0.0181844
MIR6739	ENSG00000277681	7.61199	-1.1192	0.453635	-2.46719	0.013618	0.0331874
SHISA4	ENSG00000198892	187.619	-1.66096	0.419813	-3.95643	7.60772e-05	0.000330635
AL513217.1	ENSG00000223774	8.15517	-1.75169	0.588099	-2.97856	0.00289607	0.00860075
LMOD1	ENSG00000163431	1131.89	-2.03824	0.391393	-5.20767	1.9123e-07	1.47927e-06
RNPEP	ENSG00000176393	777.565	-0.974624	0.192383	-5.06606	4.06134e-07	2.92749e-06
ELF3-AS1	ENSG00000234678	38.6087	-2.21767	0.462016	-4.79998	1.58681e-06	1.00696e-05
ELF3	ENSG00000163435	30.5776	-1.60011	0.393177	-4.06968	4.70775e-05	0.000214928
GPR37L1	ENSG00000170075	51.041	-1.57775	0.328243	-4.80663	1.53492e-06	9.77413e-06
PTPRVP	ENSG00000243323	43.5323	-2.22601	0.506347	-4.39621	1.10158e-05	5.79534e-05
LGR6	ENSG00000133067	27.5881	-1.35836	0.534317	-2.54224	0.0110144	0.0275857
PPP1R12B	ENSG00000077157	3290.19	-1.05228	0.297802	-3.53348	0.000410129	0.0015037
CYCSP4	ENSG00000229120	6.50199	-1.25932	0.532128	-2.36657	0.0179536	0.0420688
AC099336.1	ENSG00000232626	29.9778	-1.22817	0.300913	-4.08149	4.47482e-05	0.000205268
SYT2	ENSG00000143858	138.058	-2.09388	0.411689	-5.08607	3.65568e-07	2.65596e-06
AC104463.2	ENSG00000226862	5.34402	-2.6856	0.508683	-5.27952	1.29526e-07	1.03463e-06
KDM5B	ENSG00000117139	1299.55	-0.226593	0.0988043	-2.29335	0.0218277	0.0496567
SLC25A39P1	ENSG00000226148	20.6868	-0.845006	0.368629	-2.29229	0.0218887	0.0497725
PCAT6	ENSG00000228288	9.18392	-1.99177	0.463997	-4.29263	1.76569e-05	8.86465e-05
AC098934.1	ENSG00000214796	3.65414	-1.43738	0.52737	-2.72556	0.00641932	0.0172895
PPFIA4	ENSG00000143847	163.661	-2.27282	0.457094	-4.97233	6.61527e-07	4.54653e-06
MYOG	ENSG00000122180	4.01616	-2.21103	0.698218	-3.16668	0.0015419	0.00491803
ADORA1	ENSG00000163485	120.721	-1.28533	0.372254	-3.45284	0.000554725	0.00197509
AC105940.1	ENSG00000224671	7.74585	-1.32191	0.540639	-2.44508	0.0144818	0.0350071
MYBPH	ENSG00000133055	23.0714	-2.10166	0.603339	-3.48339	0.000495107	0.0017843
PRELP	ENSG00000188783	5066.69	-2.68485	0.488311	-5.49824	3.83611e-08	3.47213e-07
OPTC	ENSG00000188770	3.74959	-2.20123	0.851155	-2.58617	0.00970503	0.0247304
ATP2B4	ENSG00000058668	7752.12	-0.62556	0.195741	-3.19585	0.00139418	0.00449484
SNORA77	ENSG00000221643	25.2415	-2.49195	0.541056	-4.60573	4.11025e-06	2.37909e-05
SOX13	ENSG00000143842	978.535	-3.0441	0.351976	-8.6486	5.21355e-18	4.43107e-16
ETNK2	ENSG00000143845	103.517	-1.67693	0.332291	-5.04658	4.49783e-07	3.20116e-06
ERLNC1	ENSG00000230550	3.71157	-2.0551	0.615297	-3.34001	0.000837746	0.00285741
REN	ENSG00000143839	14.0548	-2.6395	0.572368	-4.61155	3.99675e-06	2.31822e-05
PLEKHA6	ENSG00000143850	1373.58	-2.79283	0.375146	-7.44464	9.72082e-14	3.13964e-12
AL592114.3	ENSG00000231691	8.14056	-1.72574	0.579567	-2.97763	0.00290484	0.00862227
PIK3C2B	ENSG00000133056	797.646	-1.85227	0.247192	-7.49322	6.7205e-14	2.28277e-12
MDM4	ENSG00000198625	3363.47	-0.515311	0.181588	-2.8378	0.00454254	0.0127538
LRRN2	ENSG00000170382	68.1329	-1.86934	0.425424	-4.39406	1.11255e-05	5.8429e-05
NFASC	ENSG00000163531	427.98	-2.65231	0.346461	-7.65544	1.92653e-14	7.39053e-13
AL391822.1	ENSG00000229657	11.4263	-2.81243	0.475559	-5.91394	3.34016e-09	3.82026e-08
CNTN2	ENSG00000184144	78.1059	-2.10623	0.270961	-7.77317	7.65467e-15	3.27407e-13
TMCC2	ENSG00000133069	99.4239	-1.71508	0.346171	-4.95444	7.25385e-07	4.9612e-06
NUAK2	ENSG00000163545	65.1691	-1.01867	0.336434	-3.02784	0.00246312	0.00745806
CDK18	ENSG00000117266	171.624	-2.91783	0.382781	-7.62271	2.48409e-14	9.25922e-13
RNU6-418P	ENSG00000206762	3.04199	-1.42732	0.588633	-2.42481	0.0153166	0.0367255
SLC45A3	ENSG00000158715	91.135	-1.85944	0.431515	-4.30911	1.63915e-05	8.29054e-05
SLC41A1	ENSG00000133065	579.155	-1.88267	0.223082	-8.43936	3.19085e-17	2.30044e-15
RAB7B	ENSG00000276600	362.626	-0.937204	0.238296	-3.93294	8.39129e-05	0.000360989
SRGAP2	ENSG00000266028	1141.97	-1.00798	0.187584	-5.37345	7.72424e-08	6.47837e-07
IKBKE	ENSG00000263528	198.579	-1.26523	0.338299	-3.73997	0.000184044	0.000728712
AC244034.3	ENSG00000279946	18.1627	-1.62916	0.513804	-3.17078	0.0015203	0.00485621
MAPKAPK2	ENSG00000162889	908.244	-0.778307	0.151333	-5.14303	2.70345e-07	2.01881e-06
AL596218.1	ENSG00000237074	33.174	-1.30178	0.4249	-3.06374	0.00218591	0.00671105
MIR29B2CHG	ENSG00000203709	4065.37	-1.51029	0.386713	-3.90546	9.40455e-05	0.000399696
CD34	ENSG00000174059	3190.17	-1.11787	0.293653	-3.80676	0.000140799	0.000573138
PLXNA2	ENSG00000076356	1684.63	-1.65224	0.232951	-7.09265	1.31568e-12	3.29221e-11
LAMB3	ENSG00000196878	464.112	-2.05652	0.35493	-5.79415	6.86671e-09	7.35059e-08
KCNH1	ENSG00000143473	28.5067	-1.30291	0.367931	-3.54118	0.000398339	0.00146566
AL451060.1	ENSG00000226251	3.78675	-2.60839	1.07136	-2.43466	0.014906	0.0358762
RPL23AP18	ENSG00000225338	39.4809	-1.34072	0.407982	-3.28623	0.00101538	0.00338255
AC092803.2	ENSG00000260805	44.8919	-1.97983	0.495049	-3.99926	6.3541e-05	0.000281298
AL590648.3	ENSG00000237980	12.1805	-1.2152	0.435818	-2.78833	0.00529805	0.0146077
PTPN14	ENSG00000152104	4076.93	-0.908555	0.181862	-4.99584	5.85797e-07	4.0739e-06
TGFB2-AS1	ENSG00000232480	41.0117	-1.04705	0.328977	-3.18276	0.0014588	0.0046787
MORF4L1P1	ENSG00000218283	410.097	-1.00968	0.199399	-5.06362	4.11378e-07	2.9561e-06
HLX	ENSG00000136630	290.363	-1.85079	0.281936	-6.56457	5.2182e-11	8.88536e-10
AL445470.1	ENSG00000234754	13.9302	-1.69985	0.543233	-3.12914	0.00175318	0.00551679
CCDC185	ENSG00000178395	19.7522	-3.18638	0.764977	-4.16533	3.10898e-05	0.000147593
CAPN2	ENSG00000162909	6466.73	-0.472622	0.146133	-3.23418	0.00121991	0.00398974
CICP5	ENSG00000233771	2.22739	-2.39157	0.81482	-2.93509	0.0033345	0.00972362
GTF2IP20	ENSG00000272645	188.25	-1.41696	0.297194	-4.76778	1.86265e-06	1.16448e-05
AC099066.1	ENSG00000226349	15.7099	-3.23894	0.683575	-4.73824	2.15584e-06	1.32924e-05
AC099066.3	ENSG00000234112	5.77702	-2.80081	0.635413	-4.40786	1.04398e-05	5.51879e-05
EPHX1	ENSG00000143819	1781.55	-1.41541	0.220679	-6.41387	1.41874e-10	2.21056e-09
AL591895.1	ENSG00000242861	50.3405	-1.18256	0.295765	-3.9983	6.3799e-05	0.00028225
TMEM63A	ENSG00000196187	2183.82	-1.91513	0.326431	-5.86686	4.44138e-09	4.97445e-08
PYCR2	ENSG00000143811	542.12	-1.5058	0.247979	-6.07229	1.26103e-09	1.59136e-08
LINC01703	ENSG00000225518	8.7962	-0.858229	0.354783	-2.41902	0.0155623	0.037231
STUM	ENSG00000203685	472.523	-2.39003	0.356615	-6.70199	2.05603e-11	3.82461e-10
ITPKB	ENSG00000143772	2765.32	-2.70899	0.333158	-8.13124	4.2493e-16	2.38372e-14
ITPKB-IT1	ENSG00000228382	21.5735	-1.03399	0.377677	-2.73777	0.0061857	0.016738
PSEN2	ENSG00000143801	336.412	-0.722453	0.302502	-2.38826	0.0169285	0.0400095
COQ8A	ENSG00000163050	1970.01	-2.42909	0.394367	-6.15947	7.29886e-10	9.64927e-09
AL353689.1	ENSG00000228525	3.65399	-2.53937	0.737622	-3.44264	0.000576073	0.00204354
SNAP47	ENSG00000143740	248.65	-0.598299	0.174805	-3.42267	0.000620093	0.00218652
JMJD4	ENSG00000081692	166.137	-1.25465	0.266196	-4.71327	2.43774e-06	1.48287e-05
SNAP47-AS1	ENSG00000230005	7.46543	-2.08343	0.48217	-4.32096	1.55355e-05	7.90834e-05
WNT9A	ENSG00000143816	79.5354	-2.38105	0.472707	-5.03704	4.72777e-07	3.3461e-06
MIR5008	ENSG00000264483	13.1509	-5.04797	1.08048	-4.67195	2.98355e-06	1.7811e-05
WNT3A	ENSG00000154342	9.13737	-3.77564	0.887952	-4.25208	2.11796e-05	0.000104444
AL136379.1	ENSG00000276255	129.35	-2.91892	0.481856	-6.05765	1.38127e-09	1.72816e-08
ARF1	ENSG00000143761	3365.17	-0.799227	0.172664	-4.6288	3.67785e-06	2.15065e-05
C1orf35	ENSG00000143793	249.005	-2.33883	0.369582	-6.32831	2.47869e-10	3.65966e-09
GJC2	ENSG00000198835	205.146	-3.89311	0.523072	-7.44279	9.85823e-14	3.17622e-12
IBA57-AS1	ENSG00000203684	12.7339	-0.805669	0.331818	-2.42805	0.0151803	0.0364454
IBA57	ENSG00000181873	656.807	-2.50847	0.273554	-9.16993	4.73322e-20	5.92569e-18
OBSCN-AS1	ENSG00000162913	17.8127	-1.64811	0.296818	-5.55261	2.81438e-08	2.62943e-07
OBSCN	ENSG00000154358	1759.54	-3.66591	0.43378	-8.45109	2.88585e-17	2.10363e-15
AL353593.1	ENSG00000269890	31.6745	-1.5314	0.296416	-5.16641	2.38637e-07	1.80389e-06
AL353593.2	ENSG00000269934	10.5239	-2.38643	0.381552	-6.25454	3.98698e-10	5.60936e-09
AL353593.3	ENSG00000270110	11.3935	-1.18605	0.451304	-2.62804	0.00858783	0.0222341
TRIM11	ENSG00000154370	714.795	-2.45406	0.379251	-6.4708	9.74835e-11	1.5762e-09
AL670729.1	ENSG00000231563	32.3323	-2.37683	0.368966	-6.44186	1.18016e-10	1.87136e-09
TRIM17	ENSG00000162931	391.429	-2.72952	0.426545	-6.39915	1.56248e-10	2.40789e-09
HIST3H3	ENSG00000168148	13.473	-3.76178	0.6031	-6.23741	4.44888e-10	6.18639e-09
RNF187	ENSG00000168159	1379.97	-2.09133	0.309525	-6.75658	1.41292e-11	2.72601e-10
BTNL10	ENSG00000215811	2.48286	-1.90144	0.680774	-2.79305	0.00522132	0.0144203
AL162595.1	ENSG00000177788	8.14819	-0.638858	0.256658	-2.48914	0.0128052	0.0314503
AL117350.1	ENSG00000237481	15.1425	-0.823438	0.309668	-2.6591	0.00783505	0.0205413
ACTA1	ENSG00000143632	3.40718	-2.42667	0.664586	-3.6514	0.000260811	0.000996738
GALNT2	ENSG00000143641	1268.14	-1.36337	0.181679	-7.5043	6.17562e-14	2.11408e-12
PGBD5	ENSG00000177614	15.9707	-1.5327	0.515619	-2.97254	0.00295344	0.00874676
AGT	ENSG00000135744	100.81	-1.86671	0.490668	-3.80443	0.000142132	0.000578087
AL512328.1	ENSG00000244137	1.62971	-2.24679	0.856465	-2.62333	0.00870755	0.0224933
CAPN9	ENSG00000135773	5.4549	-1.82643	0.615404	-2.96786	0.0029988	0.00886179
AL118511.2	ENSG00000225656	1.83396	-1.89291	0.710251	-2.66513	0.00769575	0.0202299
C1orf198	ENSG00000119280	1451.77	-1.82001	0.274937	-6.61971	3.59901e-11	6.36175e-10
DISC1-IT1	ENSG00000226758	30.9479	-1.02102	0.401735	-2.54152	0.0110373	0.0276271
IRF2BP2	ENSG00000168264	1916.58	-0.403114	0.157863	-2.55357	0.0106624	0.0268268
AL732292.2	ENSG00000273416	5.53382	-1.78706	0.612849	-2.916	0.00354556	0.0102494
SNORA14B	ENSG00000207181	35.3339	-1.23693	0.400362	-3.08954	0.00200465	0.006217
MIR4753	ENSG00000263439	4.6957	-1.56634	0.569564	-2.75008	0.00595816	0.0161948
RPL23AP23	ENSG00000236863	24.8911	-1.90596	0.410845	-4.63913	3.49887e-06	2.0585e-05
AL357556.1	ENSG00000230026	4.79895	-1.8923	0.635886	-2.97586	0.00292171	0.0086658
GNG4	ENSG00000168243	7.36065	-1.5403	0.615279	-2.50342	0.0123	0.0303716
NID1	ENSG00000116962	1674.02	-1.4952	0.339553	-4.40344	1.06547e-05	5.62262e-05
GREM2	ENSG00000180875	34.8097	-3.30281	0.793489	-4.16238	3.14941e-05	0.000149118
AL591686.1	ENSG00000224525	1.04378	-3.05849	1.13721	-2.68947	0.00715647	0.0190036
AL606534.5	ENSG00000253326	6.49294	-6.24975	1.21133	-5.1594	2.47738e-07	1.86482e-06
LINC01347	ENSG00000214837	21.5242	-1.06133	0.371497	-2.85691	0.00427792	0.0121091
AL356512.1	ENSG00000272195	57.2983	-1.97145	0.406878	-4.84531	1.26417e-06	8.21179e-06
KIF26B	ENSG00000162849	92.192	-1.70814	0.308889	-5.52997	3.20282e-08	2.94902e-07
KIF26B-AS1	ENSG00000232192	2.66076	-1.74525	0.649589	-2.6867	0.00721619	0.0191441
SMYD3-IT1	ENSG00000230184	74.7727	-2.54621	0.563273	-4.52037	6.17307e-06	3.43553e-05
AL591623.1	ENSG00000225300	60.6753	-1.45341	0.338116	-4.29855	1.71923e-05	8.65231e-05
AL591848.3	ENSG00000260698	18.1997	-0.797527	0.311145	-2.5632	0.0103712	0.0261791
C1orf229	ENSG00000221953	19.9862	-1.80872	0.382755	-4.72552	2.29525e-06	1.40486e-05
ZNF496	ENSG00000162714	1092.61	-1.84904	0.238174	-7.76341	8.26726e-15	3.50191e-13
AL606804.1	ENSG00000236817	4.35766	-2.49631	0.818104	-3.05134	0.00227825	0.00695935
OR9H1P	ENSG00000228336	17.0547	-1.49706	0.577779	-2.59106	0.00956811	0.0244209
SH3BP5L	ENSG00000175137	721.091	-1.70939	0.268173	-6.37422	1.83894e-10	2.79786e-09
ZNF672	ENSG00000171161	339.057	-1.1074	0.248603	-4.45451	8.40865e-06	4.53878e-05
ZNF692	ENSG00000171163	561.844	-2.40734	0.42734	-5.63332	1.76768e-08	1.73323e-07
AC092159.2	ENSG00000233296	5.37054	-1.63453	0.495042	-3.3018	0.000960678	0.00322483
LINC01115	ENSG00000272342	2.62144	-3.23204	1.26954	-2.54584	0.0109016	0.0273309
AC116614.1	ENSG00000235688	13.9783	-1.94573	0.607702	-3.20178	0.00136583	0.00441245
TPO	ENSG00000115705	261.982	-2.62403	0.494346	-5.30809	1.10779e-07	8.98498e-07
AC141930.1	ENSG00000228613	1.88189	-1.74345	0.760741	-2.29178	0.0219186	0.0498318
PXDN	ENSG00000130508	1832.81	-1.50623	0.317459	-4.74464	2.08882e-06	1.29337e-05
AC019118.2	ENSG00000236760	2.24641	-3.65329	0.892675	-4.09252	4.26718e-05	0.000196474
AC019118.1	ENSG00000226649	2.32296	-1.61419	0.528629	-3.05355	0.00226153	0.00691845
EIPR1-IT1	ENSG00000224885	19.8854	-2.01705	0.423128	-4.76699	1.86997e-06	1.1685e-05
TRAPPC12	ENSG00000171853	1404.29	-2.02098	0.270002	-7.48505	7.15195e-14	2.39834e-12
TRAPPC12-AS1	ENSG00000225234	39.9755	-2.30966	0.307413	-7.51321	5.7693e-14	1.98359e-12
AC108488.1	ENSG00000242282	42.4754	-0.752418	0.25357	-2.9673	0.00300425	0.00887591
COLEC11	ENSG00000118004	16.415	-2.33268	0.491369	-4.74731	2.06137e-06	1.27758e-05
AC010907.2	ENSG00000237370	1.43346	-3.22926	1.16675	-2.76775	0.00564453	0.0154453
SOX11	ENSG00000176887	4.28674	-2.28308	0.785725	-2.9057	0.00366438	0.0105481
RNF144A-AS1	ENSG00000228203	31.2357	-1.87137	0.49977	-3.74446	0.000180783	0.00071695
RNF144A	ENSG00000151692	676.257	-0.853493	0.310398	-2.74967	0.00596545	0.0162099
LINC01814	ENSG00000236008	18.4717	-1.0214	0.363274	-2.81164	0.00492894	0.0137059
ID2-AS1	ENSG00000235092	56.3014	-1.26479	0.317916	-3.97838	6.93878e-05	0.000304278
CYS1	ENSG00000205795	351.432	-3.12913	0.43949	-7.11991	1.07997e-12	2.75305e-11
HPCAL1	ENSG00000115756	546.422	-1.69373	0.282127	-6.00343	1.93192e-09	2.3356e-08
AC007249.1	ENSG00000217258	4.18472	-1.44001	0.600781	-2.3969	0.0165343	0.0392172
C2orf50	ENSG00000150873	6.29207	-1.50018	0.444483	-3.37511	0.000737864	0.00255653
GREB1	ENSG00000196208	387.69	-1.75894	0.324387	-5.42237	5.88154e-08	5.10217e-07
MIR548S	ENSG00000265056	1.70468	-1.63531	0.635286	-2.57412	0.0100494	0.0254926
TRIB2	ENSG00000071575	582.197	-0.659401	0.221407	-2.97823	0.00289915	0.0086073
MIR3125	ENSG00000264370	6.58569	-1.78929	0.702199	-2.54813	0.0108303	0.0271868
AC008278.1	ENSG00000224194	3.57315	-3.24489	0.884784	-3.66743	0.000244999	0.000942704
MYCN	ENSG00000134323	40.6579	-1.79569	0.511305	-3.51197	0.000444792	0.00161935
MIR4757	ENSG00000266738	1.91517	-2.59263	0.921199	-2.81441	0.00488664	0.0135988
OSR1	ENSG00000143867	415.323	-1.77982	0.32657	-5.45004	5.03576e-08	4.43579e-07
RHOB	ENSG00000143878	3275.47	-0.952018	0.22482	-4.23458	2.28978e-05	0.00011209
HS1BP3	ENSG00000118960	706.756	-1.42991	0.2575	-5.55305	2.80727e-08	2.62402e-07
HS1BP3-IT1	ENSG00000231948	23.3026	-2.70299	0.466856	-5.78978	7.048e-09	7.52627e-08
KLHL29	ENSG00000119771	2948.76	-3.2192	0.387484	-8.30795	9.737e-17	6.39303e-15
AC011239.1	ENSG00000224361	42.7024	-1.52427	0.476264	-3.20048	0.00137201	0.00443133
AC011239.2	ENSG00000279526	89.3279	-1.41548	0.377307	-3.75153	0.000175762	0.000699077
AC009242.1	ENSG00000283031	299.057	-3.41943	0.470617	-7.26585	3.70707e-13	1.06013e-11
MFSD2B	ENSG00000205639	41.0127	-1.32323	0.345131	-3.83399	0.000126081	0.000519661
TP53I3	ENSG00000115129	309.109	-0.774922	0.217629	-3.56074	0.000369812	0.0013708
PFN4	ENSG00000176732	74.6543	-0.802037	0.287861	-2.78619	0.00533311	0.014691
AC008073.2	ENSG00000232642	37.1458	-1.24512	0.422862	-2.9445	0.00323477	0.00947041
FAM228A	ENSG00000186453	73.7039	-1.45992	0.293391	-4.97604	6.48994e-07	4.47208e-06
AC008073.1	ENSG00000223754	16.9777	-1.40372	0.391243	-3.58783	0.000333437	0.00124769
ADCY3	ENSG00000138031	1184.74	-2.08022	0.315488	-6.59364	4.29168e-11	7.47227e-10
AC012073.1	ENSG00000271936	15.2016	-1.05386	0.351437	-2.99873	0.00271111	0.00811317
DNAJC27-AS1	ENSG00000224165	70.7103	-1.23324	0.301141	-4.09522	4.2176e-05	0.00019451
EFR3B	ENSG00000084710	98.0794	-2.14539	0.27767	-7.7264	1.10631e-14	4.5024e-13
DNMT3A	ENSG00000119772	1700.52	-1.96869	0.255563	-7.70336	1.32537e-14	5.29022e-13
MIR1301	ENSG00000221445	24.731	-4.22829	0.676441	-6.25079	4.08394e-10	5.73964e-09
AC012074.1	ENSG00000235072	14.2303	-0.902039	0.31173	-2.89366	0.00380785	0.010918
TPM3P7	ENSG00000187536	29.8399	-0.866425	0.266886	-3.24643	0.00116864	0.00383637
KIF3C	ENSG00000084731	231.327	-2.34324	0.300249	-7.80432	5.9823e-15	2.64186e-13
GAREM2	ENSG00000157833	153.888	-1.89205	0.260875	-7.25273	4.08449e-13	1.15467e-11
ADGRF3	ENSG00000173567	57.7422	-1.49366	0.287748	-5.19086	2.09323e-07	1.60133e-06
OTOF	ENSG00000115155	11.799	-1.86052	0.607693	-3.06161	0.0022015	0.00675208
KCNK3	ENSG00000171303	119.236	-1.57541	0.434816	-3.62316	0.000291024	0.0011011
SLC35F6	ENSG00000213699	1314.61	-1.11135	0.185982	-5.97556	2.29301e-09	2.73029e-08
MAPRE3	ENSG00000084764	358.456	-1.97543	0.269644	-7.32608	2.36976e-13	7.10137e-12
AC013472.1	ENSG00000205500	35.9845	-1.09644	0.397541	-2.75806	0.00581461	0.0158458
TMEM214	ENSG00000119777	1351.13	-1.71659	0.251461	-6.82644	8.70455e-12	1.7649e-10
AGBL5	ENSG00000084693	513.609	-0.898596	0.155327	-5.78521	7.24238e-09	7.6984e-08
AGBL5-AS1	ENSG00000231636	4.22347	-2.19263	0.673519	-3.25548	0.00113201	0.00372825
AGBL5-IT1	ENSG00000229122	39.5982	-2.16254	0.368882	-5.86242	4.56177e-09	5.08474e-08
EMILIN1	ENSG00000138080	2378.25	-3.98452	0.457234	-8.71438	2.92353e-18	2.59084e-16
KHK	ENSG00000138030	45.6348	-1.24737	0.275298	-4.53099	5.87087e-06	3.28589e-05
ABHD1	ENSG00000143994	73.6495	-1.12225	0.245963	-4.56269	5.05035e-06	2.86569e-05
SLC5A6	ENSG00000138074	251.129	-0.744031	0.265986	-2.79725	0.00515394	0.0142645
CAD	ENSG00000084774	1163.77	-2.05923	0.247098	-8.33368	7.83698e-17	5.24718e-15
TRIM54	ENSG00000138100	7.35463	-2.26335	0.870041	-2.60143	0.00928352	0.0237947
UCN	ENSG00000163794	17.3519	-2.18998	0.526347	-4.16072	3.17246e-05	0.000150083
GTF3C2	ENSG00000115207	469.215	-0.358649	0.142533	-2.51625	0.011861	0.0294275
GTF3C2-AS1	ENSG00000234945	42.2992	-0.534453	0.213724	-2.50067	0.012396	0.0305663
AC074117.1	ENSG00000234072	79.1312	-1.2101	0.306076	-3.9536	7.6984e-05	0.000333987
EIF2B4	ENSG00000115211	521.757	-0.765447	0.158305	-4.83527	1.32966e-06	8.57927e-06
SNX17	ENSG00000115234	1187.82	-0.643238	0.152422	-4.22012	2.44174e-05	0.00011866
ZNF513	ENSG00000163795	246.909	-1.45047	0.396062	-3.66224	0.000250019	0.000960427
KRTCAP3	ENSG00000157992	29.2807	-1.35408	0.294415	-4.59921	4.24092e-06	2.44439e-05
IFT172	ENSG00000138002	926.933	-0.601104	0.187334	-3.20873	0.00133323	0.00431705
AC104695.2	ENSG00000229951	34.6912	-3.14507	0.544294	-5.77827	7.54747e-09	7.99683e-08
FOSL2	ENSG00000075426	3628.77	-2.11705	0.243904	-8.67985	3.96293e-18	3.44234e-16
AC104695.3	ENSG00000270210	4.34284	-1.13802	0.492588	-2.31029	0.0208723	0.0478003
TOGARAM2	ENSG00000189350	399.282	-2.66717	0.456757	-5.83937	5.23998e-09	5.74809e-08
C2orf71	ENSG00000179270	12.8227	-1.39059	0.480172	-2.89602	0.00377925	0.0108423
CAPN13	ENSG00000162949	3.67859	-2.05402	0.656449	-3.12898	0.00175413	0.00551906
EHD3	ENSG00000013016	189.598	-0.69477	0.273716	-2.53829	0.0111396	0.0278462
XDH	ENSG00000158125	3.8688	-2.44204	0.940724	-2.59592	0.00943383	0.0241266
AL133245.1	ENSG00000272754	113.937	-1.46037	0.454512	-3.21305	0.00131332	0.00425888
CRIM1	ENSG00000150938	3020.47	-0.921751	0.25363	-3.63423	0.000278808	0.00105915
AC009229.2	ENSG00000229160	37.8963	-0.856011	0.338752	-2.52696	0.0115056	0.0286646
AC011247.1	ENSG00000231367	9.95667	-2.07584	0.674301	-3.0785	0.00208043	0.00642293
PKDCC	ENSG00000162878	1132.67	-1.15074	0.30998	-3.7123	0.000205381	0.000804471
OXER1	ENSG00000162881	168.4	-3.433	0.492331	-6.97295	3.1037e-12	7.10786e-11
HAAO	ENSG00000162882	235.807	-1.48583	0.26861	-5.53155	3.17422e-08	2.92542e-07
FTOP1	ENSG00000226491	34.157	-0.832507	0.336	-2.4777	0.0132231	0.032315
AC098824.1	ENSG00000232202	8.87161	-0.961169	0.385852	-2.49103	0.0127373	0.0313063
AC016735.1	ENSG00000224739	2.29055	-1.47757	0.593017	-2.49161	0.0127165	0.0312608
LINC01819	ENSG00000231826	22.7487	-1.71085	0.410125	-4.17152	3.02569e-05	0.000144142
AC016735.2	ENSG00000233978	6.82263	-2.97454	0.746978	-3.98209	6.83113e-05	0.000300058
LINC02580	ENSG00000230587	46.6648	-1.64541	0.38133	-4.31491	1.59664e-05	8.09739e-05
ZFP36L2	ENSG00000152518	3758.2	-1.56718	0.191894	-8.16693	3.16337e-16	1.82651e-14
LINC01126	ENSG00000279873	64.2867	-1.00967	0.303813	-3.32331	0.000889549	0.00301325
AC012354.3	ENSG00000278957	9.08465	-1.56102	0.5906	-2.6431	0.00821501	0.0213977
RF02246	ENSG00000274520	25.8259	-2.247	0.650252	-3.45559	0.000549085	0.0019566
RF02249	ENSG00000277809	10.509	-4.08851	0.847133	-4.82629	1.39102e-06	8.93717e-06
SIX3	ENSG00000138083	71.9456	-2.37105	0.469362	-5.05164	4.38029e-07	3.12428e-06
AC012354.1	ENSG00000225156	10.8337	-1.47948	0.550824	-2.68595	0.00723243	0.0191798
SIX2	ENSG00000170577	121.515	-2.09752	0.414911	-5.05535	4.29591e-07	3.06964e-06
AC093702.1	ENSG00000231156	9.84789	-2.08434	0.523157	-3.98416	6.77179e-05	0.000297917
AC093833.1	ENSG00000231054	3.62626	-4.86421	1.3825	-3.51842	0.00043413	0.00158331
PRKCE	ENSG00000171132	411.143	-0.62041	0.193565	-3.20518	0.00134979	0.00436529
AC017006.1	ENSG00000231336	3.73156	-1.77582	0.516896	-3.43554	0.000591369	0.0020946
EPAS1	ENSG00000116016	4514.43	-1.79383	0.290741	-6.16984	6.83602e-10	9.09532e-09
AC018682.2	ENSG00000253515	3.00816	-2.32922	0.935586	-2.48958	0.0127893	0.0314164
LINC01118	ENSG00000222005	18.7015	-1.81421	0.356057	-5.09529	3.482e-07	2.53913e-06
LINC01119	ENSG00000239332	13.3953	-0.774396	0.262047	-2.95518	0.00312489	0.00918965
AC016722.1	ENSG00000226548	2.47689	-1.94796	0.79567	-2.44821	0.014357	0.0347457
TTC7A	ENSG00000068724	2727.05	-2.01019	0.291639	-6.89273	5.47318e-12	1.17241e-10
STPG4	ENSG00000239605	30.5351	-1.20107	0.392172	-3.06262	0.00219408	0.00673458
AC073283.1	ENSG00000225187	43.789	-2.54074	0.49126	-5.17189	2.31742e-07	1.75817e-06
KCNK12	ENSG00000184261	60.4156	-2.40908	0.261463	-9.21386	3.14616e-20	4.02832e-18
AC138655.1	ENSG00000235760	13.6463	-1.58824	0.409556	-3.87795	0.000105342	0.000442743
AC079807.1	ENSG00000233230	79.5596	-2.80751	0.499745	-5.6179	1.93296e-08	1.87754e-07
AC073082.1	ENSG00000279956	2.85748	-1.67582	0.712008	-2.35366	0.0185897	0.0433148
AC139712.1	ENSG00000204993	1.6803	-4.42305	1.68157	-2.63031	0.00853062	0.0221121
GPR75-ASB3	ENSG00000270898	11.29	-1.33289	0.383911	-3.47187	0.000516844	0.00185428
RNU7-172P	ENSG00000252934	6.88357	-1.05085	0.395621	-2.65621	0.00790244	0.0206905
SPTBN1	ENSG00000115306	41329.7	-1.61733	0.289579	-5.58512	2.33537e-08	2.22835e-07
RTN4	ENSG00000115310	4851.43	-0.646333	0.214401	-3.01459	0.00257324	0.00774658
AC012358.1	ENSG00000203327	65.4767	-2.40111	0.503841	-4.76561	1.88279e-06	1.17596e-05
AC012358.2	ENSG00000227799	74.9698	-2.21103	0.402844	-5.48856	4.05218e-08	3.64594e-07
AC011306.1	ENSG00000272180	10.948	-1.4127	0.542111	-2.60592	0.00916285	0.0235313
CCDC85A	ENSG00000055813	178.774	-1.41501	0.373715	-3.78635	0.000152877	0.000617457
LINC01185	ENSG00000228414	6.32488	-3.65081	0.95803	-3.81075	0.000138546	0.000564898
AHSA2P	ENSG00000173209	3138.11	-0.932814	0.330608	-2.82151	0.00477981	0.0133364
AC016727.1	ENSG00000270820	93.8364	-0.939671	0.406656	-2.31073	0.020848	0.0477557
MIR5192	ENSG00000266097	34.0566	-2.94899	0.620708	-4.75101	2.02405e-06	1.25662e-05
AC016734.2	ENSG00000279485	27.1645	-1.30664	0.475633	-2.74715	0.00601148	0.0163237
AC008074.1	ENSG00000223935	20.6736	-1.21572	0.366847	-3.31398	0.00091979	0.00310263
SERTAD2	ENSG00000179833	1044.55	-0.537308	0.140263	-3.83072	0.000127769	0.000525797
SLC1A4	ENSG00000115902	993.21	-0.789946	0.210308	-3.75614	0.000172552	0.000687403
CEP68	ENSG00000011523	1992.69	-0.686007	0.153544	-4.46781	7.90234e-06	4.2937e-05
SPRED2	ENSG00000198369	772.335	-1.4602	0.144424	-10.1105	4.9631e-24	1.38812e-21
AC007389.4	ENSG00000237979	3.39723	-1.77824	0.55438	-3.20763	0.00133835	0.00433326
RN7SL635P	ENSG00000243029	1.21569	-2.46867	0.901438	-2.73859	0.00617038	0.0167034
AC007389.3	ENSG00000235725	7.43838	-2.49553	0.609474	-4.09456	4.22973e-05	0.000194932
MEIS1-AS2	ENSG00000230749	9.23962	-2.12511	0.610906	-3.47862	0.000504002	0.00181349
PPP3R1	ENSG00000221823	639.68	-0.540676	0.182418	-2.96394	0.00303726	0.00895815
AC017083.1	ENSG00000273064	20.9091	-0.666645	0.274533	-2.42828	0.0151705	0.0364277
AC130709.1	ENSG00000214525	19.1283	-2.6857	0.432149	-6.21475	5.14072e-10	7.03189e-09
ANTXR1	ENSG00000169604	7941.97	-1.92774	0.449563	-4.28803	1.80264e-05	9.03176e-05
AAK1	ENSG00000115977	1933.17	-0.327731	0.111964	-2.92711	0.00342132	0.00994641
ASPRV1	ENSG00000244617	175.249	-2.50851	0.419418	-5.98093	2.2187e-09	2.65222e-08
PCBP1-AS1	ENSG00000179818	1197.29	-0.817828	0.227461	-3.59547	0.000323803	0.00121383
RN7SL470P	ENSG00000263669	5.39048	-3.56737	1.02935	-3.46566	0.000528926	0.0018928
PCBP1	ENSG00000169564	661.215	-2.01112	0.174093	-11.552	7.21624e-31	8.13085e-28
VAX2	ENSG00000116035	10.0667	-2.2696	0.564243	-4.02239	5.76109e-05	0.000257531
ATP6V1B1	ENSG00000116039	7.0184	-2.69176	0.511655	-5.2609	1.43355e-07	1.13498e-06
AC007040.2	ENSG00000258881	12.3234	-2.89579	0.597598	-4.84572	1.26154e-06	8.19606e-06
ATP6V1B1-AS1	ENSG00000239322	5.38211	-3.84614	0.87452	-4.398	1.09253e-05	5.75159e-05
ANKRD53	ENSG00000144031	66.6188	-2.62142	0.297827	-8.80184	1.34589e-18	1.27588e-16
TEX261	ENSG00000144043	795.995	-0.813524	0.128361	-6.33777	2.33116e-10	3.4665e-09
AC007040.1	ENSG00000228384	3.37751	-2.49992	0.787	-3.17652	0.00149056	0.00477162
NAGK	ENSG00000124357	1453.65	-0.696536	0.244879	-2.8444	0.00444948	0.0125282
PAIP2B	ENSG00000124374	397.205	-1.29961	0.483563	-2.68757	0.00719741	0.0191023
DYSF	ENSG00000135636	768.569	-2.04739	0.455969	-4.4902	7.11568e-06	3.90338e-05
CYP26B1	ENSG00000003137	814.009	-3.1569	0.390797	-8.07811	6.57792e-16	3.53415e-14
EMX1	ENSG00000135638	33.877	-2.47565	0.494295	-5.00844	5.48733e-07	3.83073e-06
SFXN5	ENSG00000144040	490.387	-1.75427	0.308998	-5.67728	1.36854e-08	1.37188e-07
RAB11FIP5	ENSG00000135631	1160.75	-2.19882	0.269709	-8.15257	3.56257e-16	2.04206e-14
AC010913.1	ENSG00000272702	6.48785	-1.28266	0.422077	-3.03892	0.0023743	0.00721475
SMYD5	ENSG00000135632	406.692	-1.29895	0.208205	-6.2388	4.4094e-10	6.13799e-09
FBXO41	ENSG00000163013	200.177	-2.43957	0.350846	-6.9534	3.56591e-12	8.05874e-11
NAT8	ENSG00000144035	9.21794	-1.57092	0.552387	-2.84387	0.00445694	0.0125483
AC073046.1	ENSG00000235499	79.5457	-2.2533	0.425975	-5.28975	1.22484e-07	9.83165e-07
TET3	ENSG00000187605	1251.66	-1.52492	0.304738	-5.00403	5.61448e-07	3.91534e-06
AC110801.1	ENSG00000279181	9.74696	-1.63707	0.564678	-2.89911	0.00374222	0.0107478
AC073263.1	ENSG00000217702	4.91585	-1.27437	0.499367	-2.55198	0.0107113	0.0269292
KRT18P26	ENSG00000229798	5.32193	-1.77949	0.473468	-3.75841	0.000171	0.000681579
DCTN1	ENSG00000204843	3654.32	-1.53899	0.216755	-7.10011	1.24657e-12	3.13319e-11
DCTN1-AS1	ENSG00000237737	25.8602	-0.883239	0.38082	-2.31931	0.0203784	0.0467995
C2orf81	ENSG00000284308	11.5141	-1.15591	0.376938	-3.06659	0.00216517	0.00665256
HMGA1P8	ENSG00000233155	2.28007	-2.81786	0.881476	-3.19675	0.00138984	0.00448228
RTKN	ENSG00000114993	392.881	-1.65996	0.245864	-6.75154	1.46282e-11	2.81403e-10
WBP1	ENSG00000239779	173.59	-1.17337	0.307471	-3.81621	0.000135517	0.000554211
MOGS	ENSG00000115275	795.422	-1.60087	0.274851	-5.82451	5.72798e-09	6.23485e-08
CCDC142	ENSG00000135637	429.594	-1.99039	0.330302	-6.02596	1.68107e-09	2.06783e-08
TTC31	ENSG00000115282	524.102	-1.23178	0.229096	-5.37672	7.5856e-08	6.37837e-07
LBX2	ENSG00000179528	25.7153	-1.93377	0.413527	-4.67628	2.92128e-06	1.74869e-05
AC005041.3	ENSG00000272183	12.8303	-1.98684	0.501686	-3.96033	7.48473e-05	0.0003259
LBX2-AS1	ENSG00000257702	68.6347	-2.00353	0.320129	-6.2585	3.88702e-10	5.48243e-09
HTRA2	ENSG00000115317	227.027	-0.526026	0.163063	-3.22592	0.00125571	0.0040929
LOXL3	ENSG00000115318	379.6	-1.03403	0.309372	-3.34237	0.000830668	0.00283596
DOK1	ENSG00000115325	484.669	-1.28664	0.308927	-4.16488	3.11513e-05	0.000147796
SEMA4F	ENSG00000135622	319.165	-1.39337	0.21563	-6.46186	1.03424e-10	1.66611e-09
AC104135.1	ENSG00000236209	11.1217	-2.17192	0.866663	-2.50607	0.0122081	0.0301899
TCF7L1	ENSG00000152284	581.699	-3.06696	0.320067	-9.58226	9.49406e-22	1.58647e-19
AC093162.2	ENSG00000246575	62.7108	-2.13265	0.355408	-6.00055	1.96645e-09	2.3737e-08
TGOLN2	ENSG00000152291	4271.01	-0.67446	0.109349	-6.16796	6.91767e-10	9.19455e-09
GGCX	ENSG00000115486	1064.36	-0.520033	0.119748	-4.34272	1.40731e-05	7.22827e-05
VAMP5	ENSG00000168899	185.931	-0.55281	0.236373	-2.33872	0.0193501	0.0448113
TMEM150A	ENSG00000168890	204.247	-0.923379	0.165723	-5.57181	2.52108e-08	2.38592e-07
C2orf68	ENSG00000168887	828.032	-1.0709	0.263185	-4.06902	4.72116e-05	0.000215465
SFTPB	ENSG00000168878	17.1435	-2.21965	0.44661	-4.96999	6.69559e-07	4.59852e-06
ATOH8	ENSG00000168874	440.295	-2.49196	0.361037	-6.90223	5.11933e-12	1.10485e-10
POLR1A	ENSG00000068654	1245.65	-1.05844	0.136989	-7.72648	1.10564e-14	4.5024e-13
RNF103-CHMP3	ENSG00000249884	6.65487	-1.6791	0.606787	-2.7672	0.00565393	0.0154689
AC133644.2	ENSG00000273445	43.0921	-2.24258	0.566604	-3.95793	7.5602e-05	0.000328787
AC133965.1	ENSG00000225933	2.25337	-1.79186	0.702345	-2.55126	0.0107334	0.026971
AC006453.4	ENSG00000283427	14.5634	-2.02098	0.600953	-3.36296	0.000771116	0.00265657
AC116050.2	ENSG00000278131	17.465	-1.63163	0.540078	-3.02111	0.00251853	0.0076003
GGT8P	ENSG00000236969	13.5035	-2.4774	0.680663	-3.63969	0.000272971	0.00103918
AL845331.2	ENSG00000259916	144.977	-2.74779	0.828623	-3.31609	0.000912861	0.00308172
AC097374.1	ENSG00000259848	15.2585	-1.99398	0.564244	-3.53389	0.000409484	0.0015019
AC092835.1	ENSG00000233757	110.421	-0.782302	0.213715	-3.66049	0.000251734	0.000966264
PROM2	ENSG00000155066	87.9605	-3.17327	0.491591	-6.4551	1.08149e-10	1.73231e-09
KCNIP3	ENSG00000115041	299.696	-2.45616	0.420063	-5.84712	5.00146e-09	5.51868e-08
FAHD2A	ENSG00000115042	322.661	-0.715329	0.262329	-2.72684	0.00639432	0.0172363
AC009237.14	ENSG00000272913	27.7882	-1.79607	0.368403	-4.87529	1.08651e-06	7.1484e-06
AC009237.3	ENSG00000229689	121.473	-1.30742	0.250641	-5.2163	1.82532e-07	1.41783e-06
AC009237.8	ENSG00000236431	13.4102	-1.1143	0.399883	-2.78656	0.00532711	0.0146765
GPAT2P1	ENSG00000237510	14.1271	-2.70887	0.546739	-4.9546	7.24788e-07	4.95798e-06
LINC00342	ENSG00000232931	606.395	-0.831648	0.28098	-2.95981	0.00307825	0.00906805
FAHD2CP	ENSG00000231584	67.4278	-0.957322	0.274245	-3.49075	0.000481663	0.00173993
GPAT2	ENSG00000186281	81.43	-1.83079	0.336521	-5.44035	5.3177e-08	4.66227e-07
ADRA2B	ENSG00000274286	82.8244	-3.30152	0.528318	-6.24912	4.12785e-10	5.79309e-09
ASTL	ENSG00000188886	1.73396	-2.40687	1.04206	-2.30973	0.0209031	0.0478597
STARD7-AS1	ENSG00000204685	108.027	-0.787088	0.261573	-3.00906	0.00262056	0.00787505
TMEM127	ENSG00000135956	1597.22	-1.15682	0.170517	-6.78418	1.16747e-11	2.29857e-10
SNRNP200	ENSG00000144028	4137.51	-0.840123	0.110099	-7.63061	2.33647e-14	8.74204e-13
AC021188.1	ENSG00000230747	24.4862	-1.81103	0.432771	-4.18472	2.85514e-05	0.000136861
ITPRIPL1	ENSG00000198885	78.0109	-0.585525	0.196421	-2.98096	0.00287344	0.00854701
ARID5A	ENSG00000196843	667.95	-1.94348	0.357834	-5.43123	5.59662e-08	4.88077e-07
KANSL3	ENSG00000114982	2101.03	-0.860766	0.14238	-6.04555	1.48899e-09	1.85083e-08
FER1L5	ENSG00000249715	48.186	-1.61944	0.289651	-5.59098	2.25787e-08	2.1633e-07
CNNM4	ENSG00000158158	342.014	-1.61332	0.243125	-6.63574	3.22873e-11	5.78239e-10
MIR3127	ENSG00000264157	4.80507	-3.75264	0.888977	-4.2213	2.42894e-05	0.000118125
CNNM3	ENSG00000168763	517.21	-2.14151	0.236085	-9.07095	1.17989e-19	1.35262e-17
ANKRD23	ENSG00000163126	44.4749	-1.76215	0.507543	-3.47192	0.000516742	0.00185409
ANKRD39	ENSG00000213337	110.906	-0.968154	0.228828	-4.23092	2.3274e-05	0.000113678
SEMA4C	ENSG00000168758	1351.9	-2.29379	0.34292	-6.68899	2.24723e-11	4.15869e-10
FAM178B	ENSG00000168754	27.6459	-2.65364	0.517152	-5.13127	2.87792e-07	2.13575e-06
GPAT2P2	ENSG00000188383	8.44874	-1.00015	0.370055	-2.70271	0.00687767	0.0183547
FAHD2B	ENSG00000144199	101.579	-0.612031	0.2594	-2.35941	0.0183039	0.0427626
ACTR1B	ENSG00000115073	711.011	-0.97383	0.151052	-6.44697	1.14111e-10	1.81674e-09
C2orf92	ENSG00000228486	141.999	-0.750651	0.32767	-2.29087	0.0219708	0.0499271
HMGN1P36	ENSG00000235734	15.5543	-1.43605	0.503316	-2.85318	0.00432846	0.0122328
KIAA1211L	ENSG00000196872	90.6162	-1.87979	0.463825	-4.05281	5.06062e-05	0.000229365
AFF3	ENSG00000144218	897.239	-1.26477	0.325235	-3.88878	0.000100749	0.000425482
LONRF2	ENSG00000170500	236.729	-0.931989	0.347863	-2.67918	0.00738025	0.0195229
TBC1D8	ENSG00000204634	533.603	-1.0023	0.292261	-3.42946	0.000604779	0.0021371
MAP4K4	ENSG00000071054	3498.34	-0.861482	0.272813	-3.15777	0.00158982	0.00505533
LINC01159	ENSG00000229743	7.40029	-2.59832	0.810949	-3.20405	0.0013551	0.00438103
AC010884.1	ENSG00000224509	7.70996	-1.15005	0.462493	-2.48664	0.0128956	0.0316439
GPR45	ENSG00000135973	7.03888	-2.02734	0.538965	-3.76154	0.000168868	0.000674175
TGFBRAP1	ENSG00000135966	689.669	-0.637102	0.107277	-5.93886	2.87018e-09	3.34185e-08
FHL2	ENSG00000115641	505.578	-1.3581	0.292941	-4.63609	3.55069e-06	2.08588e-05
AC108058.1	ENSG00000238273	48.867	-1.29782	0.419795	-3.09156	0.00199105	0.00618067
NCK2	ENSG00000071051	525.574	-0.993492	0.158498	-6.26816	3.65342e-10	5.18073e-09
SH3RF3-AS1	ENSG00000259863	265.773	-3.96218	0.599288	-6.61149	3.80478e-11	6.69546e-10
SH3RF3	ENSG00000172985	555.889	-2.10815	0.300237	-7.02162	2.1931e-12	5.20379e-11
MIR4265	ENSG00000264934	10.8787	-1.18551	0.41242	-2.87453	0.00404627	0.0115237
MIR4266	ENSG00000265965	5.22934	-2.46644	0.590042	-4.18012	2.9136e-05	0.000139341
AC011753.2	ENSG00000230696	11.4707	-1.00276	0.243191	-4.12332	3.73448e-05	0.000174061
LINC01123	ENSG00000204588	24.1514	-2.44928	0.517788	-4.73028	2.24212e-06	1.37619e-05
AC013268.4	ENSG00000283283	4.53426	-2.57651	0.640627	-4.02186	5.7741e-05	0.000258055
MALL	ENSG00000144063	62.6048	-2.22056	0.538709	-4.12201	3.75587e-05	0.000174975
AC140479.7	ENSG00000283167	5.64316	-3.52999	1.03456	-3.41209	0.00064468	0.0022637
AC068491.2	ENSG00000229118	4.77441	-2.72833	0.606215	-4.5006	6.77613e-06	3.73269e-05
RPS14P4	ENSG00000226928	11.0248	-1.39002	0.388515	-3.57778	0.000346523	0.00129285
AC017002.5	ENSG00000280878	6.30992	-1.74337	0.644636	-2.70443	0.00684216	0.0182649
AC093166.2	ENSG00000228615	2.78069	-1.81742	0.691407	-2.62858	0.00857422	0.0222047
RN7SL297P	ENSG00000240183	25.0411	-1.17703	0.393686	-2.98976	0.00279198	0.00832928
FBLN7	ENSG00000144152	202.716	-2.38564	0.338319	-7.05146	1.77056e-12	4.27581e-11
AC092645.1	ENSG00000278962	57.7382	-1.22872	0.30665	-4.0069	6.15201e-05	0.00027318
AC115115.1	ENSG00000236555	1.41553	-2.73698	1.03976	-2.63231	0.00848067	0.022
AC012442.1	ENSG00000228251	7.17307	-1.18973	0.398225	-2.98757	0.00281206	0.00838472
AC079922.2	ENSG00000237753	33.1976	-1.01264	0.325854	-3.10764	0.00188589	0.00588853
PSD4	ENSG00000125637	720.319	-1.36343	0.345829	-3.94249	8.0639e-05	0.000348464
PAX8-AS1	ENSG00000189223	1853.05	-1.20467	0.396822	-3.03579	0.00239906	0.00728323
PAX8	ENSG00000125618	747.733	-2.43164	0.43223	-5.62579	1.8466e-08	1.80388e-07
FOXD4L1	ENSG00000184492	3.421	-1.429	0.557624	-2.56266	0.0103875	0.0262136
WASH2P	ENSG00000146556	159.066	-1.93455	0.326315	-5.92847	3.05778e-09	3.52078e-08
DDX11L2	ENSG00000236397	43.6351	-1.86706	0.478436	-3.90243	9.52326e-05	0.000404262
RABL2A	ENSG00000144134	197.673	-0.971033	0.182432	-5.32271	1.02234e-07	8.34205e-07
AC009303.1	ENSG00000224967	18.441	-1.29929	0.458869	-2.83151	0.00463283	0.0129796
LINC01956	ENSG00000258910	5.26512	-1.90475	0.698437	-2.72716	0.00638826	0.0172223
EN1	ENSG00000163064	15.1818	-2.25382	0.640939	-3.51643	0.000437385	0.00159415
STEAP3	ENSG00000115107	459.584	-0.61484	0.259898	-2.3657	0.017996	0.0421405
STEAP3-AS1	ENSG00000229867	34.4018	-1.14098	0.462658	-2.46614	0.0136576	0.0332717
SCTR	ENSG00000080293	85.5035	-1.55863	0.381767	-4.08266	4.45231e-05	0.000204283
AC012363.1	ENSG00000224789	10.2262	-4.20394	0.911949	-4.60984	4.02987e-06	2.3364e-05
RF00019	ENSG00000202046	0.750914	-2.2803	0.865195	-2.63559	0.00839908	0.0218156
MTCO3P43	ENSG00000227788	5.85044	-1.24104	0.505822	-2.45352	0.0141466	0.034304
TMEM185B	ENSG00000226479	238.736	-0.463108	0.165257	-2.80235	0.00507312	0.0140662
INHBB	ENSG00000163083	140.169	-1.63334	0.490911	-3.32716	0.000877361	0.00297554
GLI2	ENSG00000074047	205.745	-2.58712	0.339824	-7.61312	2.67552e-14	9.91654e-13
AC017033.1	ENSG00000271709	7.08368	-2.29238	0.64861	-3.5343	0.000408854	0.00150001
AC012447.1	ENSG00000265451	16.3452	-1.29367	0.369933	-3.49703	0.000470464	0.00170448
AC018737.2	ENSG00000279721	4.90004	-1.54114	0.480726	-3.20586	0.00134661	0.00435715
AC013474.1	ENSG00000235128	22.1608	-0.5274	0.228709	-2.30598	0.0211116	0.0482587
BIN1	ENSG00000136717	2755.94	-2.57231	0.403518	-6.37471	1.83307e-10	2.791e-09
AC110926.1	ENSG00000226789	12.5174	-1.42982	0.44282	-3.22889	0.0012427	0.00405553
PROC	ENSG00000115718	27.7338	-1.80063	0.397009	-4.53548	5.74735e-06	3.22224e-05
MIR4783	ENSG00000264075	3.03697	-4.87352	1.01783	-4.78814	1.68337e-06	1.06387e-05
MYO7B	ENSG00000169994	332.66	-3.12957	0.493971	-6.33554	2.36517e-10	3.50675e-09
AC010976.2	ENSG00000272789	20.42	-2.76618	0.529394	-5.22519	1.73977e-07	1.35787e-06
LIMS2	ENSG00000072163	1379.72	-3.34633	0.42822	-7.81452	5.51744e-15	2.4586e-13
GPR17	ENSG00000144230	540.265	-3.83563	0.56933	-6.73709	1.6159e-11	3.07848e-10
POLR2D	ENSG00000144231	543.282	-0.899395	0.295338	-3.0453	0.00232445	0.00708073
AMMECR1L	ENSG00000144233	578.638	-0.570924	0.119625	-4.77262	1.81848e-06	1.14012e-05
SAP130	ENSG00000136715	366.032	-0.676527	0.140361	-4.8199	1.43627e-06	9.19942e-06
HS6ST1	ENSG00000136720	259.86	-1.70624	0.251472	-6.785	1.16084e-11	2.28779e-10
LINC01856	ENSG00000237574	6.22172	-3.51295	0.892664	-3.93536	8.30717e-05	0.0003578
SMPD4	ENSG00000136699	797.654	-1.87712	0.241831	-7.76212	8.35215e-15	3.53407e-13
MZT2B	ENSG00000152082	226.111	-0.878203	0.365613	-2.402	0.0163056	0.0387435
NOC2LP1	ENSG00000213225	5.81053	-1.3146	0.527817	-2.49064	0.0127512	0.0313356
PTPN18	ENSG00000072135	1315.47	-1.16012	0.19011	-6.10235	1.0452e-09	1.34e-08
ARHGEF4	ENSG00000136002	121.44	-1.90492	0.398638	-4.77858	1.76535e-06	1.11016e-05
FAM168B	ENSG00000152102	1855.93	-0.936835	0.0998994	-9.37778	6.73734e-21	9.6616e-19
NOC2LP2	ENSG00000217950	0.775019	-2.05408	0.8471	-2.42484	0.0153152	0.0367245
MZT2A	ENSG00000173272	174.949	-1.17929	0.271279	-4.34714	1.37925e-05	7.09802e-05
TUBA3D	ENSG00000075886	12.4047	-1.17973	0.355847	-3.31526	0.000915574	0.00308973
AC073869.1	ENSG00000152117	531.494	-1.90819	0.336789	-5.66583	1.46318e-08	1.46081e-07
CCDC74A	ENSG00000163040	46.6614	-0.752214	0.308621	-2.43734	0.0147959	0.0356569
AC093724.1	ENSG00000213222	74.76	-1.37134	0.303238	-4.52232	6.11657e-06	3.406e-05
LYPD1	ENSG00000150551	5.31248	-2.36233	0.599208	-3.94242	8.06637e-05	0.000348494
MIR7157	ENSG00000283506	4.18684	-2.16357	0.681698	-3.17379	0.00150463	0.00481198
RPRM	ENSG00000177519	1.7941	-2.24312	0.976568	-2.29694	0.0216222	0.0492515
AC061961.1	ENSG00000235949	5.17906	-2.23737	0.862971	-2.59263	0.00952452	0.0243238
TANC1	ENSG00000115183	1072.1	-0.788537	0.266136	-2.96291	0.00304748	0.00898546
MIR6888	ENSG00000275141	1.6872	-3.5505	1.17957	-3.00999	0.00261252	0.0078527
AC019197.1	ENSG00000236283	59.3179	-1.74936	0.408066	-4.28696	1.81132e-05	9.07065e-05
RN7SL813P	ENSG00000241074	0.904673	-2.4925	0.894233	-2.7873	0.00531493	0.014645
BBS5	ENSG00000163093	204.378	-1.6988	0.340728	-4.9858	6.17059e-07	4.26993e-06
PTCHD3P2	ENSG00000231550	14.8177	-2.61671	0.566533	-4.61881	3.85946e-06	2.24586e-05
AC009967.1	ENSG00000214369	3.77619	-1.82246	0.592214	-3.07738	0.00208831	0.00644426
AC007405.3	ENSG00000239467	5.04132	-2.63605	0.800699	-3.29219	0.0009941	0.00332119
AC078883.2	ENSG00000226963	21.3077	-1.09762	0.425614	-2.57892	0.00991097	0.025169
AC016737.2	ENSG00000273258	16.9668	-1.57758	0.447963	-3.52167	0.000428832	0.00156544
AC096649.1	ENSG00000229750	14.7405	-2.18968	0.60801	-3.60139	0.00031652	0.00118845
HOXD11	ENSG00000128713	5.61514	-2.31767	0.71309	-3.25018	0.00115334	0.00379057
HOXD10	ENSG00000128710	32.4995	-2.34809	0.608481	-3.85895	0.000113877	0.00047436
HOXD9	ENSG00000128709	110.854	-2.08027	0.421514	-4.93525	8.00501e-07	5.42602e-06
HOXD3	ENSG00000128652	69.3321	-1.18227	0.371332	-3.18387	0.00145321	0.00466303
AC009336.2	ENSG00000278500	14.1114	-1.2266	0.411412	-2.98143	0.00286905	0.00853528
HAGLR	ENSG00000224189	93.3173	-1.18562	0.289022	-4.10217	4.093e-05	0.000189406
AC009336.1	ENSG00000272729	36.2366	-2.50151	0.458802	-5.45228	4.97282e-08	4.38917e-07
HAGLROS	ENSG00000226363	8.18536	-1.49484	0.575625	-2.5969	0.00940703	0.024069
HOXD1	ENSG00000128645	3.10552	-1.74972	0.678595	-2.57845	0.00992458	0.0252003
KRT8P40	ENSG00000213069	1.29846	-2.34393	0.957749	-2.44734	0.0143917	0.0348212
AC079305.1	ENSG00000222043	31.1033	-2.75932	0.640018	-4.31132	1.62281e-05	8.21741e-05
MIR1258	ENSG00000221240	12.2049	-3.54504	0.831402	-4.26393	2.00862e-05	9.95627e-05
COL3A1	ENSG00000168542	167027	-1.83456	0.528643	-3.47031	0.000519857	0.00186357
MIR1245A	ENSG00000221502	1.42775	-2.77048	1.13613	-2.43853	0.0147472	0.0355549
COL5A2	ENSG00000204262	18514.5	-1.18402	0.368529	-3.21283	0.00131435	0.00426187
AC108047.1	ENSG00000233654	10.3074	-0.999145	0.435693	-2.29323	0.0218348	0.0496699
AC006460.2	ENSG00000284052	192.752	-0.619956	0.256663	-2.41545	0.0157157	0.0375342
AC092614.1	ENSG00000227542	100.764	-2.39571	0.454365	-5.27266	1.3446e-07	1.07079e-06
DNAJB1P1	ENSG00000213946	8.10575	-2.04155	0.489053	-4.17449	2.98653e-05	0.000142435
TMEFF2	ENSG00000144339	31.4541	-0.976306	0.35519	-2.74869	0.00598345	0.0162554
SATB2	ENSG00000119042	155.637	-1.59023	0.261512	-6.08091	1.19504e-09	1.51438e-08
AC007163.1	ENSG00000230408	14.3151	-3.98574	0.945135	-4.21711	2.47449e-05	0.00012016
AC005037.1	ENSG00000183308	1.488	-3.35933	0.899876	-3.7331	0.000189138	0.000746481
RF00017	ENSG00000273975	13.9396	-3.27283	0.740093	-4.42219	9.77063e-06	5.20414e-05
AC007272.1	ENSG00000232719	29.7954	-3.21731	0.563183	-5.71273	1.11179e-08	1.13675e-07
CFLAR	ENSG00000003402	5895.37	-0.4813	0.173429	-2.7752	0.00551682	0.0151326
IMPDH1P10	ENSG00000232133	10.7487	-0.773141	0.328728	-2.35192	0.0186768	0.0434998
AC007283.2	ENSG00000235579	26.9608	-0.988724	0.405653	-2.43737	0.0147946	0.0356561
AC069148.1	ENSG00000273209	22.9824	-2.30777	0.482971	-4.77828	1.76798e-06	1.11129e-05
FZD7	ENSG00000155760	792.541	-1.86388	0.277688	-6.71214	1.9179e-11	3.59308e-10
RN7SL753P	ENSG00000264275	9.81282	-1.09574	0.453568	-2.41583	0.0156995	0.0375022
AC064836.1	ENSG00000226261	13.0371	-2.22931	0.492257	-4.52876	5.93302e-06	3.31644e-05
RN7SL40P	ENSG00000242696	3.83899	-1.08297	0.461958	-2.34429	0.0190631	0.0442506
KRT8P15	ENSG00000233579	22.3099	-1.09106	0.355537	-3.06877	0.00214942	0.00660984
RN7SL670P	ENSG00000264041	3.21633	-3.42588	0.968688	-3.53662	0.000405283	0.00148829
AC007383.2	ENSG00000227946	46.6771	-0.623697	0.221303	-2.8183	0.0048279	0.0134553
KLF7	ENSG00000118263	1443.77	-0.45167	0.155664	-2.90157	0.00371298	0.0106732
PLEKHM3	ENSG00000178385	745.207	-0.411641	0.179417	-2.29432	0.0217721	0.0495443
MYL6BP1	ENSG00000228380	12.7686	-1.24282	0.447996	-2.77417	0.0055343	0.0151763
PCED1CP	ENSG00000231254	0.969642	-2.75472	1.11124	-2.47897	0.0131762	0.0322224
ATIC	ENSG00000138363	319.445	-0.592616	0.180101	-3.29046	0.00100022	0.00333881
IGFBP2	ENSG00000115457	278.033	-1.34906	0.409935	-3.29091	0.000998651	0.00333442
IGFBP5	ENSG00000115461	36152.5	-1.7146	0.282893	-6.06095	1.35319e-09	1.69627e-08
AC007563.3	ENSG00000237930	0.757378	-2.88473	0.992769	-2.90574	0.00366387	0.0105481
AC007557.2	ENSG00000231597	2.05091	-2.1232	0.87331	-2.43121	0.0150487	0.0361738
TNS1	ENSG00000079308	34921.3	-2.64141	0.216283	-12.2127	2.65757e-34	4.36682e-31
MIR6809	ENSG00000275458	90.6902	-3.57947	0.532883	-6.71718	1.85278e-11	3.47934e-10
AC010136.1	ENSG00000223923	9.32352	-1.46339	0.333965	-4.38187	1.17666e-05	6.14279e-05
AAMP	ENSG00000127837	1012.1	-0.663957	0.17024	-3.90011	9.61475e-05	0.000407838
CTDSP1	ENSG00000144579	2790.93	-1.71163	0.264665	-6.46717	9.98525e-11	1.6112e-09
MIR26B	ENSG00000199121	35.0202	-6.34148	0.876886	-7.23182	4.76557e-13	1.31977e-11
PLCD4	ENSG00000115556	273.934	-0.772227	0.245527	-3.14518	0.00165986	0.00525389
ZNF142	ENSG00000115568	598.555	-1.87758	0.18855	-9.95798	2.32752e-23	5.59683e-21
BCS1L	ENSG00000074582	266.412	-0.610296	0.177054	-3.44694	0.000566978	0.0020149
STK36	ENSG00000163482	424.029	-0.925546	0.298432	-3.10136	0.00192631	0.00600238
TTLL4	ENSG00000135912	325.113	-0.541149	0.215139	-2.51534	0.0118918	0.0294965
CYP27A1	ENSG00000135929	467.459	-1.09086	0.196635	-5.54764	2.89559e-08	2.69762e-07
WNT6	ENSG00000115596	6.20577	-3.95959	0.949276	-4.17117	3.03046e-05	0.000144335
LINC00608	ENSG00000236445	3.05263	-2.7622	1.14926	-2.40347	0.0162404	0.0386049
NHEJ1	ENSG00000187736	34.225	-1.56751	0.377374	-4.15373	3.271e-05	0.000154264
AC068946.1	ENSG00000280537	8.76385	-1.25046	0.323258	-3.86829	0.000109601	0.000458836
SLC23A3	ENSG00000213901	30.9203	-1.61272	0.335194	-4.8113	1.4995e-06	9.57177e-06
CNPPD1	ENSG00000115649	650.77	-1.1576	0.184215	-6.28397	3.30041e-10	4.73981e-09
RETREG2	ENSG00000144567	1384.94	-0.822451	0.175426	-4.68831	2.75472e-06	1.65678e-05
ZFAND2B	ENSG00000158552	395.154	-0.737019	0.29892	-2.4656	0.0136782	0.0333116
AC068946.2	ENSG00000284820	14.3658	-2.6467	0.476349	-5.55623	2.75661e-08	2.58033e-07
ATG9A	ENSG00000198925	292.15	-1.03012	0.19251	-5.35101	8.74664e-08	7.24712e-07
DNAJB2	ENSG00000135924	1103.3	-1.82992	0.244855	-7.4735	7.80913e-14	2.59008e-12
DNPEP	ENSG00000123992	629.442	-0.79764	0.162526	-4.90775	9.21253e-07	6.1619e-06
DES	ENSG00000175084	220.538	-1.61769	0.548177	-2.95104	0.00316704	0.00929212
SPEG	ENSG00000072195	3817.55	-3.34295	0.457371	-7.30906	2.69013e-13	7.93477e-12
AC053503.1	ENSG00000227432	6.64239	-1.39171	0.559455	-2.48762	0.0128603	0.0315652
AC053503.5	ENSG00000268603	2.06066	-1.68984	0.719917	-2.34728	0.0189112	0.0439549
GMPPA	ENSG00000144591	533.197	-0.689687	0.264475	-2.60776	0.00911368	0.0234264
ASIC4	ENSG00000072182	21.6119	-2.19083	0.517781	-4.2312	2.3245e-05	0.000113578
CHPF	ENSG00000123989	988.284	-3.23222	0.406083	-7.9595	1.72731e-15	8.51477e-14
TMEM198	ENSG00000188760	46.5169	-2.59019	0.473423	-5.4712	4.46993e-08	3.98274e-07
OBSL1	ENSG00000124006	1527.39	-2.79253	0.353762	-7.89381	2.93091e-15	1.38423e-13
INHA	ENSG00000123999	20.2107	-1.78791	0.426394	-4.1931	2.75164e-05	0.000132237
STK11IP	ENSG00000144589	624.358	-2.33914	0.378482	-6.18033	6.39694e-10	8.56313e-09
SLC4A3	ENSG00000114923	79.0797	-3.47649	0.600052	-5.79364	6.88752e-09	7.37086e-08
AC079834.2	ENSG00000272944	5.99778	-1.86007	0.595306	-3.12457	0.00178066	0.00559493
AC104772.1	ENSG00000203531	1.93269	-1.76445	0.750321	-2.35159	0.0186933	0.0435327
IRS1	ENSG00000169047	833.214	-1.95502	0.320377	-6.10224	1.04591e-09	1.34048e-08
RF00554	ENSG00000212391	6.86745	-1.05454	0.45806	-2.30218	0.0213249	0.0486672
DNER	ENSG00000187957	14.8837	-1.59007	0.691354	-2.29994	0.0214516	0.0489196
AC018738.1	ENSG00000237039	10.0609	-1.27107	0.49226	-2.58212	0.0098195	0.0249753
AC017104.1	ENSG00000224376	30.2403	-2.49701	0.49944	-4.99961	5.74451e-07	3.99895e-06
B3GNT7	ENSG00000156966	343	-1.62198	0.387765	-4.18289	2.87823e-05	0.00013785
AC017104.3	ENSG00000233538	44.6632	-1.96248	0.51682	-3.79721	0.000146332	0.000593271
NMUR1	ENSG00000171596	33.3193	-1.98296	0.540193	-3.67084	0.000241758	0.000931143
TEX44	ENSG00000177673	0.907431	-3.66756	1.20076	-3.05436	0.00225538	0.00690016
COPS7B	ENSG00000144524	422.104	-0.870174	0.205572	-4.23294	2.3066e-05	0.000112811
AC073476.1	ENSG00000237641	19.235	-2.11732	0.481315	-4.39904	1.08733e-05	5.72845e-05
DIS3L2	ENSG00000144535	734.938	-1.03194	0.185445	-5.56467	2.62652e-08	2.47325e-07
ECEL1P3	ENSG00000230122	2.09027	-1.44588	0.596171	-2.42528	0.0152966	0.0366865
ECEL1	ENSG00000171551	11.0111	-2.85192	0.675078	-4.22458	2.39392e-05	0.000116623
CHRND	ENSG00000135902	6.95415	-2.0527	0.515864	-3.97915	6.91635e-05	0.000303464
CHRNG	ENSG00000196811	133.601	-2.39719	0.452268	-5.30036	1.15572e-07	9.33767e-07
AC073254.1	ENSG00000237126	26.2595	-0.75738	0.302679	-2.50226	0.0123405	0.0304542
EFHD1	ENSG00000115468	201.255	-3.11047	0.429746	-7.23791	4.55651e-13	1.27531e-11
RN7SL359P	ENSG00000244384	1.58361	-1.9856	0.784245	-2.53187	0.0113457	0.0283075
SNORC	ENSG00000182600	32.3778	-2.24426	0.431445	-5.20172	1.97449e-07	1.52052e-06
INPP5D	ENSG00000168918	999.692	-1.00734	0.226978	-4.43806	9.07714e-06	4.8683e-05
RN7SL32P	ENSG00000263941	14.5818	-4.36383	0.947746	-4.60443	4.13596e-06	2.39228e-05
SAG	ENSG00000130561	8.81423	-1.99057	0.537058	-3.70644	0.000210197	0.000820482
DGKD	ENSG00000077044	1259.06	-1.78133	0.243864	-7.30459	2.7811e-13	8.17863e-12
AC010148.1	ENSG00000235726	5.65998	-1.39017	0.525025	-2.64781	0.00810142	0.0211416
SH3BP4	ENSG00000130147	413.221	-0.839678	0.230658	-3.64037	0.000272251	0.00103654
AGAP1	ENSG00000157985	1556.65	-1.83224	0.225376	-8.1297	4.30349e-16	2.40727e-14
AGAP1-IT1	ENSG00000235529	28.9769	-2.01909	0.479209	-4.21338	2.51574e-05	0.000121946
RN7SL204P	ENSG00000264676	13.1457	-2.61098	0.605785	-4.31009	1.6319e-05	8.25921e-05
COL6A3	ENSG00000163359	68820.2	-1.85004	0.321261	-5.75868	8.47741e-09	8.89373e-08
MLPH	ENSG00000115648	334.537	-1.72285	0.349246	-4.93304	8.09578e-07	5.48095e-06
RAB17	ENSG00000124839	21.8159	-2.47072	0.539368	-4.58077	4.63272e-06	2.65046e-05
AC104667.2	ENSG00000234949	5.85482	-2.09781	0.661324	-3.17213	0.00151327	0.00483568
AC104667.1	ENSG00000227107	12.17	-1.21306	0.481386	-2.51992	0.011738	0.0291648
RF00157	ENSG00000263723	1.68446	-4.02226	1.48827	-2.70265	0.00687884	0.0183566
SCLY	ENSG00000132330	97.6481	-1.24579	0.209406	-5.94916	2.69516e-09	3.1539e-08
ESPNL	ENSG00000144488	52.6605	-2.28689	0.583414	-3.91984	8.86076e-05	0.00037883
KLHL30	ENSG00000168427	146.007	-3.60809	0.592689	-6.08765	1.14577e-09	1.45756e-08
KLHL30-AS1	ENSG00000279484	15.1504	-3.50241	0.773576	-4.52755	5.96705e-06	3.33262e-05
ERFE	ENSG00000178752	29.5713	-2.1791	0.407864	-5.34271	9.15688e-08	7.54672e-07
AC012485.1	ENSG00000225057	38.2776	-1.2346	0.376158	-3.28214	0.00103023	0.00342392
HES6	ENSG00000144485	35.6757	-2.10421	0.400823	-5.24972	1.52335e-07	1.20101e-06
PER2	ENSG00000132326	1691.47	-1.68234	0.182496	-9.21849	3.01321e-20	3.87065e-18
TRAF3IP1	ENSG00000204104	487.939	-0.650218	0.201453	-3.22764	0.00124818	0.00407106
ASB1	ENSG00000065802	907.252	-1.46744	0.177339	-8.27479	1.28684e-16	8.13265e-15
AC016999.1	ENSG00000229915	15.8122	-1.6999	0.447082	-3.8022	0.000143416	0.000582527
AC016999.2	ENSG00000274346	17.3095	-1.09487	0.344481	-3.17831	0.00148136	0.00474508
LINC01107	ENSG00000225493	33.5765	-2.51918	0.533206	-4.72459	2.30579e-06	1.4107e-05
TWIST2	ENSG00000233608	101.959	-1.75639	0.416843	-4.21355	2.51385e-05	0.000121909
LINC01940	ENSG00000227744	6.45808	-2.40112	0.638752	-3.75908	0.000170542	0.000680169
HDAC4	ENSG00000068024	1720.6	-2.35628	0.228371	-10.3177	5.85807e-25	2.08125e-22
MIR4440	ENSG00000266109	3.07406	-2.4693	0.642956	-3.84055	0.000122761	0.000507571
MIR4441	ENSG00000264810	7.95745	-2.45843	0.620265	-3.96351	7.38562e-05	0.000322118
MIR4269	ENSG00000265215	12.5486	-1.34352	0.548398	-2.4499	0.0142895	0.0346015
MIR2467	ENSG00000264292	22.2807	-3.40495	0.595395	-5.71881	1.07271e-08	1.10137e-07
MIR4786	ENSG00000264279	4.03603	-1.23032	0.431767	-2.84951	0.00437864	0.0123543
GPC1	ENSG00000063660	1267.47	-4.29115	0.455796	-9.41465	4.74676e-21	6.98482e-19
AC110619.1	ENSG00000218416	21.3192	-3.36725	0.507644	-6.6331	3.28718e-11	5.87906e-10
ANKMY1	ENSG00000144504	648.955	-1.97818	0.333249	-5.93604	2.91989e-09	3.38872e-08
RNPEPL1	ENSG00000142327	1374.55	-2.75301	0.309381	-8.89842	5.66463e-19	5.68424e-17
CAPN10-AS1	ENSG00000260942	104.069	-0.937719	0.381446	-2.45833	0.0139585	0.0339145
CAPN10	ENSG00000142330	814.148	-2.93161	0.442774	-6.621	3.56781e-11	6.32077e-10
GPR35	ENSG00000178623	67.6743	-3.427	0.468979	-7.30737	2.72417e-13	8.0172e-12
KIF1A	ENSG00000130294	9.10202	-3.40543	0.905968	-3.75889	0.000170668	0.000680534
CROCC2	ENSG00000226321	1452.22	-4.98943	0.690496	-7.22586	4.97941e-13	1.37609e-11
AC104809.2	ENSG00000233392	263.745	-2.89911	0.752688	-3.85167	0.000117313	0.000486935
AC104809.1	ENSG00000223991	42.7999	-3.58765	0.624693	-5.74305	9.29845e-09	9.68003e-08
SNED1	ENSG00000162804	16710.2	-2.64332	0.432106	-6.1173	9.51763e-10	1.23142e-08
AC093585.1	ENSG00000229996	506.699	-4.57161	0.562435	-8.12826	4.35502e-16	2.42577e-14
AC005237.1	ENSG00000225521	188.35	-2.35553	0.56354	-4.17988	2.91658e-05	0.00013945
MTERF4	ENSG00000122085	933.791	-0.588021	0.197294	-2.98043	0.00287848	0.00855819
PASK	ENSG00000115687	258.231	-1.4958	0.339449	-4.40654	1.05033e-05	5.55013e-05
ANO7	ENSG00000146205	71.231	-2.82648	0.389439	-7.25783	3.93353e-13	1.11679e-11
FARP2	ENSG00000006607	883.836	-0.491879	0.13369	-3.67924	0.000233927	0.00090407
STK25	ENSG00000115694	1709.43	-1.7846	0.270812	-6.58983	4.40341e-11	7.64653e-10
BOK	ENSG00000176720	694.759	-2.34384	0.489037	-4.79276	1.64498e-06	1.04128e-05
AC133528.1	ENSG00000273113	8.53813	-1.27288	0.415679	-3.06217	0.00219741	0.00674093
THAP4	ENSG00000176946	655.32	-1.86712	0.288194	-6.47869	9.25237e-11	1.50341e-09
ATG4B	ENSG00000168397	1148.46	-2.13222	0.334588	-6.37267	1.8576e-10	2.8219e-09
DTYMK	ENSG00000168393	225.161	-0.729577	0.230219	-3.16906	0.00152935	0.00488313
ING5	ENSG00000168395	1215.28	-1.91122	0.296916	-6.43689	1.21943e-10	1.92666e-09
AC114730.3	ENSG00000235351	23.9714	-3.6507	0.52925	-6.89787	5.27866e-12	1.1332e-10
D2HGDH	ENSG00000180902	1324.41	-3.93001	0.457712	-8.58621	8.98883e-18	7.30894e-16
AC114730.2	ENSG00000234793	1.51475	-3.68593	0.929662	-3.96481	7.34548e-05	0.000320545
NEU4	ENSG00000204099	3.92155	-2.31921	0.823949	-2.81475	0.00488153	0.0135885
AC131097.4	ENSG00000235151	32.4413	-3.13147	0.60918	-5.14047	2.74048e-07	2.04453e-06
PDCD1	ENSG00000188389	64.7847	-2.46306	0.609451	-4.04144	5.31232e-05	0.000239562
LINC01237	ENSG00000233806	22.1902	-1.34523	0.432916	-3.10736	0.00188765	0.00589261
AC131097.2	ENSG00000216921	11.4375	-4.42476	0.669339	-6.61064	3.82667e-11	6.73097e-10
LINC01238	ENSG00000237940	52.0953	-2.42368	0.418912	-5.78564	7.22373e-09	7.68272e-08
LINC01238	ENSG00000261186	11.5772	-1.38603	0.530481	-2.61278	0.00898091	0.0231258
CHL1-AS2	ENSG00000224318	2.95825	-3.96269	1.40731	-2.81578	0.00486586	0.0135468
AC018816.2	ENSG00000275981	4.34731	-1.30025	0.520484	-2.49815	0.0124843	0.0307592
LMCD1	ENSG00000071282	1017.89	-0.904699	0.311352	-2.90571	0.00366425	0.0105481
SETD5	ENSG00000168137	2673.21	-0.404079	0.169108	-2.38947	0.0168725	0.0398935
LHFPL4	ENSG00000156959	27.6132	-2.92597	0.409399	-7.14699	8.87006e-13	2.2998e-11
MTMR14	ENSG00000163719	798.503	-0.411613	0.156524	-2.62971	0.0085458	0.0221442
CPNE9	ENSG00000144550	8.7064	-1.22186	0.449005	-2.72126	0.00650332	0.0174858
BRPF1	ENSG00000156983	508.054	-1.1997	0.150001	-7.99796	1.26497e-15	6.4702e-14
OGG1	ENSG00000114026	465.656	-0.994425	0.260839	-3.81241	0.000137621	0.00056165
CAMK1	ENSG00000134072	87.959	-1.03107	0.272777	-3.77991	0.000156885	0.000631575
ARPC4	ENSG00000241553	781.722	-0.638607	0.235067	-2.7167	0.00659367	0.017689
ARPC4-TTLL3	ENSG00000250151	2.66656	-1.48698	0.562008	-2.64583	0.00814904	0.0212487
TTLL3	ENSG00000214021	953.284	-1.57812	0.254531	-6.20012	5.64211e-10	7.66721e-09
RPUSD3	ENSG00000156990	302.847	-0.821146	0.195243	-4.20576	2.6021e-05	0.000125663
IL17RE	ENSG00000163701	205.365	-1.68379	0.353402	-4.76452	1.89306e-06	1.18162e-05
IL17RC	ENSG00000163702	576.273	-1.89417	0.326009	-5.81017	6.24079e-09	6.73725e-08
CRELD1	ENSG00000163703	414.254	-1.10002	0.239057	-4.60152	4.19414e-06	2.42061e-05
PRRT3	ENSG00000163704	350.105	-3.29409	0.403633	-8.16109	3.32026e-16	1.9115e-14
AC018809.2	ENSG00000269982	222.263	-0.757971	0.309063	-2.45248	0.0141875	0.0343926
AC022007.1	ENSG00000206567	114.125	-1.55345	0.348701	-4.45497	8.39047e-06	4.53145e-05
IRAK2	ENSG00000134070	264.042	-1.11468	0.288782	-3.85993	0.000113418	0.000472782
TATDN2	ENSG00000157014	371.484	-1.61741	0.165082	-9.79764	1.15247e-22	2.43042e-20
LINC00852	ENSG00000231177	49.1946	-0.962736	0.341895	-2.81588	0.00486436	0.0135435
GHRL	ENSG00000157017	121.168	-2.20389	0.440028	-5.00854	5.48452e-07	3.83013e-06
GHRLOS	ENSG00000240288	65.4158	-1.48488	0.356584	-4.16418	3.12473e-05	0.000148163
ATP2B2	ENSG00000157087	30.7364	-1.73756	0.38016	-4.57059	4.86342e-06	2.76838e-05
SLC6A1	ENSG00000157103	90.1922	-1.77266	0.407006	-4.35536	1.32851e-05	6.85656e-05
SLC6A1-AS1	ENSG00000232287	4.08275	-1.68449	0.572019	-2.94481	0.00323151	0.00946328
AC026185.1	ENSG00000235240	2.19281	-3.56165	1.25582	-2.83611	0.00456661	0.012815
VGLL4	ENSG00000144560	1391.75	-1.20127	0.236995	-5.06874	4.00452e-07	2.8897e-06
AC022001.3	ENSG00000272483	39.8978	-1.02578	0.400968	-2.55827	0.0105194	0.0265006
CAND2	ENSG00000144712	284.933	-2.77135	0.44166	-6.27485	3.49979e-10	4.98619e-09
IQSEC1	ENSG00000144711	3605.41	-2.34869	0.200086	-11.7384	8.10212e-32	9.98485e-29
HDAC11	ENSG00000163517	249.532	-2.14649	0.257808	-8.32594	8.36633e-17	5.54512e-15
FBLN2	ENSG00000163520	6305.79	-2.19182	0.438086	-5.00318	5.63923e-07	3.93052e-06
FGD5P1	ENSG00000275340	62.0128	-3.3819	0.551247	-6.135	8.51581e-10	1.11018e-08
TPRXL	ENSG00000180438	7.16009	-0.96677	0.413684	-2.33698	0.0194403	0.0449814
AC090004.1	ENSG00000268279	25.6502	-1.19872	0.339285	-3.53309	0.000410732	0.00150578
AC093495.1	ENSG00000228242	159.48	-0.959562	0.258386	-3.71367	0.000204272	0.000800684
XPC	ENSG00000154767	762.564	-0.365767	0.140716	-2.59933	0.00934065	0.0239193
SLC6A6	ENSG00000131389	1808.85	-0.885438	0.187728	-4.7166	2.39816e-06	1.46173e-05
GRIP2	ENSG00000144596	382.699	-2.53942	0.461175	-5.50641	3.66228e-08	3.32472e-07
LINC02011	ENSG00000260902	14.3678	-1.20563	0.479213	-2.51586	0.0118744	0.0294551
FGD5	ENSG00000154783	6338.01	-2.06199	0.321363	-6.41638	1.39553e-10	2.17871e-09
RBSN	ENSG00000131381	1659.39	-0.435437	0.141414	-3.07916	0.00207588	0.00641068
SH3BP5	ENSG00000131370	1546.73	-2.17044	0.36227	-5.99122	2.08269e-09	2.50343e-08
COLQ	ENSG00000206561	257.218	-2.0865	0.40684	-5.12855	2.91982e-07	2.16481e-06
RN7SL110P	ENSG00000241064	2.78375	-1.91452	0.802147	-2.38674	0.0169984	0.040143
IMPDH1P8	ENSG00000224728	9.71072	-1.22839	0.478403	-2.56769	0.0102379	0.025893
RFTN1	ENSG00000131378	1136.23	-0.859123	0.23703	-3.62454	0.000289478	0.00109578
VENTXP7	ENSG00000236380	11.2924	-3.07844	0.695551	-4.4259	9.60404e-06	5.12371e-05
LINC00691	ENSG00000224074	12.6552	-1.26928	0.483378	-2.62584	0.00864344	0.0223546
THRB-AS1	ENSG00000228791	82.5919	-2.22271	0.554413	-4.00912	6.09467e-05	0.000270847
MINOS1P3	ENSG00000224237	6.60066	-2.10034	0.709516	-2.96024	0.003074	0.00905621
OSBPL10-AS1	ENSG00000232490	58.6803	-0.995766	0.411194	-2.42165	0.0154503	0.0370124
KRT18P15	ENSG00000234737	22.2692	-1.69587	0.497495	-3.40881	0.000652472	0.002288
TMPPE	ENSG00000188167	295.393	-1.13778	0.231281	-4.91948	8.67738e-07	5.83662e-06
TRANK1	ENSG00000168016	1398.71	-0.764826	0.207555	-3.68494	0.00022876	0.000885927
PRADC1P1	ENSG00000236165	12.2191	-2.07348	0.456683	-4.54031	5.61704e-06	3.15591e-05
AC097359.3	ENSG00000271653	3.73648	-1.88104	0.655752	-2.86852	0.00412396	0.0117162
ITGA9-AS1	ENSG00000235257	179.337	-0.674849	0.212961	-3.16888	0.00153027	0.00488566
CTDSPL	ENSG00000144677	748.582	-0.373864	0.137606	-2.71692	0.00658923	0.0176783
MIR26A1	ENSG00000199075	3.19809	-2.23926	0.667088	-3.35677	0.000788591	0.0027077
VILL	ENSG00000136059	376.847	-1.52511	0.323229	-4.71835	2.3776e-06	1.45054e-05
PLCD1	ENSG00000187091	958.213	-2.05081	0.299598	-6.84521	7.63642e-12	1.56767e-10
DLEC1	ENSG00000008226	196.376	-1.85941	0.42381	-4.38736	1.14735e-05	6.00807e-05
ACAA1	ENSG00000060971	629.435	-1.09958	0.196065	-5.60826	2.04368e-08	1.97245e-07
MYD88	ENSG00000172936	512.328	-1.02217	0.242748	-4.21085	2.54413e-05	0.000123152
SLC22A13	ENSG00000172940	9.53059	-1.94948	0.403012	-4.83727	1.31635e-06	8.49898e-06
SLC22A14	ENSG00000144671	5.01005	-1.57017	0.447672	-3.50742	0.000452469	0.00164487
ACVR2B-AS1	ENSG00000229589	134.09	-2.43929	0.460819	-5.29338	1.20075e-07	9.66582e-07
ACVR2B	ENSG00000114739	691.701	-0.758689	0.218783	-3.46777	0.00052479	0.0018792
DDTP1	ENSG00000230683	15.2886	-0.867734	0.358463	-2.42071	0.0154902	0.0370923
RPL18AP7	ENSG00000232439	16.3782	-1.60852	0.327214	-4.91581	8.84167e-07	5.93599e-06
SCN5A	ENSG00000183873	8.15661	-0.935492	0.366806	-2.55037	0.0107608	0.0270329
GORASP1	ENSG00000114745	789.517	-1.00625	0.201581	-4.99178	5.98263e-07	4.14933e-06
TTC21A	ENSG00000168026	176.168	-1.00694	0.277638	-3.6268	0.00028695	0.0010873
CSRNP1	ENSG00000144655	274.47	-1.10868	0.301451	-3.67781	0.000235247	0.000908006
AC092053.2	ENSG00000283849	11.6596	-2.96385	0.776692	-3.81599	0.000135636	0.000554583
XIRP1	ENSG00000168334	6.89381	-3.12795	0.711784	-4.39452	1.11019e-05	5.83206e-05
MOBP	ENSG00000168314	16.5509	-2.65272	0.812655	-3.26427	0.00109747	0.00362721
MYRIP	ENSG00000170011	280.854	-0.691928	0.229527	-3.01459	0.00257329	0.00774658
ZNF621	ENSG00000172888	1232.58	-0.347106	0.0940832	-3.68935	0.00022483	0.000872246
TRAK1	ENSG00000182606	2834.43	-1.62391	0.21549	-7.53589	4.85033e-14	1.69122e-12
ZBTB47	ENSG00000114853	2665.92	-2.95122	0.421227	-7.00625	2.44798e-12	5.74634e-11
KLHL40	ENSG00000157119	1.81559	-3.22763	1.11276	-2.90055	0.0037251	0.0107049
HHATL-AS1	ENSG00000230970	3.70082	-2.75076	0.908934	-3.02636	0.00247518	0.00748787
ACKR2	ENSG00000144648	60.0541	-1.5263	0.396392	-3.85049	0.000117883	0.000488954
CYP8B1	ENSG00000180432	21.6638	-1.12688	0.456454	-2.46876	0.0135581	0.0330517
POMGNT2	ENSG00000144647	171.92	-0.781491	0.160931	-4.85607	1.19738e-06	7.81142e-06
LINC01988	ENSG00000283036	7.48025	-1.69167	0.494798	-3.41891	0.000628725	0.00221378
ZNF445	ENSG00000185219	1763.93	-1.10471	0.101666	-10.8661	1.67255e-27	9.55925e-25
MPRIPP1	ENSG00000214820	17.4081	-2.76635	0.488154	-5.66696	1.45354e-08	1.45302e-07
ZDHHC3	ENSG00000163812	1180.06	-0.267841	0.0778117	-3.44216	0.000577081	0.00204693
TMEM158	ENSG00000249992	9.25658	-1.56697	0.536181	-2.92246	0.00347274	0.0100729
LIMD1	ENSG00000144791	3373.36	-1.43557	0.270272	-5.31158	1.0868e-07	8.83876e-07
AC099782.1	ENSG00000236930	2.12132	-2.04289	0.801928	-2.54748	0.0108504	0.0272304
FYCO1	ENSG00000163820	3487.68	-1.96568	0.241131	-8.15191	3.58218e-16	2.05032e-14
ALS2CL	ENSG00000178038	1131.87	-2.38449	0.384593	-6.20003	5.64532e-10	7.66892e-09
TMIE	ENSG00000181585	19.9568	-1.99706	0.388487	-5.14061	2.73844e-07	2.04416e-06
AC109583.3	ENSG00000284672	1.64153	-2.08767	0.710942	-2.93649	0.00331953	0.00968836
PRSS42	ENSG00000178055	8.99442	-1.13942	0.455289	-2.50263	0.0123275	0.0304316
MYL3	ENSG00000160808	17.8573	-1.50085	0.391061	-3.8379	0.000124093	0.000512485
PTH1R	ENSG00000160801	93.2651	-1.74654	0.321907	-5.4256	5.77586e-08	5.01822e-07
CCDC12	ENSG00000160799	472.822	-1.02944	0.26668	-3.86022	0.000113284	0.000472348
NBEAL2	ENSG00000160796	1113.55	-2.4814	0.377345	-6.57594	4.83458e-11	8.29302e-10
NRADDP	ENSG00000236409	16.2399	-0.839066	0.356296	-2.35497	0.0185243	0.0432085
KLHL18	ENSG00000114648	355.547	-0.482113	0.155072	-3.10897	0.00187742	0.00586533
AC099778.1	ENSG00000260236	83.6067	-1.52076	0.305132	-4.98395	6.23005e-07	4.30805e-06
PTPN23	ENSG00000076201	1362.28	-3.05635	0.268371	-11.3885	4.77079e-30	4.70352e-27
SCAP	ENSG00000114650	1391.88	-2.15839	0.264549	-8.15876	3.38469e-16	1.94576e-14
CSPG5	ENSG00000114646	11.6769	-1.27007	0.438551	-2.89605	0.00377894	0.0108422
SMARCC1	ENSG00000173473	1617.39	-0.643152	0.181171	-3.54996	0.000385287	0.00142161
AC112512.1	ENSG00000214773	18.833	-0.866046	0.309761	-2.79585	0.00517631	0.0143181
AC130472.1	ENSG00000235695	7.54491	-2.97846	0.576588	-5.16566	2.3959e-07	1.8104e-06
DHX30	ENSG00000132153	1089.51	-1.46249	0.200356	-7.29944	2.88963e-13	8.43489e-12
RF02271	ENSG00000274420	2.26276	-2.89246	0.879632	-3.28826	0.00100807	0.00336123
MAP4	ENSG00000047849	11714.8	-1.71054	0.267246	-6.40061	1.54759e-10	2.38962e-09
PLXNB1	ENSG00000164050	614.454	-3.11479	0.4192	-7.43033	1.08326e-13	3.45905e-12
AC134772.1	ENSG00000244380	6.42498	-1.60126	0.49201	-3.25452	0.00113584	0.00373993
ATRIP	ENSG00000164053	206.296	-0.776464	0.21109	-3.67836	0.000234738	0.000906585
SHISA5	ENSG00000164054	1972.51	-1.48005	0.255194	-5.7997	6.64352e-09	7.13103e-08
PFKFB4	ENSG00000114268	163.556	-0.73317	0.28626	-2.5612	0.0104311	0.0263102
COL7A1	ENSG00000114270	898.037	-5.05828	0.578911	-8.73758	2.38166e-18	2.13948e-16
SLC26A6	ENSG00000225697	262.912	-1.6719	0.320131	-5.22256	1.76464e-07	1.37585e-06
CELSR3	ENSG00000008300	67.2623	-2.05163	0.342533	-5.98956	2.10403e-09	2.5274e-08
CELSR3-AS1	ENSG00000228350	4.24953	-1.76725	0.586397	-3.01374	0.00258049	0.00776766
AC141002.1	ENSG00000271973	8.80109	-1.44004	0.456549	-3.15418	0.00160949	0.0051088
NCKIPSD	ENSG00000213672	380.514	-1.55951	0.244805	-6.37041	1.88519e-10	2.85831e-09
PRKAR2A-AS1	ENSG00000224424	40.7697	-1.10278	0.300753	-3.66672	0.000245685	0.000945067
AC137630.1	ENSG00000223343	6.33969	-1.91621	0.458229	-4.18178	2.89237e-05	0.00013841
P4HTM	ENSG00000178467	546.379	-1.12648	0.22393	-5.0305	4.89201e-07	3.45057e-06
AC137630.5	ENSG00000285416	30.6396	-2.39014	0.427816	-5.58684	2.31232e-08	2.2101e-07
WDR6	ENSG00000178252	1661.9	-1.94782	0.274992	-7.08316	1.40901e-12	3.50131e-11
DALRD3	ENSG00000178149	219.066	-1.15391	0.244638	-4.7168	2.3958e-06	1.46052e-05
MIR425	ENSG00000199032	7.72719	-3.78069	0.768565	-4.91915	8.69201e-07	5.84447e-06
MIR191	ENSG00000207605	1.70118	-2.86117	0.990642	-2.8882	0.0038746	0.0110892
QRICH1	ENSG00000198218	1245.66	-0.521416	0.0861996	-6.04894	1.45804e-09	1.81501e-08
USP19	ENSG00000172046	1463.44	-1.84507	0.220758	-8.3579	6.38459e-17	4.34858e-15
LAMB2	ENSG00000172037	10287.2	-2.22654	0.262277	-8.48926	2.07957e-17	1.57107e-15
AC135506.1	ENSG00000270441	42.5415	-1.26337	0.336767	-3.75147	0.0001758	0.000699158
CCDC71	ENSG00000177352	240.687	-0.823402	0.175049	-4.70384	2.55312e-06	1.54727e-05
KLHDC8B	ENSG00000185909	293.436	-0.80062	0.27241	-2.93903	0.00329243	0.00961851
C3orf84	ENSG00000236980	6.96225	-1.79531	0.393308	-4.56464	5.00349e-06	2.84033e-05
CCDC36	ENSG00000173421	138.31	-0.782707	0.302855	-2.58443	0.00975398	0.0248311
AC121247.2	ENSG00000270538	2.02738	-1.39965	0.593152	-2.35968	0.0182906	0.0427443
AC121247.1	ENSG00000225399	37.4433	-1.23682	0.385836	-3.20555	0.00134806	0.00436041
C3orf62	ENSG00000188315	286.149	-0.948563	0.174204	-5.44511	5.17722e-08	4.55124e-07
USP4	ENSG00000114316	1269.96	-0.463871	0.11256	-4.12111	3.77048e-05	0.000175594
RHOA-IT1	ENSG00000235908	57.7239	-2.13651	0.347727	-6.14421	8.03634e-10	1.055e-08
TCTA	ENSG00000145022	415.858	-0.397977	0.17095	-2.32803	0.0199104	0.045869
AMT	ENSG00000145020	60.5073	-1.31468	0.297881	-4.41344	1.01739e-05	5.3956e-05
AC104452.1	ENSG00000283189	14.3441	-1.572	0.375491	-4.18653	2.83255e-05	0.000135877
DAG1	ENSG00000173402	1649.83	-1.97415	0.177143	-11.1444	7.62594e-29	6.13748e-26
BSN	ENSG00000164061	182.175	-2.70039	0.275935	-9.78635	1.28865e-22	2.68884e-20
APEH	ENSG00000164062	873.393	-0.833433	0.187344	-4.44868	8.63981e-06	4.65273e-05
MST1	ENSG00000173531	113.537	-1.41529	0.351842	-4.02252	5.75785e-05	0.000257501
RNF123	ENSG00000164068	871.937	-2.46699	0.322454	-7.65069	1.999e-14	7.65364e-13
AMIGO3	ENSG00000176020	0.813147	-3.15737	1.28485	-2.45738	0.0139956	0.03399
GMPPB	ENSG00000173540	411.952	-1.12551	0.303584	-3.7074	0.000209398	0.000818175
IP6K1	ENSG00000176095	920.511	-1.32401	0.131765	-10.0483	9.34947e-24	2.40283e-21
CDHR4	ENSG00000187492	108.068	-1.58273	0.443032	-3.5725	0.00035359	0.00131651
FAM212A	ENSG00000185614	87.2513	-1.75214	0.37131	-4.7188	2.37239e-06	1.44766e-05
UBA7	ENSG00000182179	1518.78	-1.36369	0.301859	-4.51764	6.25314e-06	3.47469e-05
TRAIP	ENSG00000183763	48.2998	-0.744256	0.211779	-3.5143	0.00044091	0.00160611
MST1R	ENSG00000164078	38.5818	-1.99521	0.355079	-5.61907	1.91993e-08	1.8681e-07
AC105935.1	ENSG00000228008	5.54359	-1.26918	0.413082	-3.07246	0.00212304	0.00653942
MON1A	ENSG00000164077	146.907	-1.26208	0.244872	-5.15403	2.54951e-07	1.91619e-06
SEMA3F	ENSG00000001617	130.874	-2.37727	0.447693	-5.31004	1.09603e-07	8.90281e-07
GNAI2	ENSG00000114353	4841.41	-0.621633	0.209417	-2.9684	0.00299355	0.00884762
U73169.1	ENSG00000213600	91.2215	-2.72477	0.514304	-5.29798	1.17088e-07	9.4543e-07
U73166.1	ENSG00000230454	115.775	-1.67769	0.329972	-5.08435	3.68879e-07	2.67754e-06
SEMA3B-AS1	ENSG00000232352	18.8759	-1.46654	0.388221	-3.77758	0.000158359	0.000637056
SEMA3B	ENSG00000012171	1283.11	-2.99056	0.397627	-7.52102	5.43507e-14	1.87851e-12
LSMEM2	ENSG00000179564	16.1133	-1.31087	0.462981	-2.83136	0.00463507	0.012984
IFRD2	ENSG00000214706	360.584	-1.35012	0.269123	-5.01674	5.25545e-07	3.6819e-06
HYAL3	ENSG00000186792	21.0371	-0.835535	0.326146	-2.56185	0.0104117	0.0262647
NAT6	ENSG00000243477	89.1565	-1.32311	0.33811	-3.91325	9.1063e-05	0.000388108
HYAL1	ENSG00000114378	298.864	-0.646644	0.242814	-2.66312	0.00774191	0.0203323
RASSF1	ENSG00000068028	680.742	-1.04027	0.216678	-4.801	1.57878e-06	1.00227e-05
RASSF1-AS1	ENSG00000281358	5.60156	-1.8405	0.557524	-3.3012	0.000962709	0.00323082
ZMYND10	ENSG00000004838	57.5418	-1.88661	0.400101	-4.71533	2.41325e-06	1.46981e-05
TMEM115	ENSG00000126062	469.394	-1.28903	0.24458	-5.27037	1.36146e-07	1.08291e-06
CACNA2D2	ENSG00000007402	46.9971	-2.15521	0.288591	-7.46802	8.14103e-14	2.69337e-12
Z84492.1	ENSG00000271858	3.70869	-2.23768	0.656879	-3.40654	0.000657929	0.00230468
C3orf18	ENSG00000088543	203.811	-0.713794	0.216469	-3.29744	0.000975702	0.00326858
HEMK1	ENSG00000114735	856.085	-1.24721	0.257466	-4.84419	1.27129e-06	8.24173e-06
CISH	ENSG00000114737	193.442	-1.19472	0.300672	-3.97351	7.08212e-05	0.00030994
PPIAP69	ENSG00000228337	3.12234	-1.56301	0.658216	-2.37462	0.017567	0.0413052
RBM15B	ENSG00000259956	969.707	-1.16285	0.132023	-8.80789	1.27526e-18	1.21476e-16
RAD54L2	ENSG00000164080	1249.8	-1.3394	0.127465	-10.508	7.93836e-26	3.22739e-23
TEX264	ENSG00000164081	462.715	-0.596487	0.250263	-2.38344	0.0171518	0.0404497
RNA5SP132	ENSG00000201595	1.02527	-2.59089	0.817711	-3.16847	0.00153245	0.00489183
GRM2	ENSG00000164082	39.6818	-2.71796	0.58199	-4.67012	3.0103e-06	1.7957e-05
RRP9	ENSG00000114767	270.509	-1.65384	0.319303	-5.17952	2.22462e-07	1.69298e-06
PARP3	ENSG00000041880	409.948	-0.621632	0.178294	-3.48656	0.000489278	0.00176502
AC115284.2	ENSG00000280422	6.44534	-1.98293	0.473671	-4.1863	2.83536e-05	0.000135979
GPR62	ENSG00000180929	7.20418	-2.79237	0.480367	-5.813	6.13643e-09	6.63932e-08
PCBP4	ENSG00000090097	447.681	-1.92981	0.284924	-6.77309	1.26064e-11	2.4599e-10
ABHD14B	ENSG00000114779	471.206	-0.493903	0.180774	-2.73215	0.00629218	0.0169946
ABHD14A	ENSG00000248487	88.6591	-0.891255	0.2455	-3.63037	0.000283014	0.00107348
ACY1	ENSG00000243989	16.9971	-1.67607	0.35057	-4.781	1.74424e-06	1.09829e-05
DUSP7	ENSG00000164086	491.576	-2.21573	0.273771	-8.09338	5.80304e-16	3.14785e-14
AC097637.2	ENSG00000280003	5.65285	-2.0324	0.484906	-4.19133	2.7732e-05	0.000133176
TLR9	ENSG00000239732	4.99886	-3.10124	0.670113	-4.62794	3.6932e-06	2.15898e-05
TWF2	ENSG00000247596	473.1	-0.98216	0.229589	-4.2779	1.88663e-05	9.41311e-05
AC006252.1	ENSG00000243224	10.8364	-0.970739	0.400899	-2.4214	0.0154607	0.0370305
PPM1M	ENSG00000164088	797.596	-0.816897	0.225734	-3.61885	0.000295919	0.0011178
WDR82	ENSG00000164091	1775.46	-0.36402	0.0935241	-3.89225	9.93171e-05	0.000419973
MIRLET7G	ENSG00000199150	11.8715	-1.85911	0.431424	-4.30924	1.63817e-05	8.28705e-05
GLYCTK	ENSG00000168237	239.804	-1.62439	0.357694	-4.54129	5.59118e-06	3.14273e-05
GLYCTK-AS1	ENSG00000242797	119.181	-2.90757	0.492694	-5.90138	3.60471e-09	4.09434e-08
MIR135A1	ENSG00000207926	38.4642	-3.36495	0.583834	-5.76354	8.23656e-09	8.66641e-08
DNAH1	ENSG00000114841	1718.77	-1.83463	0.326349	-5.62168	1.89113e-08	1.84372e-07
BAP1	ENSG00000163930	1103.32	-1.48569	0.180662	-8.22362	1.97456e-16	1.20168e-14
SEMA3G	ENSG00000010319	1126.64	-2.25184	0.424715	-5.302	1.14539e-07	9.26172e-07
NISCH	ENSG00000010322	4204.26	-2.37284	0.300334	-7.90067	2.77416e-15	1.31651e-13
STAB1	ENSG00000010327	15746.5	-1.96353	0.359793	-5.4574	4.8317e-08	4.27802e-07
NT5DC2	ENSG00000168268	389.942	-1.06687	0.248498	-4.29326	1.76065e-05	8.84608e-05
ITIH1	ENSG00000055957	9.46058	-1.63377	0.710305	-2.3001	0.0214428	0.0489023
ITIH4	ENSG00000055955	26.7803	-1.37612	0.408181	-3.37135	0.000748005	0.00258689
AC006254.1	ENSG00000243696	47.3491	-1.8335	0.476771	-3.84565	0.000120232	0.00049779
ITIH4-AS1	ENSG00000239799	7.82601	-2.9715	0.680034	-4.36964	1.24453e-05	6.468e-05
MUSTN1	ENSG00000272573	11.3719	-2.99855	0.635916	-4.71532	2.41328e-06	1.46981e-05
TMEM110-MUSTN1	ENSG00000248592	18.3855	-1.58762	0.399221	-3.97678	6.98543e-05	0.000306052
STIMATE	ENSG00000213533	64.9517	-1.59445	0.298901	-5.33436	9.58839e-08	7.87274e-07
AC099667.1	ENSG00000279144	7.7292	-1.27813	0.498393	-2.5645	0.0103324	0.0260898
AC096887.1	ENSG00000272305	19.853	-1.08116	0.324444	-3.33235	0.00086117	0.00292793
PRKCD	ENSG00000163932	758.842	-1.37233	0.192754	-7.11963	1.08221e-12	2.75698e-11
TKT	ENSG00000163931	1659.31	-0.800975	0.229699	-3.48706	0.000488362	0.00176203
CHDH	ENSG00000016391	38.1426	-0.951519	0.346499	-2.74609	0.006031	0.016371
ESRG	ENSG00000265992	5.78346	-1.58919	0.460338	-3.45222	0.000555998	0.00197891
LRTM1	ENSG00000144771	13.6001	-2.11088	0.63493	-3.32459	0.00088548	0.0030005
WNT5A-AS1	ENSG00000244586	6.20016	-2.78895	0.708493	-3.93645	8.26954e-05	0.000356335
AC097358.2	ENSG00000272202	10.1644	-2.94407	0.667676	-4.40943	1.03643e-05	5.48477e-05
IL17RD	ENSG00000144730	507.136	-0.752744	0.26825	-2.80613	0.00501405	0.0139171
AC097358.1	ENSG00000229863	3.22886	-1.60353	0.548703	-2.9224	0.00347342	0.0100741
FLNB	ENSG00000136068	10823.2	-1.11791	0.245739	-4.54916	5.38597e-06	3.04038e-05
FLNB-AS1	ENSG00000244161	184.34	-1.36418	0.511689	-2.66604	0.00767509	0.0201864
FAM107A	ENSG00000168309	220.276	-2.33598	0.393553	-5.93563	2.9272e-09	3.39521e-08
AC119424.1	ENSG00000243384	5.21833	-2.01321	0.647189	-3.11069	0.0018665	0.0058349
AC104849.1	ENSG00000237456	14.6159	-1.2667	0.478766	-2.64576	0.0081507	0.0212516
C3orf49	ENSG00000163632	96.4578	-1.39697	0.372076	-3.75454	0.000173663	0.000691218
PRICKLE2	ENSG00000163637	1330.44	-0.75871	0.175916	-4.31291	1.61117e-05	8.16369e-05
MAGI1	ENSG00000151276	1201.59	-0.915059	0.285704	-3.20281	0.00136091	0.00439838
LRIG1	ENSG00000144749	1156.66	-1.11513	0.256846	-4.34164	1.41425e-05	7.25921e-05
AC105265.2	ENSG00000242609	2.32525	-2.01579	0.787309	-2.56036	0.0104564	0.0263658
PDZRN3	ENSG00000121440	367.492	-1.83244	0.450175	-4.07051	4.69098e-05	0.000214262
HNRNPA3P6	ENSG00000213300	5.89541	-1.37623	0.465331	-2.95753	0.00310111	0.00912585
MYLKP1	ENSG00000228868	3.25651	-3.56358	0.987614	-3.60827	0.000308243	0.00115958
ALG1L6P	ENSG00000238278	117.209	-2.22515	0.517158	-4.30265	1.68766e-05	8.50753e-05
LINC02018	ENSG00000272690	30.406	-1.23661	0.458686	-2.69598	0.00701821	0.0186817
ENPP7P2	ENSG00000239959	17.2588	-1.79048	0.411185	-4.35443	1.33412e-05	6.88283e-05
AC133041.1	ENSG00000272710	4.85307	-3.55307	0.854486	-4.15814	3.20854e-05	0.000151672
RARRES2P1	ENSG00000241622	2.83859	-1.53606	0.603706	-2.54438	0.0109471	0.0274294
DUX4L26	ENSG00000236138	15.589	-3.4575	0.764971	-4.51979	6.19019e-06	3.44311e-05
LINC00506	ENSG00000281392	103.655	-0.965593	0.296417	-3.25755	0.00112379	0.00370487
AC117513.1	ENSG00000239572	13.1099	-3.32821	0.802337	-4.14815	3.35176e-05	0.00015777
HMGN1P7	ENSG00000239614	21.387	-2.09077	0.563332	-3.71144	0.000206085	0.00080654
MTRNR2L12	ENSG00000269028	210.289	-2.9031	0.497101	-5.84006	5.2183e-09	5.72909e-08
AC110994.1	ENSG00000232830	50.5025	-1.35219	0.431962	-3.13033	0.00174607	0.00549765
AC084198.1	ENSG00000243396	9.0289	-1.80934	0.407261	-4.44269	8.88407e-06	4.77254e-05
AC078785.1	ENSG00000240057	8.74378	-1.25504	0.348548	-3.60077	0.000317281	0.00119097
AC078785.3	ENSG00000243483	3.31944	-1.83869	0.582421	-3.15699	0.00159409	0.00506809
BOC	ENSG00000144857	1385.7	-1.84356	0.307148	-6.0022	1.9466e-09	2.35118e-08
GAP43	ENSG00000172020	139.628	-1.62499	0.674759	-2.40825	0.0160291	0.0381809
AC092468.1	ENSG00000241596	4.85655	-2.3709	0.684346	-3.46448	0.000531254	0.00189976
ARHGAP31	ENSG00000031081	1959.45	-0.605412	0.124543	-4.86106	1.1676e-06	7.63736e-06
ARHGAP31-AS1	ENSG00000241155	68.2005	-1.67223	0.381205	-4.3867	1.15082e-05	6.02467e-05
ADPRH	ENSG00000144843	273.672	-0.373782	0.161698	-2.31161	0.0207991	0.0476603
GPR156	ENSG00000175697	24.3565	-1.00051	0.250045	-4.00134	6.29847e-05	0.000279117
AC063952.2	ENSG00000240882	7.97418	-1.80042	0.613769	-2.93338	0.00335293	0.00976919
SEMA5B	ENSG00000082684	144.058	-4.43425	0.658943	-6.72934	1.70436e-11	3.22984e-10
ADCY5	ENSG00000173175	417.568	-2.56467	0.507212	-5.05641	4.27226e-07	3.05667e-06
MYLK-AS1	ENSG00000239523	17.4738	-0.948354	0.314345	-3.01693	0.00255353	0.00769472
MYLK	ENSG00000065534	2353.32	-0.990615	0.325867	-3.03993	0.00236629	0.00719373
MYLK-AS2	ENSG00000250174	5.13999	-1.58187	0.569819	-2.77609	0.00550178	0.0150997
KALRN	ENSG00000160145	1299.6	-0.883634	0.296308	-2.98214	0.00286238	0.00851739
MIR5002	ENSG00000266383	6.53706	-1.36283	0.574249	-2.37323	0.0176331	0.0414482
ITGB5	ENSG00000082781	5237.73	-1.16785	0.223118	-5.23423	1.65676e-07	1.29919e-06
ITGB5-AS1	ENSG00000244286	31.0904	-1.16832	0.504231	-2.31703	0.0205019	0.0470448
AC022336.3	ENSG00000280042	182.564	-1.90867	0.434313	-4.3947	1.10926e-05	5.82899e-05
HEG1	ENSG00000173706	5282.82	-1.02795	0.159704	-6.43662	1.22166e-10	1.92941e-09
OR7E53P	ENSG00000239978	0.591252	-2.4711	1.07008	-2.30927	0.0209285	0.0479121
AC092902.5	ENSG00000284624	112.561	-0.997585	0.397796	-2.50778	0.0121492	0.0300668
MIR548I1	ENSG00000221737	3.65005	-3.28277	0.88343	-3.71594	0.000202448	0.000794085
SNRPCP11	ENSG00000241346	8.59407	-1.55281	0.46623	-3.33057	0.000866673	0.00294411
AC092902.2	ENSG00000241288	369.026	-1.19728	0.353438	-3.38753	0.000705262	0.00245414
ENPP7P4	ENSG00000241278	80.8165	-1.39532	0.539389	-2.58685	0.00968566	0.0246856
AC092903.2	ENSG00000248787	138.916	-3.99696	0.54693	-7.30799	2.71169e-13	7.99238e-12
SLC41A3	ENSG00000114544	536.724	-0.828053	0.174424	-4.74737	2.0608e-06	1.27758e-05
AC117422.1	ENSG00000248607	8.08817	-2.92299	0.64782	-4.51204	6.42068e-06	3.55926e-05
ALDH1L1	ENSG00000144908	324.343	-1.94199	0.661487	-2.9358	0.0033269	0.00970627
KLF15	ENSG00000163884	193.449	-2.37169	0.575461	-4.12138	3.76611e-05	0.000175411
CFAP100	ENSG00000163885	23.1987	-1.76684	0.351641	-5.02456	5.04581e-07	3.54763e-06
AC073439.1	ENSG00000279328	41.9672	-2.87445	0.419745	-6.84807	7.48507e-12	1.54142e-10
ZXDC	ENSG00000070476	1016.06	-1.11406	0.20162	-5.52552	3.28513e-08	3.01495e-07
CHST13	ENSG00000180767	12.7186	-2.24532	0.606688	-3.70095	0.00021479	0.000836838
C3orf22	ENSG00000180697	5.21575	-2.04522	0.63838	-3.20376	0.00135644	0.00438501
CHCHD6	ENSG00000159685	143.338	-1.30372	0.310449	-4.19946	2.67554e-05	0.000128925
RCC2P4	ENSG00000249558	10.37	-2.01496	0.523924	-3.84589	0.000120114	0.000497355
AC011199.1	ENSG00000280053	8.25082	-1.92702	0.76017	-2.53499	0.0112451	0.028085
PLXNA1	ENSG00000114554	2945.46	-2.84986	0.372847	-7.64349	2.11404e-14	7.98557e-13
LINC01471	ENSG00000239921	5.24037	-2.61234	0.909475	-2.87236	0.00407423	0.0115958
LINC02034	ENSG00000282975	1.78127	-3.36962	1.38306	-2.43636	0.014836	0.0357362
TPRA1	ENSG00000163870	513.495	-1.52276	0.294643	-5.16815	2.36424e-07	1.78887e-06
MIR6825	ENSG00000275067	3.97105	-5.597	1.24661	-4.48977	7.1301e-06	3.9102e-05
MCM2	ENSG00000073111	173.742	-1.07922	0.247935	-4.35282	1.34396e-05	6.92995e-05
PODXL2	ENSG00000114631	157.983	-1.90268	0.39988	-4.75812	1.95408e-06	1.21701e-05
ABTB1	ENSG00000114626	1245.56	-2.79127	0.359733	-7.75928	8.54122e-15	3.60248e-13
MGLL	ENSG00000074416	2943.48	-1.78764	0.254642	-7.02023	2.21504e-12	5.24953e-11
RNU2-37P	ENSG00000222627	4.43367	-1.9244	0.65363	-2.94417	0.00323818	0.00947686
RUVBL1-AS1	ENSG00000239608	28.9761	-3.15215	0.509565	-6.18596	6.17255e-10	8.29373e-09
EEFSEC	ENSG00000132394	214.733	-1.27312	0.193027	-6.59554	4.237e-11	7.38357e-10
DNAJB8	ENSG00000179407	9.42271	-3.31722	0.889052	-3.73119	0.000190578	0.000751263
DNAJB8-AS1	ENSG00000242049	2.93541	-3.27231	0.773416	-4.23099	2.32666e-05	0.000113656
GATA2	ENSG00000179348	198.024	-2.07241	0.342457	-6.05159	1.43422e-09	1.78874e-08
GATA2-AS1	ENSG00000244300	44.6721	-1.90744	0.478776	-3.98399	6.77669e-05	0.000298032
RF00017	ENSG00000277250	2.75276	-1.61964	0.706759	-2.29164	0.0219267	0.0498472
POU5F1P6	ENSG00000242551	13.3901	-2.42056	0.59167	-4.09107	4.29389e-05	0.000197635
RAB7A	ENSG00000075785	1861.15	-0.334065	0.141512	-2.36068	0.0182415	0.0426496
FTH1P4	ENSG00000242992	23.3192	-1.00112	0.383197	-2.61254	0.00898712	0.0231387
RN7SL698P	ENSG00000244232	5.80753	-1.34199	0.410488	-3.26927	0.00107827	0.00357002
MARK2P17	ENSG00000244065	3.55831	-2.00714	0.654621	-3.0661	0.00216868	0.00666284
AC112484.1	ENSG00000231305	10.126	-0.895833	0.35271	-2.53986	0.0110897	0.0277338
ACAD9	ENSG00000177646	779.786	-0.627078	0.204026	-3.07352	0.00211547	0.00651916
KIAA1257	ENSG00000114656	57.4094	-1.17292	0.271121	-4.32618	1.51721e-05	7.7363e-05
EFCC1	ENSG00000114654	113.9	-3.18104	0.525261	-6.05612	1.39448e-09	1.74248e-08
AC108673.1	ENSG00000249505	4.95727	-5.6182	1.09841	-5.11485	3.13994e-07	2.31236e-06
RAB43	ENSG00000172780	64.49	-3.05548	0.474043	-6.44559	1.15154e-10	1.83039e-09
AC108673.2	ENSG00000273174	6.85293	-0.925967	0.391733	-2.36377	0.0180901	0.0423233
ISY1	ENSG00000240682	283.185	-0.71859	0.257548	-2.79012	0.00526879	0.0145321
HMCES	ENSG00000183624	391.918	-0.879319	0.139081	-6.32236	2.57601e-10	3.78916e-09
H1FX	ENSG00000184897	410.621	-2.05305	0.26109	-7.86338	3.73912e-15	1.72868e-13
H1FX-AS1	ENSG00000206417	213.578	-2.87146	0.36357	-7.89797	2.83483e-15	1.34207e-13
NUP210P3	ENSG00000248916	2.64134	-1.81879	0.64023	-2.84085	0.0044994	0.012648
AL449212.1	ENSG00000244932	56.2723	-1.2646	0.327827	-3.85752	0.000114543	0.00047674
RPL32P3	ENSG00000251474	547.62	-1.19666	0.258635	-4.62682	3.71318e-06	2.1697e-05
SNORA7B	ENSG00000207088	853.182	-3.37418	0.589851	-5.72039	1.06279e-08	1.0926e-07
EFCAB12	ENSG00000172771	11.5456	-1.01428	0.394139	-2.57341	0.0100702	0.0255338
IFT122	ENSG00000163913	893.11	-0.784767	0.199955	-3.92473	8.68287e-05	0.000372032
H1FOO	ENSG00000178804	4.38929	-1.99496	0.585551	-3.40698	0.000656856	0.00230154
PLXND1	ENSG00000004399	6538.71	-2.25956	0.309927	-7.29062	3.08523e-13	8.95283e-12
AC023162.1	ENSG00000248659	1.69996	-2.60853	0.838697	-3.11021	0.00186952	0.00584342
TRH	ENSG00000170893	3.13189	-3.70744	1.3389	-2.76903	0.00562242	0.0153912
AC083906.5	ENSG00000284731	6.35229	-5.10586	1.20623	-4.2329	2.307e-05	0.000112811
FAM86HP	ENSG00000253540	53.5787	-1.33613	0.252662	-5.28821	1.23521e-07	9.91006e-07
LINC02021	ENSG00000249846	29.1051	-1.28054	0.408129	-3.13759	0.00170341	0.00537535
AC055733.4	ENSG00000284095	8.37688	-2.09687	0.579102	-3.6209	0.000293584	0.00110973
NUDT16	ENSG00000198585	1184.58	-0.574731	0.247831	-2.31904	0.0203927	0.0468269
TMEM108	ENSG00000144868	297.127	-0.755295	0.301861	-2.50213	0.0123448	0.030461
RF00438	ENSG00000201827	2.60896	-3.77563	1.2575	-3.00248	0.00267786	0.00802462
RNU6-678P	ENSG00000252641	3.66212	-1.00596	0.427273	-2.35437	0.018554	0.0432547
RAB6B	ENSG00000154917	202.098	-1.47354	0.265898	-5.54176	2.99446e-08	2.77858e-07
LINC02004	ENSG00000240006	2.65695	-1.44382	0.593389	-2.43318	0.014967	0.0359989
AMOTL2	ENSG00000114019	2609.99	-2.07066	0.324179	-6.38741	1.68724e-10	2.59205e-09
KY	ENSG00000174611	32.533	-1.3239	0.34152	-3.8765	0.000105968	0.000444949
IL20RB	ENSG00000174564	53.7422	-0.927077	0.359993	-2.57527	0.0100163	0.0254168
DZIP1L	ENSG00000158163	905.114	-1.55308	0.315222	-4.92694	8.35276e-07	5.63461e-06
ATP5MC1P3	ENSG00000242244	7.51565	-1.99479	0.581278	-3.43173	0.000599749	0.00212085
CLSTN2	ENSG00000158258	1547.8	-1.7023	0.373937	-4.55237	5.30459e-06	2.99788e-05
AC010181.1	ENSG00000249290	4.12172	-1.95765	0.711393	-2.75185	0.0059259	0.0161113
SPSB4	ENSG00000175093	205.45	-1.42232	0.335026	-4.2454	2.18201e-05	0.000107347
AC112504.1	ENSG00000279147	35.3857	-2.78929	0.428052	-6.51624	7.20938e-11	1.19558e-09
CHST2	ENSG00000175040	1923.72	-2.64639	0.439698	-6.01864	1.75884e-09	2.15141e-08
PBX2P1	ENSG00000244171	19.6726	-2.15891	0.444456	-4.85742	1.18927e-06	7.76363e-06
ZIC4	ENSG00000174963	272.793	-0.877896	0.314195	-2.79411	0.00520425	0.0143792
UBQLN4P1	ENSG00000241627	3.87238	-3.01223	0.902267	-3.33852	0.00084227	0.00287184
WWTR1	ENSG00000018408	2909.87	-0.698428	0.293379	-2.38064	0.0172827	0.0407121
ERICH6	ENSG00000163645	33.2151	-1.2414	0.460284	-2.69704	0.0069959	0.0186274
ARHGEF26	ENSG00000114790	364.119	-0.888335	0.231296	-3.84069	0.000122691	0.000507335
AC104472.3	ENSG00000284952	29.4896	-2.82927	0.788603	-3.5877	0.000333602	0.00124819
AC091607.1	ENSG00000227709	26.0674	-1.89478	0.607087	-3.1211	0.00180176	0.00565448
KRT18P34	ENSG00000244515	5.84829	-1.59419	0.397856	-4.00695	6.15074e-05	0.000273154
SHOX2	ENSG00000168779	500.34	-1.73118	0.329583	-5.25264	1.49934e-07	1.18327e-06
IQCJ-SCHIP1	ENSG00000283154	97.7481	-2.64141	0.509364	-5.1857	2.15206e-07	1.64093e-06
KRT8P12	ENSG00000229320	155.481	-1.20573	0.276219	-4.36511	1.2706e-05	6.58789e-05
SLC7A14	ENSG00000013293	18.0182	-0.917449	0.388317	-2.36263	0.0181458	0.042441
ASS1P7	ENSG00000236893	0.944401	-2.40712	1.01724	-2.36632	0.0179657	0.0420871
AC125604.1	ENSG00000243977	1.37681	-1.88638	0.7884	-2.39267	0.0167263	0.0396095
AC108734.2	ENSG00000241473	12.0509	-3.26824	0.696581	-4.69183	2.70773e-06	1.63101e-05
FLYWCH1P1	ENSG00000239516	41.9525	-3.99646	0.596238	-6.70278	2.04486e-11	3.80562e-10
MCF2L2	ENSG00000053524	84.1055	-0.956853	0.351919	-2.71896	0.00654876	0.0175888
AC131160.1	ENSG00000283765	3.65643	-1.1485	0.449757	-2.55361	0.0106613	0.0268256
DVL3	ENSG00000161202	1077.39	-1.93559	0.18183	-10.6451	1.83874e-26	8.63244e-24
ABCF3	ENSG00000161204	680.506	-1.03672	0.15314	-6.76978	1.28974e-11	2.508e-10
VWA5B2	ENSG00000145198	11.9406	-1.58858	0.374602	-4.24072	2.22805e-05	0.000109394
EIF4G1	ENSG00000114867	5819.81	-1.65767	0.166188	-9.97469	1.96718e-23	4.8185e-21
FAM131A	ENSG00000175182	335.721	-1.81418	0.289852	-6.25898	3.87498e-10	5.46739e-09
CLCN2	ENSG00000114859	121.902	-2.21592	0.284735	-7.78242	7.1153e-15	3.07337e-13
POLR2H	ENSG00000163882	488.883	-0.634203	0.232959	-2.72238	0.00648135	0.0174303
THPO	ENSG00000090534	30.5498	-1.54074	0.398568	-3.86568	0.000110779	0.000463027
CHRD	ENSG00000090539	581.877	-2.93863	0.390003	-7.53489	4.88741e-14	1.70265e-12
LINC02054	ENSG00000224153	6.07868	-1.40951	0.421094	-3.34726	0.00081614	0.00279095
AC128714.1	ENSG00000283625	18.3031	-1.35736	0.578175	-2.34766	0.0188916	0.0439197
LINC01840	ENSG00000230215	6.61281	-1.91141	0.63583	-3.00617	0.00264561	0.00794429
EPHB3	ENSG00000182580	116.331	-1.97431	0.462774	-4.26626	1.9878e-05	9.87045e-05
C3orf70	ENSG00000187068	104.321	-0.942402	0.295685	-3.18718	0.00143669	0.00461455
IGF2BP2	ENSG00000073792	434.038	-1.02974	0.225031	-4.57601	4.73929e-06	2.7037e-05
AC068631.1	ENSG00000197099	13.4445	-2.113	0.590485	-3.57841	0.000345691	0.00128987
LINC02043	ENSG00000232233	11.7078	-1.93656	0.473751	-4.08772	4.35628e-05	0.000200296
AC112907.2	ENSG00000231982	6.5983	-2.30064	0.604773	-3.80413	0.000142304	0.000578487
BCL6	ENSG00000113916	2498.6	-1.08448	0.287363	-3.7739	0.000160715	0.000645217
LPP-AS2	ENSG00000270959	83.2522	-0.590873	0.155815	-3.79215	0.000149349	0.000604757
AC022498.2	ENSG00000279891	171.329	-1.08478	0.40428	-2.68323	0.00729157	0.0193117
P3H2	ENSG00000090530	99.5581	-0.679883	0.261263	-2.60229	0.00926036	0.023743
FGF12-AS2	ENSG00000230126	3.37377	-2.20539	0.817258	-2.69853	0.0069647	0.0185581
LINC00887	ENSG00000214145	5.74165	-1.82106	0.550954	-3.30529	0.000948796	0.00318874
CPN2	ENSG00000178772	2.75155	-2.05515	0.853531	-2.40782	0.0160481	0.038217
LRRC15	ENSG00000172061	463.317	-2.01706	0.565426	-3.56733	0.000360643	0.00133996
AC108676.1	ENSG00000244675	8.69859	-1.38285	0.474527	-2.91416	0.00356647	0.0103008
TMEM44	ENSG00000145014	226.8	-1.83046	0.351319	-5.21024	1.88599e-07	1.46121e-06
FAM43A	ENSG00000185112	221.071	-2.45678	0.462502	-5.31193	1.08472e-07	8.8255e-07
XXYLT1	ENSG00000173950	207.528	-0.892817	0.202012	-4.41963	9.88685e-06	5.25894e-05
XXYLT1-AS1	ENSG00000233303	11.4224	-3.3101	0.582567	-5.68192	1.33188e-08	1.3399e-07
MIR3137	ENSG00000265333	1.9702	-2.63599	0.7288	-3.61689	0.000298168	0.00112522
XXYLT1-AS2	ENSG00000230266	14.3783	-1.45816	0.358085	-4.07209	4.65928e-05	0.000212986
RN7SL73P	ENSG00000265882	3.50772	-2.97431	0.902235	-3.2966	0.000978613	0.0032775
MUC20P1	ENSG00000224769	43.1324	-2.23148	0.595789	-3.74542	0.00018009	0.000714485
AC233280.19	ENSG00000282206	6.09547	-2.20118	0.645874	-3.40806	0.000654253	0.00229343
AC233280.2	ENSG00000271662	5.29155	-1.38672	0.59182	-2.34315	0.0191216	0.0443786
AC233280.1	ENSG00000229178	8.04625	-1.51421	0.411585	-3.67897	0.000234182	0.00090479
MUC20-OT1	ENSG00000242086	2163.51	-1.13089	0.33785	-3.34731	0.000815988	0.00279068
MIR570	ENSG00000207650	58.6548	-1.76228	0.515852	-3.41626	0.000634871	0.00223343
MUC20	ENSG00000176945	259.099	-2.70561	0.48415	-5.58836	2.29219e-08	2.19458e-07
MUC4	ENSG00000145113	107.995	-2.48011	0.46875	-5.29091	1.21706e-07	9.78346e-07
TNK2	ENSG00000061938	2877.43	-3.84565	0.417585	-9.20927	3.28355e-20	4.1771e-18
MIR6829	ENSG00000276489	7.97575	-5.75664	1.0903	-5.27988	1.29267e-07	1.0332e-06
TNK2-AS1	ENSG00000224614	25.6343	-2.02614	0.46854	-4.32438	1.52964e-05	7.79267e-05
AC124944.1	ENSG00000226155	2.21121	-2.77835	1.11488	-2.49206	0.0127006	0.0312317
AC124944.3	ENSG00000260261	102.06	-1.7309	0.491714	-3.52014	0.000431319	0.00157422
AC124944.2	ENSG00000231443	18.2306	-1.43579	0.325356	-4.41299	1.01953e-05	5.40552e-05
AC024937.2	ENSG00000231464	2.32513	-1.90957	0.612789	-3.11619	0.00183204	0.005739
AC024937.1	ENSG00000228413	14.3104	-3.45982	0.738736	-4.68343	2.82121e-06	1.69367e-05
ZDHHC19	ENSG00000163958	4.32377	-2.34469	0.720847	-3.25269	0.00114317	0.00376155
SLC51A	ENSG00000163959	135.284	-0.805404	0.143072	-5.62937	1.80866e-08	1.7712e-07
TM4SF19	ENSG00000145107	14.0529	-1.24083	0.505325	-2.4555	0.0140687	0.0341402
RN7SL434P	ENSG00000241868	20.8345	-2.4158	0.48921	-4.93818	7.88567e-07	5.35433e-06
RN7SL738P	ENSG00000243339	10.1641	-1.68952	0.450943	-3.74663	0.000179225	0.000711487
AC083822.1	ENSG00000226345	5.65615	-0.935756	0.388034	-2.41153	0.0158858	0.03789
UBXN7-AS1	ENSG00000225822	25.8986	-2.33624	0.503125	-4.64345	3.4264e-06	2.02039e-05
RNF168	ENSG00000163961	1589.76	-0.814548	0.248491	-3.27797	0.00104556	0.00347047
AC092933.1	ENSG00000213358	1.45573	-2.63964	0.996046	-2.65012	0.00804634	0.0210115
LINC01063	ENSG00000232065	5.34088	-1.35988	0.537109	-2.53185	0.0113464	0.0283075
NRROS	ENSG00000174004	268.12	-1.35052	0.311522	-4.33521	1.45618e-05	7.45693e-05
NCBP2-AS1	ENSG00000225578	58.3244	-2.34405	0.563464	-4.16007	3.18149e-05	0.000150456
PIGZ	ENSG00000119227	148.047	-1.89407	0.251411	-7.53375	4.93018e-14	1.71603e-12
MELTF	ENSG00000163975	633.546	-3.24358	0.418763	-7.74562	9.51162e-15	3.94427e-13
MELTF-AS1	ENSG00000228109	37.2657	-1.7183	0.332977	-5.16041	2.46406e-07	1.85586e-06
LINC02012	ENSG00000272989	2.61598	-3.23259	1.10714	-2.91976	0.00350301	0.0101488
BDH1	ENSG00000161267	37.3803	-1.07182	0.400071	-2.67907	0.00738273	0.0195269
AC024560.2	ENSG00000249626	9.95844	-0.99711	0.334112	-2.98436	0.00284173	0.00846256
AC024560.3	ENSG00000273308	30.1933	-4.52748	0.713891	-6.34197	2.26846e-10	3.38348e-09
RUBCN	ENSG00000145016	1216.41	-1.96393	0.194761	-10.0838	6.51448e-24	1.77176e-21
LRCH3	ENSG00000186001	1860.87	-0.3441	0.124591	-2.76184	0.00574764	0.0156883
FAM157A	ENSG00000236438	42.2884	-3.01693	0.568019	-5.31133	1.0883e-07	8.84912e-07
ZNF732	ENSG00000186777	79.1143	-1.38504	0.385997	-3.58822	0.000332947	0.00124597
AC079140.4	ENSG00000251535	11.0011	-2.41373	0.525889	-4.58981	4.43658e-06	2.546e-05
AC079140.1	ENSG00000248564	33.2131	-2.16851	0.507263	-4.27492	1.91205e-05	9.53388e-05
PIGG	ENSG00000174227	1317.92	-1.08126	0.278908	-3.87678	0.000105847	0.000444589
AC107464.1	ENSG00000242686	0.794594	-2.83976	1.19249	-2.38136	0.0172487	0.0406441
AC107464.3	ENSG00000272927	7.19904	-1.63161	0.626325	-2.60505	0.00918596	0.0235814
MYL5	ENSG00000215375	917.508	-2.8527	0.413994	-6.89069	5.55243e-12	1.18681e-10
SLC49A3	ENSG00000169026	1000.87	-3.28986	0.475922	-6.91261	4.75832e-12	1.03846e-10
PCGF3	ENSG00000185619	1674.92	-0.793317	0.21409	-3.70552	0.000210954	0.000823109
AC107464.2	ENSG00000248416	63.4884	-5.50255	0.641059	-8.58354	9.19986e-18	7.46513e-16
[truncated: 9,064 more rows]
