# Supplementary material for: The Landscape of Novel Expressed Chimeric RNAs in Rheumatoid Arthritis
Source: Cells. 2022 Mar 24;11(7):1092. doi: 10.3390/cells11071092 (PMC8998144; doi:10.3390/cells11071092)
Supplement: Supplementary file 1 [file cells-11-01092-s001.zip › Table_S7.xlsx]

## Sheet: AL_Vs_OA_up_regulated
gene_name	gene_id	baseMean	log2FoldChange	lfcSE	stat	pvalue	padj
MIR6859-1	ENSG00000278267	7.30617	2.42646	0.556464	4.36049	1.29772e-05	0.000279421
AL627309.6	ENSG00000268903	27.659	3.1451	0.792787	3.96714	7.27396e-05	0.000977131
AL627309.7	ENSG00000269981	20.0042	3.09825	0.737979	4.1983	2.68929e-05	0.000475518
MTND1P23	ENSG00000225972	76.4118	5.11734	0.753974	6.78716	1.14366e-11	7.31025e-08
MTND2P28	ENSG00000225630	374.545	2.0845	0.546228	3.81617	0.000135542	0.00155452
MTCO1P12	ENSG00000237973	581.9	2.45661	0.521335	4.71215	2.45117e-06	8.49214e-05
CICP3	ENSG00000229376	9.18519	2.42862	0.53964	4.50045	6.78089e-06	0.000172924
AL645608.3	ENSG00000230699	23.9161	2.3924	0.65731	3.63968	0.000272976	0.00265446
SAMD11	ENSG00000187634	377.376	2.52053	0.609285	4.13686	3.5209e-05	0.000578303
PLEKHN1	ENSG00000187583	35.2446	2.66309	0.694744	3.8332	0.000126489	0.00148171
PERM1	ENSG00000187642	9.99438	3.43214	0.946304	3.62689	0.000286855	0.00275519
AL645608.8	ENSG00000272512	19.2138	3.2236	0.800058	4.02921	5.5965e-05	0.000810256
AGRN	ENSG00000188157	1274.11	3.9178	0.640761	6.11429	9.69873e-10	7.29344e-07
TNFRSF18	ENSG00000186891	21.4019	2.23316	0.89772	2.48759	0.0128611	0.0470926
TNFRSF4	ENSG00000186827	21.6959	2.08003	0.693117	3.00098	0.00269112	0.0150178
C1QTNF12	ENSG00000184163	14.6741	3.01292	0.752639	4.00314	6.25068e-05	0.000872365
AL162741.1	ENSG00000260179	32.2824	2.41721	0.590461	4.09377	4.24411e-05	0.000663015
ACAP3	ENSG00000131584	2249.18	2.86289	0.559619	5.11579	3.1243e-07	2.22577e-05
AL139287.1	ENSG00000240731	94.936	2.22467	0.422001	5.27172	1.35155e-07	1.31895e-05
CPTP	ENSG00000224051	259.111	2.17784	0.532829	4.08731	4.36395e-05	0.000677119
TAS1R3	ENSG00000169962	93.3086	2.11782	0.510064	4.15206	3.2949e-05	0.000551094
MXRA8	ENSG00000162576	3993.44	2.42343	0.494208	4.90367	9.40618e-07	4.51105e-05
VWA1	ENSG00000179403	817.712	2.42861	0.5198	4.6722	2.97998e-06	9.77897e-05
TMEM240	ENSG00000205090	19.8486	2.07042	0.667644	3.10108	0.00192815	0.0117285
FNDC10	ENSG00000228594	37.6852	2.17074	0.552511	3.92886	8.53495e-05	0.00110473
MIB2	ENSG00000197530	962.874	2.77917	0.58602	4.74246	2.11142e-06	7.64643e-05
CALML6	ENSG00000169885	13.5612	2.45693	0.64397	3.81529	0.000136022	0.00155955
CFAP74	ENSG00000142609	15.0839	2.76089	0.70871	3.89566	9.79306e-05	0.00121982
GABRD	ENSG00000187730	45.3387	2.75436	0.712761	3.86435	0.000111384	0.00134383
PRKCZ	ENSG00000067606	46.1785	2.08092	0.581457	3.57881	0.000345159	0.00317726
AL590822.2	ENSG00000271806	10.016	2.74029	0.708156	3.86961	0.000109011	0.00132219
PRKCZ-AS1	ENSG00000182873	21.5012	2.8671	0.597187	4.80101	1.57865e-06	6.31326e-05
FAAP20	ENSG00000162585	708.281	2.05126	0.496693	4.12984	3.63016e-05	0.000592997
AL590822.1	ENSG00000234396	4.00297	2.12728	0.757237	2.80926	0.00496556	0.0235955
SKI	ENSG00000157933	5653.13	3.05417	0.54216	5.63334	1.76754e-08	3.6912e-06
AL589739.1	ENSG00000272161	4.0821	3.03845	0.882083	3.44462	0.000571852	0.00470233
AL139246.4	ENSG00000229393	2.40001	2.21364	0.8485	2.60888	0.00908378	0.0366573
AL139246.5	ENSG00000272449	18.2142	2.4114	0.675709	3.5687	0.000358752	0.00327124
TNFRSF14	ENSG00000157873	1582.23	2.03791	0.469647	4.33923	1.42981e-05	0.000299324
AL139246.2	ENSG00000225931	11.1306	2.16628	0.70249	3.08371	0.00204434	0.0122622
TTC34	ENSG00000215912	98.8797	2.26065	0.478952	4.71999	2.35856e-06	8.28293e-05
PRDM16	ENSG00000142611	130.883	2.04285	0.585606	3.48843	0.000485863	0.00415336
AL008733.1	ENSG00000226286	2.83596	2.81532	0.944212	2.98166	0.00286689	0.0157107
AL512383.1	ENSG00000279839	10.0238	2.02933	0.776262	2.61423	0.00894294	0.0362099
AL590438.1	ENSG00000272235	20.3926	2.59306	0.579548	4.47428	7.66689e-06	0.000189215
MEGF6	ENSG00000162591	1154.61	2.964	0.644181	4.60118	4.20098e-06	0.000123461
AL513320.1	ENSG00000238260	18.2134	2.60855	0.679481	3.83904	0.000123518	0.00145803
MIR4689	ENSG00000264101	7.91648	5.41747	1.12649	4.80916	1.51567e-06	6.15775e-05
GPR153	ENSG00000158292	1059.39	2.18214	0.37276	5.854	4.79884e-09	1.68849e-06
HES2	ENSG00000069812	5.88979	2.5184	0.689294	3.65359	0.000258596	0.00255288
ESPN	ENSG00000187017	9.11705	2.32384	0.806431	2.88164	0.00395613	0.0199507
AL031848.1	ENSG00000231868	3.69023	2.75872	1.04603	2.63731	0.00835661	0.0344616
AL034417.3	ENSG00000284716	30.2474	2.00468	0.55563	3.60794	0.000308636	0.00291547
SLC45A1	ENSG00000162426	164.234	2.09161	0.410872	5.09067	3.56801e-07	2.41341e-05
MIR6728	ENSG00000274258	2.16499	2.54669	0.703876	3.6181	0.000296778	0.00282924
RN7SL451P	ENSG00000265141	2.18681	2.25604	0.893239	2.52568	0.0115474	0.0436468
MIR34AHG	ENSG00000228526	1267.9	2.43717	0.445766	5.46738	4.56748e-08	6.40275e-06
TMEM201	ENSG00000188807	265.654	2.86989	0.531678	5.39779	6.74677e-08	8.34685e-06
CASZ1	ENSG00000130940	116.784	2.00274	0.55245	3.62519	0.000288747	0.0027692
AL139423.1	ENSG00000272078	21.2003	2.68537	0.576324	4.65948	3.17004e-06	0.000101653
RF00019	ENSG00000202461	2.27632	2.36785	0.797831	2.96785	0.00299888	0.0162127
MIR4632	ENSG00000263676	8.84271	4.75119	1.08388	4.38351	1.16785e-05	0.000258003
MIR6730	ENSG00000276830	10.5108	2.62727	0.672634	3.90594	9.38579e-05	0.0011844
AL450998.3	ENSG00000237938	158.449	2.0005	0.421875	4.74192	2.11698e-06	7.65226e-05
TMEM82	ENSG00000162460	2.80368	4.15963	1.34426	3.09437	0.00197231	0.0119455
FBLIM1	ENSG00000162458	366.723	2.20875	0.525663	4.20183	2.64767e-05	0.000471119
AL451042.2	ENSG00000227959	27.443	2.93198	0.678158	4.32346	1.53604e-05	0.000316524
CROCCP2	ENSG00000215908	1468.32	2.33353	0.522507	4.46602	7.96871e-06	0.000193919
RNU1-3	ENSG00000207513	48.8559	3.31955	0.760772	4.36339	1.28062e-05	0.000276349
CROCC	ENSG00000058453	2694.29	3.85988	0.678343	5.69016	1.26918e-08	3.16075e-06
CROCCP4	ENSG00000227684	1.16935	3.26417	1.02658	3.17967	0.00147443	0.00963167
RNU1-4	ENSG00000207389	109.066	2.96514	0.571495	5.18839	2.12119e-07	1.73458e-05
AL365209.1	ENSG00000280222	160.724	2.32689	0.373931	6.22279	4.88383e-10	5.06931e-07
IGSF21-AS1	ENSG00000230035	15.0258	2.51307	0.549292	4.5751	4.75995e-06	0.000134899
NBL1	ENSG00000158747	9355.67	2.44007	0.517083	4.71892	2.37106e-06	8.29697e-05
HTR6	ENSG00000158748	15.5756	2.34564	0.630694	3.71915	0.000199895	0.00208822
PLA2G2F	ENSG00000158786	4.22706	2.1751	0.69671	3.12196	0.00179652	0.0111453
FAM43B	ENSG00000183114	108.317	3.01914	0.608445	4.96206	6.97489e-07	3.73486e-05
SH2D5	ENSG00000189410	5.53438	2.18375	0.713647	3.05998	0.00221352	0.0130204
ALPL	ENSG00000162551	242.16	2.31689	0.707385	3.27529	0.00105555	0.00746854
LDLRAD2	ENSG00000187942	156.015	2.4494	0.511725	4.78656	1.69665e-06	6.59411e-05
HSPG2	ENSG00000142798	30480.7	3.47143	0.590045	5.88334	4.02066e-09	1.57347e-06
AL512444.1	ENSG00000225952	13.1483	2.5024	0.595958	4.19896	2.68146e-05	0.000474644
MYOM3	ENSG00000142661	55.5083	3.07755	0.643976	4.77898	1.76185e-06	6.75705e-05
SELENON	ENSG00000162430	2155.4	2.61198	0.427093	6.11573	9.61176e-10	7.29344e-07
SLC9A1	ENSG00000090020	705.223	2.72108	0.458113	5.93976	2.85447e-09	1.31897e-06
AHDC1	ENSG00000126705	1925.72	3.73187	0.625592	5.96534	2.44127e-09	1.19184e-06
LINC01648	ENSG00000233399	2.3191	3.17999	1.14105	2.7869	0.00532154	0.0247865
NKAIN1	ENSG00000084628	11.0699	2.1208	0.639342	3.31715	0.000909395	0.00665848
SERINC2	ENSG00000168528	128.462	2.31274	0.454982	5.08315	3.71236e-07	2.47181e-05
COL16A1	ENSG00000084636	6114.04	3.1677	0.623801	5.07807	3.81291e-07	2.51259e-05
ADGRB2	ENSG00000121753	204.128	3.37636	0.649196	5.20084	1.98388e-07	1.64332e-05
AL354919.1	ENSG00000203620	3.87671	2.37851	0.953771	2.49379	0.0126386	0.0465044
MIR5585	ENSG00000266203	6.32579	3.20528	0.911644	3.51594	0.000438207	0.00383477
RF00017	ENSG00000276493	3.56019	2.08973	0.837817	2.49426	0.0126221	0.0464819
ZBTB8B	ENSG00000273274	17.3221	2.30948	0.665402	3.4708	0.000518902	0.00435851
KIAA1522	ENSG00000162522	504.51	2.60649	0.459074	5.6777	1.36514e-08	3.31367e-06
RF00017	ENSG00000278702	5.09803	2.15997	0.755788	2.8579	0.00426451	0.0210663
NCDN	ENSG00000020129	434.947	2.3388	0.415831	5.62441	1.86139e-08	3.77715e-06
MAP7D1	ENSG00000116871	2340.57	2.61693	0.554941	4.7157	2.40885e-06	8.39345e-05
SH3D21	ENSG00000214193	171.764	2.26762	0.562847	4.02884	5.60533e-05	0.000811124
FHL3	ENSG00000183386	286.985	2.38099	0.468231	5.08508	3.6747e-07	2.45802e-05
BMP8A	ENSG00000183682	21.8108	2.40317	0.634243	3.78904	0.000151231	0.00169047
HEYL	ENSG00000163909	361.857	2.96955	0.635836	4.67031	3.00744e-06	9.81282e-05
OXCT2	ENSG00000198754	5.57293	2.60218	0.807517	3.22244	0.00127102	0.00863189
KCNQ4	ENSG00000117013	24.9885	2.12074	0.528126	4.0156	5.92947e-05	0.000842248
RN7SL326P	ENSG00000264582	2.7769	3.33581	1.05419	3.16432	0.00155444	0.010006
FOXO6	ENSG00000204060	36.7808	2.4298	0.599191	4.05513	5.01067e-05	0.000746288
EDN2	ENSG00000127129	1.50999	3.64048	1.24154	2.93223	0.00336535	0.0176588
AC098484.3	ENSG00000283580	1.31531	3.66189	1.33329	2.7465	0.00602351	0.0271813
ARTN	ENSG00000117407	9.54843	2.16662	0.625398	3.46439	0.000531437	0.00444336
SLC6A9	ENSG00000196517	129.835	2.57413	0.56428	4.56179	5.07192e-06	0.000140304
TCTEX1D4	ENSG00000188396	30.471	2.5863	0.600927	4.30386	1.67851e-05	0.000338633
BTBD19	ENSG00000222009	646.613	2.25367	0.403417	5.58645	2.31754e-08	4.31468e-06
LINC01398	ENSG00000224863	2.10912	2.12078	0.847519	2.50234	0.0123374	0.0457521
FOXD2-AS1	ENSG00000237424	46.3626	2.54196	0.598044	4.25046	2.13334e-05	0.000405316
AL109659.1	ENSG00000223720	20.1251	2.39738	0.640942	3.74041	0.000183724	0.0019589
MIR4421	ENSG00000265538	3.61805	2.57645	0.766555	3.36108	0.000776394	0.0059268
MIR1273F	ENSG00000264834	8.96391	2.01475	0.642619	3.13522	0.00171728	0.0107704
MIR5095	ENSG00000266188	1.25767	3.54864	1.30903	2.7109	0.00671019	0.029408
TUBBP10	ENSG00000226147	1.65162	2.13875	0.820297	2.60729	0.00912614	0.0367885
PODN	ENSG00000174348	2142.7	2.19289	0.601192	3.64757	0.000264728	0.00259337
SLC1A7	ENSG00000162383	216.849	2.56926	0.640519	4.01121	6.04078e-05	0.000851479
AL445183.2	ENSG00000235563	4.48783	2.59487	0.944811	2.74644	0.00602454	0.0271827
AL355483.3	ENSG00000232762	7.77737	2.14454	0.55919	3.83508	0.000125526	0.00147357
GLIS1	ENSG00000174332	16.2966	2.80364	0.827786	3.38691	0.000706836	0.00552109
AL161644.1	ENSG00000225632	13.3267	2.03313	0.456013	4.4585	8.25357e-06	0.000198583
PCSK9	ENSG00000169174	7.2582	2.44318	0.679062	3.59787	0.000320838	0.00300116
AL033530.1	ENSG00000285407	3.86688	2.42002	0.675417	3.583	0.000339669	0.00313375
AC104455.1	ENSG00000229505	1.83615	2.17113	0.803749	2.70125	0.00690788	0.0300388
MIR7856	ENSG00000278281	2.62837	2.00816	0.551415	3.64183	0.000270705	0.00263852
MIR378G	ENSG00000263526	2.65952	3.06358	0.876225	3.49634	0.000471685	0.00405789
CELSR2	ENSG00000143126	212.099	2.81901	0.56732	4.96901	6.72972e-07	3.64032e-05
SYPL2	ENSG00000143028	70.6859	2.13736	0.309567	6.90437	5.04259e-12	4.80623e-08
SLC6A17	ENSG00000197106	4.18036	2.22005	0.821068	2.70385	0.00685409	0.0298889
PKMP1	ENSG00000236480	9.50958	2.44977	0.481122	5.0918	3.54678e-07	2.40329e-05
PPIAL4A	ENSG00000263353	2.32752	2.79873	1.03528	2.70336	0.00686434	0.0299194
RNVU1-17	ENSG00000207349	6.29106	4.43533	1.66997	2.65594	0.00790886	0.0330847
MIR6736	ENSG00000278549	1.90131	4.26242	1.2861	3.31421	0.000919029	0.00670853
AC239799.1	ENSG00000213240	5.61623	2.01461	0.68497	2.94116	0.00326983	0.0172871
PDE4DIPP1	ENSG00000229828	4.51744	3.41372	0.91317	3.73832	0.000185254	0.00196975
ABHD17AP1	ENSG00000198658	20.0857	2.91673	0.585769	4.97932	6.38094e-07	3.52118e-05
ADAMTSL4	ENSG00000143382	2041.24	2.3975	0.455809	5.25987	1.44155e-07	1.3651e-05
BNIPL	ENSG00000163141	38.8781	2.31688	0.545256	4.24917	2.14566e-05	0.000405452
SEMA6C	ENSG00000143434	282.181	2.23198	0.533374	4.18465	2.85611e-05	0.000496769
CELF3	ENSG00000159409	8.46869	2.10293	0.50726	4.14567	3.3882e-05	0.000562773
AL589765.4	ENSG00000249602	5.58045	2.26305	0.73577	3.07576	0.00209969	0.012512
PUDPP2	ENSG00000233792	3.15	2.87334	0.952262	3.01738	0.00254969	0.0144397
AL513523.2	ENSG00000231827	37.105	2.32946	0.515782	4.51636	6.29111e-06	0.000163025
KRTCAP2	ENSG00000163463	291.445	3.10486	0.57708	5.3803	7.43624e-08	8.91234e-06
TRIM46	ENSG00000163462	35.156	2.16633	0.622115	3.4822	0.000497309	0.00421696
FAM189B	ENSG00000160767	235.326	2.78032	0.483608	5.74912	8.97067e-09	2.64649e-06
RUSC1	ENSG00000160753	800.029	2.27775	0.475562	4.7896	1.67115e-06	6.52005e-05
BGLAP	ENSG00000242252	16.1367	3.08219	0.640855	4.8095	1.5131e-06	6.1538e-05
AL139130.1	ENSG00000237390	3.6118	2.92597	1.12605	2.59843	0.00936514	0.0375114
NES	ENSG00000132688	1562.77	2.47267	0.622395	3.97283	7.10224e-05	0.000960455
INSRR	ENSG00000027644	34.3475	2.30463	0.587173	3.92495	8.67463e-05	0.00111716
OR6P1	ENSG00000186440	3.52726	2.92346	1.05381	2.77419	0.0055339	0.0255039
OR6K1P	ENSG00000231237	1.87698	19.1621	3.18606	6.01435	1.80606e-09	1.03382e-06
VSIG8	ENSG00000243284	4.4955	2.84399	0.980627	2.90018	0.00372952	0.0190586
ADAMTS4	ENSG00000158859	151.542	2.00628	0.540079	3.71479	0.000203372	0.00211432
CLEC20A	ENSG00000188585	5.49835	2.55258	1.00487	2.5402	0.0110788	0.0424214
QSOX1	ENSG00000116260	1685.03	2.15674	0.38084	5.66313	1.48636e-08	3.40199e-06
RF00017	ENSG00000276735	45.907	3.91204	0.741585	5.27525	1.32579e-07	1.31048e-05
IGFN1	ENSG00000163395	40.9096	3.83184	0.84038	4.55964	5.12403e-06	0.000141277
PPFIA4	ENSG00000143847	218.928	2.3683	0.528321	4.48268	7.37102e-06	0.000183448
NFASC	ENSG00000163531	392.97	2.17558	0.524869	4.145	3.39812e-05	0.000563525
AL391822.1	ENSG00000229657	9.01965	2.08048	0.673609	3.08856	0.00201131	0.0121095
CDK18	ENSG00000117266	162.595	2.49069	0.436483	5.70626	1.15483e-08	2.97397e-06
CICP5	ENSG00000233771	2.93412	2.35098	0.686395	3.42511	0.000614546	0.00494214
AC099066.1	ENSG00000226349	26.5112	3.70039	0.701047	5.27837	1.30337e-07	1.29751e-05
ITPKB	ENSG00000143772	2251.71	2.03532	0.449526	4.5277	5.96301e-06	0.000156297
WNT3A	ENSG00000154342	5.22884	2.71362	0.894034	3.03525	0.00240337	0.0137984
GJC2	ENSG00000198835	117.752	2.72119	0.615137	4.42371	9.70193e-06	0.000224067
OBSCN	ENSG00000154358	980.909	2.45039	0.510974	4.79553	1.62246e-06	6.40829e-05
AL353593.2	ENSG00000269934	12.0021	2.15681	0.527133	4.09159	4.28429e-05	0.000667931
HIST3H3	ENSG00000168148	7.97163	2.61778	0.705357	3.71129	0.000206208	0.00213552
ACTA1	ENSG00000143632	14.7332	4.29864	0.955248	4.50003	6.7945e-06	0.00017303
AGT	ENSG00000135744	162.077	2.25329	0.567744	3.96885	7.22196e-05	0.000972871
CFL1P4	ENSG00000213026	1.81418	3.85434	1.3322	2.89322	0.00381316	0.0193827
AL606534.5	ENSG00000253326	5.89171	5.85795	1.2048	4.86218	1.161e-06	5.15277e-05
KIF26B-AS1	ENSG00000232192	4.25889	2.10283	0.677706	3.10286	0.0019166	0.0116787
ZNF670-ZNF695	ENSG00000135747	5.64915	2.34022	0.853431	2.74214	0.00610409	0.0273998
AC019118.2	ENSG00000236760	2.90662	3.57873	1.02289	3.49865	0.000467626	0.00403338
AC010907.2	ENSG00000237370	3.02684	3.97044	1.25494	3.16384	0.00155702	0.010017
AC008278.1	ENSG00000224194	2.83334	2.48627	0.975395	2.54899	0.0108037	0.0417053
AC009242.1	ENSG00000283031	162.904	2.15143	0.50652	4.24746	2.16203e-05	0.000407461
EFR3B	ENSG00000084710	125.937	2.1931	0.494795	4.43233	9.32197e-06	0.000217026
MIR1301	ENSG00000221445	14.2688	3.05754	0.689389	4.43515	9.20073e-06	0.000215302
OTOF	ENSG00000115155	21.6181	2.45113	0.639447	3.83319	0.00012649	0.00148171
EMILIN1	ENSG00000138080	2017.72	3.41611	0.597409	5.71821	1.07651e-08	2.90749e-06
AC104695.2	ENSG00000229951	22.7559	2.14958	0.57544	3.73554	0.000187314	0.00198724
AC012593.1	ENSG00000226994	1.97571	3.33917	1.34086	2.49031	0.0127631	0.0468552
OXER1	ENSG00000162881	103.088	2.34804	0.541041	4.33986	1.42576e-05	0.000298828
RF02249	ENSG00000277809	3.74117	2.05849	0.610926	3.36947	0.000753136	0.00579773
SIX3	ENSG00000138083	91.5748	2.41294	0.504706	4.78087	1.74536e-06	6.70723e-05
SIX2	ENSG00000170577	143.753	2.03208	0.521105	3.89956	9.63691e-05	0.00120625
AC093833.1	ENSG00000231054	1.87256	3.52243	1.42644	2.46939	0.0135342	0.0488438
AC016722.1	ENSG00000226548	4.32498	2.40476	0.808318	2.97501	0.00292975	0.0159491
AC012358.1	ENSG00000203327	64.5477	2.02347	0.452873	4.46806	7.89313e-06	0.000192691
RN7SL470P	ENSG00000263669	4.83525	3.07567	1.10238	2.79004	0.00527014	0.0246308
ATP6V1B1	ENSG00000116039	5.97212	2.04735	0.671537	3.04875	0.00229795	0.0133633
AC007040.2	ENSG00000258881	9.48539	2.10503	0.610924	3.44565	0.000569689	0.00468957
ATP6V1B1-AS1	ENSG00000239322	5.19975	3.51057	1.07772	3.25741	0.00112435	0.00784591
DYSF	ENSG00000135636	1007.55	2.11005	0.558721	3.77658	0.000158999	0.00175276
CYP26B1	ENSG00000003137	632.461	2.43487	0.586775	4.14958	3.33091e-05	0.000556632
RAB11FIP5	ENSG00000135631	1301.09	2.0168	0.386902	5.21269	1.86119e-07	1.58271e-05
FBXO41	ENSG00000163013	199.106	2.07632	0.366799	5.66065	1.50797e-08	3.40199e-06
AC104135.1	ENSG00000236209	13.0282	2.05695	0.742371	2.77079	0.00559205	0.0256784
EVA1A	ENSG00000115363	23.9946	2.20683	0.639873	3.44886	0.000562954	0.0046501
TCF7L1	ENSG00000152284	382.422	2.07494	0.484377	4.28373	1.83783e-05	0.000363134
AC133965.1	ENSG00000225933	5.15043	2.51531	0.752774	3.34139	0.000833586	0.00622948
GGT8P	ENSG00000236969	16.5836	2.43202	0.573377	4.24157	2.21957e-05	0.000415649
PROM2	ENSG00000155066	72.3897	2.53326	0.521104	4.86133	1.16602e-06	5.15277e-05
AC068491.2	ENSG00000229118	7.30921	2.98823	0.822739	3.63206	0.000281171	0.00271241
RPS14P4	ENSG00000226928	21.1867	2.00391	0.595303	3.3662	0.000762111	0.00584219
FBLN7	ENSG00000144152	307.376	2.67935	0.580574	4.615	3.93091e-06	0.000117959
EN1	ENSG00000163064	25.6202	2.71436	0.798803	3.39803	0.000678728	0.00534285
AC012363.1	ENSG00000224789	3.91377	2.40831	0.94513	2.54813	0.0108303	0.041769
GLI2	ENSG00000074047	208.598	2.2564	0.590939	3.81833	0.000134357	0.00154601
MIR4783	ENSG00000264075	3.18281	4.67104	1.60464	2.91096	0.00360321	0.018574
MYO7B	ENSG00000169994	204.7	2.03875	0.561025	3.63398	0.00027908	0.00269808
LIMS2	ENSG00000072163	747.022	2.0647	0.472438	4.3703	1.24076e-05	0.000269607
GPR17	ENSG00000144230	230.141	2.20855	0.538363	4.10234	4.08988e-05	0.00064576
FAR2P4	ENSG00000231431	1.37256	3.82335	1.4421	2.65123	0.00801983	0.033454
NXPH2	ENSG00000144227	1.81413	3.79001	1.32647	2.85721	0.00427384	0.0210953
RN7SL813P	ENSG00000241074	1.19982	2.58539	0.892915	2.89545	0.00378611	0.0192733
MIR1258	ENSG00000221240	6.71036	2.31264	0.653756	3.53747	0.000403986	0.00359399
MIR1245A	ENSG00000221502	2.90754	3.44441	0.911385	3.77932	0.000157259	0.00173809
AC007163.1	ENSG00000230408	7.58089	2.6606	1.04756	2.53982	0.0110911	0.0424473
AC007272.1	ENSG00000232719	21.8676	2.39647	0.657297	3.64595	0.000266405	0.00260709
RN7SL670P	ENSG00000264041	2.50257	2.74221	0.968241	2.83215	0.0046236	0.022364
MIR6809	ENSG00000275458	49.3926	2.32946	0.437633	5.32286	1.02151e-07	1.11298e-05
MIR26B	ENSG00000199121	23.5151	5.4513	0.985616	5.53086	3.18669e-08	5.02946e-06
SPEG	ENSG00000072195	2570.99	2.40686	0.5182	4.64465	3.40651e-06	0.00010613
CHPF	ENSG00000123989	935.928	2.81094	0.525753	5.34651	8.96663e-08	1.02348e-05
SLC4A3	ENSG00000114923	71.6828	2.99843	0.695674	4.3101	1.63178e-05	0.000331648
AC093083.1	ENSG00000235337	7.64695	2.0642	0.824582	2.50332	0.0123033	0.0456783
AC079834.2	ENSG00000272944	10.2902	2.29653	0.756489	3.03577	0.00239922	0.0137809
AC017104.1	ENSG00000224376	36.8754	2.43768	0.578122	4.21656	2.48062e-05	0.000450884
ECEL1	ENSG00000171551	11.0999	2.48083	0.824026	3.01062	0.00260716	0.0146742
CHRNG	ENSG00000196811	144.874	2.16807	0.500917	4.32821	1.50329e-05	0.000311475
RN7SL32P	ENSG00000263941	5.46889	2.49623	0.827517	3.01653	0.00255688	0.0144656
SAG	ENSG00000130561	12.8321	2.21478	0.763857	2.89947	0.00373788	0.0190918
RN7SL204P	ENSG00000264676	11.9795	2.0946	0.62316	3.36125	0.000775907	0.00592545
COL6A3	ENSG00000163359	102809	2.1173	0.455421	4.64909	3.33395e-06	0.00010504
MIR4441	ENSG00000264810	7.96224	2.08412	0.420908	4.95148	7.36515e-07	3.88717e-05
MIR2467	ENSG00000264292	15.9976	2.56931	0.587245	4.37519	1.21328e-05	0.000265593
GPC1	ENSG00000063660	711.759	3.11243	0.573117	5.43071	5.61294e-08	7.47456e-06
AC110619.1	ENSG00000218416	18.5866	2.7897	0.646406	4.31571	1.59093e-05	0.000326071
RNPEPL1	ENSG00000142327	1292.87	2.31413	0.459076	5.04083	4.63521e-07	2.85803e-05
CAPN10	ENSG00000142330	593.908	2.09714	0.458599	4.57292	4.80972e-06	0.000135667
GPR35	ENSG00000178623	46.9149	2.52917	0.542544	4.66168	3.1364e-06	0.000100912
KIF1A	ENSG00000130294	5.83028	2.27639	0.85378	2.66624	0.00767041	0.0323804
CROCC2	ENSG00000226321	284.509	2.22198	0.587033	3.78511	0.000153639	0.0017103
AC093585.1	ENSG00000229996	220.394	3.01656	0.512326	5.88798	3.90954e-09	1.54576e-06
ANO7	ENSG00000146205	66.0456	2.37654	0.543696	4.37108	1.23632e-05	0.000269023
MIR3133	ENSG00000263752	1.01241	2.8821	0.861226	3.34651	0.00081836	0.00614083
AC114730.3	ENSG00000235351	14.8048	2.5802	0.566647	4.55345	5.27725e-06	0.000143643
D2HGDH	ENSG00000180902	744.172	2.73988	0.526079	5.20812	1.90767e-07	1.60322e-05
AC131097.2	ENSG00000216921	7.44686	3.46578	0.850605	4.07449	4.61152e-05	0.00070183
LHFPL4	ENSG00000156959	20.2702	2.0799	0.481359	4.32089	1.55399e-05	0.000319564
PRRT3	ENSG00000163704	193.743	2.03971	0.420058	4.85578	1.19912e-06	5.24777e-05
FGD5P1	ENSG00000275340	34.3684	2.11077	0.526197	4.01136	6.03697e-05	0.000851479
GRIP2	ENSG00000144596	340.849	2.00274	0.462083	4.33415	1.46325e-05	0.000304944
VENTXP7	ENSG00000236380	10.9863	2.67089	0.7378	3.62008	0.000294515	0.00281046
ACVR2B-AS1	ENSG00000229589	130.916	2.03556	0.549496	3.70442	0.000211878	0.00217971
AC099560.1	ENSG00000231873	32.1698	2.23287	0.573059	3.8964	9.7632e-05	0.00121808
AC099541.1	ENSG00000233096	7.90202	2.45394	0.686115	3.57657	0.000348127	0.00319638
ZBTB47	ENSG00000114853	1910.46	2.08445	0.507801	4.10486	4.04564e-05	0.000641514
MPRIPP1	ENSG00000214820	14.4099	2.09436	0.558658	3.74892	0.000177601	0.00191008
TMEM158	ENSG00000249992	17.3251	2.13628	0.597655	3.57444	0.000350973	0.0032156
AC109583.3	ENSG00000284672	2.87424	2.45313	0.929059	2.64044	0.00827976	0.0342229
PTPN23	ENSG00000076201	1156.36	2.4681	0.445218	5.54358	2.96346e-08	4.85703e-06
RF02271	ENSG00000274420	2.18028	2.39406	0.831617	2.8788	0.0039919	0.0200862
PLXNB1	ENSG00000164050	454.733	2.31646	0.549842	4.21296	2.5205e-05	0.000456026
COL7A1	ENSG00000114270	715.724	4.41824	0.714393	6.1846	6.22599e-10	5.96948e-07
MIR425	ENSG00000199032	5.50621	2.8825	0.743519	3.87683	0.000105828	0.00129423
SEMA3F	ENSG00000001617	155.921	2.29146	0.570178	4.01884	5.84842e-05	0.000833513
GPR62	ENSG00000180929	10.1076	2.88755	0.694496	4.15776	3.21378e-05	0.000541304
TLR9	ENSG00000239732	3.28858	2.10522	0.662499	3.17769	0.00148453	0.00968278
MIR135A1	ENSG00000207926	26.7145	2.47597	0.58707	4.21751	2.47013e-05	0.000449982
ITIH4-AS1	ENSG00000239799	5.34591	2.07461	0.710314	2.9207	0.00349247	0.0181667
AC097358.2	ENSG00000272202	9.25128	2.43878	0.727559	3.35201	0.00080228	0.00605094
AC105265.2	ENSG00000242609	3.28546	2.11386	0.839725	2.51732	0.0118251	0.0444103
MYLKP1	ENSG00000228868	3.14708	3.17481	1.15785	2.742	0.00610662	0.027408
AC133041.1	ENSG00000272710	3.28866	2.55175	0.783268	3.25783	0.00112268	0.00783565
DUX4L26	ENSG00000236138	10.9169	2.55094	0.927613	2.75001	0.00595936	0.0269616
SEMA5B	ENSG00000082684	65.1235	2.93319	0.653258	4.49009	7.11916e-06	0.000178817
AC092903.2	ENSG00000248787	92.944	3.07061	0.724409	4.23877	2.24743e-05	0.000419842
CHST13	ENSG00000180767	14.1493	2.03995	0.633638	3.21943	0.00128446	0.00869803
PLXNA1	ENSG00000114554	3071.31	2.57509	0.482514	5.33682	9.45928e-08	1.06388e-05
MIR6825	ENSG00000275067	1.97082	4.29069	1.63687	2.62127	0.00876018	0.0356507
RUVBL1-AS1	ENSG00000239608	21.0914	2.3149	0.605703	3.82184	0.000132461	0.00153045
DNAJB8-AS1	ENSG00000242049	1.58397	2.03415	0.810019	2.51123	0.012031	0.0449851
RAB43	ENSG00000172780	47.4626	2.24006	0.63242	3.54204	0.000397047	0.00354541
SNORA7B	ENSG00000207088	463.52	2.07709	0.578795	3.58864	0.000332406	0.00307859
C3orf36	ENSG00000221972	11.0301	2.1261	0.712905	2.9823	0.00286094	0.0156949
AC112504.1	ENSG00000279147	27.7215	2.08198	0.534891	3.89235	9.92792e-05	0.00123182
AC104472.3	ENSG00000284952	24.7996	2.17238	0.553013	3.92827	8.55598e-05	0.00110634
FLYWCH1P1	ENSG00000239516	14.4108	2.03876	0.686228	2.97097	0.00296862	0.0161014
EPHB3	ENSG00000182580	143.229	2.45165	0.552795	4.43501	9.20672e-06	0.000215302
RF00017	ENSG00000275696	1.88931	3.36194	1.19321	2.81757	0.00483887	0.0231303
CPN2	ENSG00000178772	6.50148	2.92861	0.909508	3.22	0.00128192	0.00868622
LRRC15	ENSG00000172061	1912.32	3.83208	0.589253	6.50328	7.85876e-11	1.87811e-07
XXYLT1-AS1	ENSG00000233303	10.4798	2.84501	0.679823	4.18493	2.85253e-05	0.000496371
MIR3137	ENSG00000265333	2.15717	2.33917	0.674267	3.4692	0.000522005	0.00437499
RN7SL73P	ENSG00000265882	3.33182	2.46018	0.913262	2.69384	0.00706347	0.0304619
TNK2	ENSG00000061938	2054.75	3.01873	0.566484	5.32889	9.88122e-08	1.10164e-05
MIR6829	ENSG00000276489	3.19003	4.08514	1.29551	3.15332	0.00161426	0.0102772
AC024937.1	ENSG00000228413	12.4728	2.89805	0.744319	3.89356	9.8784e-05	0.00122749
RN7SL434P	ENSG00000241868	23.6777	2.21691	0.539312	4.11063	3.94585e-05	0.000630021
MELTF	ENSG00000163975	561.827	2.7308	0.47249	5.77959	7.48834e-09	2.35404e-06
FAM157A	ENSG00000236438	28.6146	2.05236	0.608935	3.3704	0.000750579	0.00578501
SLC49A3	ENSG00000169026	654.206	2.30043	0.471682	4.87708	1.07669e-06	4.87522e-05
AC107464.2	ENSG00000248416	37.4518	4.41126	0.804231	5.48506	4.13322e-08	5.95929e-06
CPLX1	ENSG00000168993	37.4631	2.42481	0.693189	3.49806	0.000468663	0.00403914
AC139887.3	ENSG00000260262	4.19573	5.37174	1.44252	3.72385	0.000196209	0.00206164
GAK	ENSG00000178950	1947.53	2.01943	0.427902	4.71937	2.36577e-06	8.28602e-05
DGKQ	ENSG00000145214	666.54	2.58734	0.534503	4.84064	1.29418e-06	5.55688e-05
SLC26A1	ENSG00000145217	204.437	2.42654	0.533209	4.55083	5.3435e-06	0.000144727
IDUA	ENSG00000127415	367.649	2.21745	0.477072	4.64804	3.35108e-06	0.000105345
CTBP1-AS	ENSG00000280927	186.304	2.56626	0.486216	5.27802	1.3059e-07	1.29751e-05
AC078852.2	ENSG00000254094	14.3738	2.97471	0.662029	4.49333	7.01182e-06	0.000177183
AC147067.2	ENSG00000272783	2.89831	3.09323	1.11555	2.77282	0.00555721	0.0255715
NELFA	ENSG00000185049	480.84	2.1462	0.448026	4.79034	1.66499e-06	6.51232e-05
AL158068.2	ENSG00000251148	11.3958	2.57094	0.578421	4.44476	8.79902e-06	0.00020818
CFAP99	ENSG00000206113	5.94722	2.07528	0.628946	3.29962	0.000968155	0.00698208
MFSD10	ENSG00000109736	779.518	2.63186	0.520238	5.05895	4.2157e-07	2.68127e-05
HTT-AS	ENSG00000251075	1.66434	3.3732	1.24791	2.70307	0.00687019	0.0299313
MSANTD1	ENSG00000188981	60.9113	2.29188	0.460424	4.97776	6.43257e-07	3.53948e-05
HGFAC	ENSG00000109758	5.44943	4.51827	1.14389	3.94992	7.81761e-05	0.00103352
DOK7	ENSG00000175920	37.6747	3.58485	0.688302	5.20825	1.90627e-07	1.60322e-05
SORCS2	ENSG00000184985	283.071	3.13222	0.543004	5.76832	8.00679e-09	2.46972e-06
PSAPL1	ENSG00000178597	28.0839	4.03062	0.784546	5.13752	2.78385e-07	2.05532e-05
AC097381.1	ENSG00000228919	20.2455	2.78597	0.792439	3.51569	0.000438619	0.00383624
MIR95	ENSG00000207807	3.22698	2.53737	1.0116	2.50828	0.0121321	0.0452265
AC097381.3	ENSG00000273267	9.92041	3.82415	0.973934	3.9265	8.61918e-05	0.00111151
AC097381.2	ENSG00000251460	3.65869	3.19742	0.979732	3.26356	0.0011002	0.00772095
HTRA3	ENSG00000170801	762.494	2.57617	0.505205	5.09925	3.41004e-07	2.35221e-05
GPR78	ENSG00000155269	13.2052	2.23571	0.574113	3.89419	9.85256e-05	0.00122604
CPZ	ENSG00000109625	20.4104	2.81161	0.775356	3.62622	0.000287604	0.002761
AC097493.4	ENSG00000284648	20.3768	3.109	0.789336	3.93875	8.1907e-05	0.00107212
MIR3138	ENSG00000264931	10.7029	2.64039	0.651517	4.05268	5.06335e-05	0.000752674
SOD3	ENSG00000109610	570.482	2.43588	0.664691	3.66468	0.000247644	0.0024682
AC119751.6	ENSG00000251630	3.08249	3.33207	1.08395	3.07399	0.00211213	0.0125627
MT2P1	ENSG00000162840	3.05933	3.49552	0.973372	3.59114	0.000329234	0.00305659
HMGA1P2	ENSG00000248641	66.9776	2.20612	0.521858	4.22743	2.36372e-05	0.000436463
C4orf36	ENSG00000163633	3.89312	2.18328	0.887548	2.4599	0.0138974	0.0497567
AC108159.1	ENSG00000251523	7.40485	2.43526	0.775113	3.14181	0.00167907	0.0105972
ACTN4P1	ENSG00000213493	2.47409	2.59171	0.802782	3.22842	0.00124477	0.00848702
CICP16	ENSG00000248213	48.8997	2.55484	0.438449	5.82701	5.64298e-09	1.88191e-06
MIR4799	ENSG00000264274	4.20242	2.1519	0.623314	3.45235	0.000555735	0.0046058
AC104819.2	ENSG00000250350	36.9401	3.1807	0.860243	3.69744	0.000217782	0.00222552
AC080188.1	ENSG00000249609	31.6152	2.12074	0.632476	3.35307	0.000799192	0.00603477
LRRC14B	ENSG00000185028	13.2388	4.06658	0.880963	4.61605	3.91104e-06	0.000117737
AC021087.4	ENSG00000261434	6.03002	2.00261	0.652301	3.07007	0.00214007	0.0126837
SLC9A3	ENSG00000066230	74.7151	3.24065	0.651757	4.97217	6.62082e-07	3.61197e-05
SLC9A3-AS1	ENSG00000225138	183.877	2.6238	0.535788	4.89708	9.72708e-07	4.61699e-05
TPPP	ENSG00000171368	883.896	2.09901	0.542669	3.86794	0.000109758	0.00132999
AC026740.1	ENSG00000271781	27.1837	3.01654	0.641136	4.70499	2.53878e-06	8.66824e-05
MIR4635	ENSG00000263834	12.9028	3.90993	0.929525	4.20637	2.595e-05	0.000465498
MIR6075	ENSG00000273742	6.42287	3.76951	0.914068	4.12388	3.72539e-05	0.000603935
ALG3P1	ENSG00000251568	4.80793	2.02891	0.635098	3.19465	0.00140001	0.00927664
RF00017	ENSG00000237611	2.60146	2.06288	0.698547	2.95311	0.00314591	0.0167969
LINC02212	ENSG00000249396	1.24028	3.58537	1.43837	2.49267	0.0126787	0.0466208
ANKRD33B-AS1	ENSG00000250106	7.33272	2.76326	0.82841	3.33562	0.000851089	0.00633068
MIR887	ENSG00000216077	0.966097	2.40414	0.962459	2.49792	0.0124926	0.0461398
BASP1-AS1	ENSG00000215196	12.4885	2.10177	0.744316	2.82376	0.00474643	0.0227876
FTH1P10	ENSG00000223361	3.82502	3.10967	1.1625	2.675	0.00747298	0.0317461
AC138409.1	ENSG00000215156	815.092	2.06281	0.43648	4.72601	2.28971e-06	8.10101e-05
AC025754.1	ENSG00000250234	9.84642	2.0265	0.752045	2.69466	0.0070461	0.030427
MIR4459	ENSG00000265421	105.718	2.99547	0.643472	4.65517	3.23711e-06	0.000102943
CCNO	ENSG00000152669	30.8892	2.2771	0.508786	4.47555	7.62156e-06	0.0001883
ACTBP2	ENSG00000213763	14.7661	2.46799	0.484195	5.0971	3.44905e-07	2.37057e-05
AC026700.1	ENSG00000251066	3.15936	3.57466	1.3538	2.64046	0.00827925	0.0342229
AC016550.1	ENSG00000248195	1.90486	19.2787	3.18596	6.05113	1.43833e-09	9.67768e-07
MTND6P3	ENSG00000254132	13.5717	2.36687	0.594023	3.98448	6.76289e-05	0.000926985
MTND4P35	ENSG00000270906	3.65591	2.6882	0.806954	3.33129	0.000864446	0.00641385
HSPE1P10	ENSG00000249768	2.22613	3.55783	1.39107	2.55762	0.0105391	0.0409976
MTND6P4	ENSG00000249119	6.59547	2.70634	0.713764	3.79164	0.000149658	0.00167925
MTND5P11	ENSG00000248923	32.3203	2.13846	0.48168	4.43958	9.01334e-06	0.000212595
MTND4P12	ENSG00000247627	26.5916	2.05596	0.456528	4.50347	6.68538e-06	0.000171618
PROB1	ENSG00000228672	99.1267	3.55211	0.748323	4.74676	2.06699e-06	7.52118e-05
CXXC5-AS1	ENSG00000250635	67.6038	3.73177	0.702603	5.31135	1.08816e-07	1.17558e-05
AC008667.1	ENSG00000249526	66.959	2.89134	0.574719	5.03088	4.88238e-07	2.9488e-05
AC008667.2	ENSG00000250692	1.93491	3.09462	0.889694	3.47829	0.000504614	0.00426277
ARAP3	ENSG00000120318	479.926	2.13264	0.543001	3.92751	8.58298e-05	0.00110829
IL17B	ENSG00000127743	6.11148	2.03672	0.739806	2.75304	0.00590448	0.0267986
PDGFRB	ENSG00000113721	11849.2	2.24121	0.499154	4.49002	7.12167e-06	0.000178817
NDST1	ENSG00000070614	2377.55	2.1899	0.43007	5.09196	3.54386e-07	2.40329e-05
SYNPO	ENSG00000171992	2393.46	2.68179	0.519165	5.16558	2.39689e-07	1.90322e-05
LINC01947	ENSG00000254130	1.89957	19.2552	3.18598	6.04372	1.50604e-09	9.87963e-07
MIR218-2	ENSG00000207739	5.54678	2.84705	1.02053	2.78977	0.00527456	0.0246414
SH3PXD2B	ENSG00000174705	3410.09	2.36104	0.444791	5.30821	1.10709e-07	1.18601e-05
AC027309.1	ENSG00000253445	2.23286	2.83912	1.08777	2.61002	0.00905356	0.0365711
GAPDHP71	ENSG00000213376	5.34062	2.12339	0.822705	2.58098	0.0098519	0.0389646
RNF44	ENSG00000146083	678.156	2.45678	0.457972	5.36448	8.11825e-08	9.55065e-06
UNC5A	ENSG00000113763	86.0677	2.4024	0.490783	4.89504	9.82863e-07	4.6365e-05
AC145098.2	ENSG00000279821	88.9907	2.61816	0.609814	4.29338	1.75973e-05	0.000351872
PDLIM7	ENSG00000196923	1545.52	2.7324	0.529909	5.15635	2.51812e-07	1.95893e-05
COL23A1	ENSG00000050767	37.4115	2.47685	0.63838	3.87989	0.000104502	0.00128292
RF00017	ENSG00000273549	4.4738	2.84455	0.991389	2.86926	0.00411439	0.0205244
FLT4	ENSG00000037280	286.732	2.56651	0.614611	4.17582	2.96908e-05	0.000510858
AC008443.4	ENSG00000248514	3.38892	3.87167	1.29064	2.9998	0.00270156	0.0150553
AC008443.1	ENSG00000233937	110.052	2.56195	0.582743	4.39637	1.10079e-05	0.000247256
AC008443.3	ENSG00000248103	12.7603	2.49285	0.555348	4.48881	7.16211e-06	0.00017953
MIR3691	ENSG00000265083	3.58079	3.29166	0.722491	4.55598	5.21419e-06	0.000142432
AL136361.1	ENSG00000224532	6.4148	3.05006	0.663386	4.59772	4.27148e-06	0.000124863
GABBR1	ENSG00000204681	1744.89	2.30703	0.390238	5.91186	3.38273e-09	1.4415e-06
MOG	ENSG00000204655	2.9358	2.47925	0.737276	3.36271	0.00077181	0.00589768
HCG9P5	ENSG00000227758	15.9316	3.19116	0.736921	4.33039	1.48844e-05	0.00030937
HCG4	ENSG00000176998	5.67065	2.08811	0.748897	2.78824	0.00529949	0.0247078
HCG4P5	ENSG00000227766	8.08761	2.83981	0.800108	3.54928	0.000386282	0.00346645
HCG4P3	ENSG00000237669	23.8986	3.72805	0.68567	5.43709	5.41567e-08	7.24476e-06
RN7SL353P	ENSG00000263608	8.43624	2.85147	0.959608	2.97149	0.00296355	0.0160852
DDR1	ENSG00000204580	357.25	2.0839	0.399561	5.21548	1.83342e-07	1.58012e-05
CDSN	ENSG00000204539	9.58183	2.21872	0.773292	2.86918	0.00411536	0.0205244
PRRC2A	ENSG00000204469	4330.98	2.58302	0.450598	5.73241	9.90122e-09	2.76575e-06
MIR6832	ENSG00000274494	4.57875	2.72124	0.613294	4.43709	9.11848e-06	0.000213891
ZBTB12	ENSG00000204366	82.7949	2.3425	0.487212	4.80796	1.52478e-06	6.16858e-05
C4A	ENSG00000244731	386.311	2.64954	0.549154	4.82477	1.40165e-06	5.81776e-05
CYP21A1P	ENSG00000204338	18.6117	2.40771	0.750316	3.20892	0.00133233	0.00893628
TNXA	ENSG00000248290	43.4575	2.53143	0.651512	3.88547	0.00010213	0.00125824
C4B	ENSG00000224389	251.4	2.07219	0.370861	5.5875	2.30358e-08	4.31468e-06
TNXB	ENSG00000168477	81711.1	3.03028	0.5736	5.28291	1.27147e-07	1.28196e-05
PPT2-EGFL8	ENSG00000258388	52.8773	2.33757	0.456059	5.12559	2.96601e-07	2.15033e-05
NOTCH4	ENSG00000204301	1049.21	2.40077	0.565368	4.24638	2.1725e-05	0.000409031
COL11A2	ENSG00000204248	180.47	2.75679	0.677018	4.07196	4.66197e-05	0.000707543
SYNGAP1	ENSG00000197283	675.705	2.72059	0.466465	5.83235	5.46508e-09	1.85484e-06
MIR5004	ENSG00000284256	1.0745	3.50659	1.31429	2.66805	0.00762922	0.0322491
RPL35P2	ENSG00000220583	1.00667	2.42378	0.953462	2.54208	0.0110194	0.0422574
TEAD3	ENSG00000007866	236.809	2.28786	0.460368	4.96962	6.70842e-07	3.63905e-05
TULP1	ENSG00000112041	8.14808	2.14775	0.807105	2.66106	0.00778962	0.032739
PI16	ENSG00000164530	90.8843	2.29279	0.759713	3.01797	0.00254473	0.0144219
MDGA1	ENSG00000112139	470.385	2.70329	0.564072	4.79245	1.64753e-06	6.47548e-05
FOXP4	ENSG00000137166	1108.69	3.14368	0.561992	5.59381	2.22135e-08	4.21748e-06
PRICKLE4	ENSG00000278224	11.3285	2.6648	0.605454	4.40132	1.07595e-05	0.000243594
RN7SL403P	ENSG00000240625	10.6073	2.63923	0.613114	4.30463	1.67263e-05	0.000338158
PTK7	ENSG00000112655	635.662	2.16008	0.504587	4.28089	1.86147e-05	0.000366297
TTBK1	ENSG00000146216	7.98464	2.55052	0.659841	3.86535	0.000110929	0.00134079
MIR6780B	ENSG00000276770	3.82044	2.16799	0.55082	3.93594	8.2873e-05	0.00108228
DLK2	ENSG00000171462	51.5534	2.30918	0.49293	4.6846	2.80501e-06	9.31407e-05
AL109615.2	ENSG00000231881	6.76787	2.08248	0.655537	3.17676	0.00148932	0.00970632
TMEM151B	ENSG00000178233	5.37667	3.63644	1.06088	3.42775	0.000608616	0.00490577
Z95118.1	ENSG00000231559	1.39362	2.37497	0.807768	2.94017	0.00328036	0.0173218
HMGB3P18	ENSG00000220184	2.5745	3.21191	1.03042	3.11709	0.00182645	0.0112853
MIR548AJ1	ENSG00000265669	0.912033	2.35964	0.957391	2.46465	0.0137146	0.0493093
RAET1E-AS1	ENSG00000268592	2.31793	2.96206	1.05634	2.80409	0.00504588	0.0238503
MIR1273C	ENSG00000264814	12.7402	2.26288	0.444182	5.0945	3.49669e-07	2.39046e-05
EZR-AS1	ENSG00000233893	3.15311	2.06919	0.768808	2.69143	0.00711462	0.0306275
FNDC1	ENSG00000164694	3023.74	2.52935	0.681539	3.71124	0.000206247	0.00213552
MAS1	ENSG00000130368	10.0607	2.56831	0.748056	3.43331	0.000596266	0.00483467
AL137005.1	ENSG00000235538	2.25147	3.84599	1.46348	2.62797	0.0085897	0.0351357
RPS6KA2-AS1	ENSG00000231654	6.41381	2.0244	0.58127	3.48272	0.000496352	0.00421245
AC093627.6	ENSG00000242611	19.1294	2.19315	0.749369	2.92666	0.00342618	0.0178995
FAM20C	ENSG00000177706	1664.82	2.54233	0.49162	5.17134	2.32417e-07	1.86089e-05
AC145676.1	ENSG00000249852	120.14	2.97583	0.54243	5.4861	4.10894e-08	5.94664e-06
AC147651.3	ENSG00000234471	4.18273	3.01601	0.996766	3.02579	0.00247984	0.0141402
AC147651.1	ENSG00000223855	69.8903	2.34885	0.655589	3.5828	0.000339928	0.00313538
AC147651.2	ENSG00000229380	2.95446	3.42586	1.08874	3.14663	0.00165167	0.0104564
GET4	ENSG00000239857	18.3741	2.34727	0.568605	4.12812	3.65738e-05	0.00059587
AC073957.3	ENSG00000273151	111.063	2.14168	0.362591	5.90659	3.49257e-09	1.45638e-06
CYP2W1	ENSG00000073067	22.2293	3.52587	0.807755	4.36502	1.27111e-05	0.000274957
AC073957.1	ENSG00000225146	5.95699	2.58192	0.7826	3.29915	0.000969773	0.00699111
AC091729.1	ENSG00000224079	11.303	3.97948	0.836305	4.75841	1.95125e-06	7.26546e-05
AC091729.2	ENSG00000226291	6.3972	4.82011	1.15424	4.17601	2.9667e-05	0.000510678
GPER1	ENSG00000164850	257.561	2.03367	0.487476	4.17184	3.02154e-05	0.000517513
MICALL2	ENSG00000164877	891.241	3.54473	0.639256	5.54509	2.938e-08	4.85681e-06
AC102953.2	ENSG00000273230	87.3605	2.82015	0.566323	4.97976	6.36626e-07	3.51814e-05
INTS1	ENSG00000164880	2933.54	3.06571	0.55033	5.57068	2.53752e-08	4.40358e-06
MAFK	ENSG00000198517	1013.22	2.36809	0.563019	4.20606	2.59858e-05	0.000465735
TMEM184A	ENSG00000164855	72.5292	2.02971	0.608301	3.33669	0.000847821	0.00631004
PSMG3-AS1	ENSG00000230487	333.816	2.05732	0.366303	5.61644	1.94933e-08	3.89379e-06
ELFN1	ENSG00000225968	18.9095	2.32333	0.786203	2.95512	0.00312547	0.0167134
AC074389.3	ENSG00000234977	1.37421	3.44135	1.28937	2.66902	0.00760729	0.0321776
AC074389.1	ENSG00000205971	8.25226	4.84603	1.51039	3.20846	0.00133448	0.00894913
MAD1L1	ENSG00000002822	1098.09	2.01925	0.483338	4.17772	2.94446e-05	0.000508904
AC104129.1	ENSG00000176349	74.4178	3.20633	0.537576	5.96442	2.45504e-09	1.19184e-06
MIR4655	ENSG00000265089	2.13164	4.09883	1.04535	3.92099	8.81841e-05	0.00113074
SNX8	ENSG00000106266	1052.38	2.0316	0.491224	4.13579	3.53736e-05	0.00058029
IMMP1LP3	ENSG00000271098	3.15576	2.24443	0.707647	3.17167	0.00151563	0.00982048
AC004840.1	ENSG00000230914	5.89667	2.4222	0.761221	3.18199	0.00146268	0.00957706
GRIFIN	ENSG00000275572	31.0377	3.34374	0.741866	4.5072	6.56885e-06	0.000169193
BRAT1	ENSG00000106009	1236.11	2.35254	0.517328	4.54749	5.429e-06	0.00014601
TTYH3	ENSG00000136295	3053.16	3.2262	0.57273	5.63301	1.77091e-08	3.6912e-06
FOXK1	ENSG00000164916	3094.77	2.49372	0.430189	5.79681	6.75875e-09	2.16577e-06
AP5Z1	ENSG00000242802	926.785	2.15111	0.511008	4.20954	2.55887e-05	0.000461579
RADIL	ENSG00000157927	167.353	2.03699	0.618867	3.29148	0.000996634	0.0071378
TNRC18	ENSG00000182095	6429.97	3.70708	0.643723	5.7588	8.47116e-09	2.55816e-06
AC093620.1	ENSG00000241269	96.1985	3.31413	0.679837	4.87489	1.08869e-06	4.92376e-05
AC092171.1	ENSG00000188365	106.49	2.66158	0.626588	4.24773	2.15949e-05	0.000407182
AC092171.3	ENSG00000234432	74.7047	2.1872	0.590113	3.70641	0.000210221	0.00216723
FBXL18	ENSG00000155034	284.765	2.7823	0.515789	5.39427	6.88025e-08	8.45741e-06
AC092171.2	ENSG00000230733	183.44	2.57884	0.468	5.51033	3.58153e-08	5.36557e-06
MIR589	ENSG00000207973	11.6133	3.20556	0.740959	4.32623	1.51685e-05	0.000313439
FSCN1	ENSG00000075618	909.601	2.56441	0.558537	4.59131	4.40471e-06	0.000127494
ZNF316	ENSG00000205903	1508.79	3.19935	0.602615	5.3091	1.10165e-07	1.18349e-05
AC079448.1	ENSG00000236712	2.71482	2.97612	1.10614	2.69054	0.00713359	0.0306893
CRHR2	ENSG00000106113	32.7603	2.81925	0.543106	5.19096	2.09208e-07	1.72179e-05
CICP22	ENSG00000226220	5.82285	2.36296	0.685547	3.44683	0.000567216	0.00467222
RN7SL496P	ENSG00000242855	2.61239	2.32738	0.944368	2.46448	0.0137212	0.049319
AC004951.3	ENSG00000241057	19.7373	3.30363	0.753099	4.38671	1.15076e-05	0.000255765
AC004951.1	ENSG00000228434	104.751	3.31692	0.545935	6.07566	1.23476e-09	8.93504e-07
POLR2J4	ENSG00000272655	137.58	2.23738	0.469709	4.76333	1.90421e-06	7.13184e-05
AEBP1	ENSG00000106624	7850.08	3.16426	0.60381	5.24049	1.60149e-07	1.45824e-05
ZMIZ2	ENSG00000122515	1406.08	2.03656	0.421363	4.83326	1.34313e-06	5.67937e-05
NACAD	ENSG00000136274	121.581	2.87498	0.625789	4.59418	4.34455e-06	0.000126421
GTF2IP13	ENSG00000272556	154.745	2.32467	0.447231	5.1979	2.01549e-07	1.66232e-05
CICP20	ENSG00000235955	1.56665	3.09391	1.03286	2.99547	0.0027402	0.0152131
AC011294.1	ENSG00000233539	3.62799	4.49738	1.56743	2.86928	0.00411413	0.0205244
AC118758.3	ENSG00000279072	31.8164	2.21114	0.540682	4.08954	4.32234e-05	0.000672112
TNRC18P3	ENSG00000189166	2.95917	3.33611	0.997169	3.34558	0.000821101	0.00615778
AC006001.2	ENSG00000226824	192.515	2.15504	0.433083	4.97604	6.48984e-07	3.56078e-05
AC073335.2	ENSG00000273142	92.1397	3.52337	0.649805	5.4222	5.88712e-08	7.67968e-06
RF00017	ENSG00000274135	3.92396	2.38193	0.787689	3.02395	0.00249497	0.0142011
CLDN3	ENSG00000165215	3.41503	3.3191	1.12671	2.94582	0.00322096	0.0170929
ELN	ENSG00000049540	2783.93	2.58075	0.523152	4.93308	8.0944e-07	4.15577e-05
LIMK1	ENSG00000106683	925.348	2.08584	0.470043	4.43754	9.09911e-06	0.000213829
CLIP2	ENSG00000106665	1180.59	2.01795	0.474816	4.24997	2.13797e-05	0.000405316
CASTOR2	ENSG00000274070	163.797	2.21499	0.523265	4.23301	2.30585e-05	0.000427837
GTF2IP7	ENSG00000227038	2.96834	2.47757	0.785546	3.15395	0.00161077	0.0102653
SRRM3	ENSG00000177679	44.4336	2.02094	0.53754	3.75961	0.000170179	0.0018451
DTX2	ENSG00000091073	369.016	2.13908	0.446376	4.79211	1.65038e-06	6.47853e-05
DTX2P1	ENSG00000186704	14.1839	2.00546	0.539591	3.71662	0.000201903	0.00210418
UPK3BP1	ENSG00000242435	6.29483	2.087	0.76139	2.74104	0.00612447	0.0274752
COL1A2	ENSG00000164692	132658	2.39052	0.506525	4.71944	2.3649e-06	8.28602e-05
NPTX2	ENSG00000106236	166.182	2.03856	0.49566	4.11282	3.90849e-05	0.000625881
TMEM130	ENSG00000166448	9.76136	2.03083	0.688864	2.94809	0.00319747	0.0170035
MIR106B	ENSG00000208036	5.02974	2.20377	0.499331	4.41344	1.0174e-05	0.00023212
TAF6	ENSG00000106290	467.734	2.14165	0.408568	5.24185	1.58976e-07	1.45168e-05
GPC2	ENSG00000213420	49.061	2.72214	0.585246	4.65127	3.29894e-06	0.000104232
STAG3L5P-PVRIG2P-PILRB	ENSG00000272752	20.8442	2.28888	0.557395	4.10638	4.01908e-05	0.000638789
PILRB	ENSG00000121716	413.614	2.03352	0.503624	4.03778	5.39601e-05	0.000788194
TSC22D4	ENSG00000166925	669.733	2.4918	0.533539	4.67032	3.00725e-06	9.81282e-05
NYAP1	ENSG00000166924	10.7	2.1563	0.701741	3.07279	0.00212065	0.0125997
SAP25	ENSG00000205307	1.29652	3.68626	1.32393	2.78432	0.00536396	0.0249197
AC069281.2	ENSG00000274272	35.9669	2.27003	0.611936	3.70958	0.000207602	0.00214724
PCOLCE	ENSG00000106333	5323.22	2.46396	0.400284	6.15554	7.48206e-10	6.37671e-07
TFR2	ENSG00000106327	24.3007	2.10533	0.469886	4.48051	7.44663e-06	0.00018473
GIGYF1	ENSG00000146830	3531.5	2.66018	0.537338	4.95067	7.39588e-07	3.88717e-05
MUC3A	ENSG00000169894	64.8019	2.64487	0.60008	4.40752	1.0456e-05	0.000237706
AC254629.1	ENSG00000274993	3.9999	2.4478	0.720339	3.39812	0.000678517	0.00534285
MUC12	ENSG00000205277	145.713	2.63914	0.493247	5.35054	8.76901e-08	1.00691e-05
COL26A1	ENSG00000160963	25.4502	2.35802	0.587323	4.01487	5.94796e-05	0.000843625
AC005086.2	ENSG00000279724	7.18541	2.48889	0.530948	4.68764	2.7637e-06	9.22485e-05
POLR2J3	ENSG00000168255	109.223	2.53746	0.493129	5.14563	2.66627e-07	1.9972e-05
SPDYE2	ENSG00000205238	72.5475	2.40308	0.469224	5.1214	3.03272e-07	2.17965e-05
RASA4DP	ENSG00000233297	19.9234	2.8006	0.66911	4.18557	2.84453e-05	0.000495654
AC018638.2	ENSG00000230715	235.791	2.24702	0.606129	3.70718	0.000209584	0.00216191
AC018638.1	ENSG00000229413	178.953	4.06732	0.821351	4.95199	7.34575e-07	3.88717e-05
AC018638.5	ENSG00000243679	237.591	2.26271	0.562448	4.02296	5.74713e-05	0.000824593
IMP3P2	ENSG00000239722	2.74739	2.6535	0.79252	3.34819	0.000813421	0.00611333
KCP	ENSG00000135253	138.89	2.12637	0.586217	3.62727	0.000286438	0.00275256
AC011005.1	ENSG00000230626	5.25755	2.19775	0.574085	3.82827	0.000129049	0.00150389
AC008264.1	ENSG00000224545	10.9651	2.01205	0.671503	2.99633	0.00273247	0.0151801
ZYX	ENSG00000159840	2494.86	2.42909	0.495981	4.89755	9.70384e-07	4.61167e-05
KRBA1	ENSG00000133619	409.686	2.54917	0.506222	5.03567	4.76171e-07	2.90335e-05
ZNF467	ENSG00000181444	131.182	2.30997	0.58444	3.95245	7.73555e-05	0.00102478
SSPO	ENSG00000197558	135.838	2.97398	0.578534	5.14054	2.73946e-07	2.03474e-05
AC073111.1	ENSG00000239377	10.7776	2.17882	0.561767	3.87852	0.000105094	0.00128782
GIMAP3P	ENSG00000177590	16.2564	2.60709	0.712722	3.65793	0.000254261	0.0025191
AOC1	ENSG00000002726	129.824	2.2838	0.569235	4.01205	6.01934e-05	0.000850405
NOS3	ENSG00000164867	285.353	2.69712	0.561052	4.80725	1.53022e-06	6.1841e-05
AC010973.1	ENSG00000243433	46.5129	2.98918	0.663279	4.50668	6.58511e-06	0.000169498
SLC4A2	ENSG00000164889	2013.85	2.37017	0.486369	4.8732	1.09805e-06	4.94279e-05
AC005996.1	ENSG00000241456	2.5958	3.84053	1.32128	2.90667	0.00365295	0.0187623
AC006019.1	ENSG00000203335	13.8697	3.05526	0.658073	4.64275	3.43809e-06	0.000106711
AC006019.2	ENSG00000233363	7.17325	2.46981	0.64551	3.82613	0.000130171	0.00151237
AC011899.1	ENSG00000231980	3.79092	2.70054	0.923156	2.92533	0.00344092	0.017957
PPP2R3B	ENSG00000167393	337.968	2.05323	0.508048	4.04142	5.31285e-05	0.000779317
RF00017	ENSG00000275287	3.82605	4.54581	1.24432	3.65324	0.000258955	0.00255416
AL732314.4	ENSG00000280767	3.10199	2.72361	0.934863	2.91338	0.00357543	0.018467
MIR3690	ENSG00000265658	8.71825	3.00561	0.790891	3.80028	0.000144534	0.00163515
LINC00106	ENSG00000236871	91.9305	2.77057	0.485622	5.70519	1.16212e-08	2.97397e-06
ASMTL-AS1	ENSG00000236017	155.415	2.69071	0.536987	5.01075	5.42176e-07	3.15849e-05
SUPT20HL2	ENSG00000223611	7.45714	4.09835	1.16583	3.51538	0.000439124	0.00383979
RF00017	ENSG00000277605	8.65669	6.1072	1.29592	4.71266	2.44507e-06	8.48626e-05
SYN1	ENSG00000008056	16.2682	2.22846	0.542918	4.10461	4.05003e-05	0.000641581
RF00017	ENSG00000276823	2.53887	2.67284	0.912503	2.92913	0.00339908	0.0178041
GLOD5	ENSG00000171433	1.4639	2.16118	0.864449	2.50007	0.012417	0.0459536
KCND1	ENSG00000102057	71.3466	2.73007	0.470505	5.80242	6.53631e-09	2.12441e-06
CCDC120	ENSG00000147144	126.354	2.32545	0.477466	4.87039	1.11378e-06	4.99599e-05
FAM156B	ENSG00000179304	3.77469	2.31715	0.628648	3.68593	0.000227871	0.00230732
FGD1	ENSG00000102302	554.573	2.05673	0.439034	4.68468	2.80393e-06	9.31407e-05
EFNB1	ENSG00000090776	1548.24	2.01367	0.419422	4.80107	1.57822e-06	6.31326e-05
AL139398.1	ENSG00000284391	10.6285	2.14636	0.611736	3.50864	0.000450411	0.00391794
RF00017	ENSG00000275975	4.54138	2.28028	0.833674	2.73521	0.00623396	0.0278397
BX276092.7	ENSG00000237265	9.43753	4.32565	0.946649	4.56944	4.89035e-06	0.000137149
BX276092.9	ENSG00000283599	5.69908	2.22095	0.83029	2.67491	0.00747497	0.031751
RN7SL790P	ENSG00000239745	2.08642	3.10022	0.989661	3.13261	0.00173259	0.0108434
RN7SL460P	ENSG00000263410	4.60986	3.08158	0.855965	3.60012	0.000318065	0.00298221
TRMT2B-AS1	ENSG00000225839	5.42994	2.62653	0.635312	4.13423	3.56151e-05	0.000583585
AC005000.2	ENSG00000270431	1.26628	2.23015	0.839299	2.65715	0.00788036	0.0329979
RN7SL190P	ENSG00000264933	2.09873	3.77562	1.49873	2.51921	0.0117617	0.0442544
XIAP-AS1	ENSG00000237331	82.0932	2.42649	0.539184	4.5003	6.78585e-06	0.000172924
APLN	ENSG00000171388	71.9344	2.26658	0.636296	3.56215	0.000367829	0.00333577
BCORL1	ENSG00000085185	502.73	2.47276	0.445239	5.55378	2.79552e-08	4.70235e-06
AL691477.1	ENSG00000280249	3.64207	4.45114	1.3743	3.23886	0.0012001	0.00823812
MAGEC3	ENSG00000165509	1.06032	2.64078	0.994116	2.65641	0.00789768	0.0330488
TREX2	ENSG00000183479	31.0182	2.13767	0.488837	4.37296	1.22574e-05	0.000267253
U82695.1	ENSG00000224963	41.4072	4.25271	0.767129	5.54367	2.96195e-08	4.85703e-06
BGN	ENSG00000182492	12505.4	3.86872	0.627686	6.16347	7.11698e-10	6.29614e-07
ABCD1	ENSG00000101986	420.991	2.15183	0.457166	4.70689	2.5153e-06	8.6131e-05
PLXNB3	ENSG00000198753	102.565	3.77456	0.712468	5.29787	1.17162e-07	1.22436e-05
SRPK3	ENSG00000184343	140.915	2.45816	0.586947	4.18803	2.81382e-05	0.000491419
PDZD4	ENSG00000067840	93.0155	2.06802	0.598445	3.45566	0.00054895	0.00456491
U52112.2	ENSG00000284987	1.33702	3.18802	1.144	2.78672	0.00532439	0.0247889
HCFC1	ENSG00000172534	1942.31	2.56771	0.450816	5.6957	1.22868e-08	3.10015e-06
FLNA	ENSG00000196924	29976.5	2.14934	0.380109	5.65452	1.56279e-08	3.45538e-06
AC245140.3	ENSG00000285018	3.49354	2.2632	0.800279	2.82801	0.00468383	0.0225699
MIR596	ENSG00000207826	1.09098	2.79237	1.05838	2.63834	0.0083314	0.0343946
RPS3AP30	ENSG00000228744	5.68741	3.39575	1.20132	2.82667	0.00470343	0.0226445
SNRPCP6	ENSG00000254683	1.76193	3.23595	1.0518	3.07658	0.00209387	0.0124869
AF228730.4	ENSG00000284614	4.27696	3.23913	1.1896	2.72286	0.00647188	0.0286401
FAM90A20P	ENSG00000233295	31.025	2.45171	0.522297	4.6941	2.67779e-06	9.03242e-05
AC114550.3	ENSG00000253774	1.86913	3.15377	0.85917	3.67072	0.000241872	0.00242074
ALG1L11P	ENSG00000249889	12.0901	2.53557	0.573713	4.41959	9.88882e-06	0.000227004
FAM90A25P	ENSG00000251402	18.4143	2.93621	0.685732	4.28186	1.85337e-05	0.000365639
AC025062.2	ENSG00000271654	4.86435	2.44131	0.937039	2.60534	0.00917831	0.0369367
LZTS1	ENSG00000061337	365.185	3.21823	0.577662	5.57113	2.5309e-08	4.40358e-06
FAM160B2	ENSG00000158863	1482.95	2.09116	0.424668	4.92423	8.46943e-07	4.22942e-05
HR	ENSG00000168453	278.754	2.15571	0.579001	3.72315	0.00019675	0.0020662
BMP1	ENSG00000168487	1799.75	2.0725	0.426315	4.86141	1.1655e-06	5.15277e-05
SORBS3	ENSG00000120896	2255.87	2.39943	0.470546	5.09925	3.41006e-07	2.35221e-05
LOXL2	ENSG00000134013	1094.82	2.10347	0.518371	4.05785	4.95268e-05	0.000740527
AC011726.2	ENSG00000253430	29.3802	2.53993	0.544004	4.66895	3.02737e-06	9.83112e-05
MIR4287	ENSG00000265847	23.5636	2.10588	0.542251	3.8836	0.000102923	0.00126597
ZNF703	ENSG00000183779	945.393	3.82306	0.594902	6.42636	1.30692e-10	2.27832e-07
ADGRA2	ENSG00000020181	979.275	2.54901	0.546635	4.66309	3.11495e-06	0.00010039
AC009630.2	ENSG00000253174	1.85072	2.65855	0.859853	3.09186	0.00198904	0.0120207
AFG3L2P1	ENSG00000253606	1.87216	3.50857	1.40954	2.48915	0.0128047	0.0469626
LINC01299	ENSG00000254081	9.2701	2.94386	0.94305	3.12163	0.00179851	0.0111542
TCF24	ENSG00000261787	2.49322	2.32231	0.756502	3.0698	0.00214202	0.0126913
AP003357.1	ENSG00000270682	2.34927	2.16839	0.845772	2.56381	0.0103532	0.0404755
AP003550.1	ENSG00000254236	16.3699	2.25988	0.748827	3.01789	0.00254542	0.0144219
MIR3151	ENSG00000265657	2.13341	3.12179	1.01053	3.08926	0.00200654	0.0120888
KLHL38	ENSG00000175946	3.36345	2.3511	0.728296	3.22823	0.00124559	0.00849111
RNU1-106P	ENSG00000207110	3.80626	2.45169	0.56534	4.33666	1.44662e-05	0.000302018
COL22A1	ENSG00000169436	5258.27	2.4907	0.621427	4.00803	6.12281e-05	0.000859839
PEG13	ENSG00000282164	113.702	2.11398	0.401234	5.26869	1.37398e-07	1.33743e-05
AC011676.5	ENSG00000280035	43.4587	2.21678	0.481379	4.60506	4.12353e-06	0.000121744
AC100803.1	ENSG00000244998	10.0901	2.63678	0.849863	3.10259	0.00191833	0.0116836
PTP4A3	ENSG00000184489	373.776	2.14646	0.645137	3.32714	0.000877415	0.00648624
MROH5	ENSG00000226807	19.5977	3.96209	0.951015	4.16617	3.09755e-05	0.000526117
AC100803.3	ENSG00000271959	37.8918	3.42049	0.75926	4.50504	6.63618e-06	0.000170584
RN7SL260P	ENSG00000253602	1.37582	2.66007	0.901685	2.95011	0.0031766	0.0169128
ADGRB1	ENSG00000181790	17.0808	2.30438	0.659393	3.4947	0.000474602	0.0040775
AP006547.1	ENSG00000261044	1.9241	3.06402	0.977877	3.13334	0.0017283	0.0108235
ZFP41	ENSG00000181638	229.313	2.30547	0.486049	4.74329	2.10275e-06	7.62957e-05
RHPN1	ENSG00000158106	161.889	2.41846	0.633414	3.81814	0.000134462	0.0015463
AC105118.1	ENSG00000253931	199.609	2.199	0.654567	3.35947	0.000780929	0.00594542
ZC3H3	ENSG00000014164	337.594	2.16113	0.457769	4.72102	2.3467e-06	8.25692e-05
MROH6	ENSG00000204839	60.041	2.74653	0.594329	4.62123	3.81471e-06	0.000115562
AC067930.5	ENSG00000255050	12.945	2.6273	0.605476	4.33924	1.42979e-05	0.000299324
ZNF707	ENSG00000181135	337.462	2.2076	0.46915	4.70553	2.53209e-06	8.65514e-05
MAPK15	ENSG00000181085	47.9605	2.26519	0.625573	3.62099	0.000293478	0.00280405
FAM83H	ENSG00000180921	101.358	2.25523	0.504572	4.4696	7.83659e-06	0.000191921
MIR4664	ENSG00000265660	5.53536	2.47459	0.763142	3.24264	0.0011843	0.00815588
IQANK1	ENSG00000203499	7.15322	2.19327	0.516033	4.25025	2.13535e-05	0.000405316
SCRIB	ENSG00000180900	1661.37	3.91619	0.652728	5.99973	1.97643e-09	1.08286e-06
EPPK1	ENSG00000261150	23.0834	2.86372	0.675881	4.23703	2.265e-05	0.0004223
PLEC	ENSG00000178209	46714.9	3.97432	0.618048	6.43043	1.27243e-10	2.27832e-07
MIR661	ENSG00000207574	46.5498	6.10056	0.978161	6.23676	4.46713e-10	4.89496e-07
PARP10	ENSG00000178685	1165.96	2.28841	0.525935	4.35113	1.35438e-05	0.000288574
SMPD5	ENSG00000204791	6.86182	3.37203	0.986611	3.41779	0.000631317	0.00504843
OPLAH	ENSG00000178814	161.395	2.23695	0.53392	4.18967	2.79365e-05	0.000489457
TSSK5P	ENSG00000227473	22.4981	2.22785	0.612913	3.63486	0.000278129	0.0026916
MROH1	ENSG00000179832	1509.28	2.72136	0.492892	5.52121	3.36667e-08	5.18404e-06
BOP1	ENSG00000261236	491.864	2.21008	0.527476	4.18991	2.79061e-05	0.000489148
HSF1	ENSG00000185122	858.661	2.09557	0.458745	4.56804	4.92313e-06	0.000137819
SCRT1	ENSG00000261678	4.14703	4.13055	0.998285	4.13764	3.50891e-05	0.000577074
ADCK5	ENSG00000173137	188.549	2.36614	0.531487	4.45191	8.51089e-06	0.000203244
CPSF1	ENSG00000071894	1676.83	2.4649	0.468416	5.26221	1.42336e-07	1.35121e-05
AC233992.3	ENSG00000272115	2.0305	3.9415	1.14019	3.45689	0.000546444	0.00454702
TONSL	ENSG00000160949	156.447	2.57918	0.539191	4.78342	1.72335e-06	6.66268e-05
TONSL-AS1	ENSG00000232600	6.38476	2.69218	0.813141	3.31084	0.000930154	0.00676212
KIFC2	ENSG00000167702	301.014	2.74063	0.589514	4.64897	3.3359e-06	0.00010504
AC084125.2	ENSG00000255182	44.196	2.58978	0.588696	4.39918	1.08661e-05	0.000245441
GPT	ENSG00000167701	119.537	2.37679	0.624046	3.80868	0.00013971	0.00158949
RECQL4	ENSG00000160957	125.672	2.40911	0.56575	4.25825	2.0603e-05	0.000393902
ARHGAP39	ENSG00000147799	149.745	3.05484	0.609666	5.01067	5.42399e-07	3.15849e-05
AC084125.3	ENSG00000255456	2.62288	2.8664	0.903364	3.17303	0.00150854	0.00978449
KLF4P1	ENSG00000233186	22.7861	2.27582	0.478945	4.75173	2.01686e-06	7.40908e-05
IFNWP19	ENSG00000238271	6.19472	2.36428	0.785897	3.00839	0.00262639	0.0147607
MIR31HG	ENSG00000171889	26.3845	2.48274	0.626375	3.96367	7.38066e-05	0.000988061
MIR31	ENSG00000199177	2.73468	4.31872	1.34357	3.21436	0.00130735	0.00881809
KHSRPP1	ENSG00000229835	1.72237	2.09708	0.791537	2.64937	0.00806413	0.0335841
PRSS3	ENSG00000010438	5.67637	2.33808	0.782693	2.98722	0.00281523	0.0155133
AL353662.3	ENSG00000279336	112.878	2.8695	0.578715	4.95839	7.10782e-07	3.79137e-05
SERPINH1P1	ENSG00000229207	6.56492	2.01043	0.607147	3.31127	0.000928748	0.00675633
RUSC2	ENSG00000198853	1707.97	2.2546	0.471461	4.78216	1.73419e-06	6.69785e-05
CA9	ENSG00000107159	5.17778	2.0349	0.682702	2.98066	0.0028763	0.0157498
TPM2	ENSG00000198467	2686.37	2.11905	0.631042	3.35802	0.000785041	0.00596314
OR13J1	ENSG00000168828	1.5014	2.63052	0.896309	2.93483	0.00333727	0.0175498
LINC01627	ENSG00000224648	3.82502	2.53379	0.926798	2.73392	0.0062585	0.0279179
AL591926.7	ENSG00000278054	1.8708	18.6349	3.18608	5.84884	4.95002e-09	1.72585e-06
AL591926.3	ENSG00000276412	2.03491	4.03007	1.09101	3.69388	0.000220854	0.00225092
CR769775.1	ENSG00000231527	4.2284	2.14489	0.769922	2.78586	0.00533861	0.0248388
DUX4L50	ENSG00000232815	56.8565	2.20962	0.552442	3.99972	6.3417e-05	0.00088186
AL627230.2	ENSG00000274911	13.5479	2.55522	0.645965	3.95566	7.63221e-05	0.00101488
AL158154.2	ENSG00000267559	6.13789	2.41832	0.742757	3.25587	0.00113044	0.00787982
SPATA31C1	ENSG00000230246	1.30717	2.59778	1.03636	2.50664	0.0121884	0.0453701
RPSAP49	ENSG00000226327	1.94489	2.0752	0.826058	2.51217	0.011999	0.0448918
ROR2	ENSG00000169071	462.007	2.08132	0.451752	4.60723	4.08069e-06	0.000121132
WNK2	ENSG00000165238	111.277	2.82032	0.707004	3.98911	6.63209e-05	0.000913342
MIR23B	ENSG00000207563	23.7255	2.12669	0.421244	5.04859	4.45071e-07	2.78456e-05
NUTM2G	ENSG00000188152	148.421	2.62837	0.528731	4.97109	6.65775e-07	3.62696e-05
ACTL7B	ENSG00000148156	4.16831	2.19119	0.812808	2.69582	0.00702152	0.0303584
AKAP2	ENSG00000241978	116.834	2.34819	0.536251	4.37889	1.19284e-05	0.000262014
COL27A1	ENSG00000196739	2940.88	3.55973	0.654736	5.4369	5.42148e-08	7.24476e-06
MIR455	ENSG00000207726	7.93203	5.42793	1.31594	4.12476	3.71116e-05	0.000602408
WHRN	ENSG00000095397	320.994	2.31393	0.493785	4.68611	2.78452e-06	9.2782e-05
DAB2IP	ENSG00000136848	1150.44	2.30386	0.506485	4.54872	5.39723e-06	0.000145676
AL357936.1	ENSG00000229854	9.31206	2.82323	0.956801	2.95069	0.00317063	0.0168936
CRB2	ENSG00000148204	71.7793	2.22307	0.500622	4.44061	8.97056e-06	0.000211847
MIR7150	ENSG00000274932	6.1552	2.30842	0.690284	3.34416	0.000825316	0.00618274
ADGRD2	ENSG00000180264	5.54688	2.48625	0.82961	2.99689	0.0027275	0.0151601
OLFML2A	ENSG00000185585	1113.34	2.33994	0.537309	4.35492	1.33117e-05	0.000285212
LMX1B	ENSG00000136944	69.3759	2.24092	0.623758	3.59261	0.000327382	0.00304162
CFAP157	ENSG00000160401	55.1917	2.11936	0.49684	4.26567	1.993e-05	0.000384678
ENG	ENSG00000106991	3241.4	2.79424	0.417533	6.69226	2.19753e-11	1.0535e-07
AL162586.1	ENSG00000225032	354.345	2.01718	0.407462	4.95059	7.39892e-07	3.88717e-05
MIR4672	ENSG00000263979	9.69672	3.43008	0.696021	4.92813	8.30221e-07	4.19336e-05
PIP5KL1	ENSG00000167103	36.7871	2.30649	0.603981	3.81882	0.000134094	0.00154475
FAM102A	ENSG00000167106	618.143	2.66965	0.5429	4.91739	8.77055e-07	4.34331e-05
MIR3154	ENSG00000264823	10.7151	6.15002	1.2563	4.89534	9.81346e-07	4.63505e-05
AL359091.1	ENSG00000207955	13.1261	3.38956	0.880148	3.85112	0.00011758	0.00139957
RN7SL560P	ENSG00000264438	5.80255	4.9131	1.27171	3.86337	0.000111835	0.00134671
AL592211.1	ENSG00000267834	28.677	2.40186	0.563447	4.2628	2.01883e-05	0.000388296
AL158151.4	ENSG00000268707	6.12269	2.03366	0.642445	3.1655	0.00154814	0.00997385
LAMC3	ENSG00000050555	171.415	2.41456	0.638757	3.78009	0.00015677	0.0017352
PLPP7	ENSG00000160539	223.537	2.15957	0.503022	4.29319	1.76122e-05	0.000351986
PRRC2B	ENSG00000130723	4593.38	2.07522	0.394067	5.26616	1.39304e-07	1.33926e-05
PRRT1B	ENSG00000283526	16.3509	2.85713	0.656579	4.35154	1.35182e-05	0.000288384
BARHL1	ENSG00000125492	9.17345	3.55888	0.799658	4.45051	8.5667e-06	0.000203945
CEL	ENSG00000170835	17.1134	2.32033	0.530652	4.37261	1.22772e-05	0.000267531
CELP	ENSG00000170827	6.15908	2.71064	0.719622	3.76676	0.000165383	0.00180551
ADAMTS13	ENSG00000160323	150.423	2.41736	0.496005	4.87366	1.0955e-06	4.93916e-05
CACFD1	ENSG00000160325	275.263	2.44552	0.518501	4.71653	2.39902e-06	8.38716e-05
ADAMTSL2	ENSG00000197859	520.283	2.87192	0.495469	5.79637	6.7765e-09	2.16577e-06
FAM163B	ENSG00000196990	3.75022	3.20161	1.22463	2.61435	0.00893963	0.0362041
DBH	ENSG00000123454	14.6875	2.35549	0.536571	4.3899	1.13405e-05	0.000253014
DBH-AS1	ENSG00000225756	20.6181	2.36378	0.584242	4.04589	5.21248e-05	0.000769741
SARDH	ENSG00000123453	153.032	2.5889	0.452268	5.72425	1.03889e-08	2.82579e-06
AL445931.1	ENSG00000235138	91.2155	3.32478	0.598398	5.55613	2.75817e-08	4.67596e-06
RXRA	ENSG00000186350	2903.98	2.31383	0.447409	5.17163	2.32064e-07	1.86089e-05
MIR4669	ENSG00000263897	6.12777	4.49815	1.00106	4.4934	7.00956e-06	0.000177183
COL5A1	ENSG00000130635	24669.4	4.05995	0.692736	5.86076	4.60762e-09	1.64182e-06
MIR3689D2	ENSG00000264136	3.23427	3.78279	1.45095	2.60711	0.00913107	0.0368045
KCNT1	ENSG00000107147	32.0733	2.86264	0.540882	5.29254	1.20629e-07	1.23526e-05
CCDC187	ENSG00000260220	4.45331	2.62944	0.92625	2.8388	0.00452836	0.0220032
GPSM1	ENSG00000160360	623.56	2.41496	0.560116	4.31154	1.62119e-05	0.000330307
DNLZ	ENSG00000213221	43.3517	2.10449	0.601704	3.49755	0.00046956	0.00404596
SNAPC4	ENSG00000165684	598.463	2.33896	0.503482	4.64558	3.3913e-06	0.00010586
INPP5E	ENSG00000148384	416.44	2.01589	0.47515	4.24264	2.20902e-05	0.00041428
NOTCH1	ENSG00000148400	1224.07	2.31688	0.497676	4.6554	3.23356e-06	0.000102916
MIR4673	ENSG00000263403	17.0235	6.83703	1.42187	4.80847	1.52086e-06	6.1672e-05
AL592301.1	ENSG00000227512	53.0812	2.82676	0.585107	4.83119	1.35722e-06	5.71019e-05
LINC01451	ENSG00000279141	20.0108	3.69778	0.860724	4.29613	1.73808e-05	0.000348635
MIR126	ENSG00000199161	12.5295	2.89804	0.845769	3.42651	0.000611393	0.00492298
LCN10	ENSG00000187922	16.3886	3.11954	0.756302	4.12473	3.71165e-05	0.000602408
CCDC183-AS1	ENSG00000228544	51.2611	2.09642	0.496522	4.22221	2.41915e-05	0.000443496
RABL6	ENSG00000196642	1375.9	2.39792	0.490834	4.8854	1.03222e-06	4.76959e-05
AJM1	ENSG00000232434	173.511	2.24894	0.588576	3.82099	0.000132917	0.00153451
MAMDC4	ENSG00000177943	577.75	2.62703	0.575392	4.56564	4.97984e-06	0.000138698
AL807752.1	ENSG00000213590	19.0841	2.0191	0.539012	3.74593	0.000179728	0.00192648
PRR31	ENSG00000198454	2.73165	3.26274	1.27401	2.561	0.0104372	0.0407087
LCNL1	ENSG00000214402	39.3242	2.96833	0.63022	4.70999	2.47731e-06	8.54596e-05
ABCA2	ENSG00000107331	1601.64	3.03111	0.494549	6.12903	8.84175e-10	7.29344e-07
NPDC1	ENSG00000107281	969.853	2.66721	0.614069	4.3435	1.40233e-05	0.000295832
ENTPD2	ENSG00000054179	10.3321	2.92288	0.746109	3.91749	8.94747e-05	0.00114384
SAPCD2	ENSG00000186193	21.577	2.38273	0.779646	3.05617	0.00224185	0.0131347
UAP1L1	ENSG00000197355	717.212	2.20033	0.457175	4.81288	1.48772e-06	6.08935e-05
GRIN1	ENSG00000176884	3.22642	4.03549	1.21302	3.32682	0.000878427	0.00649247
ANAPC2	ENSG00000176248	889.254	2.08918	0.439179	4.757	1.96487e-06	7.29592e-05
TPRN	ENSG00000176058	179.026	2.60506	0.568688	4.58083	4.63128e-06	0.000132157
NDOR1	ENSG00000188566	301.623	2.29061	0.498852	4.59177	4.39508e-06	0.000127356
BX255925.3	ENSG00000284976	185.065	2.6264	0.522538	5.02624	5.00183e-07	3.00273e-05
RNF208	ENSG00000212864	14.8266	2.44514	0.606695	4.03027	5.57137e-05	0.000807228
RNF224	ENSG00000233198	15.763	2.16666	0.640231	3.38418	0.000713912	0.00556842
SLC34A3	ENSG00000198569	47.2922	2.5298	0.623256	4.059	4.92828e-05	0.000738193
STPG3-AS1	ENSG00000275549	14.5543	2.32723	0.596968	3.89842	9.68234e-05	0.00121036
STPG3	ENSG00000197768	15.119	2.61662	0.714363	3.66287	0.000249409	0.00247999
BX255925.1	ENSG00000260996	5.07913	2.35902	0.708016	3.33188	0.000862615	0.00640399
EXD3	ENSG00000187609	679.783	2.82754	0.56256	5.0262	5.00298e-07	3.00273e-05
PNPLA7	ENSG00000130653	510.331	2.42723	0.498636	4.86773	1.12888e-06	5.0519e-05
ARRDC1	ENSG00000197070	653.878	2.16069	0.471452	4.58305	4.58231e-06	0.000131248
AL590627.1	ENSG00000255585	268.961	2.35419	0.454161	5.1836	2.17643e-07	1.76187e-05
MIR602	ENSG00000207693	1.4411	3.58482	1.18704	3.01997	0.002528	0.0143444
CACNA1B	ENSG00000148408	9.84073	2.9893	0.723639	4.13093	3.61301e-05	0.0005909
PGGHG	ENSG00000142102	809.655	2.05827	0.549112	3.74837	0.000177988	0.0019121
B4GALNT4	ENSG00000182272	15.6571	3.35854	0.933883	3.59632	0.000322749	0.0030129
AC138230.1	ENSG00000255237	17.244	2.6891	0.587317	4.57863	4.68038e-06	0.000133162
AC137894.1	ENSG00000254739	19.9379	3.89974	0.72649	5.36792	7.96518e-08	9.45414e-06
LRRC56	ENSG00000161328	65.7261	2.48434	0.657691	3.77736	0.000158499	0.00174838
LMNTD2	ENSG00000185522	15.5349	2.09282	0.680724	3.0744	0.00210929	0.0125489
MIR210	ENSG00000199038	3.72642	3.68916	1.2462	2.96033	0.00307307	0.0165022
PHRF1	ENSG00000070047	1816.92	2.40754	0.501708	4.79869	1.59706e-06	6.34719e-05
IRF7	ENSG00000185507	555.775	2.21217	0.547171	4.04293	5.27871e-05	0.000776418
CDHR5	ENSG00000099834	320.727	4.03099	0.682589	5.90544	3.51709e-09	1.45638e-06
SCT	ENSG00000070031	14.5204	4.17247	0.967539	4.31246	1.61451e-05	0.00032936
DRD4	ENSG00000069696	27.3571	3.30474	0.827149	3.99533	6.46035e-05	0.000893821
EPS8L2	ENSG00000177106	604.009	2.04304	0.522267	3.91188	9.15807e-05	0.00116318
AP006621.4	ENSG00000269915	5.23409	4.52063	1.16399	3.88374	0.000102861	0.00126562
CEND1	ENSG00000184524	34.134	3.23673	0.667431	4.84953	1.23752e-06	5.36285e-05
SLC25A22	ENSG00000177542	185.248	2.69609	0.605097	4.45564	8.36445e-06	0.000200496
PIDD1	ENSG00000177595	390.947	2.88349	0.562038	5.13043	2.89087e-07	2.10781e-05
AP006621.1	ENSG00000255108	4.98625	3.25975	1.09668	2.97239	0.00295493	0.0160498
CRACR2B	ENSG00000177685	167.284	2.29238	0.604082	3.79482	0.000147752	0.00166175
AP006623.1	ENSG00000250397	96.4432	2.41494	0.50527	4.77952	1.75718e-06	6.74588e-05
MUC6	ENSG00000184956	644.046	3.81892	0.645624	5.91508	3.31719e-09	1.42945e-06
AC139749.1	ENSG00000254872	53.238	2.15916	0.642462	3.36075	0.00077731	0.0059279
MUC5AC	ENSG00000215182	8.56643	2.39767	0.745986	3.21409	0.00130859	0.00882333
MUC5B	ENSG00000117983	177.618	4.56703	0.709598	6.43608	1.22598e-10	2.27832e-07
BRSK2	ENSG00000174672	83.6219	3.21886	0.667045	4.82555	1.39614e-06	5.80747e-05
DUSP8	ENSG00000184545	109.273	2.46605	0.6252	3.94441	7.99958e-05	0.00105357
IFITM10	ENSG00000244242	30.1363	3.24841	0.764371	4.24978	2.13983e-05	0.000405452
AC068580.4	ENSG00000250644	65.0787	2.99742	0.524694	5.71271	1.11189e-08	2.97397e-06
CTSD	ENSG00000117984	4044.05	2.37996	0.460421	5.16909	2.35231e-07	1.8795e-05
AC068580.3	ENSG00000235027	128.986	2.32197	0.46653	4.9771	6.45446e-07	3.54644e-05
AC068580.1	ENSG00000229512	29.476	2.53679	0.606823	4.18045	2.90933e-05	0.000503969
AC051649.1	ENSG00000249086	2.03821	3.95709	1.1962	3.30806	0.000939455	0.00681998
MIR7847	ENSG00000284594	4.13301	2.22636	0.772514	2.88197	0.003952	0.0199378
AC051649.2	ENSG00000283787	1578.07	2.80004	0.593222	4.72006	2.35775e-06	8.28293e-05
TNNT3	ENSG00000130595	200.18	2.92246	0.697591	4.18937	2.79735e-05	0.000489882
MRPL23-AS1	ENSG00000226416	42.0704	2.34679	0.61807	3.79696	0.00014648	0.00165175
LINC01219	ENSG00000232987	8.10735	2.61172	0.861311	3.03227	0.00242725	0.0139127
H19	ENSG00000130600	974.44	2.75249	0.751602	3.66216	0.000250093	0.00248409
IGF2	ENSG00000167244	17.7479	4.36468	0.977512	4.46509	8.00362e-06	0.000194249
TSPAN32	ENSG00000064201	132.125	2.60902	0.635614	4.10473	4.04794e-05	0.000641514
SLC22A18	ENSG00000110628	208.678	2.26092	0.470055	4.80991	1.51001e-06	6.14776e-05
SNORA54	ENSG00000207008	68.2472	3.18466	0.617864	5.15431	2.5457e-07	1.96444e-05
OSBPL5	ENSG00000021762	1242.59	2.17651	0.443471	4.9079	9.20572e-07	4.46344e-05
MRGPRE	ENSG00000184350	3.43299	2.00806	0.816812	2.45841	0.0139552	0.0498938
AC090587.1	ENSG00000228661	9.5849	3.5794	0.796608	4.49331	7.01262e-06	0.000177183
DCHS1	ENSG00000166341	3093.42	2.01019	0.396761	5.0665	4.05188e-07	2.61842e-05
AC116456.1	ENSG00000254921	4.78807	2.98737	0.679578	4.39592	1.10305e-05	0.000247538
RF00017	ENSG00000273725	10.5898	4.54558	1.08366	4.19464	2.73305e-05	0.000481504
MIR6124	ENSG00000275373	8.45579	2.16808	0.653256	3.31888	0.000903797	0.00663142
AC107956.2	ENSG00000213779	9.2468	2.01219	0.51539	3.9042	9.45375e-05	0.00118993
C11orf91	ENSG00000205177	2.94869	2.10009	0.825627	2.54363	0.0109707	0.0421294
FJX1	ENSG00000179431	39.9252	2.01118	0.585941	3.4324	0.00059827	0.0048458
TP53I11	ENSG00000175274	1153.18	2.15478	0.47585	4.52828	5.94649e-06	0.000155992
CHST1	ENSG00000175264	51.9093	2.8578	0.707126	4.04143	5.31267e-05	0.000779317
CREB3L1	ENSG00000157613	216.511	2.90068	0.632215	4.58811	4.47273e-06	0.000128976
DGKZ	ENSG00000149091	1254.99	2.00838	0.427255	4.70065	2.59329e-06	8.80938e-05
MDK	ENSG00000110492	278.532	2.22759	0.650963	3.42199	0.000621641	0.00498457
SLC39A13	ENSG00000165915	1393.28	2.12217	0.474434	4.47307	7.71061e-06	0.000189928
RAPSN	ENSG00000165917	60.7719	2.71428	0.636619	4.26359	2.01165e-05	0.000387497
TNKS1BP1	ENSG00000149115	6407.98	2.88816	0.564745	5.1141	3.15247e-07	2.23481e-05
RTN4RL2	ENSG00000186907	28.5211	4.21223	0.784381	5.37013	7.86808e-08	9.40052e-06
OR4D9	ENSG00000172742	6.18777	3.64311	1.10907	3.28483	0.00102043	0.00727562
CCDC86	ENSG00000110104	181.212	2.00087	0.479861	4.16967	3.05035e-05	0.000520636
TMEM132A	ENSG00000006118	184.275	2.42102	0.547402	4.42275	9.74531e-06	0.000224862
SYT7	ENSG00000011347	282.638	3.06213	0.473088	6.47264	9.63071e-11	2.05198e-07
AP003108.5	ENSG00000279878	8.96499	2.47228	0.557602	4.43377	9.25981e-06	0.00021628
AP003559.1	ENSG00000256443	9.28289	2.76365	0.622485	4.4397	9.00834e-06	0.000212595
AP002754.1	ENSG00000250230	25.3592	2.18854	0.468912	4.66727	3.05224e-06	9.87913e-05
RPLP0P2	ENSG00000243742	42.3695	2.02148	0.507248	3.98519	6.74251e-05	0.000924522
DAGLA	ENSG00000134780	314.057	2.37595	0.42805	5.55062	2.84652e-08	4.7465e-06
RAB3IL1	ENSG00000167994	1195.96	2.58212	0.523692	4.9306	8.19763e-07	4.17943e-05
EML3	ENSG00000149499	1164.88	2.03076	0.431467	4.70663	2.51842e-06	8.6161e-05
HNRNPUL2-BSCL2	ENSG00000234857	12.4026	2.73467	0.700196	3.90558	9.39977e-05	0.00118469
RN7SL596P	ENSG00000264519	1.54858	2.85259	1.12127	2.54406	0.0109571	0.0421045
AP000721.2	ENSG00000256824	2.44415	3.07662	1.13591	2.7085	0.00675879	0.0295737
AP006333.2	ENSG00000256481	11.0042	4.52384	0.92004	4.917	8.78808e-07	4.34331e-05
FLRT1	ENSG00000126500	47.8563	3.61819	0.648165	5.5822	2.37496e-08	4.33736e-06
AP001453.1	ENSG00000256116	3.2135	2.74633	0.886004	3.09968	0.00193729	0.0117708
CCDC88B	ENSG00000168071	1028.86	2.62925	0.53611	4.90432	9.37535e-07	4.50728e-05
NRXN2	ENSG00000110076	519.192	2.13451	0.435508	4.9012	9.52545e-07	4.55511e-05
CDC42BPG	ENSG00000171219	32.086	2.64893	0.710737	3.72702	0.00019376	0.00203983
MIR194-2HG	ENSG00000229719	4.77997	2.8457	0.90626	3.14004	0.00168922	0.0106414
ATG2A	ENSG00000110046	748.974	2.41665	0.461915	5.2318	1.67866e-07	1.49629e-05
MIR6750	ENSG00000274986	1.08624	3.2236	0.972545	3.3146	0.00091773	0.0067016
SYVN1	ENSG00000162298	1051.81	2.02493	0.413204	4.90055	9.55705e-07	4.56453e-05
SLC22A20P	ENSG00000197847	15.8622	2.19276	0.552544	3.96848	7.23332e-05	0.00097406
RF01684	ENSG00000275948	18.8549	3.05093	0.775514	3.93408	8.35169e-05	0.00108885
LTBP3	ENSG00000168056	8271.5	3.47577	0.533025	6.52084	6.9914e-11	1.87811e-07
KCNK7	ENSG00000173338	20.8316	2.089	0.497508	4.19892	2.68188e-05	0.000474644
PCNX3	ENSG00000197136	1586.59	2.79487	0.50546	5.52935	3.21424e-08	5.03153e-06
MIR4489	ENSG00000265874	11.4821	4.89878	0.886574	5.52551	3.28524e-08	5.10104e-06
AP5B1	ENSG00000254470	608.658	2.22669	0.465201	4.78652	1.69701e-06	6.59411e-05
CCDC85B	ENSG00000175602	196.702	2.32461	0.616364	3.77149	0.000162276	0.00177767
AP006287.1	ENSG00000254867	2.1445	2.13369	0.780336	2.73432	0.00625097	0.0278938
AP000759.1	ENSG00000255320	37.2403	2.5857	0.465737	5.55184	2.82673e-08	4.73409e-06
KLC2	ENSG00000174996	384.413	2.21057	0.498457	4.43482	9.21479e-06	0.00021536
AP001107.1	ENSG00000245156	92.1466	2.27623	0.474932	4.79275	1.64511e-06	6.47548e-05
CD248	ENSG00000174807	2436.58	3.12286	0.589353	5.2988	1.16569e-07	1.22436e-05
RIN1	ENSG00000174791	218.751	2.52224	0.511227	4.93369	8.06887e-07	4.14822e-05
SLC29A2	ENSG00000174669	60.2409	2.05276	0.436915	4.69831	2.62319e-06	8.87164e-05
SPTBN2	ENSG00000173898	115.484	2.49214	0.504194	4.94282	7.70024e-07	4.01795e-05
LRFN4	ENSG00000173621	264.388	2.62785	0.609519	4.31135	1.6226e-05	0.000330307
MIR3163	ENSG00000266423	3.90806	2.25728	0.758331	2.97665	0.00291418	0.0158824
AP003419.3	ENSG00000275484	18.5532	2.5609	0.656327	3.90187	9.54519e-05	0.00119798
CARNS1	ENSG00000172508	147.222	2.63687	0.567791	4.64408	3.41591e-06	0.000106337
PITPNM1	ENSG00000110697	584.424	2.03213	0.498708	4.07479	4.60556e-05	0.000701757
TBX10	ENSG00000167800	3.69736	2.54222	0.768804	3.30672	0.000943942	0.00684738
TCIRG1	ENSG00000110719	2508.36	2.05306	0.478294	4.29247	1.76699e-05	0.000352957
MIR6753	ENSG00000275022	21.6739	3.18685	0.707527	4.50421	6.6621e-06	0.000171135
LRP5	ENSG00000162337	1267.44	2.08402	0.438807	4.74929	2.04129e-06	7.4702e-05
MRGPRF	ENSG00000172935	512.678	2.49527	0.574562	4.34291	1.40608e-05	0.000296155
AP003071.1	ENSG00000260895	14.2536	3.02178	0.586883	5.14886	2.62074e-07	1.98246e-05
AP003071.5	ENSG00000284713	36.5572	2.60252	0.506297	5.14031	2.74291e-07	2.03474e-05
AP003555.3	ENSG00000255191	6.25093	3.13688	1.01261	3.09783	0.00194945	0.0118281
AP003555.1	ENSG00000248844	7.22412	2.26869	0.782442	2.8995	0.00373764	0.0190918
ANO1	ENSG00000131620	776.843	2.08445	0.530449	3.9296	8.5087e-05	0.00110349
AP001271.2	ENSG00000279459	46.6879	2.74122	0.624889	4.38673	1.15068e-05	0.000255765
MIR6754	ENSG00000278349	2.71772	2.65476	1.05726	2.51098	0.0120396	0.044999
UNC93B6	ENSG00000255562	1.04873	2.96916	1.07107	2.77213	0.0055691	0.0256098
ATG16L2	ENSG00000168010	1367.16	2.04759	0.417944	4.89919	9.62313e-07	4.57898e-05
AP002761.3	ENSG00000257038	37.9659	2.58126	0.707542	3.64821	0.000264079	0.00259016
ARHGEF17	ENSG00000110237	1646.26	2.4239	0.485676	4.99076	6.01411e-07	3.37212e-05
CHRDL2	ENSG00000054938	13.2429	2.15318	0.654204	3.2913	0.000997271	0.00714103
AP001324.3	ENSG00000279353	3.63282	2.2219	0.658009	3.3767	0.000733615	0.00568281
TPBGL	ENSG00000261594	7.46991	3.17149	0.942295	3.36571	0.000763477	0.00584794
MIR326	ENSG00000199090	14.2564	2.62389	0.61136	4.2919	1.77152e-05	0.000353493
AP001189.3	ENSG00000254810	23.4827	3.691	0.82833	4.45596	8.35188e-06	0.00020032
AP001189.1	ENSG00000236304	65.3396	2.02331	0.672353	3.00931	0.00261846	0.0147248
OMP	ENSG00000254550	3.32862	2.47173	0.943591	2.61949	0.00880612	0.0357691
AP003032.1	ENSG00000254675	4.29939	2.49685	0.960815	2.59868	0.00935829	0.0374957
AP001547.1	ENSG00000254885	2.22736	3.85774	0.987941	3.90483	9.42901e-05	0.00118759
AP004607.3	ENSG00000254818	1.11572	3.27214	1.17122	2.79379	0.00520951	0.0244078
AP003072.3	ENSG00000279269	8.05989	2.19913	0.654381	3.36062	0.000777669	0.00592828
MMP3	ENSG00000149968	20928	2.69666	0.946226	2.84992	0.00437306	0.0214662
AP002884.3	ENSG00000255292	3.5727	2.9223	0.914315	3.19616	0.00139269	0.00924254
AP005018.2	ENSG00000254851	6.40078	3.17048	0.935734	3.38823	0.000703455	0.00550029
PRR13P3	ENSG00000271412	13.1578	2.70917	0.684916	3.95548	7.63818e-05	0.00101504
TMPRSS4	ENSG00000137648	9.04103	2.23489	0.665553	3.35795	0.000785227	0.00596337
AP001267.1	ENSG00000254873	19.9431	3.57492	0.767431	4.6583	3.18836e-06	0.000101985
PHLDB1	ENSG00000019144	8322.26	2.04273	0.428349	4.76884	1.85289e-06	6.99444e-05
BCL9L	ENSG00000186174	1570.15	3.62426	0.605462	5.98594	2.1514e-09	1.13028e-06
UPK2	ENSG00000110375	6.23664	2.32062	0.724086	3.20489	0.00135112	0.00903374
ABCG4	ENSG00000172350	14.913	3.86986	0.632463	6.11871	9.43349e-10	7.29344e-07
THY1	ENSG00000154096	2992.96	2.13104	0.615879	3.46016	0.000539864	0.00450008
NECTIN1	ENSG00000110400	258.917	2.61863	0.474998	5.51292	3.52919e-08	5.3288e-06
AP003390.2	ENSG00000255247	6.80494	2.72598	0.742911	3.66932	0.000243198	0.00243059
ROBO4	ENSG00000154133	713.833	2.26895	0.556612	4.07636	4.57461e-05	0.000697597
KIRREL3	ENSG00000149571	75.3259	2.09047	0.625789	3.34054	0.000836164	0.00624266
AP000920.1	ENSG00000255369	3.79685	2.48456	0.771897	3.21876	0.00128744	0.00870981
BARX2	ENSG00000043039	6.71438	2.21982	0.730768	3.03765	0.00238428	0.0137298
AP003041.2	ENSG00000255535	12.8584	2.07591	0.654684	3.17085	0.00151991	0.00984159
IGSF9B	ENSG00000080854	161.041	2.09882	0.518913	4.04465	5.24013e-05	0.000772917
AL358216.1	ENSG00000225140	114.153	2.24511	0.496175	4.52484	6.04418e-06	0.000157691
MIR5699	ENSG00000263511	39.9158	4.83691	0.805894	6.00192	1.94996e-09	1.08286e-06
PRR26	ENSG00000180525	594.949	2.42195	0.434867	5.56941	2.55605e-08	4.41575e-06
MIR3155A	ENSG00000263628	1.72534	3.84034	1.08781	3.53035	0.000415013	0.0036708
MIR4480	ENSG00000263584	51.4017	2.45732	0.494524	4.96906	6.72787e-07	3.64032e-05
RNU2-24P	ENSG00000252639	1.73449	2.60656	0.88747	2.93706	0.00331337	0.0174481
AL133216.2	ENSG00000276805	204.632	2.64099	0.520039	5.07845	3.80529e-07	2.51188e-05
CICP9	ENSG00000228882	2.39767	2.23233	0.743959	3.00061	0.0026944	0.0150252
OR6D1P	ENSG00000224402	16.8098	2.06012	0.582722	3.53533	0.00040726	0.0036164
DUSP8P3	ENSG00000215097	5.94872	2.29581	0.556002	4.12913	3.64132e-05	0.000593758
KRT19P4	ENSG00000234102	4.20265	2.02119	0.676722	2.98673	0.00281978	0.0155291
COL13A1	ENSG00000197467	110.785	2.22902	0.458798	4.85839	1.18343e-06	5.2109e-05
PALD1	ENSG00000107719	822.483	2.08374	0.409067	5.09388	3.50812e-07	2.39401e-05
ADAMTS14	ENSG00000138316	157.81	2.99307	0.629634	4.75366	1.99763e-06	7.36665e-05
UNC5B	ENSG00000107731	810.245	2.84574	0.460964	6.17346	6.68118e-10	6.24968e-07
UNC5B-AS1	ENSG00000237512	12.4203	2.27441	0.557898	4.07675	4.567e-05	0.000696713
CDH23	ENSG00000107736	2405.44	2.04779	0.361072	5.67142	1.41621e-08	3.37013e-06
MIR7152	ENSG00000274824	23.3661	2.78032	0.637895	4.35858	1.30909e-05	0.00028111
DLG5	ENSG00000151208	1698.91	2.44797	0.473004	5.17538	2.27452e-07	1.83261e-05
GNAI2P2	ENSG00000231957	1.08432	3.25544	0.986554	3.29981	0.000967514	0.00697877
ZMIZ1	ENSG00000108175	4895.26	2.04424	0.362695	5.63623	1.7381e-08	3.66261e-06
NUTM2B	ENSG00000188199	108.055	2.30479	0.512694	4.49545	6.94227e-06	0.000176324
GRID1	ENSG00000182771	111.926	2.14924	0.593612	3.6206	0.000293916	0.00280614
RN7SL644P	ENSG00000264313	4.42354	4.16516	1.22868	3.38994	0.000699083	0.00547615
LZTS2	ENSG00000107816	1626.27	2.08975	0.508733	4.10776	3.99516e-05	0.000636041
RF00017	ENSG00000274742	18.2782	2.31783	0.538946	4.30067	1.7028e-05	0.000343113
PITX3	ENSG00000107859	4.69326	4.66019	1.26509	3.68369	0.000229884	0.00232442
NEURL1	ENSG00000107954	130.125	2.29612	0.428673	5.35633	8.49279e-08	9.87017e-06
SH3PXD2A	ENSG00000107957	10804.5	2.41286	0.427921	5.63856	1.71473e-08	3.6394e-06
RF00019	ENSG00000222503	9.93678	2.15605	0.444817	4.84704	1.25314e-06	5.41831e-05
AL158212.2	ENSG00000233547	16.1959	2.09933	0.506795	4.14236	3.43746e-05	0.000568248
AL157788.1	ENSG00000229272	1.95491	3.11514	0.910207	3.42245	0.000620586	0.00497923
BAG3	ENSG00000151929	597.046	2.02629	0.415465	4.87716	1.07625e-06	4.87522e-05
YBX2P1	ENSG00000213438	5.61594	3.47474	0.806254	4.30973	1.63452e-05	0.000331853
MIR4296	ENSG00000264572	12.2416	2.34483	0.527065	4.44884	8.63364e-06	0.000205024
FOXI2	ENSG00000186766	7.70566	2.09764	0.712006	2.9461	0.00321806	0.0170846
AL512622.1	ENSG00000235010	0.989482	2.78105	1.1163	2.49131	0.0127272	0.0467676
DPYSL4	ENSG00000151640	63.578	3.08853	0.611648	5.04951	4.42935e-07	2.78027e-05
PWWP2B	ENSG00000171813	229.253	2.14227	0.566725	3.7801	0.000156768	0.0017352
LINC01165	ENSG00000229081	2.08668	3.10332	0.826538	3.75461	0.000173613	0.00187561
LINC01168	ENSG00000240707	12.2136	2.10791	0.693267	3.04055	0.0023615	0.0136357
KNDC1	ENSG00000171798	45.6305	3.07683	0.648811	4.74227	2.11337e-06	7.64643e-05
MIR3944	ENSG00000265395	1.56186	3.41423	1.0329	3.30548	0.000948126	0.00686993
MTG1	ENSG00000148824	131.366	2.06287	0.433547	4.75812	1.95404e-06	7.2688e-05
SPRN	ENSG00000203772	265.891	3.27482	0.57123	5.73292	9.87163e-09	2.76575e-06
OR6L2P	ENSG00000273327	38.6963	2.65017	0.517847	5.11767	3.09325e-07	2.20917e-05
SCART1	ENSG00000214279	421.368	2.3044	0.44856	5.13733	2.78673e-07	2.05532e-05
SYCE1	ENSG00000171772	16.6614	2.9174	0.642061	4.5438	5.52499e-06	0.000147912
IQSEC3	ENSG00000120645	112.459	2.63654	0.615869	4.28101	1.86046e-05	0.000366297
AC007406.3	ENSG00000256540	26.3897	2.79285	0.688366	4.05722	4.96598e-05	0.000741877
TEX52	ENSG00000283297	52.8833	2.09413	0.438953	4.77074	1.83551e-06	6.96825e-05
TEAD4	ENSG00000197905	151.05	2.11524	0.460947	4.5889	4.45594e-06	0.000128782
AC005912.2	ENSG00000275850	25.4555	2.85947	0.591717	4.8325	1.34827e-06	5.6948e-05
RN7SL391P	ENSG00000265388	3.08432	2.72376	1.0944	2.48882	0.0128167	0.0469929
AC005840.1	ENSG00000213942	8.25183	2.10655	0.486914	4.32634	1.5161e-05	0.000313439
P3H3	ENSG00000110811	1327.45	2.99954	0.550374	5.45	5.03697e-08	6.82529e-06
GNB3	ENSG00000111664	95.8563	2.18583	0.511235	4.27559	1.90632e-05	0.000371123
ATN1	ENSG00000111676	3277.15	3.66841	0.607289	6.04063	1.53513e-09	9.87963e-07
AC018653.3	ENSG00000256967	99.1226	2.61463	0.477307	5.47787	4.30479e-08	6.16035e-06
FAM90A1	ENSG00000171847	87.6418	2.18804	0.444069	4.92727	8.33877e-07	4.19696e-05
LINC00937	ENSG00000226091	72.4783	2.31051	0.574585	4.02119	5.79044e-05	0.000828638
A2ML1-AS2	ENSG00000256904	1.54556	3.14043	1.20502	2.60613	0.00915728	0.0368819
AC112777.1	ENSG00000256663	3.52859	3.14675	0.894337	3.51853	0.000433943	0.00380576
AC009509.3	ENSG00000256557	38.9371	2.41503	0.555802	4.34512	1.39198e-05	0.000294133
TSPAN11	ENSG00000110900	661.224	2.36865	0.483137	4.90266	9.45496e-07	4.52705e-05
AC008013.3	ENSG00000270926	5.68013	2.15422	0.744667	2.89286	0.00381752	0.0193971
HDAC7	ENSG00000061273	2465.04	2.25661	0.488217	4.62215	3.79779e-06	0.000115232
AC121338.1	ENSG00000205537	23.4573	2.01959	0.500977	4.0313	5.54698e-05	0.000804606
DDN	ENSG00000181418	4.34342	2.8365	0.861839	3.29122	0.000997532	0.00714156
KMT2D	ENSG00000167548	4828.63	2.58422	0.43555	5.93323	2.97039e-09	1.33057e-06
KCNH3	ENSG00000135519	45.5619	2.64761	0.551826	4.7979	1.60336e-06	6.36564e-05
NCKAP5L	ENSG00000167566	1630.82	2.32138	0.454631	5.10608	3.28903e-07	2.31027e-05
FAIM2	ENSG00000135472	60.6471	2.43067	0.546218	4.45	8.58705e-06	0.000204299
ASIC1	ENSG00000110881	49.5602	2.18283	0.514748	4.24059	2.22937e-05	0.000417077
FAM186A	ENSG00000185958	111.212	2.17647	0.479978	4.53452	5.7734e-06	0.000152494
FIGNL2	ENSG00000261308	12.2048	2.14922	0.770965	2.7877	0.00530834	0.0247412
KRT85	ENSG00000135443	3.82782	2.03328	0.625445	3.25094	0.00115026	0.00797493
TNS2	ENSG00000111077	4409.22	2.18926	0.424209	5.1608	2.45897e-07	1.92372e-05
HOXC-AS2	ENSG00000250133	150.035	2.7147	0.588327	4.61427	3.94485e-06	0.000118139
HOXC8	ENSG00000037965	111.968	2.30722	0.468642	4.92321	8.51349e-07	4.24589e-05
MIR615	ENSG00000207571	4.74548	3.23755	0.868259	3.72879	0.000192402	0.0020292
RN7SL744P	ENSG00000264028	8.62018	3.96847	1.07514	3.69112	0.000223266	0.00227127
ZNF385A	ENSG00000161642	741.291	2.17168	0.402979	5.38908	7.08209e-08	8.5719e-06
RF00017	ENSG00000258045	6.33496	2.31963	0.835655	2.77582	0.00550631	0.0253918
SLC39A5	ENSG00000139540	23.3879	2.37274	0.515289	4.60468	4.13095e-06	0.00012187
LRP1	ENSG00000123384	88608.7	2.14953	0.319651	6.72461	1.76062e-11	9.64618e-08
NXPH4	ENSG00000182379	20.5498	2.71291	0.697723	3.88824	0.000100975	0.00124668
INHBC	ENSG00000175189	3.61168	2.55719	0.986495	2.59219	0.00953665	0.0380158
MBD6	ENSG00000166987	980.063	2.70195	0.474524	5.69402	1.24082e-08	3.11033e-06
KIF5A	ENSG00000155980	87.3788	2.08841	0.462073	4.51965	6.19418e-06	0.000160948
SLC26A10	ENSG00000135502	36.8797	2.87897	0.692237	4.15893	3.19743e-05	0.000539024
B4GALNT1	ENSG00000135454	45.6331	2.22072	0.55962	3.96825	7.24008e-05	0.000974287
MIR26A2	ENSG00000207789	5.4336	2.12715	0.520553	4.08634	4.38237e-05	0.000679081
RF00017	ENSG00000275881	31.6959	2.18635	0.561042	3.89694	9.74152e-05	0.00121656
MIRLET7I	ENSG00000199179	10.0103	2.03265	0.600993	3.38216	0.000719193	0.00560104
AC078962.1	ENSG00000225195	25.114	2.19265	0.543686	4.03293	5.50849e-05	0.00079993
RF00284	ENSG00000200897	4.61112	3.11815	0.758721	4.10974	3.96101e-05	0.000632132
MIR619	ENSG00000207622	12.6292	2.64235	0.546988	4.83072	1.36042e-06	5.71019e-05
FAM222A	ENSG00000139438	9.71669	2.64598	0.791875	3.34141	0.00083354	0.00622948
AC002350.1	ENSG00000278993	89.9325	2.14613	0.523449	4.09999	4.13175e-05	0.000651228
PLBD2	ENSG00000151176	2033.86	2.28731	0.35184	6.50099	7.97932e-11	1.87811e-07
PXN	ENSG00000089159	1563.97	2.41799	0.454804	5.31655	1.05752e-07	1.14895e-05
AC004263.1	ENSG00000275936	23.3621	2.7815	0.519523	5.35395	8.60558e-08	9.97103e-06
MSI1	ENSG00000135097	4.16736	2.82643	0.910304	3.10493	0.00190325	0.0116305
HNF1A	ENSG00000135100	19.9781	3.06193	0.713871	4.28919	1.79322e-05	0.000356525
RHOF	ENSG00000139725	150.269	4.12558	0.815415	5.05948	4.20395e-07	2.67824e-05
SETD1B	ENSG00000139718	1557.06	3.08134	0.572027	5.38671	7.17587e-08	8.65437e-06
MLXIP	ENSG00000175727	2676.5	2.16516	0.382148	5.66577	1.46363e-08	3.40199e-06
HIP1R	ENSG00000130787	374.256	2.17497	0.575947	3.77633	0.000159157	0.00175311
AC145423.2	ENSG00000274427	14.4792	2.12504	0.582145	3.65036	0.000261877	0.00257424
RFLNA	ENSG00000178882	17.722	2.09006	0.607198	3.44214	0.000577132	0.00473154
NCOR2	ENSG00000196498	7403.16	3.10283	0.561139	5.52952	3.211e-08	5.03153e-06
AC073916.1	ENSG00000255965	29.8259	3.09712	0.608554	5.08932	3.59353e-07	2.42639e-05
AC073592.1	ENSG00000214650	50.1475	2.02987	0.41591	4.88055	1.0579e-06	4.83454e-05
AC073592.3	ENSG00000279071	123.712	4.81994	0.766146	6.29115	3.15119e-10	4.44356e-07
AC073592.9	ENSG00000280354	14.4264	3.50943	0.82735	4.24177	2.21761e-05	0.000415485
AC073592.5	ENSG00000279121	34.9959	2.40168	0.54373	4.41704	1.0006e-05	0.000229104
AC073912.3	ENSG00000279650	3.96306	2.32456	0.774884	2.99988	0.00270087	0.0150553
AC073912.2	ENSG00000256299	129.592	2.56559	0.655897	3.91158	9.16939e-05	0.00116407
MMP17	ENSG00000198598	34.1643	2.46414	0.728944	3.38042	0.00072375	0.00562685
ULK1	ENSG00000177169	1755.61	2.97041	0.57798	5.13929	2.75781e-07	2.04185e-05
AC138466.5	ENSG00000279640	36.4777	2.49504	0.527535	4.72962	2.24943e-06	7.98797e-05
AC138466.3	ENSG00000276693	2.0998	3.73927	1.40638	2.65879	0.00784224	0.0328957
GALNT9	ENSG00000182870	4.75978	2.37293	0.733915	3.23325	0.00122392	0.00836603
FBRSL1	ENSG00000112787	708.458	2.97665	0.587557	5.06615	4.05933e-07	2.61842e-05
AC131212.3	ENSG00000280287	391.385	3.62383	0.634668	5.7098	1.1311e-08	2.97397e-06
AC131212.2	ENSG00000279700	37.2311	2.3046	0.497807	4.6295	3.66552e-06	0.000111958
MIR6763	ENSG00000277052	1.08958	3.14692	1.17908	2.66896	0.00760855	0.0321794
P2RX2	ENSG00000187848	5.26868	2.35575	0.756222	3.11515	0.00183849	0.0113326
AC131212.4	ENSG00000280311	5.89354	2.43658	0.638309	3.81725	0.000134949	0.00154864
AC073911.1	ENSG00000246394	2.74246	2.00228	0.665518	3.00861	0.0026245	0.0147523
AL355001.1	ENSG00000223576	53.4639	2.22323	0.631699	3.51945	0.000432437	0.00379428
GJA3	ENSG00000121743	23.3706	2.17802	0.53547	4.0675	4.75206e-05	0.000717524
AL512652.2	ENSG00000279135	20.9315	2.11123	0.578368	3.65033	0.000261908	0.00257424
GRK6P1	ENSG00000215571	28.0475	2.17672	0.490473	4.438	9.07992e-06	0.000213509
AL359736.1	ENSG00000273167	2.31622	4.16274	1.49546	2.78359	0.00537611	0.0249618
RPL36P19	ENSG00000232540	1.99212	2.49549	0.844494	2.95501	0.00312654	0.0167167
DGKZP1	ENSG00000179611	11.6187	2.17669	0.576053	3.77862	0.000157698	0.00174159
SIAH3	ENSG00000215475	37.7278	2.60766	0.634342	4.11081	3.94272e-05	0.000629784
AL162377.2	ENSG00000279677	1.35308	2.27936	0.818978	2.78318	0.00538287	0.0249811
MIR3170	ENSG00000263399	2.31788	3.91177	0.821285	4.76299	1.90748e-06	7.13714e-05
AL356423.1	ENSG00000271437	53.9047	2.11869	0.504362	4.20073	2.66053e-05	0.00047283
COL4A2	ENSG00000134871	13103.8	2.47018	0.483971	5.10397	3.32599e-07	2.32771e-05
MCF2L	ENSG00000126217	933.734	2.17578	0.567612	3.83322	0.000126476	0.00148171
AL356740.2	ENSG00000269356	8.18336	3.1737	0.886925	3.57832	0.000345811	0.00318122
F7	ENSG00000057593	9.21354	2.81096	0.816529	3.44258	0.000576203	0.00472635
AL137002.2	ENSG00000283828	11.3009	2.31995	0.629289	3.68662	0.000227256	0.00230513
GRK1	ENSG00000185974	1.89818	2.05844	0.794639	2.5904	0.00958635	0.0381663
TMEM255B	ENSG00000184497	376.44	2.13456	0.409683	5.21027	1.88562e-07	1.59994e-05
GAS6-AS1	ENSG00000233695	328.094	2.83509	0.515048	5.50451	3.70203e-08	5.48186e-06
LINC00565	ENSG00000260910	11.5028	2.02884	0.670147	3.02746	0.00246617	0.0140811
C13orf46	ENSG00000283199	103.24	3.35195	0.603983	5.54974	2.86092e-08	4.74987e-06
RASA3-IT1	ENSG00000232487	19.2242	3.46339	0.711464	4.86798	1.12746e-06	5.05146e-05
AL589743.6	ENSG00000277156	3.00328	2.99072	0.931806	3.2096	0.0013292	0.00892205
SNORA79B	ENSG00000222489	1235.13	2.8228	0.529483	5.33123	9.7548e-08	1.09072e-05
RNASE10	ENSG00000182545	14.1253	2.09081	0.620643	3.36878	0.00075503	0.00580532
ARHGEF40	ENSG00000165801	4160.06	2.13473	0.47128	4.52965	5.90813e-06	0.000155198
ZNF219	ENSG00000165804	497.291	2.13803	0.532633	4.01408	5.96789e-05	0.000845826
RBBP4P5	ENSG00000256737	1.13289	2.66867	0.841743	3.17041	0.00152226	0.00984864
RPL4P1	ENSG00000240954	2.87189	2.32045	0.931106	2.49214	0.0126975	0.046677
SLC22A17	ENSG00000092096	477.799	2.32408	0.461518	5.03572	4.76052e-07	2.90335e-05
ZFHX2	ENSG00000136367	278.715	2.04943	0.39818	5.147	2.64689e-07	1.99046e-05
AL096870.2	ENSG00000260669	89.4658	2.92493	0.636141	4.59793	4.26711e-06	0.00012483
NFATC4	ENSG00000100968	1480.39	2.15107	0.511109	4.20862	2.56933e-05	0.000462653
AL445363.1	ENSG00000259002	9.61014	4.11747	0.979723	4.20269	2.63767e-05	0.000470074
AL133304.1	ENSG00000257614	2.45334	3.85887	1.44194	2.67618	0.00744672	0.0316664
RF00017	ENSG00000274704	2.42158	3.58872	1.08155	3.31813	0.000906215	0.0066428
RF00019	ENSG00000206822	5.87646	2.16527	0.653738	3.31213	0.000925881	0.00673803
PAPLN	ENSG00000100767	2077.46	2.01053	0.371681	5.40929	6.32764e-08	8.04884e-06
MIR4505	ENSG00000264741	29.3857	2.40478	0.685342	3.50888	0.000450006	0.0039172
LTBP2	ENSG00000119681	8436.6	2.53503	0.534559	4.74228	2.1133e-06	7.64643e-05
PGF	ENSG00000119630	730.869	2.00423	0.512617	3.90979	9.23762e-05	0.00117002
AC007376.1	ENSG00000258566	6.62815	2.09662	0.527564	3.97415	7.06305e-05	0.000956842
VASH1	ENSG00000071246	1406.22	2.17861	0.442321	4.92541	8.41842e-07	4.22043e-05
RN7SL356P	ENSG00000266553	2.09536	3.95151	1.41268	2.79716	0.00515535	0.0242272
TMEM63C	ENSG00000165548	6.96107	2.29836	0.71422	3.21799	0.00129091	0.00872712
MPPE1P1	ENSG00000258990	2.44898	3.37228	1.23341	2.73412	0.00625478	0.0279064
AL096869.1	ENSG00000258935	19.5537	2.09932	0.506119	4.14787	3.3558e-05	0.000560303
AL133373.2	ENSG00000279286	2.09032	3.59525	0.988015	3.63886	0.000273843	0.00265952
CHGA	ENSG00000100604	18.8691	2.55254	0.524644	4.86528	1.14295e-06	5.09703e-05
ITPK1-AS1	ENSG00000258730	94.8203	2.08946	0.394494	5.29655	1.18013e-07	1.22898e-05
ADIPOR1P2	ENSG00000258805	2.26473	3.64029	1.45199	2.5071	0.0121727	0.0453335
DEGS2	ENSG00000168350	61.8471	2.61541	0.588149	4.44686	8.7136e-06	0.000206414
MIR337	ENSG00000199151	5.15586	5.0992	0.987993	5.16117	2.45418e-07	1.92372e-05
MIR665	ENSG00000283159	5.70994	4.36398	1.09433	3.9878	6.66884e-05	0.000917043
MIR299	ENSG00000207749	8.42071	2.5689	0.630411	4.07497	4.60209e-05	0.000701508
MIR494	ENSG00000194717	11.0713	2.0155	0.495582	4.06693	4.76363e-05	0.000718705
MIR487B	ENSG00000207754	14.9553	2.06044	0.547279	3.76488	0.000166628	0.00181335
MIR655	ENSG00000207646	18.7107	2.88121	0.571381	5.04254	4.59393e-07	2.84452e-05
MIR541	ENSG00000216179	12.8568	2.55119	0.628948	4.05628	4.98612e-05	0.000743788
MIR409	ENSG00000199107	8.84065	2.4616	0.6432	3.82711	0.000129656	0.0015082
AMN	ENSG00000166126	23.4656	2.58394	0.58083	4.44871	8.6389e-06	0.000205024
AL161669.1	ENSG00000259444	2.39186	2.24256	0.884137	2.53643	0.0111988	0.0427487
LINC00677	ENSG00000259717	38.2199	2.05788	0.474807	4.33414	1.46329e-05	0.000304944
XRCC3	ENSG00000126215	706.807	2.02868	0.435041	4.66319	3.11345e-06	0.00010039
ASPG	ENSG00000166183	5.35324	3.95267	1.08687	3.63673	0.00027612	0.00267688
KIF26A	ENSG00000066735	317.897	3.9708	0.803567	4.94146	7.75399e-07	4.02955e-05
AL583722.3	ENSG00000258736	2.17603	3.42585	1.05227	3.25566	0.0011313	0.00788194
INF2	ENSG00000203485	3659.56	3.04632	0.538647	5.6555	1.55392e-08	3.45538e-06
LINC00638	ENSG00000258701	36.2075	2.03036	0.426232	4.7635	1.90268e-06	7.13184e-05
RPS2P4	ENSG00000196183	3.59899	2.7971	0.800872	3.49256	0.000478413	0.00410288
AL583810.2	ENSG00000258811	8.54515	2.29981	0.714629	3.21819	0.00129004	0.0087228
AL583810.1	ENSG00000258593	3.1373	2.18463	0.828568	2.63663	0.00837331	0.0344971
CEP170B	ENSG00000099814	1253.13	3.20514	0.607794	5.27341	1.33914e-07	1.31352e-05
JAG2	ENSG00000184916	331.164	3.51407	0.663052	5.29984	1.15905e-07	1.22436e-05
BRF1	ENSG00000185024	925.379	2.08085	0.441799	4.70994	2.47786e-06	8.54596e-05
PACS2	ENSG00000179364	2332.07	2.2697	0.464053	4.89103	1.0031e-06	4.68014e-05
AL928654.3	ENSG00000257341	57.666	2.21719	0.540201	4.10438	4.05402e-05	0.000641948
TEDC1	ENSG00000185347	904.8	2.81301	0.583581	4.82026	1.43372e-06	5.91249e-05
TMEM121	ENSG00000184986	24.7963	2.4454	0.749961	3.2607	0.00111139	0.00777528
ELK2BP	ENSG00000234402	3.88758	3.27067	0.911057	3.58998	0.000330704	0.00306505
ELK2AP	ENSG00000213140	7.94049	3.13575	0.980164	3.19921	0.00137806	0.0091724
AC244452.1	ENSG00000228757	1.91739	19.2895	3.18592	6.05463	1.40743e-09	9.6389e-07
AC025884.2	ENSG00000259098	2.1545	3.42109	1.20787	2.83235	0.00462077	0.0223588
AC100757.1	ENSG00000273679	2.61866	2.57854	0.774091	3.33105	0.000865188	0.00641661
MAGEL2	ENSG00000254585	11.8318	2.39786	0.675827	3.54804	0.00038811	0.00348019
ACTG1P15	ENSG00000259904	3.62463	2.5702	0.674114	3.81271	0.000137449	0.00157135
AC025678.2	ENSG00000261081	1.45463	3.22418	1.17089	2.75361	0.0058942	0.0267647
AC020658.6	ENSG00000279409	2.84143	2.09511	0.828884	2.52763	0.0114836	0.0435023
CCDC9B	ENSG00000188549	446.547	2.0126	0.351145	5.73155	9.95186e-09	2.76575e-06
DISP2	ENSG00000140323	43.6127	2.11066	0.533503	3.95623	7.61404e-05	0.00101288
SPINT1	ENSG00000166145	121.882	2.11167	0.456044	4.63041	3.64944e-06	0.000111614
LTK	ENSG00000062524	18.2792	2.27033	0.617258	3.6781	0.000234982	0.00236492
JMJD7-PLA2G4B	ENSG00000168970	210.782	2.11425	0.463005	4.56636	4.96272e-06	0.000138422
PLA2G4B	ENSG00000243708	26.2185	2.21697	0.474571	4.67154	2.98954e-06	9.79121e-05
SPTBN5	ENSG00000137877	608.382	2.39746	0.571019	4.19856	2.68615e-05	0.000475181
AC090970.1	ENSG00000259398	39.8402	2.38937	0.588693	4.05877	4.93322e-05	0.000738193
ONECUT1	ENSG00000169856	3.41438	4.06167	1.54214	2.63378	0.00844394	0.0347198
AC091231.1	ENSG00000259682	43.9427	2.22118	0.389223	5.70671	1.15181e-08	2.97397e-06
KBTBD13	ENSG00000234438	1.78792	3.1954	1.19182	2.68111	0.00733794	0.0313362
AC013553.1	ENSG00000259258	43.6265	3.30213	0.629032	5.24954	1.52483e-07	1.40917e-05
IGDCC4	ENSG00000103742	503.32	2.79717	0.608529	4.59661	4.29421e-06	0.000125241
AC026992.2	ENSG00000261634	7.02734	2.15063	0.542949	3.96102	7.46303e-05	0.00099657
MIR629	ENSG00000207965	1.17079	3.362	0.882033	3.81165	0.000138044	0.00157615
AC087699.1	ENSG00000259227	1.59484	2.54407	0.825741	3.08096	0.00206337	0.0123532
AC020779.2	ENSG00000260173	1.99478	3.65776	0.902994	4.0507	5.10646e-05	0.000757666
AC100827.5	ENSG00000278313	12.6544	2.69122	0.67441	3.99048	6.59406e-05	0.000909042
CD276	ENSG00000103855	2875.12	2.20464	0.43218	5.1012	3.37498e-07	2.33789e-05
LOXL1	ENSG00000129038	848.217	2.42707	0.607233	3.99693	6.41697e-05	0.000889103
PML	ENSG00000140464	1843.06	2.38126	0.486736	4.8923	9.96654e-07	4.67282e-05
ISLR2	ENSG00000167178	52.0653	2.11835	0.579786	3.65367	0.000258515	0.00255288
ISLR	ENSG00000129009	5640.04	2.20246	0.368553	5.97596	2.28733e-09	1.15426e-06
STRA6	ENSG00000137868	184.318	2.86704	0.600284	4.77614	1.78692e-06	6.83268e-05
AC012435.2	ENSG00000261775	25.0124	2.04668	0.547	3.74164	0.000182823	0.00195093
RF00017	ENSG00000203411	7.88871	3.80066	1.09307	3.47706	0.000506937	0.00427768
C15orf39	ENSG00000167173	933.582	2.53563	0.510963	4.96244	6.96116e-07	3.73418e-05
AC113208.2	ENSG00000260660	28.2096	2.1587	0.564652	3.82306	0.000131804	0.00152603
CSPG4	ENSG00000173546	5451	2.87002	0.535744	5.35708	8.45765e-08	9.85921e-06
LINGO1	ENSG00000169783	67.1303	3.62277	0.637629	5.68163	1.3342e-08	3.28007e-06
CSPG4P13	ENSG00000260139	177.256	2.3858	0.655577	3.63924	0.000273443	0.00265698
ADAMTS7	ENSG00000136378	1532.25	2.77682	0.553586	5.01606	5.27415e-07	3.09761e-05
MIR549A	ENSG00000208003	5.2712	3.00764	0.791393	3.80044	0.000144438	0.00163455
AC022558.2	ENSG00000259805	9.81328	2.90516	0.667232	4.35405	1.33645e-05	0.000286025
AC243562.1	ENSG00000259570	36.3671	2.03563	0.48345	4.21064	2.54651e-05	0.000460026
AC048382.4	ENSG00000259551	9.53033	2.68146	0.797177	3.36369	0.00076907	0.0058826
SLC28A1	ENSG00000156222	8.70861	2.1235	0.589577	3.60174	0.000316098	0.00296995
MIR1276	ENSG00000221634	2.28858	3.24123	1.20162	2.69738	0.00698865	0.030255
ACAN	ENSG00000157766	320.976	2.95276	0.827331	3.56902	0.000358323	0.00326889
KIF7	ENSG00000166813	505.955	2.25629	0.515249	4.37902	1.19211e-05	0.000262006
AC027176.3	ENSG00000280377	4.46172	2.93409	0.868734	3.37744	0.000731644	0.00567344
AC091167.7	ENSG00000284626	1.84257	2.62897	1.02001	2.57741	0.00995446	0.0392609
ST8SIA2	ENSG00000140557	5.97439	2.19931	0.847492	2.59507	0.00945704	0.0377612
MIR3175	ENSG00000284324	14.1754	2.47828	0.773952	3.20212	0.00136423	0.00909768
RGMA	ENSG00000182175	1794.34	2.54516	0.520137	4.89326	9.91811e-07	4.66151e-05
AC103746.1	ENSG00000275322	55.6114	2.62192	0.554627	4.72736	2.27458e-06	8.06235e-05
PRKXP1	ENSG00000259205	17.3284	2.31062	0.592514	3.89969	9.63161e-05	0.00120612
IL9RP3	ENSG00000226942	9.63652	2.06058	0.429568	4.79686	1.61175e-06	6.38571e-05
RHBDF1	ENSG00000007384	955.698	2.41761	0.501698	4.81886	1.44381e-06	5.94771e-05
NPRL3	ENSG00000103148	697.906	2.13759	0.405319	5.27384	1.33599e-07	1.31352e-05
FAM234A	ENSG00000167930	387.91	2.29591	0.463009	4.95867	7.09788e-07	3.79133e-05
RGS11	ENSG00000076344	145.23	2.39733	0.664703	3.60662	0.000310213	0.0029246
RAB11FIP3	ENSG00000090565	1268.9	2.64238	0.501686	5.26699	1.38677e-07	1.33926e-05
CAPN15	ENSG00000103326	1033.62	3.06188	0.595157	5.14466	2.68008e-07	1.99973e-05
MIR5587	ENSG00000266124	11.8806	2.97713	0.691483	4.30542	1.66666e-05	0.000337664
MIR3176	ENSG00000266235	28.242	5.81764	0.918632	6.33294	2.40536e-10	3.69001e-07
PIGQ	ENSG00000007541	616.98	2.48529	0.513635	4.83863	1.30736e-06	5.58971e-05
WFIKKN1	ENSG00000127578	44.8546	3.2131	0.650472	4.93965	7.82634e-07	4.05069e-05
WDR90	ENSG00000161996	561.088	2.68071	0.520713	5.14814	2.63075e-07	1.98455e-05
RHBDL1	ENSG00000103269	16.2404	2.33787	0.660152	3.54141	0.000397999	0.00355226
WDR24	ENSG00000127580	183.157	2.22815	0.473747	4.70325	2.56058e-06	8.71371e-05
Z92544.2	ENSG00000261659	43.695	2.02076	0.487475	4.14536	3.39283e-05	0.000563054
FBXL16	ENSG00000127585	96.2588	3.92021	0.683509	5.73541	9.72762e-09	2.76351e-06
Z97653.2	ENSG00000279255	15.5989	2.58401	0.564885	4.57441	4.77564e-06	0.00013517
Z97653.1	ENSG00000259840	5.46644	3.42942	0.862634	3.97552	7.02252e-05	0.000952698
METRN	ENSG00000103260	187.083	2.16127	0.536482	4.0286	5.61095e-05	0.000811124
CHTF18	ENSG00000127586	294.421	2.60045	0.599184	4.33999	1.4249e-05	0.000298828
GNG13	ENSG00000127588	4.04413	5.01711	1.3709	3.65973	0.00025248	0.00250339
PRR25	ENSG00000167945	6.87334	2.06894	0.65918	3.13866	0.0016972	0.0106794
AL031008.1	ENSG00000275438	7.62265	2.10083	0.561231	3.74325	0.000181656	0.00194063
LMF1	ENSG00000103227	507.023	2.27486	0.436152	5.21576	1.83066e-07	1.58012e-05
AL031716.1	ENSG00000260022	75.3502	3.16686	0.602184	5.25896	1.44875e-07	1.36617e-05
AL008727.1	ENSG00000260316	50.5033	2.65559	0.566029	4.69161	2.71065e-06	9.09746e-05
LMF1-AS1	ENSG00000260439	61.8075	3.29412	0.552729	5.95974	2.52646e-09	1.19623e-06
CACNA1H	ENSG00000196557	519.404	4.50536	0.74716	6.02997	1.63985e-09	9.87963e-07
AC120498.3	ENSG00000260403	18.8693	5.84058	1.29411	4.51321	6.38531e-06	0.000165131
AC120498.1	ENSG00000259910	22.1827	6.63906	1.49093	4.45298	8.46883e-06	0.000202366
AC120498.6	ENSG00000261294	2.48485	2.6392	0.882405	2.99092	0.00278143	0.0153782
TPSG1	ENSG00000116176	31.8418	4.04141	0.741625	5.44939	5.05419e-08	6.82529e-06
AC120498.10	ENSG00000277010	5.79512	3.23552	0.872401	3.70875	0.000208283	0.0021537
AC120498.9	ENSG00000274751	5.73253	2.65614	0.917524	2.8949	0.00379277	0.0192944
AL031714.1	ENSG00000261505	215.207	2.02888	0.445113	4.55811	5.16156e-06	0.000142048
AL031709.1	ENSG00000260425	23.1195	2.64747	0.582792	4.54274	5.55274e-06	0.000148403
AL032819.3	ENSG00000284395	5.51561	5.1888	1.16311	4.46115	8.15191e-06	0.000196878
CCDC154	ENSG00000197599	79.3599	3.54294	0.654572	5.41261	6.21119e-08	7.99367e-06
AL032819.2	ENSG00000279930	10.0658	3.72685	0.917371	4.06253	4.85429e-05	0.000729799
CLCN7	ENSG00000103249	1190.8	2.4672	0.442214	5.5792	2.41623e-08	4.36398e-06
AL031600.2	ENSG00000261430	11.1046	2.06777	0.571979	3.61511	0.000300217	0.00285599
TELO2	ENSG00000100726	829.741	3.41883	0.613196	5.57543	2.46919e-08	4.36398e-06
AL031705.1	ENSG00000260646	9.03345	2.07639	0.530723	3.91238	9.13895e-05	0.00116213
AL031719.1	ENSG00000280062	24.3436	2.6365	0.596	4.42366	9.7042e-06	0.000224067
CRAMP1	ENSG00000007545	387.718	2.03106	0.371547	5.4665	4.58996e-08	6.40275e-06
AL031708.1	ENSG00000261732	48.6025	2.08096	0.517583	4.02054	5.80649e-05	0.000830315
MAPK8IP3	ENSG00000138834	2761.6	2.30772	0.499417	4.62083	3.8221e-06	0.000115695
MIR3177	ENSG00000265820	4.86812	2.99505	0.682925	4.38562	1.15654e-05	0.000256687
EME2	ENSG00000197774	547.884	2.46626	0.500361	4.92896	8.26675e-07	4.18875e-05
SPSB3	ENSG00000162032	5.67688	2.46152	0.80053	3.07487	0.00210597	0.0125338
IGFALS	ENSG00000099769	29.2169	3.55509	0.707619	5.02402	5.0602e-07	3.02728e-05
ZNF598	ENSG00000167962	647.83	2.47254	0.570996	4.33022	1.48961e-05	0.00030937
SLC9A3R2	ENSG00000065054	963.906	2.53154	0.638574	3.96436	7.35927e-05	0.000985828
TSC2	ENSG00000103197	2160.28	2.31418	0.429273	5.39093	7.0095e-08	8.56141e-06
PKD1	ENSG00000008710	7801.58	3.66249	0.632875	5.78707	7.16237e-09	2.27018e-06
AC009065.2	ENSG00000259933	33.7941	2.02704	0.400237	5.06461	4.09242e-07	2.62024e-05
AC009065.6	ENSG00000261240	14.412	3.28473	0.805601	4.07737	4.55485e-05	0.000695967
AC009065.3	ENSG00000260447	40.1023	4.13561	0.703608	5.87773	4.15932e-09	1.61129e-06
RF00019	ENSG00000200059	9.2133	2.74637	0.666719	4.11923	3.80134e-05	0.00061359
CASKIN1	ENSG00000167971	5.79033	3.69359	1.09558	3.37136	0.000747983	0.00576848
BRICD5	ENSG00000182685	97.971	2.25834	0.470291	4.802	1.57089e-06	6.30196e-05
DNASE1L2	ENSG00000167968	11.8539	2.74684	0.588368	4.66858	3.03293e-06	9.84087e-05
AC009065.4	ENSG00000260778	35.2856	2.24351	0.572854	3.91638	8.98897e-05	0.00114686
MIR3677	ENSG00000266643	15.9145	4.54071	0.890094	5.10138	3.37184e-07	2.33789e-05
ABCA3	ENSG00000167972	689.991	2.3437	0.395256	5.92958	3.03719e-09	1.33888e-06
AC106820.2	ENSG00000259895	14.3016	2.16436	0.645898	3.35092	0.000805423	0.00606956
NTN3	ENSG00000162068	30.7549	2.67686	0.676475	3.95707	7.58732e-05	0.00101073
ATP6V0C	ENSG00000185883	11.8179	2.4504	0.595815	4.11269	3.91081e-05	0.000625991
MIR3178	ENSG00000266232	8.79395	4.98923	1.11245	4.48491	7.29458e-06	0.000182018
AC093525.7	ENSG00000269937	19.3447	3.65048	0.6596	5.53438	3.12331e-08	5.02491e-06
AC093525.9	ENSG00000279568	67.5952	2.64085	0.514705	5.1308	2.88517e-07	2.10766e-05
AC093525.10	ENSG00000280402	15.9755	2.19264	0.510587	4.29436	1.75202e-05	0.000350513
AC141586.5	ENSG00000279162	48.6393	2.16301	0.461653	4.68536	2.79464e-06	9.29575e-05
AC141586.1	ENSG00000215154	92.1798	2.05271	0.453456	4.52681	5.98821e-06	0.000156657
AC141586.4	ENSG00000279057	8.05352	2.89491	0.678677	4.26552	1.99434e-05	0.000384742
AC141586.2	ENSG00000260176	5.8635	3.31965	0.879253	3.77554	0.000159663	0.00175656
PRSS27	ENSG00000172382	41.9949	2.37304	0.570695	4.15815	3.20837e-05	0.00054063
SRRM2	ENSG00000167978	14757.9	2.0822	0.368467	5.65098	1.59535e-08	3.47641e-06
FLYWCH1	ENSG00000059122	1324.75	2.60764	0.542598	4.80585	1.54098e-06	6.21323e-05
KREMEN2	ENSG00000131650	11.4579	4.0024	0.869278	4.60429	4.13884e-06	0.000122008
PKMYT1	ENSG00000127564	23.7524	2.02071	0.633026	3.19215	0.00141219	0.00932801
LINC00514	ENSG00000262152	6.78457	2.86897	0.916798	3.12933	0.00175203	0.0109383
TNFRSF12A	ENSG00000006327	278.005	2.17582	0.562012	3.87147	0.000108179	0.00131523
ZNF205	ENSG00000122386	216.546	2.67297	0.575388	4.64551	3.3923e-06	0.00010586
ZNF213	ENSG00000085644	298.052	2.31612	0.448497	5.16418	2.41497e-07	1.90967e-05
C16orf90	ENSG00000215131	6.01441	3.41451	0.906561	3.76644	0.000165589	0.00180622
AC005736.3	ENSG00000263159	12.6404	2.75106	0.635865	4.32649	1.51505e-05	0.000313405
GLIS2	ENSG00000126603	745.615	3.16435	0.619898	5.10464	3.3143e-07	2.32377e-05
PAM16	ENSG00000217930	88.9576	2.26723	0.427837	5.2993	1.1625e-07	1.22436e-05
AC012676.5	ENSG00000280063	80.3792	2.02671	0.443738	4.56736	4.93912e-06	0.000138011
VASN	ENSG00000168140	1943.23	2.62173	0.591506	4.4323	9.32334e-06	0.000217026
UBALD1	ENSG00000153443	196.554	2.39851	0.543269	4.41495	1.01032e-05	0.000230917
MGRN1	ENSG00000102858	1395.94	2.71909	0.493861	5.50577	3.67563e-08	5.46387e-06
RN7SL850P	ENSG00000263955	3.43617	2.56739	0.809843	3.17023	0.00152316	0.00985266
AC023830.1	ENSG00000261442	43.8389	2.44037	0.53546	4.55752	5.17622e-06	0.000142103
ZNF500	ENSG00000103199	524.278	2.1282	0.452786	4.70023	2.59866e-06	8.81982e-05
RF00017	ENSG00000276096	44.625	2.97961	0.640605	4.65124	3.29938e-06	0.000104232
RNU7-63P	ENSG00000238417	1.90057	2.15094	0.756458	2.84344	0.004463	0.0217795
AC099489.1	ENSG00000188897	109.444	2.01058	0.479546	4.19267	2.75691e-05	0.000484126
RF00017	ENSG00000274505	25.4655	3.32981	0.688529	4.83612	1.32399e-06	5.62749e-05
RN7SL274P	ENSG00000242430	7.1201	4.26567	1.14841	3.71441	0.000203681	0.00211639
AC138932.2	ENSG00000258354	1.30637	2.36997	0.923041	2.56757	0.0102415	0.0401372
AC138932.1	ENSG00000183458	408.014	3.23113	0.672357	4.80568	1.54229e-06	6.21323e-05
PKD1P6	ENSG00000250251	867.051	3.0776	0.587586	5.23769	1.62596e-07	1.46382e-05
AC026401.2	ENSG00000262380	56.0953	3.06356	0.571207	5.36332	8.17071e-08	9.58297e-06
MYH11	ENSG00000133392	3773.94	2.06624	0.600423	3.44131	0.000578897	0.00474095
AC138969.2	ENSG00000227827	135.395	3.00312	0.596003	5.03877	4.68541e-07	2.87052e-05
AC126755.1	ENSG00000205746	504.305	4.28133	0.729944	5.86529	4.48352e-09	1.64182e-06
AC126755.2	ENSG00000233024	19.3672	4.1638	0.926707	4.49312	7.01874e-06	0.000177189
PKD1P5	ENSG00000254681	200.481	3.21989	0.716675	4.49283	7.02845e-06	0.000177222
MIR3680-1	ENSG00000265462	18.5956	2.71444	0.54062	5.02096	5.14126e-07	3.05701e-05
HS3ST2	ENSG00000122254	51.5276	2.50583	0.60999	4.10798	3.99141e-05	0.00063571
AC138904.1	ENSG00000246465	5.54943	2.07699	0.818127	2.53871	0.0111263	0.0425481
SBK1	ENSG00000188322	44.5293	2.59197	0.730283	3.54927	0.000386306	0.00346645
AC138894.1	ENSG00000261832	3.02525	3.37273	1.09687	3.07487	0.00210591	0.0125338
APOBR	ENSG00000184730	253.227	3.05022	0.540803	5.64017	1.69883e-08	3.6394e-06
AC145285.5	ENSG00000270424	3.67002	4.23202	1.16176	3.64275	0.000269736	0.00263253
SH2B1	ENSG00000178188	1235.8	2.13811	0.441868	4.83881	1.30622e-06	5.58971e-05
AC109460.2	ENSG00000260853	97.4609	2.07948	0.469628	4.42792	9.51445e-06	0.000220616
AC109460.3	ENSG00000261067	23.1459	2.01449	0.557526	3.61327	0.000302362	0.00286963
AC009093.4	ENSG00000260953	25.1789	2.0119	0.493313	4.07834	4.53592e-05	0.000694945
AC025279.1	ENSG00000198106	40.1704	2.0761	0.526295	3.94475	7.98827e-05	0.00105244
AC025279.3	ENSG00000278078	1.25687	3.2706	1.24522	2.62652	0.00862623	0.0352456
SLX1B	ENSG00000181625	11.8423	3.75741	1.08301	3.4694	0.000521626	0.0043744
AC133555.1	ENSG00000257506	16.0674	2.04291	0.494823	4.12857	3.65032e-05	0.000594972
AC009086.3	ENSG00000279583	19.8382	2.09455	0.595574	3.51686	0.000436684	0.00382717
MIR3680-2	ENSG00000266758	2.35385	2.93686	0.94958	3.0928	0.00198278	0.0119924
PAGR1	ENSG00000280789	221.096	3.39773	0.625846	5.42901	5.6666e-08	7.49398e-06
SEZ6L2	ENSG00000174938	29.9217	3.23475	0.680666	4.75233	2.01085e-06	7.40116e-05
ASPHD1	ENSG00000174939	39.3471	3.12747	0.652588	4.79241	1.64791e-06	6.47548e-05
SLX1A	ENSG00000132207	5.02736	3.19402	0.866599	3.6857	0.000228078	0.00230766
SULT1A3	ENSG00000261052	3.87043	3.0451	0.813648	3.74252	0.000182184	0.00194465
TBC1D10B	ENSG00000169221	848.075	2.11702	0.429549	4.92846	8.28812e-07	4.19336e-05
AC002310.6	ENSG00000278922	72.4051	2.6921	0.594129	4.53116	5.86595e-06	0.000154301
AC002310.2	ENSG00000239791	1.95043	2.12157	0.791434	2.68067	0.00734755	0.0313556
AC093249.2	ENSG00000260167	29.9599	3.23278	0.696832	4.63926	3.49667e-06	0.000107975
FBRS	ENSG00000156860	1225.42	2.48207	0.490504	5.06024	4.1873e-07	2.67207e-05
AC093249.6	ENSG00000261840	57.0858	2.79034	0.675376	4.13154	3.60335e-05	0.000589572
SRCAP	ENSG00000080603	309.718	2.24737	0.392282	5.72897	1.01045e-08	2.7818e-06
MIR762HG	ENSG00000260083	69.1176	2.38679	0.617653	3.86428	0.000111415	0.00134383
FBXL19	ENSG00000099364	406.155	2.65965	0.564967	4.70762	2.50624e-06	8.60514e-05
SETD1A	ENSG00000099381	1029.98	2.60501	0.524161	4.96986	6.70005e-07	3.63905e-05
PRSS53	ENSG00000151006	175.958	2.24283	0.451036	4.97263	6.60519e-07	3.61197e-05
AC093520.1	ENSG00000260757	7.65152	2.11881	0.666415	3.17942	0.00147571	0.00963668
ARMC5	ENSG00000140691	287.835	2.96577	0.587402	5.04896	4.44224e-07	2.7838e-05
TGFB1I1	ENSG00000140682	660.293	2.27608	0.518025	4.39377	1.114e-05	0.000249702
ARHGAP23P1	ENSG00000260781	2.09737	2.55762	0.981089	2.60692	0.00913613	0.0368172
AC133561.1	ENSG00000198555	1.63344	3.32229	1.08382	3.06535	0.00217412	0.0128418
LINC02179	ENSG00000261623	3.25737	2.30846	0.625579	3.69012	0.000224148	0.00227903
MRPS21P7	ENSG00000260024	2.98584	2.56937	0.706868	3.63486	0.000278129	0.0026916
AC027348.1	ENSG00000275155	19.3009	2.04493	0.545219	3.75066	0.000176367	0.00189948
MIR6771	ENSG00000274969	3.06673	3.48482	0.879654	3.96158	7.44564e-05	0.000994966
AC007608.4	ENSG00000278909	20.3165	2.4062	0.569827	4.22268	2.41412e-05	0.000442996
MIR3181	ENSG00000264947	3.6789	4.28293	1.46999	2.91358	0.00357311	0.0184616
MMP2	ENSG00000087245	20233.6	2.12832	0.454742	4.68029	2.86473e-06	9.47955e-05
GNAO1	ENSG00000087258	137.994	2.19171	0.541419	4.04808	5.16402e-05	0.000764558
AC009090.4	ENSG00000279019	45.3344	2.09696	0.488069	4.29644	1.73565e-05	0.000348329
AC009090.5	ENSG00000279803	11.7078	2.10784	0.559393	3.76808	0.000164508	0.00179904
ADGRG1	ENSG00000205336	237.428	2.47965	0.545151	4.54856	5.4013e-06	0.000145676
AC018552.3	ENSG00000261633	3.92723	2.1458	0.772641	2.77723	0.00548241	0.0253174
KIFC3	ENSG00000140859	1437.61	2.05669	0.480675	4.27875	1.87949e-05	0.000367955
MIR6772	ENSG00000274816	5.02873	2.63494	0.64701	4.07248	4.65145e-05	0.000706785
MMP15	ENSG00000102996	169.43	3.12996	0.672808	4.65208	3.28605e-06	0.000104068
CA7	ENSG00000168748	4.44847	3.14622	0.802151	3.92223	8.77328e-05	0.00112683
CDH16	ENSG00000166589	0.952494	2.42762	0.934284	2.59838	0.00936645	0.0375127
EXOC3L1	ENSG00000179044	67.5456	2.37284	0.637888	3.71984	0.000199349	0.00208493
ELMO3	ENSG00000102890	202.661	2.58959	0.505291	5.12494	2.97635e-07	2.15123e-05
FHOD1	ENSG00000135723	1119.07	2.08396	0.413394	5.0411	4.62862e-07	2.85803e-05
RIPOR1	ENSG00000039523	1504.21	2.5751	0.463297	5.5582	2.72565e-08	4.64595e-06
AC027682.5	ENSG00000261396	21.7953	2.23869	0.534734	4.18655	2.83228e-05	0.000493744
AC040162.2	ENSG00000262141	3.02884	3.76986	0.940252	4.00941	6.087e-05	0.000856063
KARSP3	ENSG00000262962	1.23462	2.5036	0.908191	2.75669	0.00583894	0.0265924
AC020978.6	ENSG00000262514	3.23586	3.16416	0.950439	3.32916	0.000871075	0.00644822
CLEC18A	ENSG00000157322	15.8017	2.44302	0.612498	3.98862	6.64576e-05	0.000914525
AC020763.4	ENSG00000279569	22.8801	2.7489	0.604524	4.54722	5.43591e-06	0.00014601
AC009097.4	ENSG00000261513	11.4797	3.9851	1.11726	3.56687	0.000361271	0.0032864
AC010653.3	ENSG00000283057	15.6708	2.09639	0.613532	3.41692	0.000633345	0.00506254
AC092114.1	ENSG00000260848	2.15776	3.85565	1.38985	2.77414	0.00553473	0.0255039
CTRB1	ENSG00000168925	19.1564	2.27413	0.678281	3.35279	0.000800013	0.0060386
AC009078.2	ENSG00000240338	43.553	2.87379	0.667568	4.30487	1.67083e-05	0.000338151
BCAR1	ENSG00000050820	899.489	2.62638	0.540264	4.8613	1.1662e-06	5.15277e-05
AC009078.3	ENSG00000280152	146.58	2.8322	0.586229	4.83122	1.35697e-06	5.71019e-05
CHST6	ENSG00000183196	88.4075	3.25046	0.770982	4.216	2.48672e-05	0.000451353
CHST5	ENSG00000135702	7.92939	2.14066	0.568269	3.76699	0.000165229	0.00180486
MIR7854	ENSG00000277255	8.12421	2.89726	0.60754	4.76884	1.85293e-06	6.99444e-05
MIR6504	ENSG00000275109	4.04493	4.76429	0.997379	4.77681	1.78094e-06	6.81661e-05
AC092135.2	ENSG00000279681	15.629	2.48797	0.518437	4.79899	1.5947e-06	6.34441e-05
AC092135.1	ENSG00000279294	40.882	2.28144	0.455892	5.00433	5.60559e-07	3.22317e-05
TAF1C	ENSG00000103168	1080.98	2.52649	0.498235	5.07089	3.95961e-07	2.59066e-05
ADAD2	ENSG00000140955	2.92103	3.09024	1.10426	2.79848	0.00513432	0.024151
AC025280.2	ENSG00000279622	2.09833	3.56641	1.00583	3.54574	0.000391506	0.00350246
LINC02139	ENSG00000278214	12.3167	2.19618	0.560226	3.92017	8.84883e-05	0.00113426
AC026469.1	ENSG00000275088	14.9572	2.32236	0.475987	4.87905	1.06598e-06	4.84965e-05
COX6CP16	ENSG00000270313	4.92645	2.04527	0.752042	2.71962	0.00653575	0.0288346
LINC00311	ENSG00000179219	40.6725	3.69512	0.809835	4.56281	5.0474e-06	0.000140071
MIR5093	ENSG00000266307	4.6587	3.44098	1.06373	3.23482	0.00121718	0.00832757
AC133540.1	ENSG00000278716	54.1733	3.17598	0.566994	5.60143	2.12595e-08	4.13881e-06
AC092127.2	ENSG00000270124	84.6098	2.76313	0.458267	6.02952	1.64447e-09	9.87963e-07
AC092127.1	ENSG00000260417	101.88	2.95848	0.473589	6.24693	4.18609e-10	4.85262e-07
AC018695.7	ENSG00000279907	3.88573	2.85392	0.926974	3.07874	0.00207875	0.01242
AC010531.5	ENSG00000269901	29.0736	2.00304	0.445897	4.49216	7.05029e-06	0.000177656
JPH3	ENSG00000154118	24.9215	2.224	0.565355	3.93381	8.36112e-05	0.00108885
SLC7A5	ENSG00000103257	130.513	2.29547	0.658778	3.48443	0.000493182	0.00419297
CA5A	ENSG00000174990	9.22837	2.39104	0.810386	2.9505	0.00317264	0.0168974
ZNF469	ENSG00000225614	373.063	2.25839	0.561761	4.0202	5.81496e-05	0.000830597
ZFPM1	ENSG00000179588	136.216	2.98317	0.646381	4.61518	3.92752e-06	0.000117955
AC116552.1	ENSG00000261744	23.2418	2.48477	0.591891	4.19802	2.69262e-05	0.00047574
CTU2	ENSG00000174177	202.435	2.00153	0.482892	4.14487	3.40008e-05	0.000563525
PIEZO1	ENSG00000103335	4048.16	2.35391	0.447221	5.26342	1.41401e-07	1.34901e-05
AC138028.2	ENSG00000224888	147.133	2.37932	0.556587	4.27484	1.91273e-05	0.000371994
AC138028.5	ENSG00000260617	2.51176	2.89284	1.05564	2.74038	0.00613691	0.0275149
AC138028.1	ENSG00000182376	118.095	3.20339	0.599394	5.34439	9.0722e-08	1.02762e-05
GALNS	ENSG00000141012	846.667	2.08735	0.380974	5.47898	4.27784e-08	6.14471e-06
CBFA2T3	ENSG00000129993	86.1503	2.52966	0.551336	4.58824	4.46996e-06	0.000128976
AC092384.2	ENSG00000259881	27.9002	2.73542	0.68794	3.97626	7.0009e-05	0.000950101
AC092384.3	ENSG00000261226	35.5442	2.68854	0.617649	4.35287	1.3437e-05	0.000287095
AC092384.1	ENSG00000205018	18.6548	2.30777	0.654804	3.52436	0.000424501	0.0037392
AC135782.1	ENSG00000256982	2.02664	2.39901	0.874646	2.74284	0.00609112	0.0273732
AC135782.3	ENSG00000261546	53.4366	2.76608	0.523024	5.28864	1.2323e-07	1.25362e-05
CDH15	ENSG00000129910	61.4482	2.43186	0.579073	4.19957	2.67418e-05	0.000474377
ANKRD11	ENSG00000167522	3639.96	2.21752	0.458623	4.83517	1.3303e-06	5.63534e-05
AC137932.1	ENSG00000260279	92.9882	2.20705	0.48301	4.56936	4.89205e-06	0.000137149
AC137932.2	ENSG00000261253	40.5147	2.49936	0.462941	5.39886	6.70651e-08	8.33618e-06
VPS9D1-AS1	ENSG00000261373	75.842	3.93454	0.715445	5.49942	3.81035e-08	5.59902e-06
AC092143.3	ENSG00000267048	3.68246	2.72213	0.789576	3.44758	0.000565634	0.0046622
MC1R	ENSG00000258839	184.822	2.48971	0.483287	5.15162	2.58249e-07	1.97692e-05
TUBB3	ENSG00000258947	38.0241	2.84628	0.615681	4.62297	3.7828e-06	0.000114959
DBNDD1	ENSG00000003249	24.4388	2.55708	0.675243	3.7869	0.000152537	0.00170028
AC133919.3	ENSG00000277349	2.00253	3.16184	0.925109	3.4178	0.00063129	0.00504843
AC129507.4	ENSG00000262920	18.9911	2.93747	0.69612	4.21978	2.44545e-05	0.000446822
AC129507.3	ENSG00000262558	34.9088	2.04753	0.530152	3.86216	0.000112389	0.00135234
NXN	ENSG00000167693	395.918	2.27542	0.576005	3.95035	7.80371e-05	0.00103274
AC087392.2	ENSG00000262133	6.14096	2.8577	0.708975	4.03075	5.55993e-05	0.000805875
AC036164.1	ENSG00000263017	16.7837	4.41968	0.809704	5.45839	4.80459e-08	6.58092e-06
MIR3183	ENSG00000264429	36.5347	5.03203	0.862286	5.83569	5.35692e-09	1.85089e-06
AC016292.2	ENSG00000275997	6.86925	2.72419	0.69382	3.92636	8.62393e-05	0.00111175
SCARF1	ENSG00000074660	591.845	2.42263	0.5536	4.37614	1.208e-05	0.000264588
WDR81	ENSG00000167716	1390.98	2.2052	0.422372	5.221	1.77964e-07	1.54418e-05
RTN4RL1	ENSG00000185924	225.22	2.54215	0.424146	5.99358	2.05277e-09	1.10884e-06
AC099684.1	ENSG00000228133	46.6543	2.36654	0.503863	4.6968	2.64272e-06	8.92982e-05
HIC1	ENSG00000177374	662.875	2.55038	0.64708	3.94137	8.10189e-05	0.00106335
RN7SL624P	ENSG00000265777	3.04096	3.09613	1.03969	2.97793	0.00290204	0.015832
AC006435.2	ENSG00000263345	100.606	2.00187	0.44603	4.4882	7.18263e-06	0.000179927
MNT	ENSG00000070444	724.67	2.11229	0.431863	4.89111	1.00271e-06	4.68014e-05
AC006435.4	ENSG00000279872	8.13277	4.32375	0.948795	4.5571	5.18653e-06	0.000142183
SAMD11P1	ENSG00000262480	18.3687	2.14685	0.567825	3.78083	0.000156309	0.00173159
CLUH	ENSG00000132361	1025.5	2.35702	0.476559	4.94591	7.57902e-07	3.97091e-05
AC005696.4	ENSG00000277200	16.1762	2.18164	0.54464	4.00565	6.18459e-05	0.000866295
AC027796.3	ENSG00000262304	31.7044	3.42326	0.684036	5.0045	5.60078e-07	3.22317e-05
AC027796.4	ENSG00000262903	57.6154	2.56433	0.535692	4.78696	1.69326e-06	6.59287e-05
RN7SL774P	ENSG00000263882	10.9873	3.79619	1.301	2.91789	0.00352407	0.0182765
MYBBP1A	ENSG00000132382	898.59	2.01234	0.438227	4.59199	4.3904e-06	0.000127356
PELP1	ENSG00000141456	922.793	2.33654	0.466652	5.00702	5.52792e-07	3.19287e-05
RN7SL784P	ENSG00000264113	8.85133	3.27402	0.955997	3.42472	0.000615439	0.00494725
CAMTA2	ENSG00000108509	813.478	2.03169	0.386046	5.26282	1.41859e-07	1.35002e-05
MIR6864	ENSG00000274300	4.26038	2.56217	0.52187	4.90958	9.12707e-07	4.44215e-05
AC004771.3	ENSG00000262227	37.2635	2.02361	0.566788	3.57031	0.000356553	0.00325816
AC004706.4	ENSG00000282936	84.3097	3.51033	0.6738	5.20975	1.89094e-07	1.60091e-05
SLC16A13	ENSG00000174327	26.2373	2.29791	0.617164	3.72335	0.000196599	0.00206518
SLC16A11	ENSG00000174326	10.8391	2.21348	0.735009	3.01149	0.00259965	0.0146448
DLG4	ENSG00000132535	390.438	2.13258	0.426213	5.00356	5.62806e-07	3.22421e-05
MIR324	ENSG00000199053	9.28747	2.27987	0.567228	4.01932	5.83662e-05	0.000832603
PLSCR3	ENSG00000187838	50.761	4.0418	0.714009	5.66071	1.50745e-08	3.40199e-06
TMEM256-PLSCR3	ENSG00000262481	7.11714	2.00019	0.778151	2.57044	0.0101569	0.0398667
NLGN2	ENSG00000169992	835.451	3.34963	0.543672	6.16112	7.22336e-10	6.29614e-07
FGF11	ENSG00000161958	13.9719	2.03468	0.674395	3.01705	0.00255251	0.0144514
AC016876.3	ENSG00000276384	6.65039	2.99611	0.806398	3.71542	0.000202865	0.00211076
ATP1B2	ENSG00000129244	89.7961	2.97777	0.507633	5.86599	4.46453e-09	1.64182e-06
KDM6B	ENSG00000132510	933.197	2.92346	0.518468	5.63866	1.71383e-08	3.6394e-06
HES7	ENSG00000179111	2.64895	2.32907	0.882822	2.63821	0.00833448	0.0343993
AC135178.5	ENSG00000269947	33.2968	2.67293	0.580406	4.60528	4.11918e-06	0.000121709
ARHGEF15	ENSG00000198844	359.069	2.44794	0.559654	4.37402	1.2198e-05	0.000266714
RNF222	ENSG00000189051	17.048	2.50267	0.614607	4.07199	4.66138e-05	0.000707543
TMEM238L	ENSG00000263429	4.13065	2.82775	0.847556	3.33636	0.000848845	0.00631643
HS3ST3A1	ENSG00000153976	11.173	2.70067	0.68136	3.96366	7.38109e-05	0.000988061
MIR4731	ENSG00000265110	32.7137	2.0561	0.459949	4.47027	7.8121e-06	0.000191566
AC005324.5	ENSG00000266261	4.1706	2.07475	0.750738	2.76362	0.00571649	0.0261465
RAI1	ENSG00000108557	712.727	2.85171	0.55292	5.15755	2.50205e-07	1.95038e-05
RAI1-AS1	ENSG00000237328	30.2225	2.74608	0.566165	4.85031	1.2327e-06	5.348e-05
SMCR5	ENSG00000226746	39.5473	2.41214	0.492696	4.89579	9.79116e-07	4.63505e-05
SREBF1	ENSG00000072310	2582.68	2.00208	0.454043	4.40946	1.0363e-05	0.00023573
MIR33B	ENSG00000207839	4.52753	3.95441	1.11946	3.53244	0.00041174	0.00364605
LINC02076	ENSG00000220161	10.9102	4.21124	1.20556	3.49318	0.000477296	0.00409605
MIR1180	ENSG00000221540	5.20525	4.16726	1.21363	3.4337	0.000595398	0.00482968
RNF112	ENSG00000128482	72.3183	2.02162	0.450639	4.48612	7.25335e-06	0.000181343
AC025627.2	ENSG00000263107	5.56117	3.10671	1.25529	2.47488	0.013328	0.0482768
MAP2K3	ENSG00000034152	904.675	2.04882	0.386139	5.3059	1.12116e-07	1.19441e-05
AC243725.1	ENSG00000283566	2.98202	2.43311	0.865351	2.8117	0.00492806	0.0234609
AC129926.1	ENSG00000265246	3.90322	3.72096	1.10634	3.3633	0.000770179	0.00588757
AC005726.1	ENSG00000258472	100.873	2.61401	0.577521	4.52626	6.00373e-06	0.000156849
AC024619.3	ENSG00000263709	18.8175	3.72833	0.68139	5.47165	4.4587e-08	6.33333e-06
ABHD15-AS1	ENSG00000264031	13.9544	3.57441	0.725857	4.9244	8.46176e-07	4.22942e-05
ANKRD13B	ENSG00000198720	330.513	2.26311	0.52073	4.34602	1.38627e-05	0.000293736
AC127024.7	ENSG00000279337	23.2456	4.27946	0.817002	5.238	1.62324e-07	1.46382e-05
AC130324.2	ENSG00000265334	18.2245	2.03311	0.583863	3.48218	0.000497353	0.00421696
MIR193A	ENSG00000207614	6.15446	3.03267	1.00964	3.0037	0.00266719	0.0149288
AC003101.2	ENSG00000278546	41.0373	2.24626	0.62825	3.57543	0.000349654	0.00320582
AC090616.4	ENSG00000264497	1.16547	3.04399	0.838994	3.62815	0.000285463	0.00274526
AC116407.3	ENSG00000280020	28.2932	3.07318	0.699932	4.39068	1.12998e-05	0.000252545
AC026620.1	ENSG00000263674	2.1166	3.4966	0.974445	3.5883	0.000332839	0.00308186
AC079336.5	ENSG00000266718	21.5471	2.52338	0.47993	5.25782	1.45776e-07	1.37029e-05
AC079336.1	ENSG00000263717	3.09431	2.9077	0.793356	3.66506	0.000247283	0.00246546
ASIC2	ENSG00000108684	3.09254	3.3975	1.15378	2.94466	0.00323308	0.0171358
TMEM132E	ENSG00000181291	15.873	2.52419	0.684826	3.68589	0.000227903	0.00230732
AC243830.3	ENSG00000276508	6.06361	2.01177	0.567253	3.54652	0.000390352	0.00349539
AC243654.3	ENSG00000276054	30.2153	3.08432	0.679612	4.53835	5.66972e-06	0.000150615
TBC1D3E	ENSG00000278599	5.34905	2.40848	0.664491	3.62455	0.000289468	0.00277425
ARHGAP23	ENSG00000275832	1266.98	2.77298	0.553493	5.00998	5.44369e-07	3.15849e-05
PCGF2	ENSG00000277258	324.01	2.76917	0.502534	5.51041	3.57991e-08	5.36557e-06
NEUROD2	ENSG00000171532	12.0791	2.3738	0.638984	3.71496	0.000203237	0.00211348
MIR4728	ENSG00000265178	4.51312	2.97583	0.893443	3.33074	0.000866153	0.00642031
CSF3	ENSG00000108342	4.4236	2.03391	0.796568	2.55335	0.0106694	0.0413576
SNORD124	ENSG00000238793	4.89195	2.22902	0.628013	3.54933	0.00038621	0.00346645
RARA	ENSG00000131759	1157.44	2.13813	0.468003	4.56862	4.90942e-06	0.000137536
AC080112.3	ENSG00000278918	122.648	2.09291	0.389928	5.36742	7.98691e-08	9.45414e-06
AC018629.1	ENSG00000279806	11.1214	2.13715	0.734494	2.90969	0.0036179	0.0186372
TNS4	ENSG00000131746	21.0528	2.32519	0.581191	4.00072	6.31489e-05	0.000878769
FKBP10	ENSG00000141756	4265.49	2.0097	0.411339	4.88575	1.03036e-06	4.76959e-05
AC067852.2	ENSG00000266962	12.3873	2.89181	0.620563	4.65998	3.16243e-06	0.000101579
PLEKHH3	ENSG00000068137	741.128	2.71131	0.607462	4.46335	8.06894e-06	0.000195366
CCR10	ENSG00000184451	26.0501	2.10992	0.615527	3.42782	0.000608448	0.00490577
AC023855.1	ENSG00000267638	19.653	2.46008	0.565039	4.35382	1.33784e-05	0.000286162
ASB16	ENSG00000161664	203.008	3.64113	0.672895	5.41114	6.26259e-08	8.00609e-06
RN7SL507P	ENSG00000239702	1.54666	2.57841	1.03733	2.48563	0.0129322	0.0472554
FAM171A2	ENSG00000161682	22.3244	2.36832	0.60431	3.91905	8.88995e-05	0.00113844
RN7SL819P	ENSG00000264251	10.168	5.16815	1.14267	4.52287	6.1006e-06	0.000158731
RN7SL405P	ENSG00000264540	5.51123	2.45068	0.732683	3.3448	0.000823418	0.00617192
PLCD3	ENSG00000161714	702.691	2.23534	0.503023	4.44382	8.83744e-06	0.00020896
MIR6784	ENSG00000277249	5.69326	4.3328	1.34166	3.22945	0.0012403	0.00845956
AC008105.2	ENSG00000233483	13.0093	2.00314	0.517931	3.86757	0.000109924	0.00133075
MAPK8IP1P2	ENSG00000263503	5.2033	3.69537	1.34154	2.75458	0.00587683	0.0267077
TBKBP1	ENSG00000198933	344.434	2.52775	0.51675	4.89163	1.00003e-06	4.67852e-05
OSBPL7	ENSG00000006025	322.025	2.06909	0.429763	4.81448	1.47582e-06	6.06004e-05
MIR152	ENSG00000207947	4.79595	3.21636	0.886597	3.62776	0.000285895	0.00274872
HOXB-AS2	ENSG00000239552	9.37085	2.05417	0.507044	4.05127	5.09407e-05	0.000756538
NGFR	ENSG00000064300	457.069	2.12397	0.461658	4.60075	4.20965e-06	0.000123621
AC006487.1	ENSG00000249906	15.9922	2.0412	0.722487	2.82524	0.00472455	0.0227211
SAMD14	ENSG00000167100	87.9702	2.36611	0.577323	4.09841	4.15993e-05	0.000654664
HILS1	ENSG00000188662	33.4147	3.67359	0.698558	5.25882	1.44981e-07	1.36617e-05
COL1A1	ENSG00000108821	197749	6.11488	0.918969	6.65407	2.85103e-11	1.21492e-07
CACNA1G	ENSG00000006283	70.6594	3.25601	0.644685	5.05054	4.40557e-07	2.76987e-05
AC005920.4	ENSG00000262006	1.62916	2.06112	0.829659	2.4843	0.0129806	0.0473495
AC004584.3	ENSG00000263120	18.7093	2.24168	0.467824	4.79173	1.65351e-06	6.48421e-05
AC015813.7	ENSG00000280233	6.61272	2.1391	0.60364	3.54366	0.00039461	0.00352694
AC015813.3	ENSG00000266290	3.82596	2.05607	0.810108	2.53801	0.0111483	0.0425943
AC004687.1	ENSG00000265206	147.402	2.2595	0.577658	3.91149	9.1728e-05	0.00116411
RNU2-58P	ENSG00000252212	12.6297	3.09411	0.855891	3.61508	0.000300254	0.00285599
AC005746.1	ENSG00000266934	30.8614	2.4137	0.56526	4.27007	1.95412e-05	0.000378317
TBX2-AS1	ENSG00000267280	96.6739	3.43719	0.68419	5.02374	5.06752e-07	3.02728e-05
TBX2	ENSG00000121068	437.482	3.06292	0.678994	4.51097	6.45314e-06	0.000166548
C17orf82	ENSG00000187013	11.9844	2.45824	0.859712	2.85938	0.00424472	0.0209938
MRC2	ENSG00000011028	13590.3	3.00537	0.482978	6.22258	4.8906e-10	5.06931e-07
ACE	ENSG00000159640	352.217	2.26046	0.497906	4.53993	5.62723e-06	0.000150166
AC127029.2	ENSG00000263489	2.70614	2.28505	0.898151	2.54417	0.0109539	0.0421029
AC007448.3	ENSG00000266473	6.13096	2.15638	0.759356	2.83974	0.00451498	0.0219577
AC134407.2	ENSG00000279573	94.8963	2.51338	0.587319	4.27941	1.87389e-05	0.000367426
RN7SL622P	ENSG00000265052	13.8242	5.58898	1.19603	4.67296	2.96889e-06	9.76526e-05
LINC00511	ENSG00000227036	53.8059	2.24796	0.584342	3.847	0.000119573	0.00142021
SDK2	ENSG00000069188	510.578	3.14885	0.564756	5.5756	2.46682e-08	4.36398e-06
AC032019.1	ENSG00000264750	3.15421	2.80218	0.950161	2.94917	0.00318633	0.0169514
GPR142	ENSG00000257008	4.73995	2.35405	0.670897	3.50881	0.000450122	0.0039172
FDXR	ENSG00000161513	141.288	2.13636	0.551903	3.87089	0.000108437	0.00131721
CDR2L	ENSG00000109089	320.966	2.16947	0.47341	4.58263	4.59157e-06	0.000131415
TMEM94	ENSG00000177728	1771.43	2.21103	0.408444	5.41331	6.18718e-08	7.98959e-06
CASKIN2	ENSG00000177303	609.998	2.8129	0.554908	5.06913	3.99639e-07	2.60406e-05
MYO15B	ENSG00000266714	2792.62	2.4956	0.511315	4.88076	1.05678e-06	4.83454e-05
SMIM5	ENSG00000204323	59.2716	2.02341	0.429221	4.71413	2.4274e-06	8.44022e-05
SMIM6	ENSG00000259120	29.2825	2.1925	0.475703	4.60896	4.04689e-06	0.000120222
ITGB4	ENSG00000132470	759.031	2.29685	0.547131	4.19798	2.69303e-05	0.00047574
UNC13D	ENSG00000092929	415.683	2.00813	0.436594	4.59954	4.2343e-06	0.000124154
TEN1-CDK3	ENSG00000261408	32.2174	2.40114	0.592918	4.04969	5.12848e-05	0.000760292
CDK3	ENSG00000250506	15.0851	2.29108	0.458954	4.99196	5.97693e-07	3.36111e-05
AC018665.1	ENSG00000279382	169.833	2.78078	0.542611	5.1248	2.97847e-07	2.15123e-05
AC090699.1	ENSG00000267518	2.90254	3.92357	0.951283	4.1245	3.71534e-05	0.000602752
SPHK1	ENSG00000176170	392.632	2.26127	0.557752	4.05425	5.02949e-05	0.0007488
MGAT5B	ENSG00000167889	20.7831	2.51737	0.626917	4.01548	5.93247e-05	0.000842363
AC111182.1	ENSG00000266998	123.101	3.17977	0.561437	5.66362	1.48215e-08	3.40199e-06
MIR4316	ENSG00000264060	1.34254	3.22119	1.0561	3.05009	0.00228774	0.0133161
AC111170.3	ENSG00000279801	152.488	2.73049	0.497396	5.48958	4.02892e-08	5.87517e-06
AC111170.2	ENSG00000267263	3.92819	3.16679	1.03839	3.04969	0.00229074	0.0133295
AC111170.1	ENSG00000267016	17.8128	2.52076	0.589669	4.27487	1.91248e-05	0.000371994
AC021683.2	ENSG00000267506	25.3203	2.33838	0.551013	4.24377	2.19794e-05	0.000413164
AC021683.1	ENSG00000267466	13.6944	2.53816	0.620034	4.09357	4.24773e-05	0.00066331
CEP295NL	ENSG00000178404	520.223	2.86678	0.489088	5.86148	4.58765e-09	1.64182e-06
AC100788.2	ENSG00000279339	239.063	2.53163	0.3856	6.56541	5.18886e-11	1.80912e-07
AC100788.1	ENSG00000267491	137.723	2.25689	0.416677	5.4164	6.0812e-08	7.87927e-06
C1QTNF1	ENSG00000173918	2048.12	2.28451	0.510333	4.47651	7.58732e-06	0.000187735
ENGASE	ENSG00000167280	1634.32	2.00428	0.478875	4.18541	2.84656e-05	0.000495782
RBFOX3	ENSG00000167281	45.1567	2.73749	0.694677	3.94067	8.12529e-05	0.00106545
AC116025.2	ENSG00000262172	23.2655	3.18546	0.618585	5.14959	2.61063e-07	1.97871e-05
AC116025.1	ENSG00000261978	7.38566	2.14516	0.594707	3.60709	0.000309652	0.00292108
GAA	ENSG00000171298	2520.48	2.30806	0.367162	6.28623	3.25263e-10	4.44356e-07
SGSH	ENSG00000181523	996.125	2.04082	0.359865	5.67107	1.41909e-08	3.37013e-06
AC124319.1	ENSG00000262979	13.1424	2.5721	0.608645	4.22595	2.37937e-05	0.000438087
MIR4730	ENSG00000264961	9.50408	4.1036	0.911843	4.50034	6.78462e-06	0.000172924
NPTX1	ENSG00000171246	6.00795	2.23801	0.649825	3.44402	0.000573131	0.00471083
AC127496.3	ENSG00000262313	12.2473	3.38772	0.644985	5.25241	1.50125e-07	1.39881e-05
AC127496.4	ENSG00000262662	3.81068	2.54113	0.70982	3.57997	0.000343634	0.00316805
AC127496.1	ENSG00000261924	34.4055	2.01417	0.475461	4.23624	2.2729e-05	0.000423363
AC127496.7	ENSG00000280351	42.8947	2.09857	0.540055	3.88584	0.000101978	0.00125677
AATK	ENSG00000181409	89.2414	3.08781	0.620901	4.97312	6.58848e-07	3.60973e-05
CEP131	ENSG00000141577	390.643	2.79294	0.610203	4.57707	4.7153e-06	0.000133911
AC027601.1	ENSG00000260005	39.516	2.17888	0.540343	4.0324	5.52108e-05	0.000801455
SLC38A10	ENSG00000157637	3272.12	2.80694	0.491612	5.70966	1.13205e-08	2.97397e-06
AC027601.5	ENSG00000279187	63.8835	3.24289	0.552231	5.87234	4.29682e-09	1.63737e-06
AC110285.6	ENSG00000275966	30.9351	3.18626	0.749612	4.25054	2.13255e-05	0.000405316
BAHCC1	ENSG00000266074	1795.57	3.75879	0.671561	5.59709	2.17983e-08	4.19372e-06
MIR4740	ENSG00000266392	9.97165	3.3175	0.964301	3.44031	0.000581045	0.00474871
MIR3186	ENSG00000266189	9.16679	3.38914	0.827407	4.09609	4.20178e-05	0.000659087
AC139149.1	ENSG00000229848	16.7131	2.36908	0.69641	3.40185	0.000669311	0.0052884
FSCN2	ENSG00000186765	39.1967	3.45999	0.704503	4.91124	9.05014e-07	4.43359e-05
FAAP100	ENSG00000185504	864.445	2.37312	0.519726	4.5661	4.96887e-06	0.000138493
MRPL12	ENSG00000262814	55.369	2.21463	0.690005	3.20958	0.00132928	0.00892205
ARHGDIA	ENSG00000141522	1717.96	2.16683	0.464386	4.66601	3.07106e-06	9.92895e-05
AC145207.8	ENSG00000264769	30.4912	3.3452	0.634326	5.27363	1.33749e-07	1.31352e-05
ASPSCR1	ENSG00000169696	840.697	2.62984	0.530862	4.9539	7.27398e-07	3.86388e-05
CSNK1D	ENSG00000141551	1657.97	2.03822	0.369435	5.51712	3.44598e-08	5.24445e-06
AC132872.3	ENSG00000275888	30.8412	2.15159	0.571103	3.76743	0.000164939	0.0018022
AC132872.4	ENSG00000280407	63.0511	2.05397	0.430126	4.77528	1.7946e-06	6.8469e-05
AC124283.3	ENSG00000262652	35.4109	2.38478	0.447898	5.32437	1.01302e-07	1.11193e-05
MIR4525	ENSG00000266107	3.34031	2.66539	1.05756	2.52031	0.0117251	0.0441558
AC024361.3	ENSG00000263321	18.3947	3.01812	0.744002	4.0566	4.9792e-05	0.000743044
AC068014.1	ENSG00000263098	9.73509	3.34825	0.788103	4.24849	2.15213e-05	0.000406353
ZNF750	ENSG00000141579	103.724	2.71086	0.529362	5.12099	3.03929e-07	2.17965e-05
AC130371.2	ENSG00000274370	206.437	3.47484	0.563532	6.16619	6.99565e-10	6.29614e-07
AC144831.1	ENSG00000261888	277.384	2.60603	0.464833	5.60638	2.06596e-08	4.06328e-06
AP005117.1	ENSG00000264714	37.6652	2.95511	0.601839	4.91013	9.10139e-07	4.44215e-05
AP001542.1	ENSG00000266995	1.70867	3.92147	0.997712	3.93046	8.47831e-05	0.00110112
AP005264.5	ENSG00000267733	1.64741	3.25219	1.29997	2.50175	0.0123582	0.0457934
AP002505.1	ENSG00000267177	12.985	2.24066	0.495055	4.52608	6.00888e-06	0.000156877
C18orf15	ENSG00000279020	120.964	2.50975	0.337445	7.4375	1.02609e-13	3.93525e-09
MIR5190	ENSG00000266146	45.6906	2.41251	0.455136	5.30064	1.15397e-07	1.22257e-05
ELOA3D	ENSG00000274744	2.20533	3.58874	1.24791	2.87581	0.00402996	0.0202227
ELOA2	ENSG00000206181	23.7265	2.11514	0.445578	4.74695	2.06503e-06	7.52118e-05
SNHG22	ENSG00000267322	386.985	2.59254	0.541559	4.78719	1.69136e-06	6.59217e-05
ALPK2	ENSG00000198796	29.9656	3.35386	0.677376	4.95126	7.37344e-07	3.88717e-05
NFE2L3P1	ENSG00000267497	1.73159	3.03211	1.17708	2.57596	0.00999632	0.0393802
AC125437.2	ENSG00000279474	30.7003	2.14531	0.539402	3.9772	6.97307e-05	0.000948338
NFATC1	ENSG00000131196	1074.75	2.2597	0.452215	4.99697	5.82386e-07	3.29434e-05
AC018445.3	ENSG00000279637	57.3012	3.00366	0.532054	5.64541	1.64789e-08	3.57062e-06
AC018445.1	ENSG00000275186	38.5824	4.52135	0.691685	6.53671	6.28851e-11	1.87811e-07
AC068473.3	ENSG00000267287	24.0209	2.0249	0.578005	3.50326	0.000459596	0.00397798
KCNG2	ENSG00000178342	29.1498	3.0425	0.619114	4.91428	8.91076e-07	4.38343e-05
SOX12	ENSG00000177732	193.834	2.37252	0.520323	4.55971	5.12231e-06	0.000141277
RSPO4	ENSG00000101282	16.4056	2.30274	0.558147	4.12569	3.69629e-05	0.000600933
AL031665.1	ENSG00000274269	1.05074	3.11567	1.23132	2.53036	0.0113946	0.0432852
SNPH	ENSG00000101298	192.623	2.66032	0.517349	5.14222	2.71513e-07	2.02196e-05
EBF4	ENSG00000088881	36.7501	2.46965	0.669889	3.68665	0.000227223	0.00230513
CPXM1	ENSG00000088882	314.761	4.44186	0.793682	5.59652	2.18697e-08	4.19372e-06
TMEM239	ENSG00000198326	4.58939	2.47534	0.763741	3.24107	0.00119082	0.00818614
OXT	ENSG00000101405	8.40389	2.47187	0.89144	2.7729	0.00555592	0.0255707
UBOX5	ENSG00000185019	596.433	2.69755	0.53017	5.08809	3.61687e-07	2.43311e-05
LZTS3	ENSG00000088899	226.574	2.11753	0.552098	3.83542	0.000125351	0.00147242
SLC4A11	ENSG00000088836	22.3411	2.23684	0.546376	4.09396	4.24077e-05	0.000662762
AL109976.1	ENSG00000277287	16.847	2.78315	0.608669	4.57253	4.81876e-06	0.000135703
HSPA12B	ENSG00000132622	444.716	2.2737	0.653652	3.47846	0.000504302	0.00426107
ADRA1D	ENSG00000171873	8.77597	2.61217	0.714751	3.65466	0.000257528	0.00254686
AL118508.1	ENSG00000230387	7.71492	2.03539	0.620535	3.28006	0.00103784	0.0073696
SYNDIG1	ENSG00000101463	59.539	2.65295	0.772011	3.43641	0.000589483	0.00479284
NINL	ENSG00000101004	862.374	2.15988	0.506454	4.26472	2.00155e-05	0.000385746
DUX4L32	ENSG00000283069	1.70396	3.67215	1.28121	2.86617	0.00415472	0.0206535
DUX4L37	ENSG00000283020	10.6684	3.61242	0.788782	4.57975	4.65542e-06	0.000132747
HM13-IT1	ENSG00000235313	107.874	2.9207	0.52741	5.53782	3.06267e-08	4.99261e-06
AL133343.2	ENSG00000233293	6.92944	3.7274	0.861309	4.3276	1.50744e-05	0.000312167
AL133343.1	ENSG00000228156	2.72506	2.4726	0.99852	2.47626	0.0132767	0.0481456
C20orf203	ENSG00000198547	28.4503	2.17254	0.520481	4.17409	2.99177e-05	0.000513748
MYH7B	ENSG00000078814	351.154	2.88479	0.53531	5.389	7.08514e-08	8.5719e-06
MIR499A	ENSG00000207635	2.068	3.18076	0.870148	3.65542	0.000256757	0.00254186
DLGAP4	ENSG00000080845	1848.89	2.08128	0.403859	5.15348	2.55703e-07	1.96922e-05
SOGA1	ENSG00000149639	3174.29	2.71745	0.4707	5.77321	7.77772e-09	2.42513e-06
SRC	ENSG00000197122	638.808	2.06868	0.460332	4.49388	6.99386e-06	0.000177183
AL359555.3	ENSG00000285144	1.10639	2.94429	0.935774	3.14637	0.00165312	0.0104638
SNORA71D	ENSG00000200354	256.045	4.13186	0.730915	5.653	1.57669e-08	3.45538e-06
MIR6871	ENSG00000276169	3.44215	2.76826	0.901486	3.07077	0.00213509	0.0126659
MYBL2	ENSG00000101057	46.1672	2.0661	0.631474	3.27187	0.00106838	0.00753763
GDAP1L1	ENSG00000124194	74.8931	2.54565	0.44621	5.70504	1.16316e-08	2.97397e-06
RF00017	ENSG00000277051	22.9246	4.79332	1.01794	4.70884	2.49135e-06	8.5743e-05
SLC12A5-AS1	ENSG00000204044	1.84947	3.83623	1.1918	3.21885	0.00128704	0.00870981
MIR3616	ENSG00000264901	1.50742	2.49328	0.836713	2.97985	0.00288394	0.0157693
TRERNA1	ENSG00000231265	2.73259	4.03722	1.53968	2.62212	0.00873858	0.0355777
MIR3194	ENSG00000266761	3.09393	4.41299	0.841027	5.24714	1.54475e-07	1.42414e-05
CBLN4	ENSG00000054803	2.30146	3.09502	1.23159	2.51303	0.01197	0.0448008
APCDD1L	ENSG00000198768	126.007	2.44232	0.608188	4.01574	5.92598e-05	0.000842065
LINC01711	ENSG00000268941	8.4397	3.79694	0.945418	4.01615	5.91562e-05	0.0008413
AL139349.1	ENSG00000254419	28.2242	2.11432	0.520802	4.05974	4.91267e-05	0.000736555
MIR298	ENSG00000216031	1.80901	3.93124	0.873045	4.5029	6.70322e-06	0.000171846
CDH4	ENSG00000179242	11.0336	2.91311	0.719631	4.04806	5.16447e-05	0.000764558
LAMA5	ENSG00000130702	3151.99	3.90105	0.652459	5.97899	2.24524e-09	1.14813e-06
LAMA5-AS1	ENSG00000228812	20.5534	3.91836	0.89402	4.38286	1.17133e-05	0.000258474
AL121832.3	ENSG00000275437	39.8572	2.55271	0.512338	4.98247	6.27788e-07	3.48941e-05
MIR1-1HG-AS1	ENSG00000174403	2.48491	2.40772	0.921524	2.61276	0.00898132	0.0363269
BX640514.2	ENSG00000273812	10.8906	2.1862	0.505471	4.32508	1.52474e-05	0.0003149
COL9A3	ENSG00000092758	109.249	3.1286	0.665673	4.69991	2.60271e-06	8.82574e-05
SLC17A9	ENSG00000101194	821.734	2.04587	0.49023	4.1733	3.0022e-05	0.000514709
ARFGAP1	ENSG00000101199	1765.76	2.14107	0.461869	4.63565	3.55812e-06	0.000109519
MIR4326	ENSG00000266104	6.59668	4.61862	1.12199	4.11645	3.84746e-05	0.00061917
PPDPF	ENSG00000125534	534.794	2.53746	0.554939	4.57251	4.81923e-06	0.000135703
HELZ2	ENSG00000130589	1705.71	3.58821	0.634718	5.65324	1.57449e-08	3.45538e-06
RTEL1-TNFRSF6B	ENSG00000026036	414.411	3.57518	0.609623	5.86456	4.50314e-09	1.64182e-06
ZGPAT	ENSG00000197114	208.868	2.3727	0.545399	4.35039	1.35896e-05	0.000289066
AL121845.3	ENSG00000273154	11.9349	4.33917	0.864873	5.01711	5.24537e-07	3.08544e-05
AL121845.4	ENSG00000274501	5.15751	2.14598	0.629482	3.40911	0.000651741	0.00518904
LIME1	ENSG00000203896	58.6893	2.61255	0.609826	4.28409	1.83493e-05	0.000363122
ZBTB46-AS1	ENSG00000231208	18.9393	2.93913	0.698822	4.20584	2.60118e-05	0.000465952
MIR941-1	ENSG00000283206	8.34499	2.51004	0.692899	3.62252	0.00029175	0.00279102
MIR941-4	ENSG00000216195	3.27683	2.601	0.981441	2.65019	0.00804473	0.0335324
MIR647	ENSG00000207554	46.1581	5.02691	0.853038	5.89295	3.79363e-09	1.53151e-06
UCKL1-AS1	ENSG00000280213	181.284	3.77354	0.602538	6.26274	3.78281e-10	4.5337e-07
ZNF512B	ENSG00000196700	854.979	2.45863	0.516678	4.75854	1.95001e-06	7.26546e-05
SOX18	ENSG00000203883	172.482	3.90995	0.764521	5.11425	3.1499e-07	2.23481e-05
AL355803.1	ENSG00000237371	10.1552	2.69936	0.917853	2.94095	0.00327205	0.0172946
MIR6813	ENSG00000274034	1.75888	2.38765	0.886077	2.69463	0.00704664	0.030427
LKAAEAR1	ENSG00000171695	3.85775	4.33823	1.09427	3.96451	7.35457e-05	0.000985828
MIER2	ENSG00000105556	352.32	2.24731	0.454529	4.94425	7.64385e-07	3.99397e-05
C2CD4C	ENSG00000183186	13.102	3.00167	0.813534	3.68967	0.000224548	0.0022819
SHC2	ENSG00000129946	233.289	2.76451	0.670386	4.12376	3.72735e-05	0.000603935
MADCAM1	ENSG00000099866	17.0211	2.16335	0.647778	3.33964	0.00083887	0.00625677
TPGS1	ENSG00000141933	134.228	2.11489	0.52823	4.00373	6.23509e-05	0.000870823
FGF22	ENSG00000070388	13.4775	2.54733	0.74867	3.40247	0.000667798	0.0052807
PALM	ENSG00000099864	1166.58	2.49406	0.659303	3.78288	0.000155026	0.00172136
PLPPR3	ENSG00000129951	8.82913	3.30015	0.882714	3.73863	0.000185023	0.00196892
AZU1	ENSG00000172232	5.62331	2.07344	0.689829	3.00573	0.00264946	0.0148556
MED16	ENSG00000175221	863.365	2.43181	0.516917	4.70445	2.54546e-06	8.67763e-05
AC005391.1	ENSG00000275162	12.4051	2.32038	0.688717	3.36914	0.000754041	0.0058012
GRIN3B	ENSG00000116032	20.4708	2.45	0.758619	3.22955	0.00123986	0.00845802
ABCA7	ENSG00000064687	655.861	2.37154	0.460096	5.15445	2.54374e-07	1.96444e-05
SBNO2	ENSG00000064932	2305.19	2.33106	0.512606	4.54748	5.42921e-06	0.00014601
CBARP	ENSG00000099625	35.9582	3.55992	0.782349	4.5503	5.35703e-06	0.000144889
MIDN	ENSG00000167470	1100.38	2.49379	0.473542	5.26624	1.39245e-07	1.33926e-05
AC005329.3	ENSG00000280486	11.7773	3.18591	0.635908	5.01002	5.4424e-07	3.15849e-05
AC005329.1	ENSG00000248015	15.7364	3.82721	0.947004	4.04138	5.31371e-05	0.000779317
APC2	ENSG00000115266	213.968	3.5704	0.640765	5.5721	2.51687e-08	4.40358e-06
PCSK4	ENSG00000115257	19.4877	3.29572	0.695425	4.73915	2.14618e-06	7.73593e-05
ADAMTSL5	ENSG00000185761	26.4175	2.43755	0.604213	4.03426	5.47741e-05	0.000796623
RN7SL477P	ENSG00000239367	3.52795	4.7232	1.4786	3.19437	0.00140139	0.00928416
MBD3	ENSG00000071655	896.572	2.02495	0.528742	3.82974	0.000128276	0.00149761
TCF3	ENSG00000071564	942.323	2.54902	0.559957	4.55217	5.30956e-06	0.00014436
REXO1	ENSG00000079313	588.037	2.70109	0.55865	4.83503	1.33125e-06	5.63534e-05
AC012615.6	ENSG00000267244	120.68	2.57765	0.515177	5.00343	5.63184e-07	3.22421e-05
KLF16	ENSG00000129911	365.857	3.40648	0.593061	5.74389	9.25243e-09	2.68825e-06
ABHD17A	ENSG00000129968	986.629	2.12414	0.521813	4.07069	4.68731e-05	0.000710654
SCAMP4	ENSG00000227500	562.444	2.52093	0.432451	5.82939	5.5629e-09	1.87148e-06
ADAT3	ENSG00000213638	45.7926	4.23826	0.789737	5.36667	8.02032e-08	9.46447e-06
CSNK1G2-AS1	ENSG00000180846	37.3829	3.68083	0.728298	5.05402	4.32605e-07	2.73332e-05
AC005306.1	ENSG00000267283	13.8332	5.01921	1.00256	5.00641	5.54552e-07	3.19822e-05
AC004678.1	ENSG00000275468	9.09044	2.31197	0.800931	2.88661	0.00389421	0.0197189
DOT1L	ENSG00000104885	973.152	2.6561	0.551573	4.8155	1.46835e-06	6.03581e-05
SF3A2	ENSG00000104897	577.631	2.46875	0.539981	4.57192	4.83269e-06	0.000135982
AMH	ENSG00000104899	22.7275	2.21064	0.667703	3.31081	0.00093025	0.00676212
PEAK3	ENSG00000188305	75.0302	2.64859	0.598148	4.42798	9.51198e-06	0.000220616
LINGO3	ENSG00000220008	70.2641	2.86291	0.772806	3.70457	0.000211753	0.002179
SPPL2B	ENSG00000005206	764.935	2.82079	0.566213	4.98185	6.29797e-07	3.49551e-05
TMPRSS9	ENSG00000178297	71.8591	2.59153	0.521706	4.96742	6.78501e-07	3.66505e-05
RN7SL121P	ENSG00000263974	7.04751	2.86229	0.950374	3.01175	0.00259748	0.0146347
MIR7850	ENSG00000277904	0.945134	2.86287	1.07485	2.6635	0.00773327	0.0325767
AC092068.3	ENSG00000267749	12.935	2.81387	0.700427	4.01736	5.88545e-05	0.000837858
TLE2	ENSG00000065717	370.115	2.0255	0.539078	3.75734	0.000171731	0.00185999
GNA11	ENSG00000088256	1011.71	2.46537	0.496866	4.96185	6.98242e-07	3.73486e-05
NCLN	ENSG00000125912	785.151	2.50248	0.529014	4.73045	2.24022e-06	7.97003e-05
CELF5	ENSG00000161082	6.20156	2.77273	0.929339	2.98355	0.00284926	0.0156509
NFIC	ENSG00000141905	4707.06	3.05396	0.49927	6.11686	9.54351e-10	7.29344e-07
AC005514.1	ENSG00000279599	3.64968	2.19433	0.691718	3.17229	0.00151244	0.00980476
FZR1	ENSG00000105325	810.39	2.28555	0.474986	4.81183	1.49558e-06	6.11496e-05
GIPC3	ENSG00000179855	74.5802	2.69369	0.633902	4.24937	2.14371e-05	0.000405452
TBXA2R	ENSG00000006638	88.1686	3.44298	0.623981	5.51777	3.43329e-08	5.24445e-06
CACTIN-AS1	ENSG00000226800	13.0015	2.09852	0.522663	4.01505	5.94319e-05	0.000843261
CACTIN	ENSG00000105298	443.217	2.25784	0.530898	4.25288	2.11039e-05	0.000402275
PIP5K1C	ENSG00000186111	1572.95	2.90027	0.535445	5.41657	6.07549e-08	7.87927e-06
AC004637.1	ENSG00000267304	21.097	4.0932	0.723835	5.65488	1.55951e-08	3.45538e-06
RN7SL202P	ENSG00000266627	3.99335	2.37324	0.871646	2.72272	0.00647479	0.0286447
DAPK3	ENSG00000167657	756.506	2.30868	0.543215	4.25002	2.13748e-05	0.000405316
PIAS4	ENSG00000105229	380.511	2.24252	0.482035	4.6522	3.28416e-06	0.000104068
ZBTB7A	ENSG00000178951	915.22	2.27032	0.472331	4.80663	1.53493e-06	6.19658e-05
AC016586.1	ENSG00000268670	64.1991	2.46169	0.565709	4.35152	1.35199e-05	0.000288384
AC007292.1	ENSG00000267980	34.8287	2.54307	0.56097	4.53335	5.80563e-06	0.000153029
AC011498.6	ENSG00000267769	18.6442	3.21565	0.74119	4.33849	1.43463e-05	0.000300168
HDGFL2	ENSG00000167674	1184.55	2.04696	0.550148	3.72074	0.000198641	0.00208036
SEMA6B	ENSG00000167680	187.866	2.47051	0.645109	3.8296	0.000128352	0.00149795
TNFAIP8L1	ENSG00000185361	348.006	2.37283	0.576165	4.11831	3.81663e-05	0.000615381
TICAM1	ENSG00000127666	195.508	2.43607	0.527012	4.62242	3.79297e-06	0.000115176
KDM4B	ENSG00000127663	1180.45	2.24124	0.466595	4.80339	1.56e-06	6.26484e-05
AC011444.4	ENSG00000267589	30.4876	3.47364	0.504971	6.87889	6.03218e-12	4.80623e-08
MLLT1	ENSG00000130382	1600.79	2.38343	0.472539	5.04388	4.56178e-07	2.83555e-05
AC011471.2	ENSG00000267563	19.198	2.09058	0.499967	4.18144	2.89662e-05	0.000502903
AC011471.3	ENSG00000280394	2.8509	2.37536	0.644296	3.68676	0.000227126	0.00230504
AC011491.1	ENSG00000214347	2.15842	2.4997	0.865145	2.88934	0.00386051	0.0195818
SLC25A41	ENSG00000181240	9.8023	2.03574	0.648209	3.14056	0.00168625	0.0106297
TUBB4A	ENSG00000104833	3.51825	2.17095	0.821925	2.6413	0.00825879	0.0341665
ARHGEF18	ENSG00000104880	74.5411	2.21995	0.474903	4.67455	2.94604e-06	9.72344e-05
ZNF358	ENSG00000198816	410.462	2.17376	0.587641	3.69913	0.000216341	0.0022154
PNPLA6	ENSG00000032444	959.583	2.12856	0.421394	5.05123	4.38974e-07	2.76446e-05
PCP2	ENSG00000174788	16.7352	2.07069	0.65572	3.15789	0.00158915	0.0101612
EVI5L	ENSG00000142459	396.099	2.59657	0.534125	4.86136	1.16583e-06	5.15277e-05
PRR36	ENSG00000183248	6.78057	2.4763	0.890207	2.78171	0.00540731	0.0250703
LRRC8E	ENSG00000171017	17.6093	2.35122	0.564811	4.16284	3.14312e-05	0.000531504
TGFBR3L	ENSG00000260001	3.3198	2.48591	0.963932	2.57893	0.00991073	0.0391368
CTXN1	ENSG00000178531	9.35449	3.31464	0.894989	3.70356	0.000212597	0.00218417
FBN3	ENSG00000142449	7.48277	2.06733	0.834427	2.47755	0.0132289	0.0480178
KANK3	ENSG00000186994	197.208	2.74522	0.675672	4.06294	4.84582e-05	0.000729097
RAB11B	ENSG00000185236	829.82	2.5302	0.52324	4.83564	1.32719e-06	5.63056e-05
ZNF414	ENSG00000133250	138.863	2.47858	0.533529	4.64563	3.39045e-06	0.00010586
OR7E25P	ENSG00000187847	6.89902	2.11811	0.670021	3.16126	0.00157088	0.0100679
RF00156	ENSG00000200237	15.1806	2.53573	0.666044	3.80715	0.000140578	0.00159747
OLFM2	ENSG00000105088	204.152	2.10911	0.584716	3.60706	0.000309687	0.00292108
COL5A3	ENSG00000080573	3545.4	3.25555	0.701847	4.63855	3.5086e-06	0.000108256
SNORD105	ENSG00000209645	1.36685	2.09105	0.770525	2.7138	0.00665166	0.0292115
MIR4322	ENSG00000264266	1.41094	3.1218	1.23009	2.53787	0.0111528	0.0426071
RAVER1	ENSG00000161847	347.438	3.27187	0.605967	5.39942	6.68584e-08	8.33618e-06
PDE4A	ENSG00000065989	532.125	2.33717	0.41843	5.58558	2.32916e-08	4.31536e-06
AC011475.1	ENSG00000271010	2.42053	4.15911	1.62173	2.56461	0.0103291	0.0404104
MIR199A1	ENSG00000207752	10.323	2.2343	0.586433	3.80998	0.000138977	0.00158397
SMARCA4	ENSG00000127616	2144.01	2.10136	0.426271	4.92965	8.2378e-07	4.18875e-05
AC011442.1	ENSG00000266936	25.0131	2.34511	0.526138	4.45721	8.30315e-06	0.0001994
DOCK6	ENSG00000130158	1389.79	2.63461	0.533299	4.94022	7.80344e-07	4.04429e-05
AC011472.5	ENSG00000279807	30.2504	3.89127	0.796474	4.88562	1.03105e-06	4.76959e-05
PLPPR2	ENSG00000105520	508.942	2.70016	0.493774	5.46843	4.54046e-08	6.40275e-06
PRKCSH	ENSG00000130175	3431.78	2.41849	0.485253	4.98399	6.22858e-07	3.47207e-05
RNASEH2A	ENSG00000104889	14.3574	2.45023	0.62248	3.93624	8.27673e-05	0.00108227
NFIX	ENSG00000008441	4387.45	2.95383	0.546404	5.40595	6.44656e-08	8.10618e-06
AC007787.1	ENSG00000267610	30.7552	2.40301	0.505268	4.7559	1.97561e-06	7.31718e-05
AC007787.2	ENSG00000279044	27.27	2.39978	0.489743	4.90008	9.57973e-07	4.56968e-05
NACC1	ENSG00000160877	507.566	2.36714	0.492987	4.80162	1.5739e-06	6.30742e-05
AC005546.1	ENSG00000266897	26.4031	3.25518	0.582388	5.58937	2.27897e-08	4.30556e-06
CACNA1A	ENSG00000141837	93.416	2.53762	0.586886	4.32387	1.53313e-05	0.000316274
ZSWIM4	ENSG00000132003	395.155	3.27788	0.622493	5.26574	1.39629e-07	1.33926e-05
AC020916.2	ENSG00000267582	13.024	3.6186	0.815317	4.43827	9.06837e-06	0.000213368
RN7SL619P	ENSG00000266770	8.20598	5.42865	1.03562	5.24192	1.58914e-07	1.45168e-05
MIR24-2	ENSG00000284387	10.3927	3.04147	0.727204	4.18241	2.88431e-05	0.000500992
MIR27A	ENSG00000207808	12.0657	2.44158	0.69515	3.5123	0.000444246	0.00387397
MIR23A	ENSG00000207980	51.7647	3.04907	0.606014	5.03134	4.87052e-07	2.94859e-05
NANOS3	ENSG00000187556	8.83275	2.25881	0.702768	3.21416	0.00130827	0.00882269
CC2D1A	ENSG00000132024	485.967	2.02518	0.421886	4.80031	1.58424e-06	6.32245e-05
PODNL1	ENSG00000132000	85.1871	2.72177	0.623641	4.36433	1.27514e-05	0.000275516
RFX1	ENSG00000132005	307.051	2.67085	0.477373	5.59489	2.20768e-08	4.21238e-06
ADGRL1	ENSG00000072071	814.66	2.79143	0.524356	5.32354	1.01765e-07	1.11193e-05
OR7A17	ENSG00000185385	5.19837	2.6154	0.742672	3.5216	0.00042895	0.00377146
OR1I1	ENSG00000094661	8.88658	2.14967	0.78347	2.74378	0.00607363	0.0273335
SYDE1	ENSG00000105137	521.847	2.40599	0.536748	4.48254	7.37591e-06	0.000183451
NOTCH3	ENSG00000074181	4740.99	3.9219	0.657821	5.96195	2.49249e-09	1.1949e-06
EPHX3	ENSG00000105131	9.14952	2.84643	0.708214	4.01917	5.84043e-05	0.000832685
BRD4	ENSG00000141867	2277.17	2.63408	0.458314	5.74733	9.0665e-09	2.65434e-06
WIZ	ENSG00000011451	985.08	2.98581	0.544063	5.48799	4.06522e-08	5.90565e-06
AC008894.3	ENSG00000279198	61.5305	2.92703	0.68259	4.28812	1.80191e-05	0.000358066
AC020917.3	ENSG00000277825	11.6903	2.52675	0.695075	3.63523	0.000277736	0.00268916
AC008764.1	ENSG00000141979	3.22103	2.09661	0.545914	3.84055	0.000122759	0.00144953
CHERP	ENSG00000085872	379.774	2.51444	0.470069	5.34909	8.83987e-08	1.01202e-05
F2RL3	ENSG00000127533	30.9662	2.46751	0.646761	3.81519	0.000136078	0.00155973
AC020913.3	ENSG00000269836	47.3471	2.59855	0.560381	4.63712	3.53295e-06	0.000108919
AC020913.2	ENSG00000269480	9.14681	2.15689	0.552128	3.9065	9.36426e-05	0.00118215
USHBP1	ENSG00000130307	220.596	2.36617	0.602161	3.92946	8.51384e-05	0.00110349
ANO8	ENSG00000074855	461.05	3.26479	0.58522	5.57874	2.42262e-08	4.36398e-06
PLVAP	ENSG00000130300	1460.5	2.36036	0.580823	4.06381	4.82771e-05	0.000726658
AC010463.2	ENSG00000269350	3.4567	2.38788	0.905544	2.63695	0.00836552	0.0344835
AC008761.2	ENSG00000269752	3.51673	3.34707	1.11184	3.0104	0.00260902	0.0146825
MAP1S	ENSG00000130479	788.191	3.46512	0.584088	5.93253	2.98311e-09	1.33057e-06
MAST3	ENSG00000099308	643.683	2.07453	0.37614	5.51531	3.48158e-08	5.27769e-06
PIK3R2	ENSG00000105647	3.73898	2.92633	0.711321	4.11394	3.88961e-05	0.000624675
PDE4C	ENSG00000105650	4.30647	3.99737	0.973807	4.10488	4.04518e-05	0.000641514
SSBP4	ENSG00000130511	1042.69	2.04851	0.511577	4.0043	6.22003e-05	0.00086967
KLHL26	ENSG00000167487	219.765	2.15753	0.333912	6.46138	1.0375e-10	2.09421e-07
CRTC1	ENSG00000105662	661.423	2.22656	0.407256	5.46723	4.57112e-08	6.40275e-06
CERS1	ENSG00000223802	4.0865	2.00141	0.736518	2.71739	0.00657982	0.028979
BORCS8	ENSG00000254901	313.261	2.01792	0.422852	4.77217	1.82248e-06	6.93411e-05
AC092067.1	ENSG00000267234	40.0875	2.15807	0.456231	4.7302	2.24294e-06	7.97231e-05
AC011448.1	ENSG00000258674	14.6317	3.59988	0.890052	4.04457	5.24186e-05	0.000772917
CILP2	ENSG00000160161	77.0649	2.96324	0.705658	4.19927	2.6778e-05	0.000474621
AC011477.4	ENSG00000267581	10.0907	2.72966	0.89684	3.04364	0.00233736	0.0135271
AC011447.5	ENSG00000274612	1.65566	2.10644	0.738971	2.85051	0.00436496	0.0214402
AC008626.1	ENSG00000270518	1.14566	2.82433	1.10634	2.55286	0.0106843	0.0413944
BNIP3P37	ENSG00000270479	3.07851	2.19425	0.698433	3.14167	0.00167987	0.0105999
LINC01791	ENSG00000267777	3.48173	2.1294	0.573262	3.71454	0.000203577	0.00211588
AC025809.1	ENSG00000267662	17.6635	2.32563	0.40065	5.80465	6.45001e-09	2.11428e-06
RN7SL154P	ENSG00000264317	4.71711	2.96519	0.836344	3.54541	0.000391998	0.00350552
WTIP	ENSG00000142279	1068.91	2.06727	0.46378	4.45743	8.2949e-06	0.000199327
GRAMD1A	ENSG00000089351	921.342	2.01917	0.472503	4.27336	1.92551e-05	0.000374099
UPK1A	ENSG00000105668	1.37303	2.99314	1.19806	2.49832	0.0124783	0.0461137
KMT2B	ENSG00000272333	1436.89	2.63238	0.511155	5.14987	2.6066e-07	1.97871e-05
HSPB6	ENSG00000004776	175.804	4.72581	0.823608	5.73793	9.5838e-09	2.7433e-06
PROSER3	ENSG00000167595	290.411	2.13767	0.451736	4.73213	2.22179e-06	7.92651e-05
AC002398.1	ENSG00000267049	26.3379	3.92597	0.783607	5.01013	5.4393e-07	3.15849e-05
ARHGAP33	ENSG00000004777	336.425	3.50648	0.626277	5.59893	2.15675e-08	4.17757e-06
LINC01529	ENSG00000225872	8.46737	2.08513	0.616506	3.38218	0.000719135	0.00560104
KIRREL2	ENSG00000126259	2.21282	3.15709	1.14428	2.75903	0.00579739	0.026444
APLP1	ENSG00000105290	18.3785	3.11148	0.766368	4.06003	4.90664e-05	0.000735939
LRFN3	ENSG00000126243	202.174	3.79943	0.668453	5.68392	1.3164e-08	3.2572e-06
AF038458.3	ENSG00000267786	2.17714	3.48369	1.04991	3.31807	0.000906425	0.00664308
CLIP3	ENSG00000105270	244.498	2.66071	0.504288	5.27617	1.31914e-07	1.30728e-05
WDR62	ENSG00000075702	92.4444	2.37838	0.50436	4.71564	2.40957e-06	8.39345e-05
OVOL3	ENSG00000105261	6.51352	2.57799	0.649475	3.96934	7.20718e-05	0.000971222
SIPA1L3	ENSG00000105738	835.55	2.25132	0.456299	4.93387	8.06152e-07	4.14822e-05
DPF1	ENSG00000011332	8.1224	3.03223	0.68952	4.39759	1.09458e-05	0.000246577
C19orf33	ENSG00000167644	6.53647	3.02571	0.801568	3.77474	0.000160174	0.00175966
GGN	ENSG00000179168	28.8464	2.73451	0.571614	4.78383	1.71986e-06	6.65591e-05
SPRED3	ENSG00000188766	69.5741	2.56465	0.528011	4.85718	1.19068e-06	5.22481e-05
AC067969.2	ENSG00000269445	1.79124	3.19266	1.15108	2.77362	0.00554361	0.0255263
CAPN12	ENSG00000182472	40.9314	2.15156	0.581808	3.69806	0.000217254	0.0022219
AC104534.1	ENSG00000268756	27.3759	2.17708	0.368024	5.9156	3.30667e-09	1.42945e-06
AC011455.1	ENSG00000269050	5.98601	4.37446	1.2414	3.52381	0.000425393	0.00374361
CCER2	ENSG00000262484	10.6213	2.20042	0.693052	3.17497	0.00149854	0.00973536
PAK4	ENSG00000130669	445.083	2.50698	0.488487	5.13214	2.86469e-07	2.1007e-05
AC011443.1	ENSG00000269172	8.28798	2.42288	0.633587	3.82406	0.000131271	0.001521
LRFN1	ENSG00000128011	29.9516	3.34611	0.661922	5.05514	4.30065e-07	2.72176e-05
AC011445.1	ENSG00000268262	2.19917	2.86766	0.905592	3.16661	0.00154227	0.00994268
SAMD4B	ENSG00000179134	1620.7	2.06357	0.370837	5.56465	2.62682e-08	4.4975e-06
MIR4530	ENSG00000266559	10.2889	4.18319	1.19056	3.51362	0.000442038	0.00385647
PLEKHG2	ENSG00000090924	1287.12	2.85738	0.544612	5.24663	1.54906e-07	1.42469e-05
DYRK1B	ENSG00000105204	317.797	2.26434	0.466402	4.8549	1.20445e-06	5.25519e-05
MAP3K10	ENSG00000130758	289.634	2.46705	0.552027	4.46907	7.856e-06	0.000192274
AC118344.1	ENSG00000205041	51.2747	2.013	0.412469	4.88037	1.05888e-06	4.83454e-05
MIR641	ENSG00000207631	19.619	3.2907	0.682335	4.82271	1.41621e-06	5.85917e-05
HIPK4	ENSG00000160396	15.5213	2.12721	0.61784	3.44298	0.000575344	0.00472145
PRX	ENSG00000105227	233.165	2.14382	0.555151	3.86168	0.000112611	0.00135388
SPTBN4	ENSG00000160460	99.9133	2.20553	0.473319	4.65971	3.16659e-06	0.000101628
LTBP4	ENSG00000090006	9120.62	3.15647	0.664254	4.75191	2.01504e-06	7.40908e-05
CYP2A6	ENSG00000255974	93.5261	2.69313	0.514964	5.22974	1.69748e-07	1.50556e-05
CYP2A7	ENSG00000198077	33.5103	2.18785	0.457903	4.77798	1.77067e-06	6.7841e-05
CYP2B6	ENSG00000197408	3.37324	2.47539	0.93272	2.65394	0.00795572	0.0332517
RPL36P16	ENSG00000224476	1.70277	3.80731	1.36767	2.78378	0.00537291	0.02495
TGFB1	ENSG00000105329	1547.22	3.00605	0.553946	5.42661	5.74332e-08	7.54912e-06
RF00017	ENSG00000277136	1.38031	3.67074	1.46746	2.50143	0.0123694	0.045819
ARHGEF1	ENSG00000076928	2576.71	2.73835	0.521413	5.25178	1.50633e-07	1.39881e-05
AC010616.1	ENSG00000268041	25.2079	2.87851	0.612649	4.69847	2.62122e-06	8.87164e-05
ERF	ENSG00000105722	859.523	2.52326	0.563212	4.48013	7.45972e-06	0.000184858
CIC	ENSG00000079432	3111.91	3.42397	0.603793	5.67077	1.42154e-08	3.37013e-06
MEGF8	ENSG00000105429	1845.75	3.15952	0.52151	6.0584	1.37486e-09	9.58705e-07
PHLDB3	ENSG00000176531	178.689	2.68001	0.53196	5.038	4.70423e-07	2.87746e-05
IRGC	ENSG00000124449	1.85703	2.75432	0.926529	2.97273	0.00295164	0.0160353
CEACAM16	ENSG00000213892	5.99015	2.63081	0.737023	3.5695	0.000357659	0.00326493
BCAM	ENSG00000187244	631.45	2.65969	0.599129	4.43925	9.0272e-06	0.000212791
APOC2	ENSG00000234906	5.09271	3.93704	1.04342	3.77319	0.000161173	0.00176761
PPP1R37	ENSG00000104866	630.633	2.63875	0.533935	4.94207	7.72965e-07	4.02782e-05
EIF5AP3	ENSG00000267346	13.55	2.97585	0.557497	5.33788	9.40386e-08	1.06076e-05
AC005779.2	ENSG00000267545	4.12529	2.33805	0.81111	2.88253	0.003945	0.0199103
EXOC3L2	ENSG00000283632	106.493	2.73368	0.634874	4.30586	1.66335e-05	0.00033735
KLC3	ENSG00000104892	4.54564	2.19464	0.757861	2.89583	0.00378152	0.0192576
GPR4	ENSG00000177464	79.3416	2.12783	0.561832	3.78731	0.000152287	0.0016992
FBXO46	ENSG00000177051	253.623	2.17566	0.471668	4.6127	3.97473e-06	0.000118445
AC074212.1	ENSG00000259605	20.3584	3.15856	0.791175	3.99224	6.54529e-05	0.000904269
SIX5	ENSG00000177045	146.652	2.88483	0.629215	4.5848	4.54411e-06	0.000130446
DMPK	ENSG00000104936	1001.06	2.73404	0.545575	5.01129	5.40655e-07	3.15849e-05
DMWD	ENSG00000185800	650.136	2.18504	0.485466	4.50091	6.76623e-06	0.000172924
IRF2BP1	ENSG00000170604	274.658	2.12036	0.502693	4.218	2.46484e-05	0.000449392
MYPOP	ENSG00000176182	87.2227	2.72494	0.542905	5.01918	5.18931e-07	3.0713e-05
NOVA2	ENSG00000104967	133.241	2.6426	0.582175	4.53918	5.64736e-06	0.000150513
MIR769	ENSG00000211580	2.36824	3.32276	1.0446	3.1809	0.00146817	0.00960333
AC007785.1	ENSG00000267922	3.03171	4.15837	1.20796	3.44246	0.00057644	0.00472688
PNMA8B	ENSG00000204851	144.385	2.44849	0.483184	5.0674	4.03277e-07	2.617e-05
PTGIR	ENSG00000160013	183.628	2.01475	0.528763	3.81031	0.000138793	0.00158328
MIR320E	ENSG00000211513	7.25723	2.36133	0.634371	3.72232	0.000197401	0.0020702
AC008635.1	ENSG00000269487	19.4237	2.08081	0.520062	4.00108	6.30547e-05	0.000877776
NPAS1	ENSG00000130751	13.3042	2.59486	0.675089	3.84372	0.000121182	0.00143443
ZC3H4	ENSG00000130749	1259.05	2.28074	0.460652	4.95111	7.379e-07	3.88717e-05
BBC3	ENSG00000105327	160.31	2.04838	0.562949	3.63867	0.000274052	0.00266087
CCDC9	ENSG00000105321	1114.43	2.96383	0.624639	4.74487	2.08638e-06	7.58453e-05
INAFM1	ENSG00000257704	145.841	2.33208	0.576682	4.04396	5.25563e-05	0.000773461
AC010519.1	ENSG00000268746	43.5146	3.04551	0.725252	4.19925	2.67804e-05	0.000474621
BICRA	ENSG00000063169	264.513	3.11771	0.550709	5.66127	1.50261e-08	3.40199e-06
BICRA-AS1	ENSG00000269806	33.9984	2.62177	0.455538	5.75532	8.64781e-09	2.5911e-06
AC008985.1	ENSG00000278999	42.8565	2.17978	0.358318	6.08338	1.17674e-09	8.67894e-07
EHD2	ENSG00000024422	3219.42	3.49756	0.623807	5.6068	2.06098e-08	4.06328e-06
CRX	ENSG00000105392	7.56041	2.84759	0.766148	3.71676	0.000201791	0.00210359
ZSWIM9	ENSG00000185453	225.272	4.1359	0.690916	5.98611	2.14913e-09	1.13028e-06
GRIN2D	ENSG00000105464	32.6855	2.32913	0.544064	4.28098	1.86071e-05	0.000366297
LMTK3	ENSG00000142235	15.9873	2.55641	0.70697	3.61601	0.000299175	0.00284926
SPHK2	ENSG00000063176	255.737	2.1282	0.509703	4.17537	2.97499e-05	0.000511644
NTN5	ENSG00000142233	34.1653	2.93685	0.540916	5.4294	5.65435e-08	7.49398e-06
FUT2	ENSG00000176920	55.1315	2.12213	0.423644	5.00924	5.46448e-07	3.16294e-05
MAMSTR	ENSG00000176909	72.537	2.95004	0.600119	4.91575	8.84434e-07	4.36548e-05
RASIP1	ENSG00000105538	180.409	2.12035	0.569589	3.7226	0.00019718	0.0020688
NUCB1	ENSG00000104805	5273.09	2.04676	0.412299	4.96426	6.89646e-07	3.72002e-05
CGB7	ENSG00000196337	3.94297	3.79687	1.21143	3.13421	0.00172317	0.0108038
KCNA7	ENSG00000104848	16.5635	4.05141	0.795515	5.09281	3.528e-07	2.40329e-05
TRPM4	ENSG00000130529	884.601	3.00736	0.54364	5.53189	3.16806e-08	5.02946e-06
AC010524.1	ENSG00000268157	13.2696	2.48967	0.638987	3.89628	9.76815e-05	0.00121822
DKKL1	ENSG00000104901	13.8797	3.47407	0.81683	4.25311	2.10824e-05	0.000402064
SLC17A7	ENSG00000104888	106.978	2.30035	0.431861	5.32659	1.00074e-07	1.11193e-05
ALDH16A1	ENSG00000161618	535.292	2.48918	0.526978	4.7235	2.31817e-06	8.17908e-05
FLT3LG	ENSG00000090554	62.6582	3.05501	0.673231	4.53784	5.68336e-06	0.000150635
AC010619.2	ENSG00000273189	5.02251	2.66626	0.840525	3.17214	0.00151318	0.00980794
PRR12	ENSG00000126464	1384.24	3.89342	0.64577	6.02911	1.64867e-09	9.87963e-07
SCAF1	ENSG00000126461	1675.19	4.324	0.689544	6.27081	3.59174e-10	4.44356e-07
CPT1C	ENSG00000169169	84.2702	2.78042	0.571242	4.86733	1.13117e-06	5.05624e-05
AP2A1	ENSG00000196961	1621.59	2.03243	0.393425	5.16599	2.39165e-07	1.903e-05
MIR6799	ENSG00000276270	1.11348	3.49176	1.15001	3.0363	0.00239501	0.013767
MED25	ENSG00000104973	636.033	2.31587	0.439841	5.26524	1.40008e-07	1.33926e-05
PTOV1	ENSG00000104960	811.99	2.10734	0.437132	4.82084	1.42956e-06	5.90166e-05
RF00017	ENSG00000276729	7.02723	2.788	0.834913	3.33928	0.000839966	0.00626373
KCNC3	ENSG00000131398	41.2091	2.07646	0.474263	4.37828	1.19621e-05	0.000262604
ASPDH	ENSG00000204653	47.5426	2.53287	0.610913	4.14604	3.3828e-05	0.000562363
LRRC4B	ENSG00000131409	48.8119	3.49551	0.752266	4.64665	3.3737e-06	0.000105796
[truncated: 212 more rows]

## Sheet: AL_Vs_OA_down_regulated
gene_name	gene_id	baseMean	log2FoldChange	lfcSE	stat	pvalue	padj
AL669831.4	ENSG00000230092	131.412	-1.28464	0.476637	-2.69522	0.00703418	0.0303869
VAMP3	ENSG00000049245	3423.73	-0.722099	0.288258	-2.50505	0.0122436	0.0455093
AL358876.2	ENSG00000233645	1.74986	-3.44132	1.09323	-3.14786	0.00164473	0.0104228
ENO1-AS1	ENSG00000230679	3.74614	-1.42938	0.481252	-2.97013	0.00297674	0.0161294
LZIC	ENSG00000162441	763.641	-0.55144	0.213049	-2.58833	0.00964429	0.0383214
RBP7	ENSG00000162444	97.3638	-1.09246	0.368304	-2.96619	0.00301515	0.0162777
TARDBP	ENSG00000120948	1325.47	-0.496381	0.170962	-2.90346	0.00369064	0.0189103
AL109811.3	ENSG00000271895	44.7427	-0.969366	0.384466	-2.52133	0.0116912	0.0440755
EXOSC10	ENSG00000171824	1124.82	-0.363215	0.145327	-2.49929	0.0124441	0.0460182
RNU5E-1	ENSG00000199347	54.8973	-2.31617	0.418579	-5.53341	3.14067e-08	5.02491e-06
RNU5E-4P	ENSG00000201801	20.6222	-1.37756	0.553752	-2.48769	0.0128577	0.0470847
LINC01783	ENSG00000233421	5.36211	-1.31958	0.534332	-2.46959	0.0135268	0.0488311
BX284668.5	ENSG00000238142	41.6976	-0.97892	0.344292	-2.84329	0.00446511	0.0217842
SDHB	ENSG00000117118	930.598	-0.740042	0.25726	-2.87663	0.00401951	0.0201855
CDC42	ENSG00000070831	6237.26	-0.75311	0.272055	-2.76823	0.00563614	0.0258407
HNRNPR	ENSG00000125944	4402.27	-0.774977	0.249441	-3.10686	0.00189088	0.0115757
ZNF436	ENSG00000125945	1925.32	-0.502244	0.187446	-2.6794	0.00737541	0.0314361
RPL11	ENSG00000142676	11924.6	-0.804884	0.325329	-2.47406	0.0133587	0.0483514
PITHD1	ENSG00000057757	623.231	-0.516156	0.12717	-4.0588	4.9326e-05	0.000738193
PNRC2	ENSG00000189266	2274.65	-1.06233	0.293402	-3.62075	0.000293752	0.00280597
SRSF10	ENSG00000188529	3161.61	-0.898287	0.261335	-3.43731	0.000587533	0.00478613
NCMAP	ENSG00000184454	4.26383	-1.91815	0.749592	-2.55893	0.0104995	0.0408815
SYF2	ENSG00000117614	1108.61	-0.851239	0.264613	-3.21692	0.00129573	0.0087536
PDIK1L	ENSG00000175087	452.86	-0.781248	0.295921	-2.64006	0.00828921	0.034254
FAM76A	ENSG00000009780	584.561	-0.460595	0.148965	-3.09198	0.00198829	0.0120181
STX12	ENSG00000117758	1758.23	-0.635414	0.246802	-2.57459	0.010036	0.0395012
PPP1R8	ENSG00000117751	783.779	-0.553904	0.120964	-4.57908	4.67021e-06	0.000133048
DNAJC8	ENSG00000126698	1609.49	-0.891628	0.206628	-4.31515	1.59497e-05	0.000326415
TRNAU1AP	ENSG00000180098	472.398	-0.379702	0.0972577	-3.90408	9.45827e-05	0.0011901
SNRNP40	ENSG00000060688	686.857	-0.752496	0.193975	-3.87935	0.000104737	0.00128525
ZCCHC17	ENSG00000121766	432.932	-0.653847	0.210164	-3.11112	0.00186377	0.0114477
AK2	ENSG00000004455	1780.91	-0.371925	0.11214	-3.31661	0.000911153	0.00666753
ZMYM4	ENSG00000146463	2296.27	-0.514773	0.208183	-2.4727	0.0134098	0.0485008
MRPS15	ENSG00000116898	507.938	-0.482972	0.167448	-2.88431	0.00392275	0.0198287
MEAF6	ENSG00000163875	803.673	-0.580418	0.177656	-3.26708	0.00108663	0.00764107
SNIP1	ENSG00000163877	435.931	-0.262365	0.091886	-2.85533	0.00429923	0.0211961
GNL2	ENSG00000134697	1116.61	-0.739757	0.198471	-3.72728	0.000193554	0.00203888
SF3A3	ENSG00000183431	1494.6	-0.436486	0.080012	-5.45526	4.89013e-08	6.65058e-06
MYCBP	ENSG00000214114	252.455	-0.594399	0.233476	-2.54587	0.0109005	0.0419564
AKIRIN1	ENSG00000174574	682.182	-0.498668	0.178994	-2.78594	0.00533725	0.0248355
TRIT1	ENSG00000043514	428.002	-0.656273	0.249349	-2.63194	0.00848979	0.0348317
RLF	ENSG00000117000	1517.77	-0.858489	0.279998	-3.06606	0.00216901	0.0128172
AL050341.2	ENSG00000259943	152.111	-0.822018	0.211339	-3.88957	0.000100423	0.00124279
ZNF684	ENSG00000117010	160.829	-0.728326	0.294001	-2.47729	0.0132383	0.0480428
NFYC-AS1	ENSG00000272145	91.1326	-0.529154	0.204338	-2.5896	0.0096087	0.0382275
PPCS	ENSG00000127125	850.48	-0.896377	0.217837	-4.11489	3.87363e-05	0.000622899
PPIH	ENSG00000171960	291.802	-0.562276	0.177116	-3.17461	0.00150038	0.00974307
YBX1	ENSG00000065978	5741.18	-0.678291	0.257106	-2.63818	0.00833524	0.0343993
SVBP	ENSG00000177868	196.838	-0.79322	0.286141	-2.77213	0.00556901	0.0256098
EBNA1BP2	ENSG00000117395	477.657	-0.564255	0.123479	-4.56964	4.88573e-06	0.000137149
MED8	ENSG00000159479	576.08	-0.400492	0.140133	-2.85794	0.004264	0.0210663
RNU5F-1	ENSG00000199377	57.6783	-3.4414	0.639272	-5.38331	7.3128e-08	8.79186e-06
RNU5D-1	ENSG00000200169	73.246	-3.88853	0.559184	-6.95394	3.55216e-12	4.80623e-08
RPS8	ENSG00000142937	10733.9	-0.904568	0.329624	-2.74424	0.00606503	0.027314
EIF2B3	ENSG00000070785	536.529	-0.470747	0.167788	-2.8056	0.00502228	0.0237825
UROD	ENSG00000126088	1069.81	-0.369521	0.139147	-2.65562	0.0079163	0.0331122
TMEM69	ENSG00000159596	374.047	-0.536536	0.166504	-3.22235	0.00127142	0.00863189
FAF1	ENSG00000185104	1113.2	-0.501427	0.188889	-2.65461	0.00794005	0.0331934
CDKN2C	ENSG00000123080	462.12	-0.708195	0.229076	-3.09153	0.00199128	0.0120286
EPS15	ENSG00000085832	5825.52	-0.657944	0.218495	-3.01126	0.00260167	0.0146519
OSBPL9	ENSG00000117859	2859.3	-0.740169	0.218768	-3.38335	0.000716063	0.00558407
TXNDC12	ENSG00000117862	1189.99	-0.697182	0.22723	-3.06818	0.0021537	0.0127447
ZFYVE9	ENSG00000157077	1020.54	-0.517699	0.200566	-2.58119	0.00984597	0.0389452
PRPF38A	ENSG00000134748	1000.51	-0.438786	0.154868	-2.83328	0.00460723	0.022313
MAGOH	ENSG00000162385	296.207	-0.838884	0.241796	-3.46939	0.000521639	0.0043744
YIPF1	ENSG00000058799	486.717	-0.584988	0.217206	-2.69324	0.00707613	0.0305029
HSPB11	ENSG00000081870	537.728	-0.768848	0.31153	-2.46797	0.0135882	0.0489879
RN7SKP291	ENSG00000199831	85.3695	-1.06714	0.336912	-3.16742	0.00153796	0.00992158
HOOK1	ENSG00000134709	23.8969	-1.41483	0.568937	-2.48679	0.0128903	0.0471677
USP1	ENSG00000162607	1256.58	-0.82426	0.243211	-3.38907	0.000701304	0.00548794
ITGB3BP	ENSG00000142856	428.967	-1.09722	0.396054	-2.77037	0.00559919	0.0257051
JAK1	ENSG00000162434	6236.83	-0.425452	0.0942889	-4.51222	6.4154e-06	0.000165686
LEPR	ENSG00000116678	988.932	-1.27994	0.426518	-3.00091	0.0026917	0.0150178
WDR78	ENSG00000152763	380.626	-1.17632	0.388711	-3.02621	0.0024764	0.014129
MIER1	ENSG00000198160	2586.23	-0.73874	0.263623	-2.80225	0.00507468	0.0239537
SERBP1	ENSG00000142864	4922.51	-0.742302	0.2188	-3.39261	0.000692299	0.00543411
GNG12	ENSG00000172380	5728.72	-0.645679	0.261486	-2.46927	0.0135391	0.0488522
LRRC40	ENSG00000066557	751.434	-0.985634	0.375188	-2.62704	0.00861305	0.0352162
ANKRD13C	ENSG00000118454	1058.64	-0.520861	0.146101	-3.56506	0.000363766	0.0033044
ZRANB2-AS2	ENSG00000229956	108.957	-0.956594	0.376229	-2.54259	0.0110036	0.0422093
LRRIQ3	ENSG00000162620	23.0133	-1.62527	0.448744	-3.62182	0.000292539	0.00279647
TNNI3K	ENSG00000116783	38.4606	-1.12147	0.444205	-2.52466	0.0115811	0.0437336
CRYZ	ENSG00000116791	778.651	-0.997356	0.360249	-2.76851	0.00563125	0.0258213
TYW3	ENSG00000162623	803.443	-0.962534	0.345394	-2.78677	0.00532361	0.0247889
RABGGTB	ENSG00000137955	1777.33	-0.826602	0.324958	-2.54372	0.010968	0.0421278
USP33	ENSG00000077254	2892.49	-0.742312	0.237873	-3.12063	0.00180467	0.0111796
MIGA1	ENSG00000180488	1330.37	-0.639711	0.234036	-2.73338	0.00626876	0.027946
NSRP1P1	ENSG00000235613	56.1661	-0.909394	0.27358	-3.32405	0.000887207	0.00652842
FUBP1	ENSG00000162613	3419.82	-0.869463	0.301346	-2.88527	0.0039108	0.019782
DNAJB4	ENSG00000162616	1214.04	-0.824906	0.298145	-2.76679	0.00566109	0.0259396
GIPC2	ENSG00000137960	138.23	-0.949864	0.385644	-2.46306	0.0137757	0.0494632
AC103591.3	ENSG00000273338	27.8612	-1.863	0.555488	-3.3538	0.000797094	0.0060213
LINC01781	ENSG00000234184	1.10529	-2.9032	1.11781	-2.59723	0.00939788	0.0376182
AL359504.2	ENSG00000271576	28.5751	-0.783927	0.279598	-2.80376	0.00505104	0.0238597
AL844170.1	ENSG00000285361	2.86457	-1.32297	0.509632	-2.59594	0.00943335	0.0377098
RPF1	ENSG00000117133	612.294	-0.930282	0.331399	-2.80714	0.0049984	0.0237104
C1orf52	ENSG00000162642	453.421	-0.790501	0.219886	-3.59505	0.000324329	0.00302067
BCL10	ENSG00000142867	564.685	-0.504154	0.172563	-2.92157	0.00348271	0.0181218
ODF2L	ENSG00000122417	1892.59	-0.74534	0.285865	-2.60732	0.00912547	0.0367885
CLCA3P	ENSG00000153923	17.1688	-1.07998	0.432709	-2.49585	0.0125655	0.0463295
SH3GLB1	ENSG00000097033	4517.83	-0.650068	0.248583	-2.6151	0.00892014	0.0361482
LMO4	ENSG00000143013	1756.52	-0.570779	0.175423	-3.25373	0.00113902	0.00791805
LINC01364	ENSG00000227290	30.8534	-0.781332	0.317776	-2.45876	0.013942	0.0498696
PKN2	ENSG00000065243	2680.96	-0.778227	0.307611	-2.52991	0.0114093	0.0433185
GTF2B	ENSG00000137947	703.622	-0.988891	0.370402	-2.66978	0.00759012	0.0321298
GBP3	ENSG00000117226	1142.36	-1.04946	0.328245	-3.19717	0.00138781	0.00922288
GBP1	ENSG00000117228	1382.8	-1.98788	0.373335	-5.32466	1.01139e-07	1.11193e-05
GBP2	ENSG00000162645	3153.49	-1.30888	0.234689	-5.57708	2.44592e-08	4.36398e-06
GBP4	ENSG00000162654	892.781	-1.4269	0.334288	-4.26848	1.96809e-05	0.000380636
AC099063.4	ENSG00000284734	6.11534	-1.07051	0.337743	-3.16959	0.00152653	0.00986943
GBP5	ENSG00000154451	440.675	-2.80506	0.498358	-5.6286	1.81683e-08	3.74619e-06
GBP1P1	ENSG00000225492	105.26	-1.41115	0.335582	-4.20507	2.61006e-05	0.000466703
ZNF326	ENSG00000162664	1392.08	-0.751789	0.233303	-3.22237	0.00127135	0.00863189
ZNF644	ENSG00000122482	2921.08	-1.01953	0.319009	-3.19594	0.00139375	0.00924796
CCDC18	ENSG00000122483	584.327	-0.687604	0.248293	-2.76932	0.00561729	0.0257727
FNBP1L	ENSG00000137942	900.87	-0.676881	0.248345	-2.72557	0.00641911	0.0284542
DNTTIP2	ENSG00000067334	1372.46	-1.06313	0.279792	-3.79973	0.000144855	0.0016383
ABCD3	ENSG00000117528	1215.6	-0.810305	0.266095	-3.04517	0.00232549	0.0134785
ALG14	ENSG00000172339	302.02	-0.459079	0.173128	-2.65168	0.00800922	0.0334243
SNX7	ENSG00000162627	1031.94	-0.753588	0.280359	-2.68794	0.00718942	0.0308698
PALMD	ENSG00000099260	2853.93	-1.17445	0.295138	-3.97934	6.91079e-05	0.000942876
SLC35A3	ENSG00000117620	1356.49	-0.593977	0.221912	-2.67663	0.00743661	0.0316441
SASS6	ENSG00000156876	230.418	-0.836853	0.310417	-2.6959	0.00701985	0.0303584
RTCA	ENSG00000137996	700.644	-0.486553	0.187949	-2.58875	0.0096326	0.0382987
DPH5	ENSG00000117543	361.909	-0.629381	0.228206	-2.75795	0.00581648	0.0265027
RNPC3	ENSG00000185946	1391.1	-0.909682	0.327137	-2.78074	0.00542353	0.0251303
AMY2B	ENSG00000240038	631.019	-0.827185	0.303195	-2.72823	0.00636761	0.0282913
PRPF38B	ENSG00000134186	1450.53	-0.614779	0.174421	-3.52468	0.000423989	0.0037364
STXBP3	ENSG00000116266	2435.7	-0.934563	0.369196	-2.53135	0.0113625	0.043193
GPSM2	ENSG00000121957	1840.86	-0.763405	0.278863	-2.73756	0.00618968	0.0276897
CLCC1	ENSG00000121940	996.574	-0.572441	0.217679	-2.62975	0.00854474	0.0350003
TMEM167B	ENSG00000215717	1382.35	-0.761365	0.301303	-2.52691	0.0115071	0.0435616
SARS	ENSG00000031698	2102.05	-0.603241	0.101013	-5.97189	2.34523e-09	1.16811e-06
GSTM3	ENSG00000134202	930.553	-0.932758	0.327703	-2.84636	0.00442228	0.0216276
AL365361.1	ENSG00000259834	82.496	-1.35618	0.539893	-2.51194	0.012007	0.044913
LRIF1	ENSG00000121931	255.947	-1.03233	0.325064	-3.17578	0.00149434	0.00972208
AL360270.3	ENSG00000273010	9.18055	-0.919	0.316562	-2.90306	0.00369535	0.0189243
DDX20	ENSG00000064703	539.432	-0.601343	0.226769	-2.65179	0.00800669	0.0334174
RNU7-70P	ENSG00000252750	8.82102	-1.04721	0.42604	-2.45801	0.013971	0.049941
RSBN1	ENSG00000081019	971.691	-0.600029	0.240869	-2.4911	0.0127349	0.0467869
PTPN22	ENSG00000134242	1899.22	-1.46215	0.487383	-3	0.00269984	0.0150522
BCAS2	ENSG00000116752	604.625	-1.06344	0.347991	-3.05595	0.00224352	0.0131424
DENND2C	ENSG00000175984	285.71	-0.573012	0.197734	-2.8979	0.00375674	0.0191619
NRAS	ENSG00000213281	1635.86	-0.750591	0.264885	-2.83364	0.00460206	0.0222955
CSDE1	ENSG00000009307	15605	-0.764444	0.281382	-2.71675	0.00659266	0.0290284
SIKE1	ENSG00000052723	1259.8	-0.636071	0.228523	-2.7834	0.00537917	0.02497
LINC01765	ENSG00000233730	2.69015	-1.91948	0.559504	-3.43068	0.000602068	0.00486731
CD2	ENSG00000116824	143.824	-1.53307	0.480068	-3.19344	0.00140591	0.0092997
MAN1A2	ENSG00000198162	3546.74	-0.651881	0.230234	-2.83139	0.00463463	0.0223863
WDR3	ENSG00000065183	1002.62	-0.726167	0.237402	-3.05881	0.00222218	0.0130493
WARS2	ENSG00000116874	380.311	-0.75325	0.23712	-3.17666	0.00148981	0.00970632
SEC22B	ENSG00000265808	2394.37	-0.819311	0.284204	-2.88283	0.00394124	0.0198966
RF00003	ENSG00000273727	4.33292	-2.25607	0.75658	-2.98193	0.00286438	0.0157038
RNVU1-19	ENSG00000275538	83.3507	-1.97562	0.776341	-2.54479	0.0109344	0.0420448
EMBP1	ENSG00000231752	165.283	-1.11052	0.37378	-2.97106	0.00296771	0.0161014
RNVU1-15	ENSG00000207205	48.1567	-2.42477	0.663669	-3.65359	0.000258603	0.00255288
AC245014.3	ENSG00000276216	35.5116	-2.8209	0.628937	-4.48519	7.28498e-06	0.000181897
POLR3C	ENSG00000186141	664.167	-0.5134	0.160688	-3.19502	0.00139823	0.00926647
POLR3GL	ENSG00000121851	293.072	-0.915698	0.231609	-3.95364	7.69708e-05	0.00102109
RNVU1-6	ENSG00000201558	11.4166	-2.07652	0.530515	-3.91416	9.07193e-05	0.00115475
AC245407.1	ENSG00000277406	14.1097	-1.38331	0.385388	-3.5894	0.000331438	0.00307111
RF00003	ENSG00000273768	76.6613	-1.943	0.569821	-3.40983	0.000650025	0.0051786
RF00003	ENSG00000274428	10.083	-2.34296	0.707949	-3.3095	0.000934631	0.00678882
AC241584.1	ENSG00000230832	2.31996	-2.21183	0.794615	-2.78353	0.00537713	0.0249635
RNU1-120P	ENSG00000199879	7.30703	-3.19147	0.845086	-3.77651	0.000159043	0.00175276
RNU1-122P	ENSG00000202408	6.14855	-1.29724	0.518057	-2.50406	0.0122779	0.0456103
RF00003	ENSG00000274210	101.621	-2.39061	0.60161	-3.97369	7.07687e-05	0.000958376
RNU1-59P	ENSG00000201699	2.06254	-3.82002	0.988924	-3.86281	0.00011209	0.00134931
LINC00869	ENSG00000277147	284.803	-0.827765	0.16905	-4.89656	9.75287e-07	4.62351e-05
RF00003	ENSG00000206828	19.3471	-1.37277	0.385	-3.56563	0.000362981	0.00329882
AC243772.4	ENSG00000284842	1.87314	-1.68093	0.559617	-3.00372	0.00266699	0.0149288
HIST2H2BF	ENSG00000203814	337.598	-1.10052	0.277473	-3.96624	7.30156e-05	0.000980152
HIST2H2AC	ENSG00000184260	1142.21	-1.22644	0.300608	-4.07988	4.50598e-05	0.000691752
HIST2H2AB	ENSG00000184270	220.496	-1.1065	0.363459	-3.04436	0.00233177	0.0135067
ANP32E	ENSG00000143401	1346	-0.902749	0.30894	-2.92209	0.00347696	0.0181057
PRPF3	ENSG00000117360	1357.71	-0.286174	0.115274	-2.48255	0.0130446	0.047515
PSMB4	ENSG00000159377	1814.85	-0.732951	0.193031	-3.79707	0.000146417	0.00165159
S100A11	ENSG00000163191	2907.92	-0.68554	0.224054	-3.05971	0.00221548	0.0130268
RPTN	ENSG00000215853	9.27122	-2.12618	0.5314	-4.00109	6.30501e-05	0.000877776
S100A12	ENSG00000163221	4.8602	-2.60492	0.731376	-3.56166	0.000368513	0.00333961
S100A6	ENSG00000197956	17155.8	-0.869746	0.313853	-2.77119	0.0055852	0.0256531
ILF2	ENSG00000143621	1723.91	-0.779426	0.178479	-4.36705	1.25935e-05	0.000272874
NUP210L	ENSG00000143552	58.8167	-0.910539	0.291016	-3.12882	0.00175508	0.0109537
C1orf43	ENSG00000143612	2043.98	-0.547677	0.2051	-2.67029	0.00757864	0.0320953
HAX1	ENSG00000143575	900.264	-0.657007	0.210781	-3.11701	0.00182697	0.0112867
CKS1B	ENSG00000173207	214.989	-0.921143	0.314728	-2.92679	0.00342484	0.0178991
FDPS	ENSG00000160752	556.624	-0.38334	0.0830157	-4.61768	3.8805e-06	0.000117001
DAP3	ENSG00000132676	1261.91	-0.46949	0.15469	-3.03505	0.00240499	0.0138016
CCT3	ENSG00000163468	1984.25	-0.545493	0.201237	-2.7107	0.00671405	0.0294148
FCRL3	ENSG00000160856	23.4391	-2.3472	0.788195	-2.97794	0.00290195	0.015832
FCRL1	ENSG00000163534	21.7077	-2.51448	0.900946	-2.79093	0.00525569	0.0245812
CD1C	ENSG00000158481	64.2822	-1.05284	0.357005	-2.94908	0.00318727	0.0169516
IFI16	ENSG00000163565	4218.06	-0.556149	0.216508	-2.56872	0.0102076	0.0400327
AIM2	ENSG00000163568	62.7877	-2.3388	0.503471	-4.64534	3.39515e-06	0.000105863
LINC01133	ENSG00000224259	73.3175	-0.973949	0.391844	-2.48555	0.0129351	0.0472554
SLAMF1	ENSG00000117090	36.1302	-1.95061	0.586672	-3.32487	0.000884601	0.0065156
SLAMF7	ENSG00000026751	143.321	-2.21851	0.621498	-3.56962	0.000357505	0.00326453
PFDN2	ENSG00000143256	210.352	-0.505496	0.178394	-2.8336	0.00460274	0.0222955
DUSP12	ENSG00000081721	311.749	-0.794213	0.194355	-4.08641	4.3809e-05	0.000679081
RN7SL861P	ENSG00000243173	12.5795	-1.10183	0.328042	-3.35881	0.000782789	0.0059531
MGST3	ENSG00000143198	2360.27	-0.644972	0.229257	-2.81331	0.00490339	0.0233812
TMCO1	ENSG00000143183	1748.55	-0.799108	0.297833	-2.68308	0.00729485	0.0311863
TADA1	ENSG00000152382	363.085	-0.701743	0.252769	-2.77623	0.00549939	0.0253745
TIPRL	ENSG00000143155	951.826	-0.841042	0.280511	-2.99825	0.00271534	0.0151079
XCL2	ENSG00000143185	4.99651	-1.95783	0.654813	-2.98991	0.00279063	0.0154106
NME7	ENSG00000143156	331.151	-0.900705	0.291505	-3.08984	0.00200262	0.0120743
SELL	ENSG00000188404	317.224	-1.13167	0.418958	-2.70116	0.00690974	0.0300388
SCYL3	ENSG00000000457	622.679	-0.518082	0.210421	-2.46212	0.0138119	0.0495246
KIFAP3	ENSG00000075945	1402.56	-0.831337	0.245314	-3.38887	0.000701809	0.00549077
LINC01142	ENSG00000224286	7.24479	-1.29444	0.482847	-2.68086	0.00734343	0.031352
GORAB	ENSG00000120370	508.794	-0.681188	0.250917	-2.7148	0.00663161	0.0291502
AL162399.1	ENSG00000225545	1.18092	-1.92849	0.693506	-2.78078	0.00542289	0.0251303
PIGC	ENSG00000135845	598.805	-0.762137	0.19263	-3.95648	7.60621e-05	0.00101219
SUCO	ENSG00000094975	1502.55	-0.70809	0.246482	-2.87278	0.00406874	0.0203633
PRDX6	ENSG00000117592	2403.38	-0.423023	0.158352	-2.67141	0.00755336	0.032006
KLHL20	ENSG00000076321	821.038	-0.530684	0.203307	-2.61027	0.0090472	0.0365548
CENPL	ENSG00000120334	186.785	-0.557235	0.199651	-2.79104	0.00525386	0.0245763
GAS5-AS1	ENSG00000270084	80.3749	-0.791717	0.308541	-2.566	0.0102878	0.0402775
RABGAP1L	ENSG00000152061	2672.95	-0.650163	0.198171	-3.28081	0.00103508	0.00735543
RNU6-307P	ENSG00000252552	3.96991	-1.21925	0.405687	-3.00539	0.00265241	0.0148634
CACYBP	ENSG00000116161	972.427	-0.817872	0.243331	-3.36115	0.000776175	0.00592631
MRPS14	ENSG00000120333	728.117	-0.909019	0.282568	-3.21699	0.00129542	0.0087536
RALGPS2	ENSG00000116191	447.803	-1.40194	0.343608	-4.08006	4.50249e-05	0.000691752
ANGPTL1	ENSG00000116194	3488.45	-1.17538	0.389734	-3.01584	0.00256267	0.0144876
AXDND1	ENSG00000162779	9.55548	-1.21017	0.422243	-2.86606	0.0041562	0.0206582
CEP350	ENSG00000135837	5312.63	-0.525949	0.189113	-2.78113	0.00541699	0.0251061
DHX9	ENSG00000135829	3748.1	-0.741221	0.258468	-2.86774	0.00413409	0.0205848
RGL1	ENSG00000143344	2513.15	-0.473394	0.1671	-2.833	0.00461137	0.0223274
TSEN15	ENSG00000198860	600.204	-0.753792	0.24225	-3.11163	0.00186058	0.011437
SWT1	ENSG00000116668	579.616	-1.09608	0.34441	-3.18249	0.00146012	0.00956913
AL356273.2	ENSG00000238061	24.8646	-0.628044	0.249163	-2.52061	0.0117151	0.0441355
TPR	ENSG00000047410	8541.85	-0.817769	0.236381	-3.45954	0.000541099	0.00450842
ODR4	ENSG00000157181	1205.91	-0.903051	0.360627	-2.50411	0.0122759	0.0456103
PLA2G4A	ENSG00000116711	895.89	-1.07153	0.41722	-2.56826	0.0102211	0.0400676
RGS1	ENSG00000090104	338.868	-1.71899	0.577205	-2.97813	0.00290012	0.0158283
UCHL5	ENSG00000116750	969.467	-0.852651	0.32775	-2.60153	0.00928081	0.0372749
TROVE2	ENSG00000116747	3318.2	-0.76889	0.305662	-2.51549	0.0118867	0.0445667
GLRX2	ENSG00000023572	756.003	-0.732416	0.228643	-3.20332	0.00135853	0.00906758
CFHR3	ENSG00000116785	12.6352	-1.31565	0.506548	-2.59729	0.00939621	0.0376162
DDX59	ENSG00000118197	602.855	-0.621891	0.179663	-3.46142	0.000537331	0.00448286
TIMM17A	ENSG00000134375	782.861	-0.770029	0.284413	-2.70743	0.00678054	0.0296452
KLHL12	ENSG00000117153	812.878	-0.548944	0.179759	-3.05378	0.00225978	0.0132054
ADIPOR1	ENSG00000159346	1665.29	-0.403782	0.144854	-2.78751	0.00531142	0.0247513
TMEM183A	ENSG00000163444	715.81	-0.497763	0.135879	-3.6633	0.00024899	0.00247647
LINC01353	ENSG00000231507	8.04181	-1.7249	0.482255	-3.57674	0.0003479	0.00319508
BTG2	ENSG00000159388	1510.37	-0.601042	0.221045	-2.71909	0.0065462	0.0288774
LAX1	ENSG00000122188	96.1596	-1.93744	0.583794	-3.31871	0.000904343	0.00663416
EIF2D	ENSG00000143486	1091.95	-0.292205	0.0947858	-3.08279	0.00205067	0.0122915
IL24	ENSG00000162892	5.60747	-1.87904	0.657049	-2.85982	0.00423879	0.0209774
C1orf116	ENSG00000182795	2.4771	-1.26337	0.478973	-2.63766	0.00834797	0.034437
YOD1	ENSG00000180667	524.66	-0.838638	0.275248	-3.04684	0.00231261	0.0134262
CR2	ENSG00000117322	5.07692	-1.58303	0.603169	-2.62452	0.00867718	0.0353991
CR1L	ENSG00000197721	6.99243	-1.4603	0.411023	-3.55285	0.000381083	0.00343162
CD46P1	ENSG00000244703	1.18089	-1.96223	0.789925	-2.48407	0.0129891	0.0473669
AL031316.1	ENSG00000227591	28.2767	-1.35477	0.43174	-3.13792	0.00170149	0.0106977
G0S2	ENSG00000123689	1335.89	-1.64966	0.655638	-2.51612	0.0118655	0.0445094
HSD11B1	ENSG00000117594	155.389	-1.11391	0.38352	-2.90443	0.00367924	0.0188645
TRAF3IP3	ENSG00000009790	150.294	-0.902225	0.35432	-2.54635	0.0108855	0.0419156
DIEXF	ENSG00000117597	811.176	-0.522929	0.186033	-2.81095	0.00493949	0.0235016
RNU5A-8P	ENSG00000200972	2.44384	-1.86775	0.728365	-2.5643	0.0103383	0.0404337
ARPC3P2	ENSG00000238137	7.30097	-0.883898	0.33251	-2.65826	0.00785443	0.0329253
LPGAT1	ENSG00000123684	2935.5	-0.746027	0.285945	-2.60899	0.00908093	0.0366525
NSL1	ENSG00000117697	802.862	-0.643333	0.229794	-2.79961	0.00511644	0.0240899
TATDN3	ENSG00000203705	404.079	-0.794573	0.298309	-2.66359	0.00773118	0.0325724
ANGEL2	ENSG00000174606	1420.33	-0.584432	0.237052	-2.46541	0.0136855	0.0492507
RPS6KC1	ENSG00000136643	1434.48	-0.667125	0.26055	-2.56045	0.0104535	0.0407538
SMYD2	ENSG00000143499	551.676	-0.499333	0.177727	-2.80954	0.00496119	0.0235791
GPATCH2	ENSG00000092978	1122.78	-0.711556	0.25503	-2.79009	0.00526942	0.0246308
SPATA17	ENSG00000162814	53.211	-1.05611	0.326798	-3.2317	0.00123055	0.00840755
RRP15	ENSG00000067533	822.778	-0.763796	0.269242	-2.83684	0.00455622	0.0221047
EPRS	ENSG00000136628	3922.58	-0.95203	0.23627	-4.02942	5.59146e-05	0.000809833
IARS2	ENSG00000067704	1964.27	-0.726608	0.269574	-2.69539	0.00703063	0.0303757
MIR215	ENSG00000207590	7.3114	-0.991378	0.356663	-2.77959	0.00544269	0.0251825
RAB3GAP2	ENSG00000118873	2078.46	-0.58466	0.234986	-2.48806	0.0128441	0.0470483
MARK1	ENSG00000116141	384.528	-0.650906	0.254428	-2.55831	0.0105183	0.0409375
MARC1	ENSG00000186205	277.04	-1.53522	0.567152	-2.7069	0.00679156	0.0296697
RNU6ATAC35P	ENSG00000221571	0.892589	-1.94678	0.773457	-2.51698	0.0118366	0.0444358
MIA3	ENSG00000154305	3370.62	-0.591646	0.165686	-3.57088	0.000355781	0.00325344
TP53BP2	ENSG00000143514	875.408	-0.391508	0.13894	-2.81782	0.00483513	0.0231218
AC138393.2	ENSG00000229930	4.44561	-1.33104	0.378491	-3.5167	0.000436946	0.00382859
LBR	ENSG00000143815	792.069	-0.662285	0.247153	-2.67965	0.00736988	0.03143
SDE2	ENSG00000143751	736.1	-0.489218	0.129163	-3.78761	0.000152106	0.00169778
H3F3A	ENSG00000163041	1188.05	-0.591721	0.181042	-3.26841	0.00108153	0.00761079
ACBD3	ENSG00000182827	2048.93	-0.768242	0.209614	-3.66504	0.000247305	0.00246546
MIXL1	ENSG00000185155	3.5961	-1.8502	0.629127	-2.9409	0.00327259	0.0172951
LIN9	ENSG00000183814	141.799	-0.828713	0.314843	-2.63214	0.00848481	0.0348255
ZNF678	ENSG00000181450	862.21	-0.84538	0.326799	-2.58685	0.00968575	0.0384423
HIST3H2BB	ENSG00000196890	109.837	-0.993974	0.329347	-3.01801	0.00254438	0.0144219
FAM89A	ENSG00000182118	93.036	-0.84865	0.343515	-2.47049	0.0134927	0.0487307
C1orf131	ENSG00000143633	264.266	-0.736344	0.214053	-3.44001	0.000581698	0.00475171
GNPAT	ENSG00000116906	1029.36	-0.555549	0.216978	-2.5604	0.0104552	0.0407538
SPRTN	ENSG00000010072	411.195	-0.774911	0.225516	-3.43618	0.000589988	0.00479593
TSNAX	ENSG00000116918	1108.04	-0.810639	0.319075	-2.54059	0.0110666	0.0424034
COA6	ENSG00000168275	136.076	-0.994171	0.28735	-3.45979	0.000540589	0.00450514
ARID4B	ENSG00000054267	2459.2	-0.479019	0.136517	-3.50885	0.000450048	0.0039172
HEATR1	ENSG00000119285	2001.2	-0.67899	0.243394	-2.78968	0.005276	0.0246432
CHRM3-AS2	ENSG00000233355	18.3201	-1.05944	0.379238	-2.79361	0.00521226	0.0244168
FH	ENSG00000091483	723.682	-0.881338	0.269011	-3.27621	0.00105209	0.00744875
CHML	ENSG00000203668	523.003	-1.06293	0.281606	-3.77454	0.000160306	0.00176061
SDCCAG8	ENSG00000054282	1564.19	-0.520993	0.203885	-2.55533	0.0106088	0.0411937
AL591885.1	ENSG00000226828	4.95883	-1.02447	0.374226	-2.73757	0.00618946	0.0276897
ADSS	ENSG00000035687	1213.46	-0.691734	0.178676	-3.87145	0.00010819	0.00131523
ZNF670	ENSG00000277462	106.605	-0.924236	0.366587	-2.52119	0.0116958	0.044087
ZNF669	ENSG00000188295	167.045	-0.667554	0.195606	-3.41274	0.000643123	0.00513064
ACP1	ENSG00000143727	1194.16	-0.923886	0.215255	-4.29205	1.77033e-05	0.000353439
TMEM18	ENSG00000151353	463.969	-0.446282	0.101463	-4.39845	1.09027e-05	0.000245821
RNASEH1-AS1	ENSG00000234171	45.8006	-0.918023	0.19332	-4.74871	2.04713e-06	7.48064e-05
NRIR	ENSG00000225964	6.56722	-1.1949	0.424138	-2.81724	0.00484379	0.0231488
CMPK2	ENSG00000134326	168.647	-0.694115	0.218858	-3.17154	0.00151634	0.00982174
RSAD2	ENSG00000134321	303.667	-1.18496	0.264658	-4.47733	7.55811e-06	0.000187133
ID2	ENSG00000115738	1303.05	-1.15087	0.301544	-3.8166	0.000135303	0.00155224
KIDINS220	ENSG00000134313	5626.76	-0.634308	0.204784	-3.09745	0.00195196	0.0118414
MBOAT2	ENSG00000143797	914.575	-0.89713	0.274097	-3.27304	0.00106399	0.00751079
CPSF3	ENSG00000119203	684.855	-0.86779	0.247299	-3.50908	0.000449664	0.00391587
AC073195.1	ENSG00000271855	9.68433	-0.677631	0.266941	-2.53851	0.0111326	0.0425596
YWHAQ	ENSG00000134308	4066.96	-0.712303	0.263026	-2.70811	0.00676679	0.0295986
TAF1B	ENSG00000115750	579.068	-0.803674	0.294526	-2.7287	0.00635849	0.0282639
AC010969.2	ENSG00000269973	104.314	-0.521928	0.164337	-3.17597	0.00149336	0.00972001
ODC1	ENSG00000115758	721.824	-0.881593	0.255212	-3.45436	0.000551608	0.00458402
NOL10	ENSG00000115761	616.113	-0.609349	0.222185	-2.74253	0.00609682	0.0273832
PQLC3	ENSG00000162976	1149.19	-0.89289	0.313489	-2.84823	0.0043963	0.0215389
ROCK2	ENSG00000134318	4371.84	-0.650842	0.223976	-2.90586	0.00366242	0.0188008
LINC00570	ENSG00000224177	8.80373	-1.04216	0.417079	-2.49871	0.0124647	0.046081
NBAS	ENSG00000151779	3182.37	-0.594577	0.204465	-2.90796	0.00363793	0.0187175
AC007738.1	ENSG00000229087	8.85869	-0.874918	0.348726	-2.5089	0.0121109	0.0451781
DDX1	ENSG00000079785	2205.58	-0.77681	0.2831	-2.74394	0.00607062	0.0273264
SMC6	ENSG00000163029	1148.95	-0.819972	0.263125	-3.11628	0.00183148	0.0113091
GEN1	ENSG00000178295	471.419	-0.655726	0.265668	-2.46822	0.0135787	0.0489677
RDH14	ENSG00000240857	233.172	-0.637156	0.193483	-3.29308	0.000990963	0.0071078
LINC01376	ENSG00000236204	91.9291	-0.604543	0.215347	-2.80729	0.00499596	0.0237076
TTC32	ENSG00000183891	264.454	-0.877378	0.190731	-4.60008	4.22333e-06	0.000123927
WDR35	ENSG00000118965	1116.02	-0.902442	0.2894	-3.11832	0.00181886	0.0112511
LAPTM4A	ENSG00000068697	7456.68	-0.714388	0.281837	-2.53475	0.0112527	0.0428894
AC098828.2	ENSG00000223734	5.52842	-1.41018	0.497123	-2.83669	0.00455842	0.0221101
LDAH	ENSG00000118961	505.445	-0.659254	0.255036	-2.58495	0.00973944	0.0386114
ATAD2B	ENSG00000119778	2246.36	-0.619254	0.207467	-2.98484	0.00283731	0.0156031
WDCP	ENSG00000163026	267.639	-0.52192	0.202965	-2.57148	0.0101265	0.0397838
RNU6-936P	ENSG00000206732	8.822	-1.07247	0.359944	-2.97956	0.00288665	0.0157772
AC011742.2	ENSG00000231655	11.0831	-0.953045	0.255531	-3.72967	0.000191733	0.00202405
HADHA	ENSG00000084754	3944.72	-0.598385	0.169004	-3.54066	0.00039913	0.0035607
ATRAID	ENSG00000138085	1311.52	-0.6317	0.211548	-2.98609	0.00282569	0.0155482
ZNF512	ENSG00000243943	570.011	-0.492025	0.189858	-2.59155	0.00955446	0.0380789
CCDC121	ENSG00000176714	137.787	-0.775809	0.313446	-2.4751	0.0133199	0.0482659
GPN1	ENSG00000198522	480.172	-0.550536	0.182419	-3.01797	0.00254475	0.0144219
SLC4A1AP	ENSG00000163798	736.019	-0.457824	0.125931	-3.63552	0.000277419	0.00268676
WDR43	ENSG00000163811	1404.35	-0.820012	0.264119	-3.1047	0.00190471	0.0116339
YPEL5	ENSG00000119801	2173.99	-0.621211	0.234182	-2.65268	0.00798557	0.0333438
DPY30	ENSG00000162961	388.82	-0.710365	0.248469	-2.85897	0.00425021	0.0210138
TTC27	ENSG00000018699	564.217	-0.639791	0.239277	-2.67385	0.00749863	0.0318163
FEZ2	ENSG00000171055	1860.91	-0.703706	0.240705	-2.92352	0.00346096	0.0180346
AC007382.1	ENSG00000279519	189.633	-0.472399	0.166127	-2.8436	0.00446065	0.0217736
STRN	ENSG00000115808	1830.54	-0.568628	0.227594	-2.49843	0.0124745	0.046111
GPATCH11	ENSG00000152133	657.083	-0.948247	0.26178	-3.6223	0.000291993	0.00279265
CEBPZ	ENSG00000115816	1320.07	-0.942065	0.339025	-2.77875	0.00545691	0.025224
NDUFAF7	ENSG00000003509	514.284	-0.749534	0.304351	-2.46273	0.0137884	0.0494745
PRKD3	ENSG00000115825	2696.7	-0.780426	0.269949	-2.89101	0.00384008	0.0194885
SRSF7	ENSG00000115875	2327.46	-0.872797	0.267631	-3.26119	0.00110944	0.00776871
RF00272	ENSG00000252473	25.9668	-1.24021	0.466211	-2.66019	0.00780956	0.032805
EML4	ENSG00000143924	1981.36	-0.915808	0.361558	-2.53295	0.0113108	0.0430334
COX7A2L	ENSG00000115944	1200.65	-0.673141	0.25876	-2.60141	0.00928409	0.0372802
PREPL	ENSG00000138078	2348.95	-0.777804	0.30079	-2.58587	0.00971327	0.0385236
SRBD1	ENSG00000068784	942.341	-0.842896	0.294936	-2.85789	0.00426468	0.0210663
MCFD2	ENSG00000180398	2056.75	-0.418464	0.164061	-2.55067	0.0107517	0.0415648
MSH6	ENSG00000116062	1277.81	-0.488765	0.163689	-2.98594	0.00282711	0.0155516
MTCO1P42	ENSG00000230327	3.44569	-2.56749	0.853087	-3.00964	0.00261554	0.0147148
CHAC2	ENSG00000143942	77.1095	-0.859178	0.304027	-2.82599	0.00471342	0.0226827
MTIF2	ENSG00000085760	859.377	-0.824967	0.282669	-2.91849	0.00351734	0.0182528
CFAP36	ENSG00000163001	846.213	-0.67591	0.194207	-3.48036	0.000500737	0.00423923
PPP4R3B	ENSG00000275052	3380.52	-0.680376	0.207326	-3.28167	0.00103193	0.00734125
PNPT1	ENSG00000138035	915.628	-0.773819	0.266125	-2.90773	0.00364065	0.0187242
VRK2	ENSG00000028116	742.934	-0.738911	0.238123	-3.10307	0.00191527	0.0116761
FANCL	ENSG00000115392	706.46	-1.0431	0.343666	-3.03521	0.0024037	0.0137984
FAM161A	ENSG00000170264	87.1087	-0.501528	0.188173	-2.66524	0.00769325	0.0324518
CCT4	ENSG00000115484	1484.37	-0.457134	0.183992	-2.48454	0.012972	0.0473314
COMMD1	ENSG00000173163	377.3	-0.620752	0.211154	-2.93981	0.00328415	0.0173371
TMEM17	ENSG00000186889	34.283	-1.03	0.246585	-4.17707	2.95282e-05	0.000509345
EHBP1	ENSG00000115504	1470.5	-0.75407	0.281605	-2.67776	0.00741171	0.0315732
AC007098.1	ENSG00000237162	13.7509	-1.14624	0.420712	-2.72453	0.00643936	0.028511
RPS4XP5	ENSG00000229920	14.813	-1.17657	0.464172	-2.53477	0.0112522	0.0428894
UGP2	ENSG00000169764	5770.84	-0.855391	0.340894	-2.50926	0.0120985	0.0451429
AC007389.5	ENSG00000281920	3.22729	-1.2867	0.486295	-2.64593	0.00814678	0.0338144
LINC01828	ENSG00000235885	18.8627	-1.55252	0.529128	-2.93411	0.00334501	0.0175857
LINC01829	ENSG00000236780	2.96361	-1.89008	0.569726	-3.31752	0.000908202	0.00665228
ETAA1	ENSG00000143971	859.688	-1.01276	0.364583	-2.77786	0.00547182	0.0252777
CNRIP1	ENSG00000119865	958.633	-0.401095	0.161455	-2.48425	0.0129826	0.0473521
APLF	ENSG00000169621	482.009	-1.03844	0.345993	-3.00134	0.00268795	0.0150099
LINC01890	ENSG00000228329	2.2482	-2.70881	0.722657	-3.74841	0.000177962	0.0019121
GFPT1	ENSG00000198380	3073.45	-0.565964	0.211217	-2.67954	0.00737236	0.0314361
NFU1	ENSG00000169599	488.942	-0.772465	0.262826	-2.93907	0.00329198	0.0173754
SNRNP27	ENSG00000124380	473.346	-0.523979	0.168397	-3.11158	0.00186091	0.011437
FAM136A	ENSG00000035141	358.293	-0.610366	0.191614	-3.18539	0.00144559	0.00949827
MCEE	ENSG00000124370	342.747	-0.770303	0.280466	-2.74651	0.00602334	0.0271813
MPHOSPH10	ENSG00000124383	872.006	-0.947628	0.227565	-4.1642	3.12441e-05	0.00052904
ZNF638	ENSG00000075292	7803.05	-0.782491	0.297153	-2.63329	0.00845623	0.0347379
CCT7	ENSG00000135624	1938.55	-0.439546	0.155602	-2.82481	0.00473089	0.0227453
ALMS1	ENSG00000116127	3350.98	-0.572302	0.187282	-3.05584	0.00224434	0.0131452
ALMS1-IT1	ENSG00000230002	79.4763	-0.783235	0.237853	-3.29293	0.000991493	0.00710894
TPRKB	ENSG00000144034	343.345	-0.840189	0.301758	-2.78431	0.00536411	0.0249197
DUSP11	ENSG00000144048	675.378	-0.709327	0.19593	-3.6203	0.000294262	0.00280874
STAMBP	ENSG00000124356	898.638	-0.386384	0.122367	-3.15757	0.00159087	0.0101655
DGUOK	ENSG00000114956	456.477	-0.437848	0.13821	-3.16799	0.00153499	0.00990573
BOLA3	ENSG00000163170	126.057	-0.757133	0.278548	-2.71815	0.00656489	0.0289476
AC007387.1	ENSG00000224646	2.42122	-1.73465	0.525	-3.30409	0.000952865	0.00689515
SUCLG1	ENSG00000163541	889.521	-0.766892	0.259217	-2.95849	0.00309148	0.0165645
KCMF1	ENSG00000176407	900.206	-0.491845	0.170317	-2.88782	0.00387927	0.0196536
PTCD3	ENSG00000132300	2051.82	-0.747984	0.286253	-2.61302	0.00897465	0.0363154
IMMT	ENSG00000132305	1533.61	-0.60578	0.168618	-3.59261	0.000327383	0.00304162
MRPL35	ENSG00000132313	633.191	-0.794245	0.284204	-2.79463	0.00519588	0.0243699
KDM3A	ENSG00000115548	2347.95	-0.502422	0.170823	-2.94118	0.00326967	0.0172871
RMND5A	ENSG00000153561	1761.28	-0.538536	0.21317	-2.52633	0.0115262	0.0435991
CD8A	ENSG00000153563	48.168	-1.59529	0.570413	-2.79673	0.00516234	0.0242526
CD8B	ENSG00000172116	24.382	-1.53277	0.504433	-3.0386	0.00237677	0.0137058
RNU2-63P	ENSG00000222724	63.3038	-3.84595	0.809542	-4.75077	2.02639e-06	7.4294e-05
KRCC1	ENSG00000172086	902.581	-1.00364	0.330463	-3.03707	0.00238889	0.0137442
AC062029.1	ENSG00000234028	36.0623	-0.805828	0.237914	-3.38706	0.000706459	0.00551928
ANKRD36BP2	ENSG00000230006	380.471	-3.1408	0.64875	-4.84132	1.28983e-06	5.55098e-05
IGKC	ENSG00000211592	4279.9	-4.01783	0.860279	-4.67038	3.0064e-06	9.81282e-05
IGKJ5	ENSG00000211593	34.2779	-4.90662	1.27635	-3.84426	0.000120918	0.00143264
IGKV4-1	ENSG00000211598	82.6327	-2.30394	0.808625	-2.84921	0.00438283	0.0215004
IGKV3-15	ENSG00000244437	81.6667	-3.80561	1.12656	-3.37809	0.000729925	0.00566452
IGKV3-20	ENSG00000239951	361.899	-3.3357	1.04402	-3.19505	0.00139805	0.00926647
IGKV2-28	ENSG00000244116	14.1407	-3.54653	1.31612	-2.69469	0.00704552	0.030427
MRPS5	ENSG00000144029	767.146	-0.42068	0.144717	-2.90692	0.0036501	0.018754
AC092683.1	ENSG00000230606	31.5398	-1.20173	0.362444	-3.31562	0.000914392	0.00668231
ANKRD36B	ENSG00000196912	1083.98	-0.920286	0.238606	-3.85692	0.000114825	0.00137489
COX5B	ENSG00000135940	936.595	-0.828292	0.297876	-2.78066	0.00542489	0.0251305
COA5	ENSG00000183513	601.034	-0.631003	0.230668	-2.73555	0.00622765	0.027821
UNC50	ENSG00000115446	793.599	-0.528954	0.162537	-3.25437	0.00113645	0.00790738
TSGA10	ENSG00000135951	158.697	-0.780711	0.268914	-2.9032	0.00369367	0.0189187
MITD1	ENSG00000158411	569.589	-0.893266	0.313692	-2.84759	0.00440513	0.0215653
AC092667.1	ENSG00000230393	1.75893	-1.79626	0.726951	-2.47095	0.0134756	0.0486783
IL1R2	ENSG00000115590	28.1631	-0.855342	0.308356	-2.77388	0.00553928	0.0255125
IL18RAP	ENSG00000115607	18.1214	-1.21694	0.485159	-2.50832	0.0121306	0.0452265
MRPS9	ENSG00000135972	286.7	-0.894579	0.240686	-3.71678	0.000201775	0.00210359
AC012360.3	ENSG00000272994	56.2005	-0.932841	0.323004	-2.88802	0.00387675	0.0196434
C2orf49	ENSG00000135974	742.221	-0.594134	0.240751	-2.46784	0.0135933	0.0490017
RANBP2	ENSG00000153201	7524.67	-0.841208	0.287643	-2.92449	0.0034502	0.0179922
CCDC138	ENSG00000163006	150.977	-0.735084	0.239552	-3.06858	0.00215079	0.0127314
SEPT10	ENSG00000186522	2560.57	-0.827704	0.241929	-3.42127	0.000623285	0.00499357
ANAPC1	ENSG00000153107	991.337	-0.582094	0.216843	-2.6844	0.00726603	0.0310804
ZC3H8	ENSG00000144161	391.529	-0.722068	0.214048	-3.37339	0.000742489	0.00573996
ZC3H6	ENSG00000188177	1832.65	-0.79806	0.270483	-2.95049	0.00317267	0.0168974
IL1B	ENSG00000125538	35.1773	-1.52893	0.588728	-2.59701	0.00940392	0.0376353
IL1RN	ENSG00000136689	27.8099	-1.61935	0.401288	-4.03537	5.45174e-05	0.000793794
CBWD2	ENSG00000136682	413.674	-0.741554	0.255072	-2.90724	0.00364638	0.0187434
AL078621.3	ENSG00000279267	47.6622	-0.574666	0.22142	-2.59537	0.00944891	0.0377418
ACTR3	ENSG00000115091	6348.97	-0.846074	0.303604	-2.78677	0.00532367	0.0247889
DDX18	ENSG00000088205	1883.51	-0.85608	0.270667	-3.16286	0.00156228	0.0100413
DBI	ENSG00000155368	1463.69	-1.09509	0.350859	-3.12117	0.00180134	0.0111644
CFAP221	ENSG00000163075	15.1206	-1.43695	0.467845	-3.07142	0.00213046	0.0126423
PTPN4	ENSG00000088179	1392.62	-0.942297	0.288469	-3.26654	0.00108869	0.00765134
EPB41L5	ENSG00000115109	586.833	-0.683975	0.244524	-2.79717	0.00515522	0.0242272
RALB	ENSG00000144118	1373.87	-0.496657	0.201957	-2.45922	0.0139239	0.0498235
RNU4ATAC	ENSG00000264229	35.4096	-1.4426	0.40324	-3.57751	0.00034688	0.003188
NIFK-AS1	ENSG00000236859	169.524	-0.518529	0.14941	-3.47051	0.000519479	0.00436049
NIFK	ENSG00000155438	501.074	-0.846459	0.314927	-2.6878	0.00719254	0.0308797
TSN	ENSG00000211460	1432.02	-0.613777	0.20676	-2.96855	0.00299206	0.0161895
IWS1	ENSG00000163166	1352.57	-0.631066	0.105107	-6.00405	1.92453e-09	1.08286e-06
WDR33	ENSG00000136709	2371.16	-0.408239	0.150246	-2.71714	0.00658491	0.0289981
CCNT2-AS1	ENSG00000224043	23.4784	-0.990582	0.324221	-3.05527	0.00224861	0.0131602
RAB3GAP1	ENSG00000115839	2533.33	-0.579161	0.143441	-4.03761	5.3998e-05	0.000788206
SNORA40B	ENSG00000208308	14.8882	-0.898148	0.332298	-2.70284	0.00687503	0.029949
UBXN4	ENSG00000144224	3238.11	-0.680851	0.232633	-2.92671	0.00342566	0.0178993
DARS	ENSG00000115866	1642.81	-0.974188	0.257545	-3.78259	0.000155202	0.00172281
AC092652.3	ENSG00000283994	22.3079	-0.808994	0.329071	-2.45842	0.0139552	0.0498938
GTDC1	ENSG00000121964	1069.03	-0.645477	0.205093	-3.14725	0.00164815	0.0104375
RNU6-1275P	ENSG00000212389	14.2934	-1.08964	0.439041	-2.48186	0.0130698	0.0475661
EPC2	ENSG00000135999	1316.76	-0.654209	0.225271	-2.90409	0.00368319	0.0188797
AC007364.1	ENSG00000231969	11.8261	-0.812693	0.254857	-3.18881	0.00142858	0.00941068
NMI	ENSG00000123609	454.001	-0.714103	0.25992	-2.74739	0.00600709	0.0271263
RIF1	ENSG00000080345	5597.03	-0.669131	0.258957	-2.58395	0.00976766	0.0387073
STAM2	ENSG00000115145	1939.99	-0.804484	0.316038	-2.54553	0.0109113	0.0419814
PRPF40A	ENSG00000196504	3465.07	-0.85559	0.279001	-3.06662	0.00216491	0.0127973
ARL6IP6	ENSG00000177917	404.42	-0.562667	0.195867	-2.8727	0.0040698	0.0203633
ACVR1C	ENSG00000123612	240.976	-2.2099	0.632651	-3.49308	0.000477482	0.00409673
UPP2	ENSG00000007001	11.1484	-0.958704	0.320416	-2.99206	0.002771	0.0153499
BAZ2B	ENSG00000123636	4802.22	-0.628001	0.226959	-2.76702	0.00565717	0.0259247
MARCH7	ENSG00000136536	3078.91	-0.889576	0.35057	-2.53751	0.0111644	0.0426462
AC009961.2	ENSG00000227055	4.10125	-1.28035	0.400861	-3.19401	0.00140313	0.00928607
TANK	ENSG00000136560	1500.57	-0.870527	0.311643	-2.79334	0.0052166	0.0244312
PSMD14	ENSG00000115233	1090.26	-0.885511	0.321051	-2.75816	0.00581275	0.0264952
IFIH1	ENSG00000115267	680.317	-0.705822	0.232318	-3.03818	0.00238015	0.0137206
GCA	ENSG00000115271	662.935	-0.95423	0.314585	-3.03329	0.00241899	0.0138737
KCNH7	ENSG00000184611	15.4857	-1.02184	0.325126	-3.1429	0.00167281	0.0105623
COBLL1	ENSG00000082438	2039.84	-0.960288	0.317802	-3.02165	0.00251401	0.0142777
GALNT3	ENSG00000115339	68.229	-0.934259	0.32567	-2.86872	0.00412131	0.0205513
SCN9A	ENSG00000169432	1300.07	-1.075	0.391473	-2.74604	0.00603192	0.0272
STK39	ENSG00000198648	550.439	-0.795968	0.232641	-3.42144	0.000622909	0.0049916
CERS6-AS1	ENSG00000227617	3.03088	-1.20951	0.469301	-2.57726	0.00995857	0.0392691
DHRS9	ENSG00000073737	192.505	-1.23438	0.420272	-2.93711	0.00331286	0.0174481
PPIG	ENSG00000138398	2767.52	-0.885289	0.219897	-4.02592	5.67521e-05	0.000816298
SSB	ENSG00000138385	1308.77	-1.10894	0.292928	-3.78571	0.000153268	0.00170727
METTL5	ENSG00000138382	480.221	-0.810883	0.314747	-2.5763	0.00998636	0.0393665
EIF2S2P4	ENSG00000128692	11.0694	-0.96554	0.392069	-2.46268	0.0137902	0.0494745
DYNC1I2	ENSG00000077380	2579.31	-0.757713	0.181577	-4.17297	3.00656e-05	0.000515226
ITGA6	ENSG00000091409	4668.42	-0.848144	0.336965	-2.51701	0.0118356	0.0444358
AC078883.3	ENSG00000232788	56.2724	-0.914338	0.28888	-3.16511	0.00155024	0.0099857
AC078883.1	ENSG00000225205	120.939	-1.28945	0.331873	-3.88538	0.00010217	0.00125832
PDK1	ENSG00000152256	873.922	-1.44244	0.293929	-4.90743	9.22761e-07	4.46512e-05
RAPGEF4-AS1	ENSG00000228016	8.92381	-1.05798	0.394252	-2.68352	0.00728509	0.031155
SP3	ENSG00000172845	4297.85	-0.825747	0.276144	-2.99028	0.00278724	0.0153963
OLA1	ENSG00000138430	804.597	-0.786735	0.253962	-3.09785	0.00194931	0.0118281
CIR1	ENSG00000138433	805.575	-0.746473	0.203769	-3.66333	0.000248953	0.00247647
SCRN3	ENSG00000144306	545.289	-0.627754	0.23959	-2.62012	0.00878995	0.0357224
GPR155	ENSG00000163328	710.975	-0.665998	0.264429	-2.51863	0.0117814	0.0443067
ATF2	ENSG00000115966	2112.59	-0.768458	0.290023	-2.64964	0.00805769	0.0335609
AC016739.1	ENSG00000218175	11.5821	-0.850977	0.34363	-2.47644	0.0132701	0.0481264
RNU6ATAC14P	ENSG00000252027	3.53182	-1.41644	0.523905	-2.70362	0.00685887	0.0299058
TTC30A	ENSG00000197557	229.502	-1.00909	0.371288	-2.7178	0.00657174	0.02896
RBM45	ENSG00000155636	481.306	-0.738057	0.299707	-2.46259	0.0137936	0.0494773
PRKRA	ENSG00000180228	909.659	-0.669683	0.197984	-3.38252	0.000718247	0.00559968
AC010680.5	ENSG00000271401	13.874	-0.969765	0.358477	-2.70523	0.00682566	0.0297935
CWC22	ENSG00000163510	1719.96	-0.815662	0.293185	-2.78208	0.00540123	0.0250512
LINC01934	ENSG00000234663	32.351	-1.81195	0.445559	-4.06669	4.76854e-05	0.000719162
ITGA4	ENSG00000115232	600.705	-1.13002	0.409163	-2.76179	0.00574858	0.0262777
CERKL	ENSG00000188452	117.46	-1.3373	0.42929	-3.11515	0.00183853	0.0113326
SSFA2	ENSG00000138434	3831.81	-0.493167	0.164323	-3.0012	0.00268915	0.0150123
DNAJC10	ENSG00000077232	4953.85	-0.861992	0.309002	-2.7896	0.00527731	0.0246463
NUP35	ENSG00000163002	382.586	-0.871625	0.353338	-2.46683	0.0136314	0.0491206
ZC3H15	ENSG00000065548	1682.14	-0.865122	0.295799	-2.9247	0.00344789	0.0179861
CALCRL	ENSG00000064989	3546.31	-1.15567	0.40329	-2.8656	0.00416225	0.0206776
LINC01090	ENSG00000231689	22.7797	-0.795724	0.254113	-3.13138	0.00173989	0.0108766
GULP1	ENSG00000144366	2295.56	-1.19211	0.318181	-3.74663	0.000179225	0.00192216
ASNSD1	ENSG00000138381	1113.08	-0.889476	0.322362	-2.75924	0.00579358	0.026433
ANKAR	ENSG00000151687	820.785	-0.786064	0.315703	-2.48988	0.0127785	0.0468888
OSGEPL1-AS1	ENSG00000253559	24.3589	-0.693146	0.258018	-2.68642	0.00722227	0.0309553
PMS1	ENSG00000064933	682.478	-0.824891	0.303063	-2.72185	0.00649174	0.0286932
C2orf88	ENSG00000187699	369.188	-0.862654	0.310306	-2.78001	0.00543572	0.0251685
NEMP2	ENSG00000189362	440.627	-0.605573	0.210234	-2.88047	0.00397088	0.020012
NAB1	ENSG00000138386	2434.9	-0.510573	0.199319	-2.56159	0.0104194	0.040664
STAT1	ENSG00000115415	5260.33	-1.402	0.279075	-5.02374	5.06756e-07	3.02728e-05
AC067945.3	ENSG00000231858	4.26122	-1.57697	0.60708	-2.59763	0.00938686	0.0375827
STAT4	ENSG00000138378	179.008	-1.30593	0.292093	-4.47095	7.78723e-06	0.000191323
AC079777.1	ENSG00000280083	19.9132	-1.08466	0.43357	-2.5017	0.0123597	0.0457945
CAVIN2	ENSG00000168497	836.598	-1.20779	0.366551	-3.295	0.000984234	0.00707409
CCDC150	ENSG00000144395	197.299	-1.12317	0.286743	-3.91699	8.96625e-05	0.00114586
GTF3C3	ENSG00000119041	1246.3	-0.751444	0.270892	-2.77397	0.00553776	0.025511
ANKRD44	ENSG00000065413	1942.93	-0.774952	0.300932	-2.57517	0.010019	0.0394423
SF3B1	ENSG00000115524	13327.8	-0.916381	0.314532	-2.91348	0.0035743	0.0184647
COQ10B	ENSG00000115520	762.299	-0.797902	0.304639	-2.61918	0.00881425	0.0357946
HSPD1	ENSG00000144381	2833.85	-0.880075	0.246185	-3.57485	0.000350429	0.00321215
MOB4	ENSG00000115540	647.785	-0.990567	0.309028	-3.20543	0.00134863	0.00902518
AC020550.1	ENSG00000231699	6.84081	-0.81452	0.317593	-2.56467	0.0103275	0.0404104
PLCL1	ENSG00000115896	434.908	-0.72786	0.260463	-2.79449	0.00519822	0.0243749
C2orf69	ENSG00000178074	500.074	-0.556227	0.210785	-2.63884	0.00831909	0.0343512
MAIP1	ENSG00000162972	172.057	-0.751477	0.158391	-4.74443	2.09099e-06	7.5941e-05
KCTD18	ENSG00000155729	556.862	-0.452624	0.0861181	-5.25585	1.47344e-07	1.38164e-05
BZW1	ENSG00000082153	5686.36	-0.966659	0.371213	-2.60406	0.00921276	0.0370365
NIF3L1	ENSG00000196290	436.33	-0.695787	0.223811	-3.10882	0.00187838	0.0115129
STRADB	ENSG00000082146	414.523	-0.838803	0.31818	-2.63626	0.00838265	0.0345281
TMEM237	ENSG00000155755	836.838	-0.889585	0.269556	-3.30019	0.000966196	0.00697061
SUMO1	ENSG00000116030	1455.2	-0.676975	0.264833	-2.55623	0.0105813	0.04112
NOP58	ENSG00000055044	1077.56	-0.849457	0.277226	-3.06413	0.00218304	0.0128846
SNORD70	ENSG00000212534	6.77857	-1.73454	0.40806	-4.2507	2.13104e-05	0.000405316
CYP20A1	ENSG00000119004	1140.93	-0.479887	0.150073	-3.19768	0.00138538	0.00920992
CTLA4	ENSG00000163599	10.7137	-2.42287	0.599869	-4.039	5.36789e-05	0.000785161
ICOS	ENSG00000163600	17.3805	-2.17634	0.624975	-3.48229	0.000497144	0.00421696
AC008269.1	ENSG00000229321	34.7151	-1.03814	0.388146	-2.67461	0.00748168	0.031759
CREB1	ENSG00000118260	2832.45	-0.645531	0.253046	-2.55104	0.0107402	0.0415357
IDH1	ENSG00000138413	2308.3	-1.13192	0.374341	-3.02378	0.0024964	0.0142071
BARD1	ENSG00000138376	405.662	-0.779826	0.256728	-3.03755	0.00238508	0.0137298
AC093382.1	ENSG00000226276	4.88962	-1.38053	0.538782	-2.56232	0.0103974	0.0405948
PECR	ENSG00000115425	260.778	-0.838991	0.264656	-3.17012	0.00152375	0.00985433
XRCC5	ENSG00000079246	6490.92	-0.887994	0.263697	-3.36748	0.000758594	0.00582571
DIRC3	ENSG00000231672	2051.65	-1.37196	0.468622	-2.92765	0.0034154	0.01787
CXCR2P1	ENSG00000229754	7.92276	-2.85521	0.668573	-4.2706	1.94951e-05	0.000377905
CXCR2	ENSG00000180871	44.4028	-1.94411	0.578707	-3.35941	0.000781098	0.00594542
ARPC2	ENSG00000163466	5577.34	-0.521356	0.203547	-2.56136	0.0104265	0.0406833
USP37	ENSG00000135913	673.54	-0.62631	0.214326	-2.92223	0.00347534	0.0181022
TUBA4A	ENSG00000127824	102.459	-0.81189	0.286963	-2.82925	0.00466571	0.0225002
SGPP2	ENSG00000163082	32.6294	-0.983029	0.365367	-2.69053	0.00713392	0.0306893
AC097461.1	ENSG00000261428	111.407	-0.725398	0.270298	-2.68369	0.00728136	0.0311425
FARSB	ENSG00000116120	725.533	-0.82249	0.285132	-2.88459	0.00391918	0.0198165
MOGAT1	ENSG00000124003	9.14102	-1.78322	0.615019	-2.89946	0.003738	0.0190918
WDFY1	ENSG00000085449	2356.11	-0.637314	0.179073	-3.55896	0.000372323	0.00336697
MRPL44	ENSG00000135900	290.911	-0.54529	0.15819	-3.44705	0.000566734	0.00466926
CUL3	ENSG00000036257	1561.73	-0.590652	0.227566	-2.59552	0.00944488	0.0377362
MFF	ENSG00000168958	1440.06	-0.592877	0.198949	-2.98005	0.00288202	0.0157631
SLC19A3	ENSG00000135917	526.161	-0.843274	0.338378	-2.4921	0.0126989	0.046677
CCL20	ENSG00000115009	21.1643	-1.92442	0.66943	-2.87471	0.00404401	0.0202766
DAW1	ENSG00000123977	99.2073	-1.39441	0.557471	-2.5013	0.0123737	0.0458242
SLC16A14	ENSG00000163053	121.857	-0.756575	0.307886	-2.45732	0.0139978	0.04999
SP140	ENSG00000079263	249.182	-0.866848	0.329165	-2.63347	0.00845167	0.0347255
SP140L	ENSG00000185404	631.835	-0.506466	0.157787	-3.2098	0.00132828	0.00892205
SP100	ENSG00000067066	3181.76	-0.645316	0.189747	-3.40093	0.000671573	0.00530072
AC010149.1	ENSG00000235419	25.9105	-0.866215	0.308186	-2.81069	0.00494353	0.0235141
PSMD1	ENSG00000173692	2566.74	-0.672464	0.224525	-2.99505	0.00274397	0.0152319
SNORA75	ENSG00000206885	18.6452	-0.786532	0.294107	-2.6743	0.00748851	0.0317804
PTMA	ENSG00000187514	8189.76	-0.701131	0.236182	-2.96861	0.00299148	0.0161895
PDE6D	ENSG00000156973	257.8	-0.490086	0.11572	-4.23511	2.28436e-05	0.000425291
COPS8	ENSG00000198612	1288.21	-0.804755	0.291971	-2.75628	0.00584629	0.0266164
AC107079.1	ENSG00000224844	16.3987	-1.32392	0.384827	-3.44029	0.000581083	0.00474871
SEPT2	ENSG00000168385	10035.4	-0.488618	0.173773	-2.81182	0.00492624	0.0234552
BOK-AS1	ENSG00000234235	1.3937	-2.45611	0.909895	-2.69934	0.00694776	0.0301528
CNTN4	ENSG00000144619	485.461	-1.34936	0.480842	-2.80624	0.00501235	0.0237524
HINT2P1	ENSG00000230398	14.3902	-1.53642	0.522312	-2.94158	0.00326539	0.0172773
CNTN4-AS1	ENSG00000237990	8.38244	-1.83592	0.662398	-2.77162	0.00557774	0.0256311
IL5RA	ENSG00000091181	30.9729	-1.39336	0.317985	-4.38185	1.17677e-05	0.000259227
TRNT1	ENSG00000072756	707.845	-0.63013	0.249192	-2.52869	0.011449	0.04342
CRBN	ENSG00000113851	1929.78	-0.874948	0.344236	-2.54171	0.0110311	0.0422881
AC034195.1	ENSG00000223727	17.6745	-0.694505	0.27226	-2.55089	0.0107449	0.0415494
RAD18	ENSG00000070950	324.712	-0.637765	0.226282	-2.81845	0.00482564	0.0230879
THUMPD3-AS1	ENSG00000206573	887.201	-0.45811	0.183688	-2.49396	0.0126327	0.0464918
THUMPD3	ENSG00000134077	782.101	-0.617963	0.200864	-3.07652	0.00209433	0.0124869
EMC3	ENSG00000125037	1351.16	-0.601398	0.208509	-2.88428	0.00392314	0.0198287
TIMP4	ENSG00000157150	629.517	-1.38867	0.439979	-3.15622	0.00159831	0.0102062
PPARG	ENSG00000132170	886.294	-1.05881	0.304228	-3.48031	0.000500834	0.00423923
LSM3	ENSG00000170860	710.706	-1.05398	0.402596	-2.61795	0.00884594	0.0359119
CCDC174	ENSG00000154781	562.49	-0.474494	0.101138	-4.69156	2.7113e-06	9.09746e-05
CAPN7	ENSG00000131375	1935.53	-0.824594	0.313705	-2.62857	0.0085745	0.035096
HACL1	ENSG00000131373	502.617	-0.834662	0.318537	-2.6203	0.00878526	0.035715
OXNAD1	ENSG00000154814	541.983	-0.683061	0.267136	-2.55698	0.0105586	0.0410569
KAT2B	ENSG00000114166	1562.27	-0.620418	0.229456	-2.70386	0.00685382	0.0298889
UBE2E2	ENSG00000182247	601.427	-0.543037	0.172759	-3.14333	0.00167037	0.0105489
UBE2E1	ENSG00000170142	1456.55	-0.871033	0.267651	-3.25437	0.00113646	0.00790738
NKIRAS1	ENSG00000197885	287.526	-0.440816	0.139496	-3.16006	0.00157737	0.0101027
NR1D2	ENSG00000174738	4213.67	-0.895712	0.325419	-2.75249	0.00591445	0.0268344
TOP2B	ENSG00000077097	4691.31	-0.805176	0.268498	-2.99881	0.00271033	0.0150888
NGLY1	ENSG00000151092	931.091	-0.620399	0.21712	-2.8574	0.00427122	0.0210878
AC098614.1	ENSG00000213846	152.762	-0.795446	0.210473	-3.77932	0.000157256	0.00173809
LINC02084	ENSG00000272282	3.65628	-1.61944	0.625967	-2.5871	0.00967869	0.0384262
EOMES	ENSG00000163508	21.7216	-1.69898	0.571042	-2.97522	0.00292777	0.0159451
CMC1	ENSG00000187118	345.837	-0.600134	0.238352	-2.51785	0.0118075	0.0443701
AC098650.1	ENSG00000283563	210.743	-1.09245	0.438978	-2.48862	0.0128238	0.0470076
RBMS3-AS2	ENSG00000203506	317.847	-0.758744	0.286827	-2.6453	0.0081619	0.0338625
MTND4LP9	ENSG00000227795	17.9907	-1.28372	0.473251	-2.71255	0.0066768	0.0292985
GADL1	ENSG00000144644	7.02966	-1.01512	0.412546	-2.46062	0.0138697	0.0496714
ZNF860	ENSG00000197385	53.7708	-1.03923	0.268041	-3.87713	0.000105697	0.00129334
RPL21P40	ENSG00000235670	1.61274	-1.4703	0.588054	-2.50028	0.0124095	0.0459302
DYNC1LI1	ENSG00000144635	905.123	-0.678734	0.179526	-3.7807	0.000156386	0.00173194
CNOT10	ENSG00000182973	683.894	-0.480845	0.138582	-3.46976	0.00052093	0.00437171
COX6CP10	ENSG00000238008	21.405	-0.979231	0.398314	-2.45844	0.0139543	0.0498938
PDCD6IP	ENSG00000170248	4617.15	-0.620679	0.243261	-2.55149	0.0107262	0.0415023
EPM2AIP1	ENSG00000178567	1544.93	-0.616465	0.248882	-2.47694	0.0132515	0.0480816
MLH1	ENSG00000076242	1015.63	-0.488789	0.183179	-2.66837	0.00762203	0.0322329
LRRFIP2	ENSG00000093167	2324.97	-0.565863	0.227083	-2.49188	0.0127069	0.0466976
GOLGA4	ENSG00000144674	8021.74	-0.790127	0.25064	-3.15243	0.00161917	0.0103
RNA5SP129	ENSG00000222208	4.91498	-1.0514	0.426225	-2.46676	0.0136341	0.0491217
WDR48	ENSG00000114742	1462.7	-0.725349	0.249372	-2.9087	0.00362932	0.018686
RPL14	ENSG00000188846	5894.81	-0.780394	0.307215	-2.54022	0.0110781	0.0424214
ZNF620	ENSG00000177842	110.305	-0.47027	0.145558	-3.2308	0.00123443	0.00842852
SNRK	ENSG00000163788	1463.42	-0.558498	0.221132	-2.52563	0.011549	0.0436468
ABHD5	ENSG00000011198	576.1	-0.833856	0.276505	-3.0157	0.00256385	0.0144888
ZNF197	ENSG00000186448	951.025	-0.497258	0.14701	-3.38248	0.000718357	0.00559968
ZNF502	ENSG00000196653	299.134	-0.668716	0.262112	-2.55127	0.0107333	0.0415129
KIAA1143	ENSG00000163807	1341.73	-0.504575	0.19222	-2.62499	0.00866509	0.0353648
LZTFL1	ENSG00000163818	826.584	-0.967122	0.334743	-2.88915	0.0038629	0.0195914
CCR2	ENSG00000121807	187.98	-1.75541	0.455416	-3.85451	0.00011596	0.00138588
CCR5	ENSG00000160791	198.512	-1.21169	0.487783	-2.48409	0.0129884	0.0473669
RHOA	ENSG00000067560	12517.9	-0.463496	0.176865	-2.62062	0.00877712	0.0356996
MANF	ENSG00000145050	339.138	-0.791148	0.274737	-2.87966	0.0039811	0.0200503
GNL3	ENSG00000163938	1705.41	-0.825893	0.254392	-3.24654	0.00116817	0.00807091
SPCS1	ENSG00000114902	870.023	-0.700842	0.2301	-3.04582	0.0023205	0.0134583
SNORD38C	ENSG00000207109	5.16755	-1.13291	0.414417	-2.73375	0.00626174	0.0279235
ACTR8	ENSG00000113812	704.462	-0.404674	0.161319	-2.50854	0.0121233	0.0452156
SELENOK	ENSG00000113811	700.753	-1.15916	0.402952	-2.87668	0.00401888	0.0201849
ERC2	ENSG00000187672	6.0477	-1.2562	0.42804	-2.93478	0.00333786	0.0175505
CCDC66	ENSG00000180376	1242.91	-0.763241	0.297817	-2.56278	0.0103837	0.0405537
FAM208A	ENSG00000163946	4344.35	-0.633148	0.231191	-2.73863	0.00616949	0.0276262
ARF4	ENSG00000168374	3158.53	-0.620447	0.230166	-2.69565	0.00702524	0.0303601
PDHB	ENSG00000168291	1038.99	-0.87958	0.224313	-3.92121	8.81048e-05	0.0011301
KCTD6	ENSG00000168301	247.023	-0.580199	0.227679	-2.54832	0.0108244	0.0417644
C3orf14	ENSG00000114405	222.591	-0.892817	0.356231	-2.50629	0.0122007	0.0453896
PSMD6	ENSG00000163636	1433.43	-0.846038	0.247998	-3.41147	0.000646127	0.00515075
SLC25A26	ENSG00000144741	454.892	-0.469734	0.169838	-2.76578	0.00567866	0.0260014
RN7SL482P	ENSG00000241587	11.4037	-0.65683	0.240492	-2.73119	0.00631052	0.028093
SUCLG2	ENSG00000172340	1560.56	-0.736433	0.257384	-2.86122	0.00422013	0.0209001
TMF1	ENSG00000144747	2603.25	-0.795797	0.225675	-3.5263	0.000421409	0.00371793
UBA3	ENSG00000144744	1217.12	-0.835118	0.31556	-2.64647	0.00813371	0.0337858
ARL6IP5	ENSG00000144746	5402.72	-0.812813	0.329828	-2.46436	0.0137259	0.0493314
PROK2	ENSG00000163421	3.72142	-2.09716	0.834202	-2.51398	0.0119378	0.0447239
PPP4R2	ENSG00000163605	1845.12	-0.815198	0.248252	-3.28375	0.00102434	0.00729808
RN7SL751P	ENSG00000240964	20.0569	-0.9331	0.356952	-2.61407	0.00894699	0.0362224
GBE1	ENSG00000114480	1397.34	-0.77286	0.311804	-2.47867	0.0131872	0.047895
AC017015.2	ENSG00000242190	3.76709	-1.55996	0.497957	-3.13272	0.00173193	0.010841
CHMP2B	ENSG00000083937	1356.07	-0.841131	0.283225	-2.96984	0.00297957	0.0161402
RNU6ATAC6P	ENSG00000221059	3.21722	-1.61104	0.587951	-2.74009	0.00614217	0.0275353
PROS2P	ENSG00000189002	11.5865	-1.13796	0.34982	-3.25299	0.00114197	0.00793277
ARL13B	ENSG00000169379	545.542	-0.855391	0.232817	-3.67409	0.000238694	0.00239519
CRYBG3	ENSG00000080200	3610.46	-0.842051	0.254722	-3.30577	0.000947166	0.00686427
RIOX2	ENSG00000170854	601.069	-0.668419	0.221601	-3.01631	0.0025587	0.0144694
OR5K1	ENSG00000232382	8.89254	-1.39353	0.489066	-2.84937	0.00438056	0.0214948
OR5K2	ENSG00000231861	8.0882	-1.4756	0.423318	-3.48579	0.000490686	0.00418195
CLDND1	ENSG00000080822	1195.56	-0.74114	0.277171	-2.67394	0.00749654	0.031811
RNU6-26P	ENSG00000206712	17.5079	-1.01482	0.355001	-2.85864	0.00425457	0.0210299
CMSS1	ENSG00000184220	421.39	-0.914972	0.208799	-4.38206	1.17561e-05	0.00025912
TBC1D23	ENSG00000036054	1868.27	-0.822902	0.331331	-2.48362	0.0130053	0.0473991
TOMM70	ENSG00000154174	1817.84	-0.618926	0.226286	-2.73515	0.00623511	0.0278413
IMPG2	ENSG00000081148	102.99	-0.752749	0.282977	-2.66011	0.0078116	0.0328067
SENP7	ENSG00000138468	2005.36	-1.05906	0.358697	-2.95253	0.00315179	0.0168104
ZNF90P1	ENSG00000241738	85.7976	-0.706729	0.185139	-3.8173	0.000134923	0.00154864
TRMT10C	ENSG00000174173	395.489	-0.90491	0.347015	-2.6077	0.00911526	0.0367562
PCNP	ENSG00000081154	2864.31	-0.779585	0.308815	-2.52444	0.0115884	0.0437526
ZBTB11	ENSG00000066422	1102.97	-0.757033	0.296165	-2.55612	0.0105847	0.0411249
BBX	ENSG00000114439	3800.54	-0.615138	0.207093	-2.97036	0.00297456	0.0161244
IFT57	ENSG00000114446	972.498	-0.874271	0.202782	-4.31139	1.62228e-05	0.000330307
DZIP3	ENSG00000198919	956.706	-0.840704	0.319393	-2.63219	0.00848367	0.0348245
TRAT1	ENSG00000163519	30.8076	-2.39888	0.621891	-3.8574	0.0001146	0.0013733
MORC1	ENSG00000114487	2.39837	-2.24344	0.580926	-3.86184	0.000112538	0.00135341
NECTIN3	ENSG00000177707	673.062	-0.796715	0.26102	-3.05231	0.00227087	0.013248
CD96	ENSG00000153283	91.3462	-1.64588	0.538644	-3.05559	0.00224616	0.0131499
AC055748.1	ENSG00000244720	6.42088	-1.74399	0.620126	-2.81231	0.00491872	0.0234339
PLCXD2	ENSG00000240891	113.953	-1.12632	0.275108	-4.0941	4.23818e-05	0.000662628
ABHD10	ENSG00000144827	768.938	-0.977613	0.308997	-3.16382	0.00155712	0.010017
C3orf52	ENSG00000114529	64.0802	-1.33071	0.38546	-3.45226	0.000555909	0.0046058
GCSAM	ENSG00000174500	33.4895	-1.07742	0.346076	-3.11326	0.00185033	0.0113852
AC128688.2	ENSG00000261488	20.1757	-1.84399	0.510628	-3.61121	0.000304767	0.00288674
SLC9C1	ENSG00000172139	30.0803	-1.51195	0.553749	-2.73039	0.00632591	0.0281484
BTLA	ENSG00000186265	34.8875	-2.08568	0.518725	-4.02077	5.80074e-05	0.000829803
ATG3	ENSG00000144848	1114.91	-0.9615	0.339575	-2.83148	0.00463333	0.0223863
GTPBP8	ENSG00000163607	307.399	-0.686091	0.262569	-2.61299	0.00897529	0.0363154
NEPRO	ENSG00000163608	1333.05	-0.63427	0.23935	-2.64997	0.00804982	0.0335463
CFAP44	ENSG00000206530	1075.77	-0.690262	0.23294	-2.96326	0.00304397	0.0163804
SIDT1	ENSG00000072858	85.8996	-0.616132	0.246962	-2.49485	0.0126011	0.0464199
SIDT1-AS1	ENSG00000239453	1.71191	-1.89423	0.75739	-2.50099	0.0123847	0.0458605
CCDC191	ENSG00000163617	418.322	-0.59341	0.168856	-3.5143	0.000440918	0.00385108
TIGIT	ENSG00000181847	80.3415	-1.03326	0.315754	-3.27235	0.00106656	0.0075262
TUSC7	ENSG00000243197	14.3411	-1.49469	0.592179	-2.52405	0.0116013	0.0437882
B4GALT4	ENSG00000121578	505.27	-0.621888	0.20577	-3.02224	0.00250908	0.0142603
TIMMDC1	ENSG00000113845	978.821	-0.658832	0.222512	-2.96088	0.00306759	0.0164819
COX17	ENSG00000138495	478.563	-0.971038	0.273799	-3.54654	0.000390324	0.00349539
MAATS1	ENSG00000183833	192.308	-0.927548	0.299681	-3.09511	0.00196737	0.0119274
GOLGB1	ENSG00000173230	9094.3	-0.798898	0.182954	-4.36666	1.2616e-05	0.000273207
IQCB1	ENSG00000173226	593.654	-0.736226	0.256316	-2.87234	0.00407441	0.0203784
EAF2	ENSG00000145088	152.245	-1.14386	0.453044	-2.52484	0.0115751	0.043724
CCDC58	ENSG00000160124	180.503	-0.763913	0.286823	-2.66336	0.00773645	0.0325807
PARP9	ENSG00000138496	1917.44	-0.780673	0.260473	-2.99713	0.00272533	0.0151503
SEC22A	ENSG00000121542	455.631	-0.506867	0.188152	-2.69393	0.00706155	0.0304619
HACD2	ENSG00000206527	1148.84	-0.987488	0.353001	-2.79741	0.00515147	0.0242149
UMPS	ENSG00000114491	561.529	-0.429467	0.15932	-2.69563	0.00702561	0.0303601
ZNF148	ENSG00000163848	3233.42	-0.713411	0.240168	-2.97046	0.00297354	0.0161212
SNX4	ENSG00000114520	1133.71	-0.654613	0.232998	-2.80952	0.00496149	0.0235791
CNBP	ENSG00000169714	5862.7	-0.925138	0.245274	-3.77186	0.000162034	0.00177552
MBD4	ENSG00000129071	967.981	-0.731563	0.235136	-3.11123	0.00186307	0.0114452
ASTE1	ENSG00000034533	402.214	-0.628163	0.247279	-2.54031	0.0110756	0.0424176
NEK11	ENSG00000114670	478.853	-0.721614	0.215787	-3.34411	0.000825482	0.00618274
MRPL3	ENSG00000114686	1267.62	-0.827471	0.277632	-2.98045	0.00287822	0.0157581
DNAJC13	ENSG00000138246	4296.45	-0.617578	0.25036	-2.46676	0.0136343	0.0491217
NPHP3	ENSG00000113971	557.567	-0.636663	0.223503	-2.84856	0.00439175	0.0215304
TOPBP1	ENSG00000163781	1387.99	-0.830596	0.271729	-3.05671	0.00223779	0.0131189
TF	ENSG00000091513	270.426	-2.07934	0.385324	-5.39635	6.8012e-08	8.38713e-06
RYK	ENSG00000163785	1823.43	-0.675343	0.251738	-2.68272	0.00730265	0.0312161
AC010207.1	ENSG00000260633	13.2597	-1.00829	0.382009	-2.63943	0.00830455	0.0343096
CEP63	ENSG00000182923	1041.41	-0.61152	0.177982	-3.43586	0.000590674	0.00480049
STAG1	ENSG00000118007	3081.05	-0.780706	0.237352	-3.28923	0.00100463	0.00718035
DBR1	ENSG00000138231	449.744	-0.711198	0.269262	-2.64128	0.00825923	0.0341665
CEP70	ENSG00000114107	793.603	-1.13242	0.385783	-2.93537	0.00333149	0.0175339
FAIM	ENSG00000158234	394.89	-0.820645	0.189096	-4.33984	1.42589e-05	0.000298828
MRPS22	ENSG00000175110	723.73	-0.758855	0.223796	-3.39083	0.000696801	0.00546274
COPB2	ENSG00000184432	4385.97	-0.813679	0.279153	-2.91481	0.00355902	0.0184155
RNF7	ENSG00000114125	722.385	-0.627922	0.238819	-2.62928	0.00855668	0.0350417
GK5	ENSG00000175066	1418.5	-0.432265	0.167971	-2.57344	0.0100692	0.0395913
XRN1	ENSG00000114127	4684.04	-0.967016	0.311423	-3.10515	0.00190183	0.0116256
AC109992.2	ENSG00000244327	20.0327	-0.999025	0.403585	-2.47538	0.0133096	0.0482465
TRPC1	ENSG00000144935	818.421	-0.707324	0.257852	-2.74314	0.00608553	0.0273614
RNU7-47P	ENSG00000251787	4.43341	-1.24678	0.391959	-3.1809	0.00146821	0.00960333
PCOLCE2	ENSG00000163710	3034.11	-1.29879	0.36961	-3.51396	0.000441481	0.00385336
U2SURP	ENSG00000163714	4582.38	-0.993458	0.306781	-3.23833	0.00120231	0.00825154
PLSCR4	ENSG00000114698	2492.53	-0.640017	0.24967	-2.56345	0.0103637	0.0405044
PLSCR1	ENSG00000188313	1958.54	-0.82181	0.304535	-2.69858	0.00696368	0.0302014
HPS3	ENSG00000163755	773.408	-0.647337	0.230773	-2.80509	0.00503033	0.023803
CP	ENSG00000047457	4029.46	-1.52102	0.495322	-3.07078	0.00213502	0.0126659
COMMD2	ENSG00000114744	989.795	-0.790036	0.293758	-2.68941	0.00715794	0.0307656
HNRNPA1P24	ENSG00000241947	9.48246	-1.21465	0.419173	-2.89774	0.00375862	0.019169
MED12L	ENSG00000144893	97.8884	-1.00247	0.285809	-3.50749	0.000452357	0.00392976
GPR171	ENSG00000174946	27.3065	-1.73619	0.516844	-3.3592	0.000781676	0.00594756
P2RY14	ENSG00000174944	465.432	-1.45808	0.476569	-3.05954	0.00221678	0.0130296
P2RY12	ENSG00000169313	100.687	-1.83737	0.510501	-3.59914	0.000319268	0.00299013
MRPL42P6	ENSG00000242810	8.69677	-2.04915	0.499463	-4.10271	4.08334e-05	0.000645259
MBNL1	ENSG00000152601	9513.39	-0.607861	0.246116	-2.46982	0.0135182	0.0488091
MME	ENSG00000196549	755.152	-1.52369	0.462905	-3.29158	0.000996253	0.0071364
SLC33A1	ENSG00000169359	614.028	-0.512711	0.19883	-2.57863	0.00991915	0.0391473
GMPS	ENSG00000163655	1481.1	-0.455409	0.17809	-2.55719	0.0105521	0.0410359
KCNAB1	ENSG00000169282	631.678	-0.688297	0.270641	-2.54321	0.010984	0.0421555
TIPARP-AS1	ENSG00000243926	22.0175	-1.12226	0.322711	-3.47761	0.000505898	0.00427056
LEKR1	ENSG00000197980	43.0562	-0.737616	0.224606	-3.28404	0.00102332	0.00729214
CCNL1	ENSG00000163660	3688.46	-1.22646	0.365471	-3.35584	0.00079125	0.00599606
RSRC1	ENSG00000174891	1105.95	-0.837289	0.235382	-3.55715	0.000374905	0.00338793
GFM1	ENSG00000168827	1527.37	-0.756677	0.252919	-2.99178	0.0027736	0.0153608
IFT80	ENSG00000068885	575.724	-0.735868	0.2894	-2.54274	0.0109988	0.0421952
EEF1GP4	ENSG00000240138	4.40315	-1.1912	0.394772	-3.01745	0.00254911	0.0144395
PSMC1P7	ENSG00000243838	3.37004	-1.30108	0.491255	-2.64849	0.00808529	0.0336466
SPTSSB	ENSG00000196542	10.386	-0.957735	0.349156	-2.743	0.0060881	0.0273665
LINC02067	ENSG00000240567	5.24161	-1.27707	0.401711	-3.17908	0.00147745	0.00964642
PDCD10	ENSG00000114209	1069.31	-0.840478	0.339985	-2.4721	0.0134321	0.0485485
SERPINI1	ENSG00000163536	258.501	-0.969451	0.309655	-3.13074	0.00174366	0.0108943
MECOM	ENSG00000085276	886.687	-0.802306	0.311902	-2.5723	0.0101026	0.0397014
TERC	ENSG00000270141	4.03581	-1.7928	0.457889	-3.91535	9.02742e-05	0.00115023
MYNN	ENSG00000085274	691.056	-0.779684	0.269931	-2.88846	0.00387132	0.0196263
SEC62	ENSG00000008952	4505.51	-0.856028	0.294436	-2.90735	0.00364511	0.018742
GPR160	ENSG00000173890	172.356	-1.01341	0.313952	-3.22792	0.00124695	0.00849886
RNU6-315P	ENSG00000199536	15.9018	-0.661274	0.267474	-2.47229	0.0134249	0.0485362
RF00019	ENSG00000222506	1.20332	-2.05881	0.827886	-2.48683	0.0128886	0.0471677
TNFSF10	ENSG00000121858	1120.05	-1.10774	0.367664	-3.01292	0.00258749	0.0145977
AC007919.1	ENSG00000224611	10.173	-1.01461	0.410949	-2.46893	0.0135516	0.0488929
NLGN1	ENSG00000169760	90.65	-1.27021	0.459877	-2.76207	0.00574359	0.026258
RN7SKP40	ENSG00000253020	18.8197	-1.11818	0.347382	-3.21888	0.00128694	0.00870981
AC119744.1	ENSG00000236241	18.9565	-0.816405	0.329739	-2.47592	0.0132895	0.0481873
UBE2V1P2	ENSG00000214192	2.49943	-1.31086	0.493211	-2.65782	0.0078649	0.0329578
LRRFIP1P1	ENSG00000240429	72.8039	-0.657894	0.204417	-3.21839	0.00128914	0.00871976
MFN1	ENSG00000171109	1867.56	-0.714833	0.257592	-2.77506	0.00551908	0.0254439
ACTL6A	ENSG00000136518	703.594	-0.887821	0.295635	-3.0031	0.00267249	0.0149519
DNAJC19	ENSG00000205981	661.898	-0.855801	0.294629	-2.90467	0.00367639	0.0188524
MCCC1	ENSG00000078070	618.099	-0.439113	0.169745	-2.5869	0.00968443	0.038441
MAP3K13	ENSG00000073803	509.7	-0.466811	0.187567	-2.48877	0.0128186	0.0469953
SENP2	ENSG00000163904	782.811	-0.342521	0.115597	-2.96305	0.00304605	0.016389
TRA2B	ENSG00000136527	3920.98	-0.795097	0.272893	-2.91359	0.003573	0.0184616
DNAJB11	ENSG00000090520	638.63	-0.678223	0.230848	-2.93796	0.00330381	0.0174265
AC112907.3	ENSG00000263826	116.273	-1.28427	0.258747	-4.96343	6.92607e-07	3.72551e-05
EIF4A2	ENSG00000156976	7686.62	-0.817016	0.280403	-2.91372	0.00357146	0.0184616
RFC4	ENSG00000163918	195.35	-0.803376	0.246821	-3.25489	0.00113436	0.00789563
RTP4	ENSG00000136514	82.301	-0.991851	0.341737	-2.90238	0.00370343	0.0189556
GMNC	ENSG00000205835	44.8142	-3.31438	0.821383	-4.03513	5.45732e-05	0.000794304
CCDC50	ENSG00000152492	3743.61	-0.654008	0.194408	-3.36411	0.000767912	0.00587843
HRASLS	ENSG00000127252	1.8943	-1.38461	0.553884	-2.49983	0.0124253	0.0459711
OPA1	ENSG00000198836	2799.01	-0.810122	0.244279	-3.31639	0.000911897	0.00667043
LSG1	ENSG00000041802	934.317	-0.540995	0.141269	-3.82954	0.000128384	0.00149795
PPP1R2	ENSG00000184203	1333.19	-0.800815	0.23377	-3.42566	0.000613309	0.00493617
WDR53	ENSG00000185798	132.37	-0.64171	0.188817	-3.39858	0.000677361	0.00533871
PIGX	ENSG00000163964	283.003	-0.552111	0.202586	-2.72532	0.00642388	0.0284721
NCBP2	ENSG00000114503	1292.56	-0.620017	0.219649	-2.82277	0.00476112	0.0228413
DLG1	ENSG00000075711	2094.92	-0.548182	0.192934	-2.84129	0.00449317	0.0218849
DLG1-AS1	ENSG00000227375	1.37323	-1.82323	0.678952	-2.68536	0.00724508	0.0310197
FYTTD1	ENSG00000122068	2225.86	-0.638386	0.243945	-2.61693	0.00887256	0.0360012
ZNF141	ENSG00000131127	1129.01	-0.896183	0.319017	-2.8092	0.00496651	0.0235971
SLBP	ENSG00000163950	549.146	-0.579374	0.189465	-3.05796	0.00222851	0.0130765
TMEM128	ENSG00000132406	404.202	-0.587579	0.211637	-2.77635	0.00549732	0.025371
LYAR	ENSG00000145220	299.717	-0.723669	0.223131	-3.24325	0.00118175	0.00814568
MRFAP1L1	ENSG00000178988	1392.34	-0.814674	0.141981	-5.73791	9.58496e-09	2.7433e-06
GRPEL1	ENSG00000109519	461.717	-0.668702	0.182189	-3.67039	0.000242185	0.00242324
RN7SKP36	ENSG00000200867	4.82371	-1.11504	0.420599	-2.65108	0.00802351	0.0334658
AC073648.4	ENSG00000251313	1.80774	-1.4477	0.529627	-2.73344	0.0062677	0.0279445
AC007370.2	ENSG00000250371	30.4227	-1.37701	0.456999	-3.01316	0.00258542	0.0145903
RAB28	ENSG00000157869	651.756	-0.558368	0.215254	-2.594	0.00948656	0.0378578
BOD1L1	ENSG00000038219	4756.59	-0.572791	0.0962186	-5.95302	2.63245e-09	1.23121e-06
AC092546.1	ENSG00000249988	3.24327	-2.19818	0.627483	-3.50318	0.000459746	0.00397838
AC098829.1	ENSG00000249252	55.53	-0.512412	0.197953	-2.58856	0.00963793	0.038306
C1QTNF7	ENSG00000163145	1731.21	-1.01529	0.33003	-3.07635	0.0020955	0.0124909
CC2D2A	ENSG00000048342	1957.79	-0.472517	0.188389	-2.50819	0.012135	0.0452328
FBXL5	ENSG00000118564	4054.88	-0.899981	0.281534	-3.1967	0.00139008	0.00923452
FAM200B	ENSG00000237765	658.359	-0.792459	0.302021	-2.62385	0.00869408	0.0354605
FGFBP2	ENSG00000137441	1120.32	-2.17612	0.602848	-3.60973	0.00030651	0.00289968
LAP3	ENSG00000002549	2308.97	-1.28096	0.320418	-3.99777	6.3943e-05	0.000886603
PACRGL	ENSG00000163138	532.474	-0.61669	0.21927	-2.81247	0.00491624	0.0234279
DHX15	ENSG00000109606	3820.35	-0.794606	0.279002	-2.84803	0.0043991	0.0215439
ZCCHC4	ENSG00000168228	387.627	-0.525599	0.163615	-3.21241	0.00131627	0.00886574
ANAPC4	ENSG00000053900	1365.75	-0.705095	0.274544	-2.56824	0.0102217	0.0400676
SEL1L3	ENSG00000091490	685.607	-1.30787	0.327862	-3.98909	6.6326e-05	0.000913342
SMIM20	ENSG00000250317	369.206	-0.698994	0.240718	-2.90378	0.00368683	0.0188958
STIM2	ENSG00000109689	645.195	-0.641033	0.213341	-3.00473	0.00265814	0.0148912
DTHD1	ENSG00000197057	29.8171	-1.63763	0.521899	-3.13782	0.00170208	0.0106983
NWD2	ENSG00000174145	34.0798	-1.31773	0.528362	-2.49398	0.0126319	0.0464918
TMEM156	ENSG00000121895	19.4616	-2.66701	0.59156	-4.50843	6.53092e-06	0.000168329
KLHL5	ENSG00000109790	906.106	-0.666772	0.249737	-2.66989	0.00758754	0.0321225
RFC1	ENSG00000035928	1973.52	-0.856266	0.199803	-4.28555	1.82292e-05	0.000361268
SLC30A9	ENSG00000014824	2304.7	-0.882815	0.300112	-2.94162	0.00326501	0.0172773
GUF1	ENSG00000151806	876.789	-0.904959	0.298973	-3.0269	0.00247079	0.0141011
GNPDA2	ENSG00000163281	871.597	-1.01596	0.38128	-2.66459	0.00770819	0.0325076
AC104072.1	ENSG00000260878	1.63447	-2.31944	0.839701	-2.76223	0.00574085	0.0262486
GABRA2	ENSG00000151834	31.7916	-1.64472	0.616078	-2.66967	0.00759267	0.03213
ATP10D	ENSG00000145246	1646.96	-0.6578	0.267211	-2.46173	0.013827	0.04956
CORIN	ENSG00000145244	57.091	-0.720013	0.26278	-2.73998	0.00614431	0.0275417
CNGA1	ENSG00000198515	34.3812	-2.41145	0.434062	-5.55553	2.76764e-08	4.67596e-06
FRYL	ENSG00000075539	3951.6	-0.700672	0.277045	-2.52909	0.0114359	0.0433902
OCIAD1	ENSG00000109180	1948.45	-0.430661	0.159403	-2.70172	0.00689824	0.0300116
OCIAD1-AS1	ENSG00000248256	13.3805	-1.06054	0.376072	-2.82005	0.00480159	0.0230073
DCUN1D4	ENSG00000109184	1340.35	-0.614026	0.233023	-2.63505	0.00841257	0.0346179
USP46-AS1	ENSG00000248866	103.117	-0.730888	0.24186	-3.02195	0.00251152	0.0142657
DANCR	ENSG00000226950	224.604	-0.58919	0.206025	-2.8598	0.00423903	0.0209774
FIP1L1	ENSG00000145216	621.15	-0.443191	0.151772	-2.9201	0.00349916	0.0181892
CHIC2	ENSG00000109220	348.342	-0.642173	0.235913	-2.72207	0.00648742	0.0286887
EXOC1	ENSG00000090989	2008.48	-0.876608	0.306388	-2.8611	0.0042217	0.0209052
CEP135	ENSG00000174799	470.984	-0.784031	0.250029	-3.13576	0.00171412	0.0107559
SRP72	ENSG00000174780	2489.9	-0.864691	0.279068	-3.0985	0.00194506	0.011807
POLR2B	ENSG00000047315	2918.19	-0.90582	0.309481	-2.9269	0.00342361	0.0178991
STAP1	ENSG00000035720	22.0021	-1.50066	0.549909	-2.72892	0.0063542	0.0282514
YTHDC1	ENSG00000083896	2318.99	-0.81324	0.176222	-4.61485	3.9338e-06	0.000117959
UGT2B17	ENSG00000197888	3.89352	-3.75287	1.36894	-2.74145	0.00611686	0.0274475
ENAM	ENSG00000132464	13.7268	-1.61434	0.44926	-3.59333	0.000326474	0.00303685
JCHAIN	ENSG00000132465	521.861	-4.04674	0.849711	-4.76249	1.91217e-06	7.14772e-05
UTP3	ENSG00000132467	470.461	-0.328627	0.129892	-2.53	0.0114063	0.0433125
RASSF6	ENSG00000169435	23.1483	-3.21716	0.764541	-4.20796	2.57686e-05	0.000463463
MTHFD2L	ENSG00000163738	402.021	-0.960241	0.389533	-2.46511	0.0136973	0.0492609
G3BP2	ENSG00000138757	3012.1	-0.641124	0.223728	-2.86564	0.00416169	0.0206775
USO1	ENSG00000138768	3676.51	-0.801235	0.290502	-2.75811	0.00581372	0.0264965
SDAD1	ENSG00000198301	1226.64	-0.698711	0.244876	-2.85332	0.00432645	0.0212947
NUP54	ENSG00000138750	1024.36	-0.851625	0.284791	-2.99035	0.00278656	0.0153963
ANXA3	ENSG00000138772	47.4045	-1.5348	0.477215	-3.21615	0.00129922	0.00877247
HNRNPDL	ENSG00000152795	5352.36	-0.887963	0.271112	-3.27526	0.00105563	0.00746854
THAP9-AS1	ENSG00000251022	721.787	-1.00562	0.359097	-2.80043	0.00510351	0.0240454
THAP9	ENSG00000168152	220.744	-0.918404	0.3367	-2.72766	0.00637851	0.0283299
LIN54	ENSG00000189308	652.693	-0.679077	0.228669	-2.9697	0.00298094	0.0161453
RF00019	ENSG00000199530	3.91775	-1.16676	0.406748	-2.8685	0.00412417	0.0205535
COPS4	ENSG00000138663	854.274	-0.904549	0.34707	-2.60624	0.00915423	0.0368785
HELQ	ENSG00000163312	515.947	-0.637986	0.2402	-2.65607	0.00790577	0.033079
ABRAXAS1	ENSG00000163322	464.667	-0.608546	0.188383	-3.23036	0.00123635	0.00843859
RNU6-469P	ENSG00000252062	7.5875	-1.10052	0.435608	-2.52641	0.0115237	0.0435982
PTPN13	ENSG00000163629	2284.91	-0.746463	0.290092	-2.57319	0.0100766	0.0396123
HSD17B11	ENSG00000198189	2175.1	-1.08154	0.393836	-2.74616	0.00602965	0.027193
NUDT9	ENSG00000170502	458.888	-0.530029	0.136022	-3.89665	9.75323e-05	0.00121746
SPARCL1	ENSG00000152583	41860.4	-1.17534	0.365058	-3.21961	0.00128365	0.00869493
HERC6	ENSG00000138642	369.491	-0.494744	0.192918	-2.56453	0.0103314	0.0404111
HERC5	ENSG00000138646	327.842	-1.05726	0.26226	-4.03133	5.54629e-05	0.000804606
TIGD2	ENSG00000180346	148.632	-0.803676	0.275708	-2.91495	0.00355742	0.0184097
SNCA	ENSG00000145335	302.153	-0.971944	0.344881	-2.8182	0.00482942	0.0231003
CCSER1	ENSG00000184305	138.739	-1.03175	0.370109	-2.78769	0.00530859	0.0247412
AC004054.1	ENSG00000248984	2.63956	-1.31374	0.515093	-2.55049	0.0107571	0.0415742
AC110774.1	ENSG00000279013	1.88643	-2.48604	0.855561	-2.90575	0.00366376	0.0188052
FAM177A1P1	ENSG00000214886	0.948832	-1.5905	0.645005	-2.46587	0.013668	0.0492126
ADH5	ENSG00000197894	2385.96	-0.754662	0.272165	-2.77281	0.00555743	0.0255715
TRMT10A	ENSG00000145331	165.424	-1.07579	0.324725	-3.31292	0.000923281	0.0067306
DAPP1	ENSG00000070190	314.273	-1.00588	0.374422	-2.68649	0.00722074	0.0309533
MTND5P5	ENSG00000251149	10.132	-1.45715	0.494383	-2.94741	0.00320446	0.0170299
SLC39A8	ENSG00000138821	651.542	-0.992583	0.347658	-2.85506	0.00430291	0.0212087
UBE2D3	ENSG00000109332	6129.93	-0.746376	0.209205	-3.56768	0.000360155	0.00328082
SLC9B1	ENSG00000164037	108.797	-0.915761	0.296138	-3.09235	0.0019858	0.0120069
INTS12	ENSG00000138785	266.12	-0.539922	0.196858	-2.7427	0.0060937	0.0273756
GSTCD	ENSG00000138780	310.215	-0.797604	0.258362	-3.08716	0.00202082	0.0121554
TBCK	ENSG00000145348	1571.01	-0.698524	0.271149	-2.57616	0.00999033	0.0393741
AIMP1	ENSG00000164022	916.866	-0.905234	0.283276	-3.19559	0.00139543	0.0092559
PAPSS1	ENSG00000138801	1323.26	-0.621929	0.199064	-3.12427	0.00178246	0.0110778
MCUB	ENSG00000005059	643.838	-0.717501	0.278267	-2.57846	0.00992421	0.0391618
PLA2G12A	ENSG00000123739	648.596	-0.586813	0.222187	-2.64107	0.00826438	0.0341805
ELOVL6	ENSG00000170522	201.22	-1.33267	0.344916	-3.86376	0.000111654	0.00134574
TIFA	ENSG00000145365	235.958	-1.08177	0.322035	-3.35918	0.000781749	0.00594756
ZGRF1	ENSG00000138658	385.63	-0.967523	0.31175	-3.10352	0.00191235	0.0116637
LARP7	ENSG00000174720	1321.75	-0.983128	0.283266	-3.47069	0.000519122	0.0043594
UGT8	ENSG00000174607	9.04438	-1.25007	0.41676	-2.9995	0.00270424	0.0150655
METTL14	ENSG00000145388	1028.86	-0.840555	0.283896	-2.96079	0.00306855	0.0164848
C4orf3	ENSG00000164096	4054.95	-0.733399	0.298402	-2.45776	0.0139807	0.0499597
PRDM5	ENSG00000138738	1601.39	-1.07506	0.311675	-3.44931	0.000562029	0.00464546
SETP12	ENSG00000251609	35.8466	-1.03632	0.346494	-2.99087	0.00278187	0.0153782
TNIP3	ENSG00000050730	24.9559	-1.17717	0.429053	-2.74365	0.00607603	0.0273378
ANXA5	ENSG00000164111	10621.3	-0.989368	0.186873	-5.29434	1.19445e-07	1.23526e-05
EXOSC9	ENSG00000123737	530.805	-0.83244	0.27604	-3.01564	0.00256434	0.0144888
BBS7	ENSG00000138686	584.802	-0.943604	0.281294	-3.35451	0.000795056	0.00601353
KIAA1109	ENSG00000138688	9543.75	-0.828431	0.307004	-2.69844	0.00696659	0.0302038
IL21-AS1	ENSG00000227145	3.36433	-3.45064	1.17118	-2.94628	0.00321617	0.0170772
BBS12	ENSG00000181004	258.34	-0.944297	0.383558	-2.46194	0.0138188	0.0495368
NUDT6	ENSG00000170917	176.888	-0.578969	0.194804	-2.97206	0.00295812	0.0160626
SPATA5	ENSG00000145375	835.453	-0.586207	0.171592	-3.41629	0.000634804	0.00507314
LINC02516	ENSG00000261083	52.3365	-0.754654	0.30304	-2.49027	0.0127644	0.0468552
RF00019	ENSG00000201297	11.0839	-1.16462	0.427735	-2.72276	0.00647397	0.0286444
AC093591.3	ENSG00000282855	7.78267	-1.07123	0.382638	-2.79959	0.00511672	0.0240899
PLK4	ENSG00000142731	89.2423	-1.08575	0.405667	-2.67644	0.00744085	0.0316547
MFSD8	ENSG00000164073	944.873	-0.687337	0.242779	-2.83112	0.00463852	0.0223966
LARP1B	ENSG00000138709	878.77	-0.917638	0.255084	-3.5974	0.000321411	0.00300432
SCLT1	ENSG00000151466	869.253	-1.02546	0.308421	-3.32486	0.000884615	0.0065156
RPL7AP28	ENSG00000184139	11.2631	-1.27888	0.381059	-3.35611	0.000790478	0.00599138
LINC02172	ENSG00000251632	45.1362	-0.870187	0.309708	-2.8097	0.00495881	0.0235739
ELF2	ENSG00000109381	2381.21	-0.647787	0.234859	-2.7582	0.00581211	0.0264952
NAA15	ENSG00000164134	1614.77	-0.72077	0.264823	-2.7217	0.00649464	0.0287028
RAB33B	ENSG00000172007	546.892	-0.694627	0.222286	-3.12493	0.0017785	0.0110657
SCOC-AS1	ENSG00000196951	23.2499	-0.715454	0.269122	-2.65848	0.00784939	0.0329149
ZNF330	ENSG00000109445	1015.73	-0.573585	0.168968	-3.39465	0.000687176	0.00539832
LSM3P4	ENSG00000250835	1.70215	-1.66873	0.576879	-2.89269	0.00381956	0.0194024
USP38	ENSG00000170185	1031.72	-0.398116	0.158533	-2.51124	0.0120306	0.0449851
SMARCA5	ENSG00000153147	3188.51	-0.807207	0.294291	-2.74288	0.00609022	0.0273728
ANAPC10	ENSG00000164162	365.115	-0.858953	0.340391	-2.52343	0.0116216	0.0438564
LSM6	ENSG00000164167	347.43	-0.708517	0.286566	-2.47244	0.0134194	0.0485208
TMEM184C	ENSG00000164168	1238.79	-0.543274	0.186954	-2.90592	0.00366177	0.0188
LRBA	ENSG00000198589	4104.11	-0.72697	0.263546	-2.75841	0.0058083	0.0264812
AC095055.1	ENSG00000270681	67.2202	-1.05113	0.418138	-2.51385	0.0119422	0.0447257
MIR4453HG	ENSG00000268471	122.402	-0.666191	0.160045	-4.16253	3.14746e-05	0.000531767
TRIM2	ENSG00000109654	2216.64	-0.874508	0.283414	-3.08562	0.00203129	0.0121993
PLRG1	ENSG00000171566	1317.48	-0.859929	0.31341	-2.74378	0.00607364	0.0273335
LINC02433	ENSG00000234111	1.55841	-1.80351	0.708133	-2.54685	0.0108699	0.0418725
AC093817.1	ENSG00000249275	1.55675	-1.99459	0.725173	-2.75051	0.00595034	0.0269271
AC017037.3	ENSG00000279703	1.68555	-2.58239	0.590797	-4.37102	1.23667e-05	0.000269023
C4orf46	ENSG00000205208	157.939	-0.665432	0.200463	-3.31948	0.000901857	0.00661972
ETFDH	ENSG00000171503	802.033	-0.848823	0.230918	-3.67587	0.000237042	0.00238232
PPID	ENSG00000171497	447.681	-0.762032	0.268271	-2.84053	0.00450392	0.0219191
FSTL5	ENSG00000168843	2.17641	-1.95666	0.744247	-2.62905	0.00856241	0.0350614
TMA16	ENSG00000198498	540.083	-0.811164	0.255722	-3.17205	0.00151367	0.00980943
MSMO1	ENSG00000052802	373.668	-1.01007	0.349999	-2.88591	0.00390279	0.0197467
DDX60	ENSG00000137628	1669.19	-0.89356	0.312936	-2.85541	0.00429812	0.0211933
HPF1	ENSG00000056050	345.774	-0.945726	0.265184	-3.5663	0.000362053	0.00329196
LINC01612	ENSG00000250266	2.05676	-3.00492	0.928933	-3.2348	0.00121726	0.00832757
LINC02431	ENSG00000248872	4.0217	-3.00291	0.950704	-3.15862	0.00158517	0.0101449
HMGB2	ENSG00000164104	765.044	-0.874569	0.213582	-4.09477	4.2258e-05	0.000661772
AC097534.2	ENSG00000272870	64.0313	-0.630322	0.250436	-2.5169	0.0118392	0.0444363
FBXO8	ENSG00000164117	642.763	-0.783846	0.281988	-2.77972	0.00544061	0.025176
CEP44	ENSG00000164118	789.965	-0.861433	0.325646	-2.64531	0.00816168	0.0338625
WDR17	ENSG00000150627	263.484	-1.10249	0.375812	-2.93362	0.00335038	0.0176012
SPCS3	ENSG00000129128	4835.96	-0.781757	0.292886	-2.66915	0.00760429	0.0321721
NEIL3	ENSG00000109674	23.7896	-1.48504	0.561831	-2.64322	0.00821219	0.0340381
CDKN2AIP	ENSG00000168564	509.306	-0.652389	0.199067	-3.27724	0.00104828	0.00742936
CASP3	ENSG00000164305	1441.8	-0.872658	0.336156	-2.59599	0.00943184	0.0377077
PRIMPOL	ENSG00000164306	428.081	-0.490227	0.184957	-2.65049	0.00803753	0.0335095
ACSL1	ENSG00000151726	4648.46	-1.61794	0.446443	-3.62408	0.000289995	0.00277769
SLC25A4	ENSG00000151729	323.728	-0.465462	0.158682	-2.9333	0.00335377	0.0176101
CFAP97	ENSG00000164323	2139.33	-0.888351	0.328022	-2.70821	0.00676476	0.029593
UFSP2	ENSG00000109775	894.218	-0.887245	0.355431	-2.49625	0.0125514	0.0463034
CCDC110	ENSG00000168491	176.053	-1.24825	0.459697	-2.71538	0.00661989	0.0291189
TLR3	ENSG00000164342	914.096	-0.843815	0.34245	-2.46405	0.0137375	0.0493639
FRG1	ENSG00000109536	601.229	-0.908778	0.24835	-3.65926	0.000252943	0.00250734
MRPL36	ENSG00000171421	170.756	-0.704396	0.269653	-2.61224	0.00899519	0.0363715
NDUFS6	ENSG00000145494	293.113	-0.846322	0.183307	-4.61695	3.89419e-06	0.000117321
ICE1	ENSG00000164151	2530.06	-0.536199	0.148381	-3.61367	0.000301888	0.00286655
LINC02112	ENSG00000249781	20.5806	-1.57384	0.530795	-2.96506	0.00302627	0.0163125
CCT5	ENSG00000150753	1973.36	-0.814525	0.23734	-3.43189	0.000599401	0.00485291
ZNF622	ENSG00000173545	525.4	-0.451495	0.153954	-2.93265	0.00336078	0.0176408
MTMR12	ENSG00000150712	1022.74	-0.249697	0.0954902	-2.6149	0.00892535	0.0361588
ZFR	ENSG00000056097	3569.55	-0.896322	0.261361	-3.42944	0.000604824	0.00488341
SUB1	ENSG00000113387	2684.51	-1.14366	0.313277	-3.65065	0.000261581	0.00257272
TARS	ENSG00000113407	1585.35	-0.835513	0.238184	-3.50785	0.000451752	0.00392692
AC139792.2	ENSG00000278900	26.8139	-1.49242	0.562793	-2.65181	0.00800617	0.0334174
AC139792.1	ENSG00000271771	44.6458	-0.748589	0.283376	-2.64168	0.00824958	0.0341377
AC026801.2	ENSG00000272323	6.95542	-1.22591	0.411691	-2.97774	0.00290379	0.0158348
BRIX1	ENSG00000113460	562.321	-0.925106	0.340722	-2.71514	0.00662482	0.0291337
DNAJC21	ENSG00000168724	1275.97	-0.616572	0.195769	-3.14948	0.00163561	0.0103821
AGXT2	ENSG00000113492	1.0522	-2.41267	0.897978	-2.68678	0.00721438	0.0309418
SPEF2	ENSG00000152582	469.781	-1.08131	0.325146	-3.32562	0.000882229	0.00650928
IL7R	ENSG00000168685	360.697	-2.03957	0.554712	-3.67681	0.000236168	0.0023748
RNU7-75P	ENSG00000251880	11.1087	-1.13139	0.455402	-2.48438	0.0129778	0.0473437
WDR70	ENSG00000082068	1057.74	-0.566777	0.168218	-3.3693	0.000753591	0.0057989
LIFR-AS1	ENSG00000244968	94.8849	-0.785134	0.306567	-2.56105	0.0104356	0.0407087
LINC02104	ENSG00000271334	28.1585	-1.16039	0.377441	-3.07437	0.00210947	0.0125489
TTC33	ENSG00000113638	627.057	-0.685825	0.257542	-2.66296	0.00774557	0.0326008
FBXO4	ENSG00000151876	338.276	-0.706245	0.262656	-2.68886	0.00716958	0.0308018
GHR	ENSG00000112964	926.605	-1.03532	0.40398	-2.56281	0.0103829	0.0405537
ZNF131	ENSG00000172262	1022.07	-0.412157	0.111055	-3.71127	0.000206219	0.00213552
AC114947.2	ENSG00000261604	20.7776	-0.917497	0.25227	-3.63696	0.000275872	0.00267515
HMGCS1	ENSG00000112972	643.307	-0.836948	0.247462	-3.38213	0.000719261	0.00560104
PAIP1	ENSG00000172239	1110.03	-0.818046	0.27449	-2.98024	0.00288024	0.0157613
ITGA1	ENSG00000213949	2643.26	-0.742424	0.293023	-2.53367	0.0112874	0.0429759
AC008966.2	ENSG00000272123	5.3275	-1.42766	0.447254	-3.19206	0.00141263	0.00932801
MOCS2	ENSG00000164172	718.989	-0.887029	0.304398	-2.91404	0.00356782	0.0184486
AC008966.1	ENSG00000247796	36.5777	-0.837228	0.216574	-3.86579	0.00011073	0.00133901
GZMK	ENSG00000113088	28.734	-2.65537	0.788033	-3.36962	0.000752718	0.00579724
GZMA	ENSG00000145649	69.2392	-2.32142	0.621103	-3.73757	0.000185808	0.00197312
DHX29	ENSG00000067248	1490.75	-0.722484	0.290656	-2.4857	0.0129296	0.0472554
MTREX	ENSG00000039123	2156.76	-0.713659	0.287537	-2.48197	0.0130658	0.0475626
MAP3K1	ENSG00000095015	2612.12	-0.991861	0.290731	-3.41161	0.000645797	0.00514919
AC008937.1	ENSG00000225230	4.15112	-1.09114	0.386402	-2.82384	0.0047452	0.0227876
MIER3	ENSG00000155545	908.807	-0.778264	0.266493	-2.9204	0.00349587	0.018177
AC008937.3	ENSG00000271828	58.9024	-0.51494	0.175037	-2.94189	0.00326218	0.0172686
GPBP1	ENSG00000062194	2755.29	-0.759131	0.259959	-2.9202	0.00349807	0.018186
AC025470.2	ENSG00000250961	5.59279	-2.31769	0.833919	-2.77928	0.00544803	0.0252042
LINC02225	ENSG00000249584	1.04702	-2.49012	0.762513	-3.26567	0.00109206	0.00766939
PLK2	ENSG00000145632	611.969	-1.02973	0.34061	-3.02319	0.00250122	0.014224
AC034234.1	ENSG00000248935	17.4354	-1.22059	0.393058	-3.10536	0.00190049	0.0116193
NDUFAF2	ENSG00000164182	246.134	-1.0388	0.248063	-4.18766	2.8185e-05	0.000492012
RNF180	ENSG00000164197	441.287	-1.03736	0.33592	-3.08811	0.00201436	0.012126
CWC27	ENSG00000153015	573.886	-0.949641	0.269479	-3.52399	0.000425096	0.00374186
PPWD1	ENSG00000113593	1401.5	-0.89177	0.288436	-3.09175	0.00198983	0.0120236
ERBIN	ENSG00000112851	5193.85	-0.71306	0.26563	-2.68441	0.00726571	0.0310804
SREK1	ENSG00000153914	4677.05	-0.811139	0.310836	-2.60954	0.00906643	0.0366094
AC010280.2	ENSG00000248884	2.64304	-1.74872	0.507912	-3.44295	0.000575409	0.00472145
CENPH	ENSG00000153044	68.5122	-0.9533	0.291185	-3.27386	0.00106089	0.00749442
MRPS36	ENSG00000134056	311.108	-1.06265	0.377946	-2.81165	0.00492884	0.0234617
CDK7	ENSG00000134058	371.941	-0.839889	0.280258	-2.99684	0.00272797	0.0151606
RAD17	ENSG00000152942	738.857	-0.890087	0.296346	-3.00354	0.00266858	0.0149344
GUSBP3	ENSG00000253203	20.3215	-0.985507	0.390442	-2.52408	0.0116002	0.0437882
AC140134.1	ENSG00000179978	120.924	-0.934481	0.371961	-2.51231	0.0119944	0.0448832
SMN1	ENSG00000172062	83.7189	-0.901967	0.268018	-3.36533	0.00076453	0.00585371
PMCHL2	ENSG00000169040	18.3157	-1.89107	0.657131	-2.87776	0.00400506	0.0201419
BDP1	ENSG00000145734	4525.07	-0.788792	0.170901	-4.61548	3.92182e-06	0.000117876
BTF3	ENSG00000145741	3810.45	-0.735943	0.256555	-2.86855	0.00412353	0.0205535
ANKRA2	ENSG00000164331	381.776	-0.669916	0.214949	-3.11663	0.0018293	0.0112975
UTP15	ENSG00000164338	505.025	-0.805479	0.295576	-2.72512	0.00642781	0.0284829
RNU6-658P	ENSG00000207336	6.96375	-0.90861	0.360594	-2.51976	0.0117436	0.0441994
NSA2	ENSG00000164346	1490.83	-1.15697	0.402743	-2.87272	0.00406952	0.0203633
ANKRD31	ENSG00000145700	29.7896	-1.09747	0.403283	-2.72134	0.00650173	0.0287175
POC5	ENSG00000152359	365.533	-0.62993	0.25226	-2.49715	0.0125197	0.0462189
IQGAP2	ENSG00000145703	1862.3	-1.05375	0.279948	-3.7641	0.000167147	0.00181758
CRHBP	ENSG00000145708	65.7716	-2.0337	0.359074	-5.66374	1.4811e-08	3.40199e-06
AGGF1	ENSG00000164252	459.86	-0.593461	0.209084	-2.83839	0.00453418	0.022026
PDE8B	ENSG00000113231	151.165	-0.931005	0.342126	-2.72124	0.00650382	0.0287202
TBCA	ENSG00000171530	794.294	-0.977434	0.33224	-2.94195	0.00326149	0.0172674
SCAMP1-AS1	ENSG00000245556	99.6954	-0.49647	0.166384	-2.98388	0.00284614	0.0156405
RNY3P1	ENSG00000201955	74.1339	-1.88836	0.559905	-3.37265	0.000744493	0.00574966
AC022493.2	ENSG00000248967	18.5484	-0.799147	0.311416	-2.56617	0.0102828	0.0402674
ZCCHC9	ENSG00000131732	481.688	-0.818576	0.2288	-3.57769	0.000346639	0.00318688
RN7SL378P	ENSG00000265684	10.0289	-0.945716	0.29507	-3.20506	0.00135036	0.00903193
XRCC4	ENSG00000152422	285.038	-0.978922	0.398366	-2.45734	0.0139968	0.04999
RASA1	ENSG00000145715	2720.64	-0.491231	0.192393	-2.55327	0.0106717	0.0413594
CCNH	ENSG00000134480	1594.06	-0.886658	0.359254	-2.46805	0.013585	0.0489828
AC018754.1	ENSG00000285190	9.82884	-1.12042	0.349073	-3.20971	0.00132871	0.00892205
AC091826.2	ENSG00000271904	2.90163	-1.44829	0.406012	-3.5671	0.00036095	0.00328426
CETN3	ENSG00000153140	319.719	-1.07964	0.335141	-3.22145	0.00127545	0.00865263
MBLAC2	ENSG00000176055	264.895	-0.632883	0.252037	-2.51107	0.0120365	0.0449971
POLR3G	ENSG00000113356	131.326	-1.0076	0.405503	-2.48481	0.0129619	0.0473038
FAM172A	ENSG00000113391	1216.98	-0.733937	0.241652	-3.03717	0.0023881	0.013742
ARSK	ENSG00000164291	179.168	-0.690187	0.226824	-3.04283	0.00234362	0.0135467
CAST	ENSG00000153113	7751.44	-0.571865	0.199507	-2.86639	0.00415187	0.02065
ERAP1	ENSG00000164307	2990.6	-0.6351	0.251989	-2.52035	0.0117237	0.0441558
ERAP2	ENSG00000164308	2395.83	-1.1753	0.46894	-2.50629	0.0122004	0.0453896
LIX1-AS1	ENSG00000251513	22.9474	-1.1338	0.345219	-3.2843	0.00102237	0.00728806
RIOK2	ENSG00000058729	785.022	-0.963445	0.365189	-2.63821	0.00833456	0.0343993
LINC01340	ENSG00000250331	6.36497	-1.61738	0.433604	-3.73009	0.000191415	0.00202235
CHD1	ENSG00000153922	2669.75	-0.866788	0.286292	-3.02764	0.00246476	0.0140751
SLCO4C1	ENSG00000173930	8.49518	-1.479	0.478184	-3.09295	0.00198179	0.0119883
GIN1	ENSG00000145723	271.14	-0.934282	0.371009	-2.51822	0.0117949	0.0443402
FER	ENSG00000151422	3366.97	-0.768132	0.302352	-2.54052	0.0110688	0.0424044
PJA2	ENSG00000198961	8337.9	-0.776001	0.305748	-2.53804	0.0111474	0.0425943
RN7SKP230	ENSG00000202512	131.838	-1.39345	0.455824	-3.05699	0.00223574	0.0131109
SLC25A46	ENSG00000164209	1951.39	-0.772366	0.289787	-2.66529	0.00769217	0.0324508
TSLP	ENSG00000145777	28.8997	-1.49436	0.3345	-4.46746	7.91551e-06	0.000192992
WDR36	ENSG00000134987	1875.38	-0.833281	0.327145	-2.54713	0.0108614	0.0418523
CAMK4	ENSG00000152495	91.5148	-1.39091	0.361158	-3.85125	0.000117516	0.00139957
AC010275.1	ENSG00000248268	1.72967	-1.89245	0.697393	-2.71361	0.00665541	0.0292247
EPB41L4A-AS1	ENSG00000224032	310.104	-0.805511	0.210009	-3.83561	0.000125254	0.00147242
APC	ENSG00000134982	3057.34	-0.546149	0.217902	-2.5064	0.0121969	0.0453843
REEP5	ENSG00000129625	3878.27	-0.750865	0.241943	-3.10347	0.00191263	0.0116637
AC008494.2	ENSG00000249791	3.53524	-1.21435	0.468043	-2.59452	0.00947236	0.0378106
CCDC112	ENSG00000164221	325.53	-1.12742	0.348373	-3.23625	0.00121112	0.00830035
HMGN1P15	ENSG00000250197	12.0943	-0.735637	0.274933	-2.67569	0.00745752	0.0317015
CDO1	ENSG00000129596	2120.42	-1.78154	0.436341	-4.0829	4.44768e-05	0.000686027
ATG12	ENSG00000145782	1992.73	-0.686976	0.257081	-2.67222	0.00753519	0.0319431
AP3S1	ENSG00000177879	1800.78	-0.980213	0.360652	-2.71789	0.00656987	0.0289568
LVRN	ENSG00000172901	589.451	-1.46035	0.424559	-3.43968	0.000582398	0.0047554
AC034236.2	ENSG00000271918	53.3691	-0.563613	0.221206	-2.54791	0.0108369	0.0417789
MIR1244-2	ENSG00000283498	60.6268	-1.00504	0.355898	-2.82395	0.00474365	0.0227838
TNFAIP8	ENSG00000145779	895.894	-0.919988	0.334271	-2.75222	0.00591919	0.0268442
HSD17B4	ENSG00000133835	2861.97	-0.729055	0.294533	-2.4753	0.0133126	0.0482529
SRFBP1	ENSG00000151304	660.595	-0.677892	0.272706	-2.4858	0.0129261	0.0472539
CEP120	ENSG00000168944	1363.1	-0.715123	0.228362	-3.13154	0.00173895	0.0108743
LMNB1-DT	ENSG00000251072	1.34351	-2.90236	0.92863	-3.12543	0.00177548	0.0110506
LINC01184	ENSG00000245937	663.618	-0.664291	0.152011	-4.37003	1.24227e-05	0.000269783
ISOC1	ENSG00000066583	161.232	-0.841198	0.255636	-3.2906	0.000999728	0.00715194
LYRM7	ENSG00000186687	811.751	-0.57947	0.213128	-2.71889	0.00655022	0.0288885
CDC42SE2	ENSG00000158985	1346.87	-0.919856	0.296579	-3.10156	0.00192506	0.0117172
RAPGEF6	ENSG00000158987	424.248	-0.686327	0.251906	-2.72454	0.00643916	0.028511
ACSL6	ENSG00000164398	16.1717	-1.20321	0.471799	-2.55026	0.0107643	0.0415846
KIF3A	ENSG00000131437	622.526	-0.538888	0.168562	-3.19697	0.00138881	0.00922793
C5orf15	ENSG00000113583	1741.28	-0.704782	0.269505	-2.6151	0.00892018	0.0361482
CDKN2AIPNL	ENSG00000237190	185.507	-0.467458	0.165014	-2.83284	0.00461358	0.0223311
DDX46	ENSG00000145833	2042.31	-0.649563	0.197838	-3.28331	0.00102596	0.00730825
TXNDC15	ENSG00000113621	1983.76	-0.32959	0.117188	-2.81249	0.00491596	0.0234279
CDC23	ENSG00000094880	669.267	-0.670722	0.212144	-3.16164	0.00156884	0.0100657
ETF1	ENSG00000120705	2281.07	-0.658469	0.264053	-2.4937	0.0126421	0.0465127
HSPA9	ENSG00000113013	3789.04	-0.861651	0.237182	-3.63287	0.000280288	0.00270669
PAIP2	ENSG00000120727	737.111	-0.719252	0.245023	-2.93544	0.00333075	0.0175324
RNU5B-4P	ENSG00000200378	3.35075	-1.45737	0.572805	-2.54426	0.0109509	0.0420982
MALINC1	ENSG00000245146	164.855	-0.757168	0.246024	-3.07762	0.00208661	0.0124554
CYSTM1	ENSG00000120306	756.426	-0.635987	0.160999	-3.95026	7.80661e-05	0.00103277
PFDN1	ENSG00000113068	834.415	-0.318666	0.118077	-2.6988	0.00695896	0.0301878
IK	ENSG00000113141	2214.24	-0.783961	0.154658	-5.06899	3.99924e-07	2.60406e-05
ZMAT2	ENSG00000146007	1122.24	-0.672034	0.168559	-3.98694	6.69303e-05	0.00091971
VTRNA1-3	ENSG00000202515	19.1936	-2.14928	0.553499	-3.88308	0.000103142	0.00126785
TAF7	ENSG00000178913	1533.42	-0.852288	0.230556	-3.69667	0.000218448	0.00223054
RNF14	ENSG00000013561	1275.12	-0.592156	0.206845	-2.8628	0.00419909	0.0208174
YIPF5	ENSG00000145817	1575.78	-0.808686	0.317338	-2.54834	0.0108236	0.0417644
KCTD16	ENSG00000183775	78.6635	-1.14902	0.440344	-2.60937	0.009071	0.0366234
PRELID2	ENSG00000186314	220.634	-0.773262	0.305738	-2.52917	0.0114334	0.043385
LARS	ENSG00000133706	3673.19	-0.654526	0.215365	-3.03914	0.00237252	0.0136849
TCERG1	ENSG00000113649	1791.69	-0.653666	0.2562	-2.55139	0.0107293	0.0415061
PPP2R2B	ENSG00000156475	39.7458	-0.954563	0.358268	-2.66438	0.00771297	0.0325135
FBXO38	ENSG00000145868	1656.78	-0.674831	0.259001	-2.60551	0.00917374	0.036926
GRPEL2	ENSG00000164284	398.386	-0.627107	0.197075	-3.18208	0.00146222	0.00957706
CSNK1A1	ENSG00000113712	2790.95	-0.426359	0.167508	-2.5453	0.0109182	0.0419996
RBM22	ENSG00000086589	819.948	-0.477434	0.117011	-4.08024	4.49885e-05	0.000691752
DCTN4	ENSG00000132912	1932.71	-0.530149	0.215627	-2.45864	0.0139463	0.0498803
IRGM	ENSG00000237693	11.4326	-0.901221	0.345341	-2.60965	0.00906347	0.0366051
ZNF300	ENSG00000145908	516.847	-1.01843	0.339268	-3.00184	0.00268357	0.0149986
ZNF300P1	ENSG00000197083	206.303	-1.20182	0.435507	-2.75959	0.00578746	0.0264145
AC091982.1	ENSG00000253921	8.68424	-0.975484	0.345219	-2.82569	0.00471782	0.0226995
G3BP1	ENSG00000145907	5447.74	-0.600968	0.180724	-3.32533	0.000883135	0.00651078
FAM114A2	ENSG00000055147	897.912	-0.722893	0.262413	-2.75479	0.00587306	0.026694
MRPL22	ENSG00000082515	274.611	-0.67045	0.272836	-2.45734	0.0139971	0.04999
MED7	ENSG00000155868	394.185	-0.760351	0.254929	-2.9826	0.00285816	0.0156863
ITK	ENSG00000113263	121.138	-1.69485	0.484933	-3.49502	0.000474035	0.00407353
CLINT1	ENSG00000113282	2358.22	-0.505329	0.195833	-2.58041	0.00986843	0.0390059
AC091939.1	ENSG00000254135	7.97688	-1.43939	0.567302	-2.53726	0.0111725	0.0426696
UBLCP1	ENSG00000164332	739.763	-0.819729	0.315348	-2.59944	0.00933757	0.0374362
TTC1	ENSG00000113312	1016.45	-0.800378	0.211986	-3.77562	0.000159611	0.0017565
PWWP2A	ENSG00000170234	713.266	-0.478521	0.174145	-2.74783	0.00599909	0.0270998
SLU7	ENSG00000164609	1643.92	-0.786975	0.223948	-3.5141	0.000441246	0.00385267
CCNG1	ENSG00000113328	1943.46	-0.795541	0.321815	-2.47204	0.0134343	0.048552
NUDCD2	ENSG00000170584	558.722	-0.610085	0.174539	-3.4954	0.000473349	0.00406855
RARS	ENSG00000113643	1898.77	-0.921611	0.357178	-2.58026	0.00987265	0.0390186
PANK3	ENSG00000120137	3561.57	-0.789993	0.282333	-2.79809	0.00514054	0.0241694
RPL10P9	ENSG00000233913	213.158	-1.7418	0.646118	-2.6958	0.00702205	0.0303584
SPDL1	ENSG00000040275	202.724	-0.871566	0.29262	-2.97849	0.00289669	0.0158163
RANBP17	ENSG00000204764	170.054	-1.40698	0.382919	-3.67436	0.000238451	0.00239399
FBXW11	ENSG00000072803	1930.89	-0.65829	0.2113	-3.11542	0.00183682	0.011329
BNIP1	ENSG00000113734	133.604	-0.594169	0.170551	-3.48383	0.000494293	0.00419963
BOD1	ENSG00000145919	550.678	-0.598083	0.129841	-4.60627	4.09951e-06	0.000121503
LINC01484	ENSG00000253686	10.9475	-2.43003	0.749761	-3.24107	0.00119082	0.00818614
UIMC1	ENSG00000087206	810.849	-0.287541	0.0986431	-2.91497	0.00355726	0.0184097
FAM153A	ENSG00000170074	8.1625	-1.14149	0.428376	-2.6647	0.00770581	0.0325012
NHP2	ENSG00000145912	228.448	-0.578672	0.137245	-4.21636	2.48282e-05	0.00045107
ZNF354A	ENSG00000169131	271.757	-0.527852	0.180666	-2.9217	0.00348131	0.0181218
ZNF879	ENSG00000234284	213.831	-0.757443	0.256502	-2.95297	0.00314728	0.0168019
ZNF354C	ENSG00000177932	712.959	-0.656727	0.215102	-3.05309	0.00226498	0.0132294
HNRNPH1	ENSG00000169045	9562.48	-0.667674	0.238095	-2.80423	0.00504368	0.0238485
CANX	ENSG00000127022	19179.4	-0.635025	0.234285	-2.71048	0.00671857	0.0294253
MAPK9	ENSG00000050748	877.97	-0.345375	0.137412	-2.51343	0.0119564	0.0447631
ZFP62	ENSG00000196670	681.431	-0.724229	0.230106	-3.14737	0.00164745	0.0104348
RACK1	ENSG00000204628	12133.1	-0.6757	0.163286	-4.13814	3.50126e-05	0.000576608
IRF4	ENSG00000137265	219.876	-1.36998	0.423084	-3.23808	0.00120337	0.00825607
EXOC2	ENSG00000112685	1059.26	-0.585328	0.21056	-2.77986	0.00543822	0.025171
AL357054.4	ENSG00000272463	20.2416	-1.07993	0.364211	-2.96511	0.00302571	0.0163118
SERPINB1	ENSG00000021355	2117.16	-0.694202	0.213643	-3.24935	0.00115668	0.00801175
PRPF4B	ENSG00000112739	3010.97	-0.711647	0.232029	-3.06706	0.00216174	0.0127857
ECI2	ENSG00000198721	522.572	-0.758873	0.223589	-3.39405	0.000688678	0.00540868
AL139095.2	ENSG00000220472	8.92602	-0.956143	0.357685	-2.67314	0.0075144	0.0318691
RIOK1	ENSG00000124784	480.845	-0.636829	0.239609	-2.65779	0.00786553	0.0329578
SNRNP48	ENSG00000168566	711.67	-0.734889	0.236298	-3.11	0.00187085	0.0114856
C6orf52	ENSG00000137434	5.2101	-0.907902	0.33438	-2.71518	0.00662392	0.0291331
PAK1IP1	ENSG00000111845	421.371	-0.963949	0.313273	-3.07702	0.00209079	0.0124764
TMEM14C	ENSG00000111843	1137.32	-0.699492	0.244451	-2.86148	0.00421667	0.0208857
TMEM170B	ENSG00000205269	624.011	-0.922476	0.27196	-3.39196	0.00069395	0.00544484
SIRT5	ENSG00000124523	291.429	-0.394958	0.13801	-2.8618	0.00421239	0.0208699
AL022068.1	ENSG00000228412	35.5442	-0.765466	0.282379	-2.71078	0.00671257	0.0294117
CDKAL1	ENSG00000145996	913.243	-0.659802	0.215512	-3.06155	0.00220191	0.012972
MRS2	ENSG00000124532	578.93	-0.671954	0.215331	-3.12056	0.00180506	0.0111802
GMNN	ENSG00000112312	129.519	-0.790338	0.283402	-2.78875	0.00529117	0.024687
RIPOR2	ENSG00000111913	248.406	-1.52188	0.381518	-3.98902	6.63478e-05	0.000913342
ASS1P1	ENSG00000220517	8.37232	-1.18359	0.468572	-2.52595	0.0115387	0.043625
HIST1H1C	ENSG00000187837	2422.44	-0.962796	0.248932	-3.86771	0.000109863	0.00133064
HIST1H2BC	ENSG00000180596	898.902	-1.02408	0.297655	-3.44048	0.000580686	0.00474749
HIST1H2AC	ENSG00000180573	1555.43	-0.828421	0.309176	-2.67944	0.00737443	0.0314361
HIST1H2BD	ENSG00000158373	397.587	-1.1856	0.36047	-3.28904	0.00100531	0.00718383
HIST1H2BE	ENSG00000274290	125.808	-0.986157	0.370796	-2.65957	0.00782413	0.0328413
HIST1H2BF	ENSG00000277224	80.0387	-1.16233	0.453734	-2.56169	0.0104164	0.0406563
HIST1H1D	ENSG00000124575	472.944	-1.07481	0.372392	-2.88623	0.00389891	0.0197354
HIST1H4F	ENSG00000274618	192.645	-1.03947	0.375887	-2.76539	0.00568554	0.0260267
BTN3A2	ENSG00000186470	1150.2	-0.813573	0.267396	-3.04257	0.00234565	0.0135552
HMGN4	ENSG00000182952	1038.24	-0.439552	0.118539	-3.70808	0.000208833	0.00215779
ABT1	ENSG00000146109	370.298	-0.491636	0.118106	-4.16265	3.14575e-05	0.000531714
ZNF322	ENSG00000181315	384.755	-0.811126	0.274083	-2.95942	0.00308222	0.0165347
HIST1H2BJ	ENSG00000124635	247.777	-1.1094	0.340358	-3.25952	0.001116	0.00779993
HIST1H2BK	ENSG00000197903	933.305	-0.840222	0.228344	-3.67963	0.000233569	0.00235561
HIST1H2AH	ENSG00000274997	117.972	-1.14952	0.438827	-2.61953	0.008805	0.0357684
ZNF184	ENSG00000096654	330.444	-0.706206	0.238644	-2.95925	0.0030839	0.0165383
ZNF165	ENSG00000197279	25.3534	-0.97203	0.232088	-4.1882	2.81174e-05	0.000491419
ZSCAN12	ENSG00000158691	373.397	-0.550929	0.164826	-3.34248	0.00083032	0.00621476
LINC02569	ENSG00000235781	7.27758	-1.46309	0.368448	-3.97094	7.15883e-05	0.000965724
MRPS18B	ENSG00000204568	625.892	-0.620486	0.138084	-4.49355	7.00448e-06	0.000177183
CLIC1	ENSG00000213719	4752.17	-0.567468	0.227212	-2.49753	0.0125063	0.0461814
HLA-DOB	ENSG00000241106	23.6514	-1.34137	0.471833	-2.84289	0.00447072	0.0218005
PSMB8	ENSG00000204264	693.666	-0.79044	0.243364	-3.24798	0.00116227	0.0080444
PSMB8-AS1	ENSG00000204261	142.225	-1.1834	0.300486	-3.93829	8.20654e-05	0.00107382
PSMB9	ENSG00000240065	398.485	-1.13593	0.279108	-4.06985	4.70429e-05	0.000712274
PFDN6	ENSG00000204220	250.416	-0.412744	0.151186	-2.73004	0.00633271	0.0281689
SNRPC	ENSG00000124562	397.856	-0.720009	0.22114	-3.2559	0.00113033	0.00787982
SRPK1	ENSG00000096063	672.8	-0.502648	0.133098	-3.77651	0.000159038	0.00175276
PXT1	ENSG00000179165	3.96167	-1.50352	0.448868	-3.34959	0.00080932	0.006092
KCTD20	ENSG00000112078	3188.62	-0.467153	0.186319	-2.50727	0.0121666	0.0453243
SRSF3	ENSG00000112081	3718.08	-0.691175	0.228435	-3.0257	0.00248062	0.0141425
PPIL1	ENSG00000137168	271.479	-0.961952	0.311779	-3.08536	0.00203304	0.0122078
RNF8	ENSG00000112130	340.619	-0.341731	0.0938099	-3.64281	0.000269683	0.00263253
GLO1	ENSG00000124767	1565.75	-0.93682	0.280939	-3.33461	0.000854195	0.0063464
SAYSD1	ENSG00000112167	319.278	-0.267408	0.0935122	-2.8596	0.00424173	0.0209827
OARD1	ENSG00000124596	554.073	-0.770381	0.256312	-3.00564	0.0026502	0.0148576
MRPS10	ENSG00000048544	920.601	-0.718695	0.282415	-2.54482	0.0109335	0.0420448
UBR2	ENSG00000024048	3664.7	-0.412466	0.167706	-2.45947	0.0139144	0.0497987
MEA1	ENSG00000124733	457.925	-0.58188	0.193447	-3.00796	0.00263009	0.0147794
RRP36	ENSG00000124541	564.936	-0.464646	0.133559	-3.47896	0.000503369	0.004256
AL355802.2	ENSG00000271754	3.3916	-1.55999	0.431034	-3.61918	0.000295539	0.00281953
MRPS18A	ENSG00000096080	175.169	-0.661426	0.120191	-5.50312	3.73137e-08	5.50406e-06
MYMX	ENSG00000262179	8.5424	-2.77617	0.608217	-4.56444	5.00841e-06	0.000139392
CDC5L	ENSG00000096401	1979.23	-1.02276	0.254574	-4.01751	5.88158e-05	0.000837617
SUPT3H	ENSG00000196284	163.557	-0.574931	0.223224	-2.57558	0.0100072	0.0394123
TDRD6	ENSG00000180113	94.0193	-1.04021	0.376372	-2.76378	0.00571358	0.0261376
CD2AP	ENSG00000198087	1594.14	-0.878933	0.253208	-3.47119	0.000518166	0.00435328
MUT	ENSG00000146085	861.508	-0.817625	0.292128	-2.79886	0.00512833	0.0241327
CENPQ	ENSG00000031691	162.825	-1.07809	0.435701	-2.47439	0.0133464	0.048316
TRAM2-AS1	ENSG00000225791	219.853	-0.668773	0.202176	-3.30788	0.000940047	0.00682299
TMEM14A	ENSG00000096092	361.991	-0.732151	0.292862	-2.49998	0.0124199	0.0459576
ELOVL5	ENSG00000012660	2175.86	-0.961814	0.258375	-3.72256	0.000197214	0.0020688
GCLC	ENSG00000001084	613.436	-0.468873	0.186292	-2.51687	0.0118402	0.0444363
DST	ENSG00000151914	53585	-0.676625	0.235283	-2.8758	0.0040301	0.0202227
BAG2	ENSG00000112208	711.708	-0.793354	0.277615	-2.85775	0.00426659	0.0210676
PRIM2	ENSG00000146143	369.867	-0.645415	0.218167	-2.95835	0.00309291	0.016567
AL021368.3	ENSG00000272541	5.56284	-1.47532	0.390786	-3.77527	0.000159838	0.00175748
AL021368.1	ENSG00000271761	14.0308	-1.07846	0.408214	-2.6419	0.00824419	0.0341301
AL021368.2	ENSG00000272316	297.241	-0.813715	0.318105	-2.55801	0.0105274	0.0409644
PHF3	ENSG00000118482	5810.72	-0.944661	0.285791	-3.30543	0.000948309	0.00686996
GAPDHP42	ENSG00000219881	64.3285	-0.691821	0.279108	-2.47869	0.0131866	0.047895
AL583856.2	ENSG00000271967	11.3407	-0.996097	0.356797	-2.79177	0.00524201	0.0245352
SMAP1	ENSG00000112305	302.73	-0.410702	0.136977	-2.99834	0.00271454	0.0151057
OGFRL1	ENSG00000119900	2835.81	-0.833535	0.287798	-2.89625	0.00377652	0.0192373
RNU6-975P	ENSG00000207023	2.88282	-1.44245	0.41826	-3.44869	0.000563305	0.00465039
EEF1A1	ENSG00000156508	114176	-0.813095	0.314324	-2.5868	0.00968708	0.0384436
SENP6	ENSG00000112701	4105.56	-0.712012	0.2632	-2.70521	0.00682612	0.0297935
IRAK1BP1	ENSG00000146243	325.914	-0.811742	0.265939	-3.05236	0.0022705	0.0132479
PHIP	ENSG00000146247	4782.21	-0.77644	0.27719	-2.80111	0.00509272	0.0240064
HMGN3-AS1	ENSG00000270362	128.673	-0.625153	0.205027	-3.04913	0.00229507	0.0133486
LCA5	ENSG00000135338	333.106	-0.927587	0.303097	-3.06037	0.00221067	0.0130097
BCKDHB	ENSG00000083123	464.133	-0.523551	0.201425	-2.59924	0.00934309	0.0374535
IBTK	ENSG00000005700	3113.98	-0.726998	0.272963	-2.66336	0.00773656	0.0325807
UBE3D	ENSG00000118420	305.739	-0.495137	0.18135	-2.73028	0.0063281	0.0281549
RIPPLY2	ENSG00000203877	9.62799	-1.53629	0.468396	-3.2799	0.00103843	0.00737244
CEP162	ENSG00000135315	979.767	-0.969642	0.329605	-2.94183	0.00326275	0.0172693
ZNF292	ENSG00000188994	3425.22	-0.739058	0.249111	-2.96678	0.00300932	0.0162554
SMIM8	ENSG00000111850	531.832	-0.669525	0.234659	-2.85318	0.00432837	0.0212987
RARS2	ENSG00000146282	1222.83	-0.773995	0.24849	-3.1148	0.00184071	0.0113424
RNGTT	ENSG00000111880	715.29	-0.825261	0.217502	-3.79427	0.000148079	0.00166495
AL353135.1	ENSG00000271931	1.69221	-1.51563	0.611123	-2.48007	0.0131358	0.0477521
UBE2J1	ENSG00000198833	1760.19	-1.06381	0.223219	-4.76576	1.88141e-06	7.07408e-05
LYRM2	ENSG00000083099	945.726	-0.653183	0.234156	-2.78952	0.00527869	0.0246497
CASP8AP2	ENSG00000118412	1521.92	-0.802451	0.26054	-3.07995	0.00207033	0.0123793
MANEA	ENSG00000172469	1140.79	-1.32216	0.434402	-3.04363	0.0023374	0.0135271
FUT9	ENSG00000172461	42.1317	-3.40057	0.801505	-4.24273	2.20819e-05	0.00041428
UFL1	ENSG00000014123	1951.78	-1.02593	0.36807	-2.78732	0.00531458	0.0247631
MMS22L	ENSG00000146263	587.35	-0.604202	0.238013	-2.53852	0.0111322	0.0425596
PNISR	ENSG00000132424	6779.11	-0.948332	0.27566	-3.44023	0.00058123	0.0047489
ASCC3	ENSG00000112249	2577.52	-0.825975	0.320878	-2.57411	0.0100498	0.0395435
AL133338.1	ENSG00000260000	35.0196	-1.09056	0.313153	-3.48251	0.000496729	0.00421473
ATG5	ENSG00000057663	1003.9	-0.790003	0.301204	-2.62282	0.00872056	0.035527
CRYBG1	ENSG00000112297	1519.29	-0.586855	0.192562	-3.04762	0.00230664	0.0134057
QRSL1	ENSG00000130348	471.178	-0.805309	0.27282	-2.9518	0.00315929	0.0168378
C6orf203	ENSG00000130349	245.951	-0.681278	0.225732	-3.01808	0.00254378	0.0144219
CEP57L1	ENSG00000183137	837.284	-0.823569	0.32584	-2.52753	0.0114869	0.0435061
ZBTB24	ENSG00000112365	493.152	-0.488378	0.165711	-2.94717	0.00320696	0.0170374
AK9	ENSG00000155085	322.375	-1.0746	0.255588	-4.2044	2.61773e-05	0.000467606
FIG4	ENSG00000112367	818.338	-0.683296	0.245211	-2.78657	0.00532695	0.0247966
CDC40	ENSG00000168438	934.475	-0.902609	0.318368	-2.83511	0.00458095	0.0222109
AMD1	ENSG00000123505	2282.6	-0.757847	0.296718	-2.5541	0.0106464	0.0412851
GTF3C6	ENSG00000155115	456.258	-0.883649	0.284335	-3.10778	0.00188499	0.0115466
NT5DC1	ENSG00000178425	613.716	-0.671637	0.233319	-2.87862	0.00399424	0.0200928
RWDD1	ENSG00000111832	1279.22	-1.02761	0.342811	-2.9976	0.00272116	0.0151315
KPNA5	ENSG00000196911	1266.37	-0.910234	0.319811	-2.84616	0.00442497	0.0216355
GOPC	ENSG00000047932	1961.8	-0.651595	0.210905	-3.08952	0.00200478	0.012083
AL589993.1	ENSG00000216809	101.985	-0.597485	0.234709	-2.54563	0.0109079	0.0419768
CEP85L	ENSG00000111860	1492.73	-0.970875	0.261275	-3.71592	0.000202467	0.00210834
ASF1A	ENSG00000111875	507.369	-0.847958	0.321923	-2.63404	0.00843756	0.0347093
HSF2	ENSG00000025156	446.775	-0.795417	0.312948	-2.54169	0.0110318	0.0422881
SERINC1	ENSG00000111897	14850.7	-0.927592	0.345427	-2.68535	0.00724537	0.0310197
THEMIS	ENSG00000172673	70.0671	-1.86716	0.544451	-3.42944	0.000604817	0.00488341
L3MBTL3	ENSG00000198945	279.189	-0.727834	0.190188	-3.82692	0.000129756	0.00150892
SAMD3	ENSG00000164483	47.0096	-1.52251	0.37907	-4.01644	5.90849e-05	0.000840825
EPB41L2	ENSG00000079819	10686.5	-0.46108	0.13501	-3.41515	0.000637467	0.00509124
ARG1	ENSG00000118520	60.4304	-0.871059	0.353362	-2.46506	0.0136989	0.0492621
AL021408.2	ENSG00000280155	26.9799	-1.57206	0.513199	-3.06326	0.00218939	0.0129141
STX7	ENSG00000079950	4518.45	-0.788781	0.249635	-3.15974	0.00157909	0.0101121
VNN1	ENSG00000112299	119.829	-1.11558	0.376342	-2.96429	0.00303384	0.0163457
VNN3	ENSG00000093134	8.40731	-2.43578	0.646703	-3.76646	0.000165578	0.00180622
VNN2	ENSG00000112303	114.774	-1.50809	0.486048	-3.10276	0.00191722	0.0116787
SNORD101	ENSG00000206754	16.5578	-1.27313	0.46065	-2.76377	0.00571385	0.0261376
SNORD100	ENSG00000221500	16.7174	-1.22865	0.378346	-3.24742	0.00116458	0.00805431
SNORA33	ENSG00000200534	36.7989	-1.14244	0.454458	-2.51386	0.0119418	0.0447257
SGK1	ENSG00000118515	4286.22	-0.951313	0.38641	-2.46193	0.0138192	0.0495368
HBS1L	ENSG00000112339	1657.4	-0.76662	0.271555	-2.82307	0.00475654	0.0228257
MTFR2	ENSG00000146410	38.3705	-0.87701	0.293675	-2.98633	0.00282347	0.0155404
BCLAF1	ENSG00000029363	5928.92	-0.96499	0.334376	-2.88594	0.00390242	0.0197467
MAP3K5	ENSG00000197442	980.629	-0.452515	0.178738	-2.53172	0.0113503	0.0431552
RF00443	ENSG00000201807	3.74397	-1.21191	0.458174	-2.64508	0.00816716	0.0338733
HEBP2	ENSG00000051620	700.267	-0.87486	0.214348	-4.0815	4.47465e-05	0.000689481
REPS1	ENSG00000135597	1154.78	-0.534711	0.18437	-2.9002	0.00372928	0.0190586
TXLNB	ENSG00000164440	70.4946	-0.843993	0.301224	-2.80188	0.00508057	0.0239695
LINC01625	ENSG00000238099	9.56924	-1.41466	0.366016	-3.86502	0.000111079	0.00134177
AL355304.1	ENSG00000232618	4.54795	-1.0945	0.440237	-2.48616	0.0129129	0.0472193
AIG1	ENSG00000146416	851.766	-0.365326	0.147263	-2.48077	0.0131098	0.0476802
PEX3	ENSG00000034693	511.659	-0.85604	0.268231	-3.19143	0.0014157	0.0093467
LTV1	ENSG00000135521	324.791	-0.992248	0.291552	-3.40333	0.000665706	0.00526742
UTRN	ENSG00000152818	13966.6	-0.477029	0.153268	-3.11239	0.00185577	0.011415
SHPRH	ENSG00000146414	2987.45	-0.767919	0.265433	-2.89308	0.00381479	0.0193884
SAMD5	ENSG00000203727	956.297	-1.5835	0.522248	-3.03208	0.00242873	0.013917
AL033504.1	ENSG00000227681	55.6696	-1.29932	0.496894	-2.61489	0.00892552	0.0361588
AL365271.1	ENSG00000226249	27.0994	-1.76914	0.55204	-3.20474	0.00135185	0.00903401
AL445123.1	ENSG00000234675	30.2886	-2.09362	0.562721	-3.72053	0.000198803	0.00208149
AL359382.1	ENSG00000230205	13.8236	-1.57072	0.627188	-2.50438	0.0122667	0.0455825
SUMO4	ENSG00000177688	64.9378	-0.838671	0.31566	-2.65688	0.00788678	0.0330176
PPIL4	ENSG00000131013	1154.04	-0.836705	0.274506	-3.04804	0.00230339	0.0133909
GINM1	ENSG00000055211	1255.03	-0.678953	0.235392	-2.88435	0.00392228	0.0198287
AL078581.1	ENSG00000233330	19.5729	-0.647857	0.183458	-3.53136	0.000413424	0.00365928
RF00410	ENSG00000202343	15.5367	-0.683542	0.250562	-2.72804	0.00637117	0.0283038
KATNA1	ENSG00000186625	479.255	-0.624894	0.160101	-3.90313	9.49559e-05	0.00119402
PCMT1	ENSG00000120265	1092.7	-0.619998	0.251871	-2.46157	0.0138331	0.0495733
CCDC170	ENSG00000120262	461.463	-0.735126	0.218724	-3.36098	0.000776653	0.00592738
NANOGP11	ENSG00000233464	3.55171	-1.30977	0.518272	-2.52719	0.0114978	0.0435392
FBXO5	ENSG00000112029	150.559	-0.85391	0.339696	-2.51375	0.0119456	0.0447309
MTRF1L	ENSG00000112031	333.842	-0.915454	0.25845	-3.54209	0.000396972	0.00354541
IPCEF1	ENSG00000074706	45.3957	-1.18844	0.379282	-3.13339	0.00172802	0.0108235
RNU6-824P	ENSG00000200594	12.3479	-0.917232	0.329089	-2.78718	0.00531686	0.0247707
DYNLT1	ENSG00000146425	803.826	-0.695067	0.221636	-3.13608	0.00171225	0.0107494
AL035530.2	ENSG00000271913	108.509	-0.842805	0.286936	-2.93726	0.00331126	0.0174481
SOD2	ENSG00000285441	18.2667	-1.1251	0.382584	-2.94081	0.0032736	0.017298
WTAP	ENSG00000146457	1827.75	-0.748974	0.242471	-3.08892	0.00200884	0.0120985
ACAT2	ENSG00000120437	175.716	-1.14099	0.272899	-4.18102	2.9021e-05	0.000503221
TCP1	ENSG00000120438	1938.15	-0.763982	0.214512	-3.56148	0.000368768	0.00334113
MRPL18	ENSG00000112110	506.976	-0.691821	0.164195	-4.21341	2.5154e-05	0.00045548
MAP3K4	ENSG00000085511	2134.5	-0.669995	0.243969	-2.74623	0.00602845	0.0271913
CAHM	ENSG00000270419	27.2528	-0.570484	0.212139	-2.6892	0.00716245	0.0307789
MPC1	ENSG00000060762	624.623	-1.10189	0.258155	-4.26833	1.96941e-05	0.000380699
AL606970.2	ENSG00000228361	1.04076	-2.80318	1.10948	-2.52656	0.0115185	0.0435915
PSMB1	ENSG00000008018	1945.89	-0.771991	0.245829	-3.14035	0.00168745	0.0106355
TBP	ENSG00000112592	294.933	-0.374689	0.139515	-2.68566	0.00723861	0.0310108
PDCD2	ENSG00000071994	1030.15	-0.920301	0.285794	-3.22016	0.00128118	0.00868434
AC093627.5	ENSG00000242474	21.9118	-0.869807	0.231035	-3.76482	0.000166668	0.00181335
ZFAND2A	ENSG00000178381	224.843	-0.56856	0.159243	-3.5704	0.000356434	0.00325785
CCZ1	ENSG00000122674	248.441	-0.713619	0.248064	-2.87676	0.00401786	0.0201824
ZNF12	ENSG00000164631	1241.84	-0.681639	0.221469	-3.07781	0.0020853	0.0124514
RPA3	ENSG00000106399	351.855	-0.877708	0.352743	-2.48824	0.0128378	0.0470396
AC006042.4	ENSG00000234141	20.2162	-0.976449	0.358996	-2.71995	0.00652922	0.0288091
AC006042.3	ENSG00000233264	241.565	-1.08068	0.410326	-2.63371	0.0084458	0.0347198
PHF14	ENSG00000106443	2365.81	-0.846939	0.238743	-3.5475	0.000388905	0.00348651
THSD7A	ENSG00000005108	552.071	-0.956446	0.380126	-2.51613	0.0118651	0.0445094
ARL4A	ENSG00000122644	561.434	-0.951126	0.375776	-2.5311	0.0113707	0.0432138
ETV1	ENSG00000006468	286.286	-0.738191	0.294128	-2.50976	0.0120812	0.0450937
DGKB	ENSG00000136267	39.5808	-1.60201	0.498764	-3.21195	0.00131837	0.00887055
SOSTDC1	ENSG00000171243	10.5958	-2.04413	0.572136	-3.5728	0.000353182	0.00323267
ANKMY2	ENSG00000106524	800.667	-0.722224	0.241779	-2.98713	0.00281611	0.0155133
HDAC9	ENSG00000048052	1046.89	-0.825248	0.22745	-3.62827	0.00028533	0.00274466
AC004543.1	ENSG00000237921	29.6265	-1.25264	0.503987	-2.48546	0.0129385	0.0472557
AC005062.1	ENSG00000243004	329.889	-1.46706	0.54017	-2.71592	0.00660917	0.0290782
SP4	ENSG00000105866	513.737	-0.779312	0.282003	-2.76349	0.00571866	0.0261534
MIR1183	ENSG00000221783	3.22596	-1.36876	0.422576	-3.23909	0.00119911	0.00823276
FAM126A	ENSG00000122591	4010.62	-0.787287	0.23849	-3.30114	0.000962938	0.00695361
KLHL7	ENSG00000122550	685.866	-0.461467	0.12452	-3.70597	0.000210586	0.00216932
MALSU1	ENSG00000156928	246.526	-0.642313	0.123422	-5.20422	1.94811e-07	1.62422e-05
TRA2A	ENSG00000164548	1291.8	-0.531815	0.182552	-2.91323	0.00357716	0.018467
CCDC126	ENSG00000169193	285.392	-0.908441	0.333637	-2.72284	0.00647226	0.0286401
HNRNPA2B1	ENSG00000122566	8193.01	-0.310505	0.0787822	-3.94131	8.10383e-05	0.00106335
CBX3	ENSG00000122565	2796.5	-0.697775	0.274654	-2.54056	0.0110674	0.0424034
SNX10	ENSG00000086300	1203.73	-1.48003	0.462197	-3.20215	0.00136404	0.00909768
AC004540.2	ENSG00000225792	98.1561	-1.53653	0.475543	-3.2311	0.00123314	0.0084227
HOXA9	ENSG00000078399	169.401	-0.567654	0.212845	-2.66698	0.00765353	0.0323411
HIBADH	ENSG00000106049	955.944	-0.602262	0.196512	-3.06476	0.00217847	0.012865
TAX1BP1	ENSG00000106052	3478.03	-0.84166	0.252677	-3.33097	0.00086543	0.00641661
AC007285.1	ENSG00000227014	17.1135	-0.653285	0.259813	-2.51444	0.0119221	0.0446783
ZNRF2	ENSG00000180233	711.756	-0.788502	0.276575	-2.85096	0.0043588	0.0214181
AC006978.1	ENSG00000235859	394.134	-0.481802	0.180563	-2.66833	0.00762299	0.0322334
PDE1C	ENSG00000154678	1756.9	-0.80739	0.314387	-2.56814	0.0102247	0.0400752
NT5C3A	ENSG00000122643	512.616	-0.96425	0.332154	-2.90302	0.00369588	0.0189245
BBS9	ENSG00000122507	1006.22	-0.519301	0.196628	-2.64103	0.00826552	0.0341815
SEPT7	ENSG00000122545	5753.72	-0.793016	0.31929	-2.48369	0.013003	0.0473949
TRGC2	ENSG00000227191	15.0773	-2.31128	0.569869	-4.0558	4.99623e-05	0.000745006
TRGC1	ENSG00000211689	11.8945	-1.88198	0.547873	-3.43507	0.000592401	0.00481147
YAE1D1	ENSG00000241127	291.988	-0.807436	0.268884	-3.00292	0.00267404	0.014957
RALA	ENSG00000006451	799.422	-0.485756	0.179434	-2.70716	0.00678622	0.0296632
RWDD4P2	ENSG00000175741	29.8024	-0.98114	0.388382	-2.52622	0.0115296	0.0435991
PSMA2	ENSG00000106588	210.097	-0.860085	0.267921	-3.21021	0.00132636	0.00891335
MRPL32	ENSG00000106591	783.002	-0.862749	0.308622	-2.79549	0.00518219	0.0243175
SNORA5A	ENSG00000206838	60.6196	-1.10554	0.430983	-2.56516	0.0103129	0.0403631
SEPT7P2	ENSG00000214765	564.495	-0.649076	0.222573	-2.91624	0.00354276	0.0183486
AC073115.2	ENSG00000237471	5.02702	-1.40668	0.47891	-2.93726	0.00331129	0.0174481
GNL2P1	ENSG00000223893	9.21977	-1.71035	0.647692	-2.64069	0.00827375	0.0342082
FIGNL1	ENSG00000132436	299.136	-0.938359	0.330354	-2.84047	0.00450476	0.0219191
LANCL2	ENSG00000132434	377.736	-0.31809	0.124535	-2.55422	0.0106425	0.0412783
NIPSNAP2	ENSG00000146729	1240.53	-0.646498	0.250527	-2.58055	0.00986431	0.0389976
CCT6A	ENSG00000146731	2287.54	-0.71759	0.244774	-2.93164	0.0033718	0.0176805
ZNF107	ENSG00000196247	672.184	-0.827341	0.271002	-3.05289	0.00226647	0.0132306
ZNF117	ENSG00000152926	2260.66	-1.04768	0.370789	-2.82553	0.00472021	0.0227053
SNORA22C	ENSG00000207344	55.8953	-1.6741	0.540701	-3.09617	0.00196039	0.0118888
ZNF92	ENSG00000146757	479.57	-1.0333	0.386337	-2.6746	0.00748181	0.031759
SNORA22	ENSG00000206634	211.367	-1.82987	0.553453	-3.30628	0.000945446	0.00685569
SBDS	ENSG00000126524	1732.26	-1.20359	0.36405	-3.30612	0.000945982	0.00685828
SBDSP1	ENSG00000225648	498.746	-0.994826	0.243487	-4.08575	4.39343e-05	0.000679972
RFC2	ENSG00000049541	323.005	-0.408052	0.131858	-3.09463	0.0019706	0.0119413
AC007000.3	ENSG00000259628	47.3558	-1.06104	0.420067	-2.52589	0.0115404	0.0436272
CCDC146	ENSG00000135205	397.692	-0.882116	0.29554	-2.98476	0.00283805	0.015605
FGL2	ENSG00000127951	13023	-1.27522	0.464114	-2.74763	0.00600268	0.0271128
CD36	ENSG00000135218	5948.93	-1.4794	0.526837	-2.80807	0.00498389	0.0236679
AC079799.1	ENSG00000235503	3.36747	-1.7822	0.591696	-3.01203	0.00259511	0.0146269
AC079799.2	ENSG00000285398	19.4569	-1.77373	0.583758	-3.03847	0.00237785	0.0137095
AC005076.1	ENSG00000224046	13.006	-0.890205	0.321651	-2.76761	0.00564694	0.025884
DMTF1	ENSG00000135164	3580.49	-0.555769	0.219402	-2.53311	0.0113054	0.043028
TMEM243	ENSG00000135185	646.773	-0.54614	0.195801	-2.78926	0.00528286	0.0246602
DBF4	ENSG00000006634	205.088	-0.858619	0.339419	-2.52967	0.011417	0.0433322
SRI	ENSG00000075142	1160.27	-0.711719	0.284908	-2.49807	0.0124873	0.0461291
AC003991.2	ENSG00000254003	16.723	-0.511218	0.205286	-2.49027	0.0127645	0.0468552
GTPBP10	ENSG00000105793	778.193	-0.746859	0.260258	-2.86968	0.00410885	0.0205159
AKAP9	ENSG00000127914	8715.14	-0.832258	0.210729	-3.94942	7.83402e-05	0.00103496
KRIT1	ENSG00000001631	1898.58	-0.577134	0.208496	-2.76808	0.00563873	0.0258495
ANKIB1	ENSG00000001629	2188.44	-0.511878	0.195898	-2.61298	0.00897578	0.0363154
PEX1	ENSG00000127980	1237.82	-0.714346	0.227183	-3.14436	0.00166449	0.0105272
RBM48	ENSG00000127993	364.695	-0.735357	0.233509	-3.14916	0.00163739	0.01039
FAM133B	ENSG00000234545	590.207	-0.827696	0.241041	-3.43384	0.000595096	0.00482825
SAMD9	ENSG00000205413	1969.34	-1.06887	0.406222	-2.63124	0.00850749	0.034885
SAMD9L	ENSG00000177409	2862.47	-0.958049	0.388966	-2.46307	0.0137755	0.0494632
GNG11	ENSG00000127920	1394.38	-0.878884	0.25454	-3.45283	0.000554732	0.004603
BET1	ENSG00000105829	564.986	-0.696394	0.226092	-3.08013	0.00206908	0.0123738
AC002074.1	ENSG00000285090	189.466	-0.877522	0.353414	-2.48299	0.0130286	0.0474659
SGCE	ENSG00000127990	1014.52	-0.905103	0.322645	-2.80526	0.00502753	0.0237927
BUD31	ENSG00000106245	407.694	-0.784003	0.173825	-4.51029	6.47397e-06	0.000166973
FAM200A	ENSG00000221909	193.375	-0.509621	0.16984	-3.00059	0.00269461	0.0150252
ZNF3	ENSG00000166526	768.374	-0.211095	0.0815108	-2.58978	0.00960375	0.0382157
FAM185A	ENSG00000222011	227.272	-0.6334	0.23844	-2.65643	0.00789733	0.0330488
PMPCB	ENSG00000105819	1150.02	-0.809466	0.249058	-3.25012	0.00115358	0.00799458
DNAJC2	ENSG00000105821	739.952	-0.607714	0.14502	-4.19055	2.78281e-05	0.000488003
PSMC2	ENSG00000161057	1830.15	-0.869198	0.315108	-2.75842	0.00580824	0.0264812
LHFPL3	ENSG00000187416	3.83012	-1.30469	0.50367	-2.59037	0.00958734	0.0381663
PUS7	ENSG00000091127	368.247	-0.503484	0.158072	-3.18516	0.00144675	0.00950262
PRKAR2B	ENSG00000005249	1147.4	-1.60256	0.528519	-3.03218	0.00242797	0.0139148
HBP1	ENSG00000105856	2718.51	-0.756294	0.267807	-2.82403	0.00474241	0.0227835
BCAP29	ENSG00000075790	1967.57	-0.854843	0.316469	-2.70119	0.00690913	0.0300388
THAP5	ENSG00000177683	946.042	-0.958189	0.301518	-3.17789	0.00148352	0.0096811
DNAJB9	ENSG00000128590	929.313	-0.974286	0.382527	-2.54697	0.0108661	0.0418622
IMMP2L	ENSG00000184903	389.733	-0.705451	0.218046	-3.23533	0.00121502	0.00831818
ZNF277	ENSG00000198839	565.943	-0.811922	0.291355	-2.78671	0.00532464	0.0247889
AC004112.1	ENSG00000226851	15.6908	-0.770058	0.264327	-2.91328	0.00357658	0.018467
IFRD1	ENSG00000006652	997.651	-0.809563	0.248591	-3.25661	0.00112751	0.00786653
BMT2	ENSG00000164603	476.865	-0.718674	0.237909	-3.02079	0.00252115	0.0143076
TES	ENSG00000135269	1774.31	-0.65532	0.241097	-2.71808	0.0065662	0.0289476
CAV2	ENSG00000105971	1785.12	-1.24599	0.298304	-4.17691	2.95497e-05	0.000509345
CAV1	ENSG00000105974	9455.19	-0.734486	0.220227	-3.33513	0.000852596	0.0063382
LSM8	ENSG00000128534	934.584	-0.668712	0.247159	-2.70559	0.00681829	0.0297695
TSPAN12	ENSG00000106025	344.861	-1.11886	0.282389	-3.96213	7.42842e-05	0.000993357
CPED1	ENSG00000106034	2457.39	-0.952193	0.271579	-3.50614	0.000454664	0.00394508
WNT16	ENSG00000002745	9.60204	-1.07089	0.338741	-3.16138	0.00157021	0.0100657
CADPS2	ENSG00000081803	1438.44	-0.573611	0.227532	-2.52101	0.0117017	0.0441022
IQUB	ENSG00000164675	48.4758	-0.713411	0.261523	-2.72791	0.00637367	0.0283117
NDUFA5	ENSG00000128609	1628.59	-1.04465	0.397752	-2.62638	0.00862992	0.0352551
AC006333.2	ENSG00000272686	99.2951	-0.662602	0.230375	-2.87619	0.00402505	0.0202027
ZNF800	ENSG00000048405	1340.08	-0.635859	0.249633	-2.54717	0.0108599	0.0418523
AC010655.2	ENSG00000240758	2.55616	-1.68265	0.504247	-3.33695	0.000847035	0.00630664
CALU	ENSG00000128595	7727.21	-0.652934	0.264478	-2.46877	0.013558	0.0489114
MEST	ENSG00000106484	777.405	-1.23774	0.449841	-2.75151	0.00593204	0.0268728
AC007938.2	ENSG00000270823	31.2052	-1.88411	0.555856	-3.38956	0.000700043	0.00548143
AC007938.3	ENSG00000270953	18.5552	-1.13358	0.437241	-2.59257	0.00952616	0.0379819
MKLN1	ENSG00000128585	3963.51	-0.664694	0.269906	-2.46269	0.0137899	0.0494745
CHCHD3	ENSG00000106554	746.31	-0.564877	0.154839	-3.64815	0.000264135	0.00259016
BPGM	ENSG00000172331	391.594	-0.934839	0.269181	-3.4729	0.000514861	0.00433215
AGBL3	ENSG00000146856	311.682	-0.803141	0.264189	-3.04002	0.00236559	0.0136573
NUP205	ENSG00000155561	1917.38	-0.732427	0.232261	-3.15347	0.00161341	0.0102744
AC015987.1	ENSG00000224746	21.6936	-0.610304	0.212848	-2.86733	0.00413956	0.0205995
TTC26	ENSG00000105948	259.758	-0.680844	0.245425	-2.77414	0.00553475	0.0255039
AC009220.3	ENSG00000271537	5.8825	-0.907015	0.364963	-2.48522	0.012947	0.0472772
MKRN1	ENSG00000133606	1860.12	-0.338088	0.122793	-2.75332	0.00589938	0.0267787
AGK	ENSG00000006530	793.484	-0.516677	0.181718	-2.84329	0.00446507	0.0217842
SSBP1	ENSG00000106028	1167.86	-0.813948	0.297885	-2.73243	0.00628698	0.0280142
MGAM	ENSG00000257335	40.034	-1.15733	0.427235	-2.70889	0.00675087	0.0295457
TRBV2	ENSG00000226660	2.41718	-2.62254	0.763007	-3.43711	0.000587956	0.00478754
TRBV4-2	ENSG00000211745	1.52677	-2.75899	0.97855	-2.81947	0.00481026	0.0230402
TRBV7-2	ENSG00000282939	3.49152	-2.6381	0.642685	-4.10481	4.04643e-05	0.000641514
TRBV11-2	ENSG00000241657	1.43355	-2.87311	0.989089	-2.9048	0.00367483	0.0188469
TRBV19	ENSG00000211746	4.37087	-2.62946	0.744951	-3.52971	0.000416013	0.00367456
TRBV20-1	ENSG00000211747	3.93288	-1.96015	0.732203	-2.67706	0.00742714	0.0316123
TRBV23-1	ENSG00000211749	1.40075	-2.38356	0.880713	-2.7064	0.0068017	0.0297038
TRBC1	ENSG00000211751	42.6186	-1.79923	0.576207	-3.12255	0.00179295	0.0111285
TRBC2	ENSG00000211772	98.9965	-1.98947	0.541942	-3.671	0.000241605	0.00241996
GHET1	ENSG00000281189	4.93309	-0.93543	0.333232	-2.80715	0.00499822	0.0237104
AC073111.2	ENSG00000271582	4.09134	-1.60267	0.598139	-2.67942	0.00737497	0.0314361
GIMAP7	ENSG00000179144	659.448	-1.17899	0.287962	-4.09424	4.23551e-05	0.000662481
GIMAP4	ENSG00000133574	1454.21	-1.22931	0.351567	-3.49666	0.000471119	0.00405393
GIMAP6	ENSG00000133561	1518.77	-0.556955	0.223042	-2.49708	0.0125219	0.0462215
GIMAP5	ENSG00000196329	258.893	-0.900001	0.349022	-2.57863	0.00991921	0.0391473
NUB1	ENSG00000013374	1393.72	-0.688081	0.136753	-5.03156	4.86512e-07	2.94859e-05
RHEB	ENSG00000106615	995.112	-0.559899	0.227537	-2.4607	0.0138668	0.0496655
PAXIP1-AS1	ENSG00000273344	120.811	-0.511645	0.139985	-3.655	0.000257181	0.00254474
AC144652.1	ENSG00000273117	23.3864	-0.810055	0.242483	-3.34067	0.000835779	0.00624266
INSIG1	ENSG00000186480	921.324	-0.70328	0.182881	-3.84556	0.000120277	0.00142658
AC009403.1	ENSG00000216895	54.5352	-0.735824	0.277955	-2.64728	0.00811418	0.0337251
AC005534.1	ENSG00000224903	6.80842	-1.21687	0.317115	-3.83732	0.000124384	0.00146555
NCAPG2	ENSG00000146918	411.681	-0.367968	0.146965	-2.50377	0.0122877	0.0456394
ESYT2	ENSG00000117868	6133.04	-0.397746	0.146577	-2.71356	0.00665641	0.0292257
PNPLA4	ENSG00000006757	181.829	-0.766871	0.251326	-3.05131	0.00227848	0.0132803
AC073529.1	ENSG00000234129	14.4111	-0.760016	0.309267	-2.45748	0.0139917	0.0499862
MSL3	ENSG00000005302	799.791	-0.430093	0.157852	-2.72465	0.00643693	0.0285101
TCEANC	ENSG00000176896	164.376	-0.682551	0.208948	-3.26661	0.00108843	0.00765093
RAB9A	ENSG00000123595	486.336	-0.830166	0.247146	-3.359	0.000782241	0.00595012
OFD1	ENSG00000046651	879.047	-0.715007	0.175585	-4.07214	4.65828e-05	0.000707541
PIGA	ENSG00000165195	465.577	-0.899105	0.324202	-2.77329	0.00554924	0.0255491
ACE2	ENSG00000130234	3.09671	-1.25958	0.500899	-2.51464	0.0119153	0.0446571
CA5B	ENSG00000169239	991.992	-0.766123	0.260549	-2.94042	0.00327768	0.0173124
ZRSR2	ENSG00000169249	319.093	-0.547257	0.130012	-4.20926	2.56205e-05	0.000461746
CTPS2	ENSG00000047230	503.457	-0.335629	0.128209	-2.61783	0.00884904	0.0359207
TXLNG	ENSG00000086712	568.615	-0.713531	0.208627	-3.42013	0.000625912	0.00501132
RBBP7	ENSG00000102054	1404.07	-0.528071	0.192425	-2.7443	0.00606408	0.027314
SCML1	ENSG00000047634	588.962	-0.756598	0.288823	-2.61959	0.00880358	0.0357664
BEND2	ENSG00000177324	3.75638	-2.28936	0.85248	-2.68553	0.00724138	0.0310108
PPEF1	ENSG00000086717	18.6097	-0.789501	0.314395	-2.51118	0.0120329	0.044988
PDHA1	ENSG00000131828	770.992	-0.453494	0.145139	-3.12455	0.00178076	0.0110726
EIF1AX	ENSG00000173674	1765.73	-0.8035	0.270519	-2.97022	0.00297584	0.0161268
RF00494	ENSG00000201592	31.1903	-1.38164	0.442849	-3.1199	0.00180912	0.0111981
EIF1AX-AS1	ENSG00000225037	19.4871	-1.11358	0.40998	-2.71617	0.00660414	0.0290594
ACOT9	ENSG00000123130	1071.07	-0.507777	0.140879	-3.60434	0.000312942	0.00294569
APOO	ENSG00000184831	83.7642	-0.746284	0.274259	-2.72109	0.00650677	0.0287266
EIF2S3	ENSG00000130741	3592.07	-0.60634	0.236547	-2.56329	0.0103684	0.0405113
ZFX	ENSG00000005889	2403.97	-0.653371	0.227046	-2.8777	0.00400581	0.020143
POLA1	ENSG00000101868	900.46	-0.701449	0.170987	-4.10236	4.08955e-05	0.00064576
GK	ENSG00000198814	415.942	-1.26882	0.39167	-3.23951	0.00119735	0.00822511
AC112496.1	ENSG00000241886	25.4411	-1.251	0.390766	-3.20141	0.00136758	0.00911415
GK-AS1	ENSG00000243055	29.7845	-1.14957	0.312159	-3.68264	0.000230828	0.00233089
DMD	ENSG00000198947	1465.55	-1.10332	0.338413	-3.26029	0.001113	0.00778369
PRRG1	ENSG00000130962	394.784	-0.7088	0.244825	-2.89513	0.00378999	0.0192879
XK	ENSG00000047597	9.11292	-1.88356	0.517373	-3.64062	0.000271986	0.00264684
DYNLT3	ENSG00000165169	1272.87	-1.235	0.488583	-2.52772	0.0114807	0.0434957
DDX3X	ENSG00000215301	10014.3	-0.756262	0.268941	-2.812	0.00492349	0.023446
RNU6-1321P	ENSG00000212207	2.50758	-1.22031	0.478913	-2.54809	0.0108313	0.041769
MAOA	ENSG00000189221	1482.32	-1.50354	0.475907	-3.15931	0.00158145	0.0101255
NPM1P49	ENSG00000226556	2.97303	-1.21368	0.359951	-3.37179	0.000746804	0.00576286
ZNF41	ENSG00000147124	541.775	-0.317282	0.128218	-2.47456	0.01334	0.0483032
RBM3	ENSG00000102317	6248.1	-0.553583	0.178509	-3.10115	0.00192773	0.0117279
AC115618.3	ENSG00000279528	23.0433	-1.176	0.379005	-3.10286	0.0019166	0.0116787
HSD17B10	ENSG00000072506	490.464	-0.413054	0.139611	-2.95861	0.00309035	0.0165625
MAGED2	ENSG00000102316	3154.48	-0.339574	0.121915	-2.78533	0.00534739	0.0248616
MAGEH1	ENSG00000187601	543.976	-0.871315	0.187086	-4.65729	3.20399e-06	0.0001024
USP51	ENSG00000247746	171.589	-0.502932	0.182172	-2.76075	0.00576697	0.0263397
FAAH2	ENSG00000165591	22.7334	-1.55796	0.316505	-4.9224	8.54893e-07	4.25803e-05
AL356317.1	ENSG00000213754	28.0088	-0.866993	0.285968	-3.03178	0.00243114	0.0139287
PJA1	ENSG00000181191	495.7	-0.621305	0.144473	-4.30051	1.70408e-05	0.000343113
IGBP1	ENSG00000089289	843.178	-0.521208	0.201151	-2.59113	0.00956611	0.0381094
PIN4	ENSG00000102309	327.927	-0.830502	0.292308	-2.84119	0.00449457	0.021889
RPS4X	ENSG00000198034	15091.3	-0.864947	0.302392	-2.86035	0.00423169	0.0209466
RLIM	ENSG00000131263	3205.24	-0.620802	0.240416	-2.5822	0.00981727	0.0388544
ABCB7	ENSG00000131269	700.512	-0.69933	0.260836	-2.68111	0.00733792	0.0313362
PBDC1	ENSG00000102390	333.702	-0.643072	0.201653	-3.18901	0.00142763	0.00940927
ATRX	ENSG00000085224	6785.37	-0.731009	0.206975	-3.53187	0.000412627	0.00365306
PGK1	ENSG00000102144	6100.82	-0.67705	0.237202	-2.85431	0.004313	0.0212366
TAF9B	ENSG00000187325	852.995	-0.851955	0.32339	-2.63445	0.00842748	0.0346718
P2RY10	ENSG00000078589	39.1801	-2.48167	0.453223	-5.47562	4.3599e-08	6.21602e-06
GPR174	ENSG00000147138	96.1029	-1.9215	0.534125	-3.59747	0.000321326	0.00300427
CTHRC1P1	ENSG00000271005	1.92211	-2.84437	0.804873	-3.53394	0.000409421	0.00363054
HMGN5	ENSG00000198157	103.354	-0.652463	0.256989	-2.53887	0.011121	0.0425322
HDX	ENSG00000165259	210.767	-0.846422	0.273821	-3.09116	0.00199379	0.0120339
POF1B	ENSG00000124429	9.62076	-2.5723	0.674518	-3.81354	0.000136989	0.00156737
PABPC5-AS1	ENSG00000234161	23.8068	-1.64673	0.54213	-3.03752	0.00238532	0.0137298
CCNB1IP1P3	ENSG00000231001	5.55508	-2.01674	0.674215	-2.99125	0.00277841	0.0153761
RPS7P13	ENSG00000235425	1.1791	-2.10248	0.727983	-2.88809	0.00387591	0.0196418
DIAPH2	ENSG00000147202	2631.02	-0.575461	0.212304	-2.71055	0.00671723	0.0294253
TSPAN6	ENSG00000000003	350.774	-0.926919	0.299857	-3.0912	0.00199348	0.0120339
HNRNPH2	ENSG00000126945	1634.29	-0.87052	0.292929	-2.97178	0.00296077	0.0160747
ARMCX1	ENSG00000126947	680.339	-0.539999	0.134695	-4.00906	6.09606e-05	0.000857023
AL672207.1	ENSG00000178146	2.35529	-1.578	0.626023	-2.52067	0.0117132	0.0441325
BEX5	ENSG00000184515	18.6276	-1.9	0.429109	-4.42778	9.52061e-06	0.000220625
ARMCX5	ENSG00000125962	379.074	-0.764306	0.256808	-2.97618	0.0029186	0.0158998
BEX1	ENSG00000133169	4.43349	-1.4659	0.424272	-3.45508	0.000550122	0.00457266
BEX4	ENSG00000102409	419.25	-0.653462	0.261988	-2.49424	0.0126228	0.0464819
TCEAL8	ENSG00000180964	1328.97	-0.824904	0.328602	-2.51034	0.0120613	0.0450416
BEX2	ENSG00000133134	10.1502	-1.55569	0.514523	-3.02356	0.00249818	0.0142131
TCEAL9	ENSG00000185222	1486.33	-1.04441	0.338546	-3.085	0.00203554	0.012219
TCEAL1	ENSG00000172465	363.197	-0.835094	0.272372	-3.066	0.00216943	0.0128172
MORF4L2	ENSG00000123562	3996.38	-0.685169	0.240738	-2.84612	0.0044256	0.0216355
SLC25A53	ENSG00000269743	150.929	-0.65172	0.175485	-3.71382	0.000204157	0.00212018
FAM199X	ENSG00000123575	1488.61	-0.530745	0.212717	-2.49508	0.012593	0.0464078
CXorf57	ENSG00000147231	122.125	-1.16054	0.341038	-3.40296	0.000666601	0.00527341
MORC4	ENSG00000133131	1801.58	-0.786404	0.204353	-3.84826	0.000118961	0.00141382
RBM41	ENSG00000089682	704.86	-0.69436	0.255268	-2.72012	0.00652578	0.0287972
NUP62CL	ENSG00000198088	25.5367	-1.3205	0.380005	-3.47494	0.00051097	0.00430508
NXT2	ENSG00000101888	356.548	-1.05469	0.423875	-2.48822	0.0128385	0.0470396
AMMECR1-IT1	ENSG00000224142	8.4389	-0.763193	0.247184	-3.08755	0.00201812	0.0121429
TRPC5	ENSG00000072315	59.3248	-0.936071	0.283449	-3.30243	0.000958514	0.00692949
PLS3	ENSG00000102024	6043.49	-0.984042	0.30639	-3.21173	0.0013194	0.00887451
KLHL13	ENSG00000003096	311.095	-0.81558	0.276283	-2.95197	0.00315751	0.0168307
WDR44	ENSG00000131725	933.57	-0.69005	0.257504	-2.67977	0.00736731	0.0314225
DOCK11	ENSG00000147251	4826.6	-0.832771	0.327024	-2.54651	0.0108805	0.0419009
PGRMC1	ENSG00000101856	1426.44	-0.77447	0.230097	-3.36584	0.000763113	0.00584754
AKAP17BP	ENSG00000214992	5.59057	-1.10171	0.392643	-2.80587	0.00501808	0.0237714
CXorf56	ENSG00000018610	519.153	-0.507045	0.187872	-2.69888	0.00695722	0.0301836
UPF3B	ENSG00000125351	301.097	-0.661077	0.131158	-5.04032	4.64745e-07	2.86085e-05
RNF113A	ENSG00000125352	139.775	-0.799939	0.276102	-2.89726	0.00376434	0.0191931
THOC2	ENSG00000125676	2757.41	-0.754574	0.259571	-2.90701	0.00364905	0.0187523
STAG2	ENSG00000101972	5405.67	-0.970631	0.264424	-3.67074	0.000241846	0.00242074
SH2D1A	ENSG00000183918	71.0428	-1.73856	0.536273	-3.24194	0.00118719	0.00817188
SMARCA1	ENSG00000102038	1659.94	-0.646602	0.221051	-2.92512	0.00344322	0.0179666
UTP14A	ENSG00000156697	495.039	-0.533715	0.143845	-3.71036	0.000206968	0.00214242
SLC25A14	ENSG00000102078	161.848	-0.593024	0.221874	-2.67279	0.00752223	0.0318917
ENOX2	ENSG00000165675	434.337	-0.560842	0.217059	-2.58383	0.00977109	0.0387089
STK26	ENSG00000134602	292.648	-1.15566	0.277186	-4.16928	3.05569e-05	0.000521316
SMIM10	ENSG00000184785	181.53	-0.941228	0.371269	-2.53517	0.0112394	0.0428611
INTS6L-AS1	ENSG00000225235	1.06482	-1.54211	0.619828	-2.48796	0.0128478	0.047053
MMGT1	ENSG00000169446	998.664	-0.564721	0.226067	-2.49802	0.0124888	0.0461302
MAP7D3	ENSG00000129680	1975.4	-0.862644	0.187813	-4.59311	4.36688e-06	0.000126974
HTATSF1	ENSG00000102241	2549.35	-0.757594	0.225023	-3.36674	0.00076063	0.005832
LINC00892	ENSG00000233093	12.1179	-1.27812	0.48056	-2.65965	0.00782218	0.0328367
CD40LG	ENSG00000102245	22.9349	-1.15851	0.366358	-3.16224	0.00156563	0.0100544
ARHGEF6	ENSG00000129675	2559.02	-0.784188	0.192677	-4.06997	4.70201e-05	0.000712209
RBMX	ENSG00000147274	3903.47	-0.681459	0.22059	-3.08925	0.00200661	0.0120888
F9	ENSG00000101981	1.28599	-3.06108	0.642046	-4.76769	1.8635e-06	7.02744e-05
VMA21	ENSG00000160131	1337.99	-0.661087	0.262483	-2.51859	0.0117825	0.0443067
CETN2	ENSG00000147400	644.414	-0.784551	0.275364	-2.84914	0.00438381	0.0215025
DKC1	ENSG00000130826	622.69	-0.55817	0.154446	-3.61402	0.000301486	0.00286345
F8	ENSG00000185010	495.636	-0.924327	0.288893	-3.19955	0.00137642	0.00916627
FUNDC2	ENSG00000165775	1263.17	-0.621567	0.244542	-2.54176	0.0110297	0.0422881
BRCC3	ENSG00000185515	445.819	-0.68441	0.233711	-2.92845	0.00340659	0.0178361
RAB39B	ENSG00000155961	11.1779	-1.57839	0.436994	-3.61192	0.000303937	0.00288102
CLIC2	ENSG00000155962	1806.71	-1.16641	0.43123	-2.70485	0.0068335	0.0298223
MYOM2	ENSG00000036448	42.474	-0.87205	0.344967	-2.52793	0.0114739	0.0434871
MCPH1	ENSG00000147316	938.636	-0.395071	0.141146	-2.79902	0.00512585	0.024124
DEFB1	ENSG00000164825	652.515	-1.90848	0.573565	-3.32741	0.000876582	0.00648133
ERI1	ENSG00000104626	449.999	-0.77083	0.258407	-2.983	0.00285436	0.0156706
MTMR9	ENSG00000104643	1007.93	-0.617674	0.233321	-2.64731	0.00811343	0.0337251
FDFT1	ENSG00000079459	799.749	-0.640864	0.133041	-4.81704	1.45705e-06	5.99579e-05
C8orf48	ENSG00000164743	54.3701	-1.0895	0.295122	-3.69169	0.000222765	0.00226678
MICU3	ENSG00000155970	631.387	-0.818784	0.323951	-2.52749	0.011488	0.0435061
PCM1	ENSG00000078674	7548	-0.736802	0.233058	-3.16146	0.0015698	0.0100657
INTS10	ENSG00000104613	1677.49	-0.525381	0.202623	-2.5929	0.00951703	0.0379612
LPL	ENSG00000175445	3068.04	-1.93927	0.631618	-3.07032	0.00213828	0.012677
PPP3CC	ENSG00000120910	700.665	-0.591687	0.176192	-3.3582	0.000784511	0.00596147
ADAM28	ENSG00000042980	402.252	-1.74493	0.486673	-3.58544	0.000336517	0.00310882
AC120193.1	ENSG00000253535	10.8561	-2.11687	0.611461	-3.46199	0.000536199	0.00447536
ADAMDEC1	ENSG00000134028	29.2157	-2.06322	0.731941	-2.81884	0.0048198	0.0230715
AC091185.1	ENSG00000253476	58.891	-0.694312	0.266741	-2.60295	0.00924257	0.0371329
SDAD1P1	ENSG00000228451	82.1828	-0.978597	0.237912	-4.11328	3.90081e-05	0.000625696
BNIP3L	ENSG00000104765	4167.67	-0.948487	0.246112	-3.85389	0.000116255	0.0013882
CCDC25	ENSG00000147419	1665.78	-0.803436	0.280209	-2.86727	0.00414025	0.0206003
AC104997.1	ENSG00000253176	8.70478	-1.62868	0.575997	-2.82759	0.00468998	0.0225911
NUGGC	ENSG00000189233	42.9819	-1.6737	0.564123	-2.96691	0.00300805	0.0162508
ELP3	ENSG00000134014	836.664	-0.57591	0.221809	-2.59642	0.00941998	0.0376799
PNOC	ENSG00000168081	8.40529	-1.95384	0.662782	-2.94794	0.00319896	0.0170067
SARAF	ENSG00000133872	3744.2	-0.7308	0.268056	-2.7263	0.00640487	0.0284108
DCTN6	ENSG00000104671	563.576	-1.12836	0.380441	-2.96593	0.0030177	0.0162869
GTF2E2	ENSG00000197265	487.873	-0.642839	0.221033	-2.90834	0.00363354	0.0187002
MAK16	ENSG00000198042	696.925	-0.886017	0.277795	-3.18946	0.00142537	0.00939762
AC138356.2	ENSG00000233170	25.9944	-0.504029	0.192079	-2.62407	0.0086887	0.0354423
PLPBP	ENSG00000147471	838.148	-0.584519	0.233079	-2.50782	0.0121479	0.0452679
ASH2L	ENSG00000129691	649.867	-0.252002	0.091669	-2.74904	0.00597692	0.0270251
DDHD2	ENSG00000085788	2047.52	-0.556869	0.20698	-2.69045	0.00713551	0.0306898
ADAM5	ENSG00000196115	1.41699	-1.76482	0.713058	-2.475	0.0133238	0.0482727
IDO1	ENSG00000131203	16.3076	-1.85411	0.68964	-2.68852	0.00717692	0.0308264
GOLGA7	ENSG00000147533	903.662	-0.807859	0.248866	-3.24617	0.00116971	0.00807862
AP3M2	ENSG00000070718	532.873	-0.476718	0.161708	-2.94803	0.0031981	0.0170045
POLB	ENSG00000070501	299.885	-0.69099	0.214612	-3.21971	0.00128318	0.00869328
THAP1	ENSG00000131931	259.188	-0.707496	0.257243	-2.75031	0.00595394	0.0269402
RNF170	ENSG00000120925	919.077	-0.552944	0.22251	-2.48503	0.0129539	0.0472901
FNTA	ENSG00000168522	1371.03	-0.651289	0.260324	-2.50184	0.012355	0.0457905
UBE2V2	ENSG00000169139	920.177	-0.894881	0.288646	-3.10027	0.00193343	0.0117554
PCMTD1	ENSG00000168300	3937.38	-0.984291	0.354168	-2.77917	0.00544986	0.0252096
RB1CC1	ENSG00000023287	3572.66	-0.883476	0.250979	-3.52012	0.000431352	0.0037891
TCEA1	ENSG00000187735	1783.12	-0.655789	0.232216	-2.82405	0.00474212	0.0227835
MRPL15	ENSG00000137547	348.556	-0.77796	0.247118	-3.14813	0.00164317	0.0104153
TMEM68	ENSG00000167904	337.054	-0.530794	0.212092	-2.50265	0.0123266	0.0457394
TGS1	ENSG00000137574	832.471	-0.67878	0.21525	-3.15345	0.00161354	0.0102744
CHCHD7	ENSG00000170791	486.529	-0.932859	0.245798	-3.79522	0.000147511	0.0016605
SDR16C5	ENSG00000170786	2.93023	-1.93091	0.512457	-3.76795	0.000164591	0.00179943
RAB2A	ENSG00000104388	2856.43	-0.705097	0.278187	-2.53462	0.0112569	0.0428895
ASPH	ENSG00000198363	11183.3	-0.712452	0.242588	-2.93689	0.00331525	0.0174556
TTPA	ENSG00000137561	9.96818	-1.8594	0.659048	-2.82134	0.00478242	0.0229298
ARMC1	ENSG00000104442	937.761	-0.794581	0.283957	-2.79825	0.00513806	0.0241607
MTFR1	ENSG00000066855	583.341	-0.535036	0.198165	-2.69995	0.006935	0.0301145
AC084082.1	ENSG00000253190	20.5067	-1.14341	0.409538	-2.79194	0.00523924	0.0245252
TRIM55	ENSG00000147573	10.243	-2.14758	0.850045	-2.52644	0.0115227	0.0435982
SNHG6	ENSG00000245910	640.717	-0.976443	0.350892	-2.78275	0.00539008	0.0250085
CSPP1	ENSG00000104218	882.264	-0.721159	0.248602	-2.90086	0.00372139	0.0190297
AC021321.1	ENSG00000271966	20.9094	-0.773437	0.310251	-2.49294	0.0126691	0.0465898
LINC01603	ENSG00000253479	0.932273	-2.31148	0.870284	-2.656	0.00790724	0.0330816
TRAM1	ENSG00000067167	6770.65	-0.722086	0.29131	-2.47875	0.0131843	0.047895
LACTB2	ENSG00000147592	219.554	-1.0448	0.381719	-2.7371	0.00619833	0.027715
TRPA1	ENSG00000104321	186.455	-0.919728	0.372976	-2.46592	0.0136663	0.0492126
TERF1	ENSG00000147601	812.066	-0.380543	0.130588	-2.91408	0.00356743	0.0184486
STAU2	ENSG00000040341	1054.1	-0.594958	0.23957	-2.48345	0.0130118	0.0474121
TMEM70	ENSG00000175606	341.326	-0.775954	0.281234	-2.7591	0.00579601	0.0264409
GDAP1	ENSG00000104381	408.541	-0.881497	0.304345	-2.89637	0.00377503	0.0192347
RF02271	ENSG00000276673	11.0396	-1.02256	0.415193	-2.46286	0.0137835	0.0494734
IL7	ENSG00000104432	204.745	-0.947787	0.347256	-2.72936	0.0063457	0.0282201
AC083837.1	ENSG00000261618	43.7828	-1.3923	0.446356	-3.11926	0.00181304	0.0112187
AC036214.2	ENSG00000272518	63.0402	-0.954561	0.339603	-2.81082	0.00494159	0.0235078
ZBTB10	ENSG00000205189	1692.86	-0.691333	0.254046	-2.72129	0.0065027	0.0287185
FABP4	ENSG00000170323	4646.88	-2.18902	0.788114	-2.77755	0.00547708	0.0252959
ZFAND1	ENSG00000104231	896.845	-0.74987	0.290794	-2.57869	0.00991743	0.0391473
CHMP4C	ENSG00000164695	8.27293	-1.52123	0.611851	-2.48627	0.0129088	0.0472179
LRRCC1	ENSG00000133739	821.159	-1.11646	0.344034	-3.2452	0.00117367	0.0080987
E2F5	ENSG00000133740	180.681	-0.816626	0.287672	-2.83874	0.00452917	0.0220044
C8orf59	ENSG00000176731	405.973	-1.20532	0.377846	-3.18997	0.00142287	0.00938435
CA1	ENSG00000133742	73.8263	-1.04064	0.416439	-2.49891	0.0124577	0.0460598
CA3	ENSG00000164879	37.6832	-1.44218	0.353229	-4.08285	4.44866e-05	0.000686027
RMDN1	ENSG00000176623	1641.61	-0.654808	0.214903	-3.047	0.00231141	0.013422
CPNE3	ENSG00000085719	3646.14	-0.806277	0.302195	-2.66807	0.00762894	0.0322491
RIPK2	ENSG00000104312	391.78	-0.802327	0.244245	-3.28493	0.00102009	0.00727453
NBN	ENSG00000104320	1844.93	-0.822559	0.276195	-2.97818	0.00289967	0.0158281
DECR1	ENSG00000104325	1371.93	-0.790258	0.281244	-2.80986	0.00495628	0.023566
NECAB1	ENSG00000123119	208.946	-0.937643	0.359429	-2.6087	0.00908871	0.0366717
C8orf88	ENSG00000253250	84.145	-0.793196	0.321993	-2.46339	0.0137629	0.0494281
PIP4P2	ENSG00000155099	397.951	-0.654026	0.231675	-2.82303	0.00475725	0.0228263
OTUD6B-AS1	ENSG00000253738	802.028	-1.28554	0.415838	-3.09146	0.00199177	0.0120296
OTUD6B	ENSG00000155100	658.987	-0.731795	0.256865	-2.84895	0.00438636	0.0215122
AC104966.1	ENSG00000253525	36.9521	-1.39842	0.533518	-2.62113	0.00876389	0.0356507
AC104211.2	ENSG00000253177	13.8539	-1.39057	0.465369	-2.9881	0.00280718	0.0154841
FAM92A	ENSG00000188343	1003.8	-0.756006	0.278726	-2.71236	0.00668055	0.0293082
TMEM67	ENSG00000164953	573.804	-0.554694	0.220262	-2.51834	0.0117908	0.0443336
PDP1	ENSG00000164951	1161.2	-0.703009	0.235069	-2.99064	0.00278391	0.0153858
RAD54B	ENSG00000197275	47.1813	-0.750391	0.304843	-2.46156	0.0138333	0.0495733
INTS8	ENSG00000164941	1025.81	-0.789496	0.277254	-2.84756	0.00440561	0.0215653
AC087752.4	ENSG00000272509	13.8328	-0.799221	0.312395	-2.55837	0.0105164	0.0409342
PLEKHF2	ENSG00000175895	592.762	-0.895283	0.273847	-3.26928	0.00107822	0.00759449
C8orf37	ENSG00000156172	143.349	-0.765622	0.206852	-3.70131	0.00021449	0.0021995
SDC2	ENSG00000169439	6537.07	-0.655727	0.208889	-3.13912	0.00169459	0.01067
AP003117.2	ENSG00000272249	11.9551	-1.18532	0.392953	-3.01645	0.00255754	0.0144656
AP003117.1	ENSG00000270077	57.0288	-1.21539	0.472681	-2.57126	0.0101328	0.0398047
STK3	ENSG00000104375	1495.16	-0.71708	0.238849	-3.00223	0.00268011	0.0149858
POLR2K	ENSG00000147669	967.338	-1.109	0.447135	-2.48024	0.0131294	0.0477335
SPAG1	ENSG00000104450	158.585	-0.666321	0.227616	-2.92739	0.00341816	0.0178803
RNF19A	ENSG00000034677	2257.59	-0.913914	0.272112	-3.35859	0.000783399	0.00595657
UBR5	ENSG00000104517	6519.34	-0.507011	0.194055	-2.61272	0.00898254	0.036328
KLF10	ENSG00000155090	1960.97	-0.558337	0.1516	-3.68298	0.000230527	0.00232907
FZD6	ENSG00000164930	578.031	-0.784006	0.31381	-2.49835	0.0124773	0.0461137
OXR1	ENSG00000164830	2208.42	-0.868937	0.283315	-3.06703	0.00216196	0.0127857
ANGPT1	ENSG00000154188	887.972	-1.13446	0.448922	-2.52708	0.0115014	0.043544
EMC2	ENSG00000104412	1563.4	-0.975647	0.370049	-2.63653	0.00837577	0.0345035
ENY2	ENSG00000120533	1075.98	-0.726862	0.266503	-2.72741	0.00638342	0.0283484
EBAG9	ENSG00000147654	492.473	-0.81322	0.245518	-3.31226	0.00092546	0.00673624
EIF3H	ENSG00000147677	2457.41	-0.840689	0.247347	-3.39883	0.000676748	0.00533497
UTP23	ENSG00000147679	683.347	-1.00056	0.285385	-3.506	0.000454887	0.00394613
MED30	ENSG00000164758	155.934	-0.742164	0.239112	-3.10383	0.00191033	0.0116565
TAF2	ENSG00000064313	1392.89	-0.793075	0.281576	-2.81656	0.00485417	0.0231926
MTBP	ENSG00000172167	261.464	-0.697988	0.237936	-2.93351	0.00335154	0.0176031
ZHX1	ENSG00000165156	2256.29	-0.872103	0.298043	-2.9261	0.00343236	0.0179197
TRMT12	ENSG00000183665	299.263	-0.390214	0.100728	-3.87395	0.000107087	0.00130505
NDUFB9	ENSG00000147684	785.366	-0.708599	0.210834	-3.36093	0.000776805	0.00592738
ZNF572	ENSG00000180938	138.671	-0.666844	0.263293	-2.53271	0.0113185	0.0430557
LRRC6	ENSG00000129295	177.089	-0.846182	0.322285	-2.62557	0.0086504	0.0353241
TMEM71	ENSG00000165071	167.402	-1.18395	0.261692	-4.5242	6.06233e-06	0.00015795
PHF20L1	ENSG00000129292	2745.17	-0.790719	0.312552	-2.52988	0.0114102	0.0433185
AF186192.2	ENSG00000255085	21.2965	-0.727625	0.261263	-2.78503	0.00535223	0.024878
ZNF252P	ENSG00000196922	773.482	-0.71926	0.226136	-3.18065	0.00146945	0.00960726
CBWD1	ENSG00000172785	452.679	-0.781973	0.261422	-2.99123	0.00277858	0.0153761
PUM3	ENSG00000080608	926.598	-0.827041	0.256838	-3.22009	0.00128152	0.00868507
AL354977.2	ENSG00000237359	50.6706	-0.91399	0.333706	-2.7389	0.00616444	0.0276093
CDC37L1-AS1	ENSG00000273061	17.0326	-0.939116	0.382106	-2.45774	0.0139815	0.0499597
AK3	ENSG00000147853	1483.97	-0.772875	0.227835	-3.39226	0.000693192	0.00544001
JAK2	ENSG00000096968	2308.03	-0.8797	0.290197	-3.03139	0.00243429	0.0139406
RLN1	ENSG00000107018	2.23197	-1.56102	0.543187	-2.87382	0.00405535	0.0203149
AL135786.2	ENSG00000272866	3.77372	-1.37219	0.483661	-2.83709	0.00455274	0.0220937
PLGRKT	ENSG00000107020	298.806	-0.746676	0.28144	-2.65306	0.00797664	0.0333137
CD274	ENSG00000120217	78.4288	-1.02671	0.305771	-3.35776	0.000785777	0.00596518
PDCD1LG2	ENSG00000197646	366.775	-1.31041	0.351138	-3.7319	0.000190043	0.00201126
RANBP6	ENSG00000137040	1030.83	-0.976311	0.351642	-2.77643	0.00549589	0.0253675
RPL23AP57	ENSG00000206147	5.10043	-2.17134	0.486268	-4.46532	7.99481e-06	0.000194184
DMAC1	ENSG00000137038	635.864	-0.75694	0.264469	-2.86211	0.00420832	0.0208551
AL583805.2	ENSG00000235389	8.15097	-1.0208	0.412382	-2.47538	0.0133094	0.0482465
PSIP1	ENSG00000164985	2364.98	-0.867404	0.230934	-3.75607	0.000172605	0.00186788
CNTLN	ENSG00000044459	1429.85	-0.652611	0.213039	-3.06334	0.00218882	0.0129127
HAUS6	ENSG00000147874	752.008	-0.886694	0.216425	-4.09701	4.18518e-05	0.000657019
PLIN2	ENSG00000147872	925.413	-0.536946	0.192881	-2.78382	0.00537234	0.02495
AL161909.2	ENSG00000232978	39.9639	-1.03975	0.250745	-4.14663	3.37399e-05	0.000561571
AL391834.2	ENSG00000273226	47.7821	-1.23354	0.427796	-2.88348	0.00393303	0.0198671
RPS6	ENSG00000137154	16708.4	-0.740696	0.275158	-2.69189	0.00710485	0.0306026
MLLT3	ENSG00000171843	476.941	-0.664037	0.189532	-3.50355	0.000459095	0.00397454
KLHL9	ENSG00000198642	1835.23	-0.755416	0.297598	-2.53837	0.0111369	0.0425676
DMRTA1	ENSG00000176399	37.553	-1.57466	0.51345	-3.06683	0.00216344	0.0127906
LINC01239	ENSG00000234840	601.925	-1.20173	0.435852	-2.7572	0.00582994	0.0265578
CAAP1	ENSG00000120159	403.644	-0.666992	0.215875	-3.08971	0.00200351	0.0120777
IFT74	ENSG00000096872	608.013	-1.03057	0.364584	-2.82671	0.0047029	0.0226445
LINC00032	ENSG00000283945	14.7025	-0.853417	0.287252	-2.97097	0.00296863	0.0161014
DDX58	ENSG00000107201	1107.06	-0.942314	0.270425	-3.48456	0.00049294	0.00419277
TOPORS	ENSG00000197579	1170.91	-0.952086	0.252699	-3.76767	0.00016478	0.00180099
NDUFB6	ENSG00000165264	502.955	-0.805363	0.308315	-2.61215	0.0089976	0.0363748
APTX	ENSG00000137074	476.988	-0.459721	0.131935	-3.48444	0.000493161	0.00419297
DNAJA1	ENSG00000086061	2363.74	-0.98547	0.281828	-3.4967	0.000471049	0.00405393
SMU1	ENSG00000122692	1908.49	-0.580226	0.185163	-3.1336	0.00172675	0.010819
CHMP5	ENSG00000086065	1517.75	-1.04883	0.37305	-2.81149	0.00493124	0.0234702
NUDT2	ENSG00000164978	226.464	-0.699555	0.252424	-2.77134	0.00558255	0.025644
ENHO	ENSG00000168913	60.2754	-1.53927	0.555102	-2.77295	0.00555507	0.0255699
AL162231.2	ENSG00000230074	31.061	-0.796058	0.274572	-2.89926	0.00374039	0.0190989
STOML2	ENSG00000165283	559.268	-0.538991	0.106393	-5.06602	4.06227e-07	2.61842e-05
ARHGEF39	ENSG00000137135	58.4536	-0.527938	0.173065	-3.05051	0.00228452	0.0133014
YBX1P10	ENSG00000213866	34.7681	-1.09177	0.327133	-3.33738	0.000845725	0.00630055
GNE	ENSG00000159921	937.182	-0.335653	0.106751	-3.14427	0.001665	0.0105286
ZCCHC7	ENSG00000147905	1028.79	-0.867342	0.248771	-3.48651	0.00048936	0.00417347
BX664615.2	ENSG00000283886	4.40894	-1.03356	0.374983	-2.75629	0.00584614	0.0266164
GXYLT1P6	ENSG00000235310	5.34995	-2.52661	0.841909	-3.00105	0.00269055	0.0150178
CBWD5	ENSG00000147996	214.352	-0.772509	0.25558	-3.02257	0.0025064	0.0142471
ZNF658	ENSG00000274349	235.897	-0.867709	0.265706	-3.26567	0.00109205	0.00766939
FAM122A	ENSG00000187866	621.466	-0.367012	0.102059	-3.59607	0.000323059	0.00301291
SMC5	ENSG00000198887	2754.57	-0.761287	0.239699	-3.17601	0.00149315	0.00972001
ANXA1	ENSG00000135046	17442	-0.939368	0.373748	-2.51337	0.0119584	0.044766
OSTF1	ENSG00000134996	1241.45	-0.714261	0.289331	-2.46867	0.0135618	0.0489204
CEP78	ENSG00000148019	581.799	-0.604963	0.227573	-2.65833	0.00785291	0.0329225
PSAT1	ENSG00000135069	46.5499	-0.943817	0.377276	-2.50166	0.0123612	0.0457956
FRMD3	ENSG00000172159	510.945	-1.25989	0.280641	-4.48932	7.14496e-06	0.000179217
IDNK	ENSG00000148057	188.673	-0.471612	0.147711	-3.1928	0.00140898	0.00931552
GKAP1	ENSG00000165113	117.457	-0.924751	0.355084	-2.60432	0.00920571	0.0370183
KIF27	ENSG00000165115	303.886	-0.971633	0.308521	-3.14933	0.00163645	0.0103858
HNRNPK	ENSG00000165119	7623.73	-0.687612	0.195479	-3.51758	0.000435499	0.00381766
AL354733.3	ENSG00000235298	19.9597	-0.607534	0.215152	-2.82374	0.00474668	0.0227876
AGTPBP1	ENSG00000135049	1061.39	-0.834883	0.294272	-2.83711	0.00455241	0.0220937
ISCA1	ENSG00000135070	752.53	-0.664642	0.195191	-3.40508	0.000661442	0.00524152
AUH	ENSG00000148090	390.461	-0.631805	0.198514	-3.18268	0.00145921	0.00956481
SPTLC1	ENSG00000090054	2079.63	-0.838947	0.310244	-2.70415	0.00684787	0.0298794
MTND3P23	ENSG00000238288	6.62501	-1.16086	0.375157	-3.09434	0.00197254	0.0119455
MTND4P15	ENSG00000227321	22.2086	-0.860332	0.337811	-2.54679	0.010872	0.0418762
IARS	ENSG00000196305	3044.36	-0.655849	0.229031	-2.86359	0.00418873	0.0207848
ECM2	ENSG00000106823	4448.64	-0.940877	0.297384	-3.16385	0.00155698	0.010017
FAM120AOS	ENSG00000188938	790.901	-0.5072	0.113877	-4.45392	8.43155e-06	0.0002016
ZNF510	ENSG00000081386	883.705	-0.614909	0.21003	-2.92772	0.0034146	0.0178683
ZNF782	ENSG00000196597	539.277	-0.527877	0.18248	-2.8928	0.00381824	0.0193982
TDRD7	ENSG00000196116	565.252	-0.697689	0.259681	-2.68672	0.00721577	0.0309418
XPA	ENSG00000136936	596.236	-0.859566	0.250405	-3.4327	0.000597597	0.00484239
NANS	ENSG00000095380	598.256	-0.545144	0.195604	-2.78698	0.00532018	0.0247831
SEC61B	ENSG00000106803	862.762	-0.754846	0.270186	-2.7938	0.00520929	0.0244078
ERP44	ENSG00000023318	1833.32	-0.657877	0.251615	-2.61462	0.00893277	0.0361801
ZNF189	ENSG00000136870	887.534	-0.744652	0.239979	-3.10299	0.00191576	0.0116773
RNF20	ENSG00000155827	1666.78	-0.631321	0.164229	-3.84416	0.000120966	0.00143276
SMC2	ENSG00000136824	882.989	-0.938599	0.316512	-2.96545	0.00302244	0.0163023
RAD23B	ENSG00000119318	2412.6	-0.445655	0.174469	-2.55435	0.0106388	0.0412735
CTNNAL1	ENSG00000119326	760.886	-1.41783	0.336736	-4.2105	2.5481e-05	0.000460097
RNY4P18	ENSG00000212409	1.09448	-2.09912	0.762659	-2.75238	0.00591644	0.026837
AL162414.1	ENSG00000227531	17.6586	-2.28663	0.483378	-4.73052	2.23945e-06	7.97003e-05
PTGR1	ENSG00000106853	613.286	-0.607425	0.144271	-4.2103	2.55031e-05	0.00046028
DNAJC25	ENSG00000059769	236.713	-0.879629	0.323214	-2.72151	0.00649852	0.0287128
ZFP37	ENSG00000136866	289.282	-0.796595	0.26872	-2.96441	0.00303264	0.0163422
PRPF4	ENSG00000136875	523.774	-0.437212	0.174305	-2.50831	0.012131	0.0452265
POLE3	ENSG00000148229	699.06	-0.490249	0.162933	-3.0089	0.00262193	0.0147409
DEC1	ENSG00000173077	31.7298	-1.36503	0.549211	-2.48545	0.0129389	0.0472557
AL355601.1	ENSG00000234692	3.9395	-2.31263	0.780025	-2.96481	0.00302868	0.0163232
AL354754.1	ENSG00000231901	5.56159	-1.18747	0.388778	-3.05436	0.00225539	0.0131878
CNTRL	ENSG00000119397	1943.65	-0.547243	0.208451	-2.62528	0.00865785	0.0353466
GGTA1P	ENSG00000204136	1414.22	-0.713971	0.239063	-2.98654	0.00282154	0.0155349
PDCL	ENSG00000136940	917.138	-0.608492	0.205202	-2.96534	0.00302353	0.0163046
STRBP	ENSG00000165209	277.588	-0.788179	0.214483	-3.67478	0.000238054	0.00239063
PSMB7	ENSG00000136930	1223.85	-0.522989	0.146191	-3.57744	0.000346976	0.00318812
RPL35	ENSG00000136942	4535.88	-0.95637	0.340329	-2.81014	0.00495205	0.0235488
PPP6C	ENSG00000119414	1351.15	-0.731481	0.279545	-2.61669	0.00887874	0.0360164
RPL12	ENSG00000197958	10238.3	-1.01562	0.331073	-3.06768	0.00215731	0.0127622
SET	ENSG00000119335	3995.17	-0.644068	0.217707	-2.95841	0.00309229	0.0165659
C9orf78	ENSG00000136819	900.47	-0.600238	0.119966	-5.00341	5.63262e-07	3.22421e-05
SETX	ENSG00000107290	8562.07	-0.686694	0.239942	-2.86191	0.00421094	0.0208654
TTF1	ENSG00000125482	428.7	-0.661806	0.170431	-3.88313	0.00010312	0.00126785
RPL7A	ENSG00000148303	10769.4	-0.629746	0.221427	-2.84404	0.00445459	0.0217495
PSMD13	ENSG00000185627	1266.45	-0.239064	0.0919923	-2.59874	0.00935671	0.0374933
RPL26P30	ENSG00000236264	4.7668	-2.10492	0.606507	-3.47056	0.000519365	0.00436048
RRM1	ENSG00000167325	989.673	-0.876537	0.221364	-3.95972	7.50389e-05	0.00100066
TRIM21	ENSG00000132109	484.738	-0.648928	0.174051	-3.72839	0.000192709	0.00203155
HBD	ENSG00000223609	12.4162	-3.292	0.933912	-3.52496	0.00042355	0.00373339
HBG2	ENSG00000196565	2.79875	-1.2598	0.506943	-2.48509	0.012952	0.0472901
OR51J1	ENSG00000184321	7.2498	-1.75112	0.525688	-3.3311	0.00086502	0.00641661
OR51I2	ENSG00000187918	25.3445	-0.929115	0.349315	-2.65982	0.00781833	0.0328278
TRIM5	ENSG00000132256	490.624	-0.359523	0.131985	-2.72396	0.00645051	0.0285571
MRPL17	ENSG00000158042	643.69	-0.53658	0.215311	-2.49211	0.0126986	0.046677
GVINP1	ENSG00000254838	392.895	-1.34972	0.356341	-3.78772	0.000152034	0.00169747
ZNF215	ENSG00000149054	138.249	-1.35259	0.367266	-3.68286	0.000230632	0.00232952
ZNF214	ENSG00000149050	107.763	-0.928128	0.29155	-3.18343	0.00145541	0.00954642
NLRP14	ENSG00000158077	12.4414	-1.67333	0.377109	-4.43726	9.11101e-06	0.000213847
RPL27A	ENSG00000166441	7823.95	-0.759519	0.281124	-2.70172	0.00689816	0.0300116
TMEM9B	ENSG00000175348	1042.83	-0.593228	0.203601	-2.91368	0.00357199	0.0184616
AC132192.2	ENSG00000268403	42.4428	-0.915214	0.350808	-2.60887	0.00908405	0.0366573
ZNF143	ENSG00000166478	508.985	-0.971754	0.292372	-3.32369	0.000888355	0.00653562
SBF2-AS1	ENSG00000246273	138.371	-0.747206	0.271622	-2.7509	0.00594315	0.0269073
SBF2	ENSG00000133812	3316.29	-0.616286	0.200147	-3.07916	0.00207583	0.0124084
RNF141	ENSG00000110315	1395.2	-0.815374	0.315797	-2.58196	0.00982415	0.0388749
LYVE1	ENSG00000133800	6409.05	-1.09629	0.38141	-2.8743	0.00404924	0.0202949
CTR9	ENSG00000198730	1315.86	-0.774017	0.237495	-3.25909	0.00111772	0.00780673
ZBED5	ENSG00000236287	1764.79	-0.660227	0.210887	-3.13071	0.00174386	0.0108943
USP47	ENSG00000170242	3901.67	-0.840506	0.20982	-4.00584	6.17962e-05	0.000865915
BTBD10	ENSG00000148925	937.952	-0.764432	0.266328	-2.87026	0.00410129	0.0204861
FAR1-IT1	ENSG00000254791	19.6952	-0.777378	0.223823	-3.47318	0.000514325	0.00432859
RRAS2	ENSG00000133818	237.826	-0.737192	0.256084	-2.87871	0.00399303	0.0200893
COPB1	ENSG00000129083	3589.91	-0.869564	0.321034	-2.70863	0.00675615	0.0295655
PDE3B	ENSG00000152270	955.443	-1.1584	0.406039	-2.85293	0.00433176	0.0213126
C11orf58	ENSG00000110696	3546.7	-0.730352	0.245163	-2.97904	0.00289152	0.0158016
TPH1	ENSG00000129167	62.3303	-0.849646	0.325312	-2.61179	0.00900691	0.0364074
SAAL1	ENSG00000166788	240.996	-0.553156	0.216622	-2.55355	0.010663	0.0413371
GTF2H1	ENSG00000110768	1317.92	-0.677655	0.261719	-2.58924	0.00961868	0.0382632
TSG101	ENSG00000074319	881.563	-0.721808	0.196328	-3.67654	0.000236419	0.00237671
UEVLD	ENSG00000151116	920.595	-0.790312	0.300474	-2.63022	0.00853308	0.0349638
RNA5SP335	ENSG00000200687	8.81622	-1.30685	0.453289	-2.88303	0.00393869	0.0198916
FANCF	ENSG00000183161	215.994	-0.399112	0.139971	-2.85139	0.00435282	0.0213943
SVIP	ENSG00000198168	364.246	-0.865774	0.293272	-2.95212	0.00315599	0.016825
ANO3	ENSG00000134343	38.2525	-1.73757	0.690754	-2.51546	0.0118877	0.0445667
CCDC34	ENSG00000109881	86.8675	-0.52437	0.19847	-2.64206	0.00824038	0.0341217
LGR4	ENSG00000205213	1555.29	-0.853724	0.313699	-2.72147	0.00649916	0.0287128
LIN7C	ENSG00000148943	1859.34	-0.711748	0.287846	-2.47267	0.0134108	0.0485008
METTL15	ENSG00000169519	786.46	-0.738138	0.268451	-2.74962	0.00596637	0.0269901
AC023206.1	ENSG00000271332	31.0172	-1.05652	0.421441	-2.50692	0.012179	0.0453483
DNAJC24	ENSG00000170946	567.707	-0.72184	0.224076	-3.2214	0.00127565	0.00865263
IMMP1L	ENSG00000148950	284.528	-0.75885	0.301626	-2.51587	0.011874	0.0445328
ELP4	ENSG00000109911	791.674	-0.906847	0.313676	-2.89103	0.00383981	0.0194885
AC131571.1	ENSG00000228061	36.2621	-0.605722	0.227791	-2.65911	0.00783471	0.0328713
EIF3M	ENSG00000149100	2025.34	-0.695393	0.258142	-2.69384	0.00706346	0.0304619
CSTF3	ENSG00000176102	632.178	-0.795681	0.254893	-3.12163	0.00179853	0.0111542
FBXO3	ENSG00000110429	1587.74	-0.722263	0.226848	-3.1839	0.00145303	0.0095357
CAPRIN1	ENSG00000135387	5629.48	-0.554886	0.198604	-2.79393	0.00520722	0.0244052
CAT	ENSG00000121691	2637.77	-0.874548	0.262077	-3.33699	0.000846916	0.00630664
APIP	ENSG00000149089	482.431	-0.876022	0.339783	-2.57818	0.00993218	0.0391892
PDHX	ENSG00000110435	642.412	-0.777026	0.214233	-3.62702	0.000286713	0.00275452
TRAF6	ENSG00000175104	661.297	-0.609048	0.194869	-3.12542	0.0017755	0.0110506
C11orf74	ENSG00000166352	199.562	-0.883635	0.333537	-2.64929	0.00806612	0.0335887
API5	ENSG00000166181	1934.64	-0.868397	0.315558	-2.75194	0.00592432	0.0268578
AC087276.2	ENSG00000254907	34.2727	-0.533543	0.197131	-2.70655	0.00679874	0.0296976
RF00019	ENSG00000252652	10.0516	-1.06184	0.421802	-2.5174	0.0118225	0.0444048
AC087276.1	ENSG00000254577	49.8208	-0.621239	0.250431	-2.48068	0.0131134	0.0476885
ALKBH3	ENSG00000166199	472.266	-0.546789	0.174122	-3.14025	0.00168801	0.0106373
CKAP5	ENSG00000175216	2827.01	-0.547478	0.165641	-3.30521	0.000949059	0.00687409
PSMC3	ENSG00000165916	1423.57	-0.599321	0.153069	-3.91536	9.02686e-05	0.00115023
KBTBD4	ENSG00000123444	128.821	-0.421299	0.168123	-2.5059	0.0122141	0.0454263
MTCH2	ENSG00000109919	1070.48	-0.705834	0.233315	-3.02524	0.00248437	0.0141534
RF00019	ENSG00000252874	14.1487	-0.890294	0.352082	-2.52865	0.0114501	0.04342
UBE2L6	ENSG00000156587	929.349	-0.770586	0.224145	-3.4379	0.00058625	0.0047777
TMX2	ENSG00000213593	844.041	-0.729253	0.274	-2.66151	0.00777912	0.0327096
AP001258.1	ENSG00000255381	3.49324	-1.26531	0.443656	-2.85201	0.0043444	0.0213611
MRPL16	ENSG00000166902	391.419	-0.624223	0.197447	-3.16147	0.00156977	0.0100657
MS4A1	ENSG00000156738	56.6073	-2.15114	0.673243	-3.1952	0.00139735	0.00926538
TTC9C	ENSG00000162222	297.384	-0.370771	0.150356	-2.46595	0.0136651	0.0492126
SNHG1	ENSG00000255717	794.214	-0.957704	0.357684	-2.67751	0.00741714	0.0315893
RARRES3	ENSG00000133321	392.127	-0.821177	0.275411	-2.98164	0.0028671	0.0157107
FAU	ENSG00000149806	2915.62	-0.623384	0.233512	-2.6696	0.00759425	0.0321331
MRPL11	ENSG00000174547	334.588	-0.587473	0.167147	-3.51472	0.00044022	0.00384673
GSTP1	ENSG00000084207	2320.76	-0.51074	0.175082	-2.91715	0.00353242	0.0183124
PPP6R3	ENSG00000110075	3889.47	-0.55262	0.136205	-4.05725	4.96533e-05	0.000741877
MRPL21	ENSG00000197345	303.509	-0.74808	0.161162	-4.64179	3.45407e-06	0.000106838
AP002387.2	ENSG00000254682	12.7553	-0.804953	0.255528	-3.15016	0.00163181	0.0103701
ZNF705E	ENSG00000214534	18.7248	-0.77833	0.299846	-2.59577	0.00943806	0.0377129
MRPL48	ENSG00000175581	278.166	-0.615133	0.216407	-2.84248	0.00447644	0.0218201
LIPT2	ENSG00000175536	20.0341	-0.891435	0.272828	-3.26738	0.00108547	0.00763431
POLD3	ENSG00000077514	547.244	-0.56311	0.179433	-3.13828	0.00169944	0.0106882
RNF169	ENSG00000166439	1333.06	-0.308451	0.113155	-2.72592	0.00641218	0.0284315
SPCS2	ENSG00000118363	802.374	-0.723107	0.254536	-2.84089	0.00449882	0.0218998
SNORD15B	ENSG00000207445	522.941	-1.98285	0.387976	-5.11075	3.20875e-07	2.26809e-05
UVRAG	ENSG00000198382	956.242	-0.418797	0.169197	-2.4752	0.0133163	0.0482619
THAP12	ENSG00000137492	1680.06	-0.770099	0.267878	-2.87482	0.00404261	0.0202722
CLNS1A	ENSG00000074201	1380.99	-0.650974	0.197848	-3.29028	0.00100088	0.00715618
RSF1	ENSG00000048649	2728.11	-0.458665	0.170055	-2.69715	0.00699348	0.030269
AAMDC	ENSG00000087884	177.033	-0.559713	0.19768	-2.83142	0.00463424	0.0223863
INTS4	ENSG00000149262	816.149	-0.576741	0.220961	-2.61015	0.00905038	0.0365638
THRSP	ENSG00000151365	702.005	-2.35416	0.845058	-2.7858	0.00533962	0.0248405
ALG8	ENSG00000159063	572.6	-0.538429	0.218509	-2.4641	0.0137357	0.0493619
RAB30-AS1	ENSG00000246067	302.238	-0.444236	0.174416	-2.54699	0.0108655	0.0418622
AP001767.3	ENSG00000255503	9.21292	-1.27774	0.418222	-3.05516	0.00224938	0.0131627
C1DP5	ENSG00000254965	8.36438	-1.62713	0.582118	-2.79519	0.00518693	0.0243338
PCF11	ENSG00000165494	3119.8	-0.611899	0.159662	-3.83246	0.000126871	0.00148436
AP000873.2	ENSG00000247137	224.154	-0.594119	0.24079	-2.46738	0.0136106	0.049055
CCDC90B	ENSG00000137500	1267.8	-0.862142	0.288325	-2.99018	0.00278817	0.0153992
SYTL2	ENSG00000137501	1725.82	-0.698918	0.237544	-2.94227	0.00325811	0.0172518
[truncated: 1,068 more rows]
