# Supplementary material for: The Landscape of Novel Expressed Chimeric RNAs in Rheumatoid Arthritis
Source: Cells. 2022 Mar 24;11(7):1092. doi: 10.3390/cells11071092 (PMC8998144; doi:10.3390/cells11071092)
Supplement: Supplementary file 1 [file cells-11-01092-s001.zip › Table_S8.xlsx]

## Sheet: CPAT
Data ID	chimeric RNA ID	RNA size	ORF size	Ficket Score	Hexamer Score	Coding Probability	Coding Label
3	HM995465	437	324	0.8754	0.208728	0.379455	coding
4	JN577572	372	273	1.1967	0.43839	0.815557	coding
8	AB977010	515	450	0.8044	0.179549	0.610626	coding
9	FY213311	513	501	1.0189	0.255152	0.897943	coding
17	DB003310	543	282	1.2918	0.541784	0.927903	coding
18	CO403143	839	582	0.7062	0.129689	0.772006	coding
20	AB977589	318	282	1.2294	0.459262	0.861483	coding
24	X06774	1160	1023	0.9271	0.142432	0.998826	coding
28	BG718306	779	405	0.9763	0.194929	0.643143	coding
36	DA720168	484	204	1.0945	0.343365	0.44651	coding
0	AI811020	224	51	0.9985	-0.195771	0.0032872	noncoding
1	JN376461	294	0	0	0	0.000299006	noncoding
2	DA703425	481	369	0.9521	0.0792389	0.349335	noncoding
5	FY210754	431	81	1.176	-0.262085	0.00505261	noncoding
6	AA713637	494	213	1.1025	-0.0369888	0.0688676	noncoding
7	FY213699	1236	726	0.4941	-0.341372	0.264228	noncoding
10	DW009719	484	327	0.8501	0.0253115	0.147698	noncoding
11	AA303896	293	255	1.0961	0.168268	0.30942	noncoding
12	AY137967	1124	234	0.7906	-0.149963	0.0156532	noncoding
13	AA746050	414	201	0.7035	-0.0848528	0.0134033	noncoding
14	W42474	396	81	0.6464	-0.09966	0.00280866	noncoding
15	BE501954	479	390	0.5902	-0.138114	0.0489422	noncoding
16	CA448840	358	0	0	0	0.000297847	noncoding
19	HY061303	504	81	0.852	-0.155279	0.00368413	noncoding
21	HY079628	490	132	0.708	-0.124361	0.00498617	noncoding
22	MG789123	184	0	0	0	0.000301009	noncoding
23	MG789530	225	42	0.9497	-0.284023	0.00143121	noncoding
25	DA802966	549	204	0.7164	0.140943	0.0604728	noncoding
26	BG684824	973	321	0.5489	-0.0468231	0.0366165	noncoding
27	GR940656	246	126	0.4869	-0.0337749	0.00430896	noncoding
29	AW779666	367	162	1.001	0.185514	0.11944	noncoding
30	EU303934	322	210	0.8195	0.0902123	0.0644322	noncoding
31	FY211678	379	0	0	0	0.000297467	noncoding
32	DA700400	488	204	1.2328	-0.181605	0.0374499	noncoding
33	FY211965	730	348	0.7809	0.0491685	0.167902	noncoding
34	BI752862	658	153	0.6313	-0.330418	0.00125331	noncoding
35	DA851310	559	333	0.7258	-0.0104304	0.089563	noncoding

## Sheet: CNIT
NO.	chimeric RNA ID	Index	CNIT Score
33	DA700400	coding	0.741781
25	X06774	coding	0.737474
21	AB977589	coding	0.708238
29	BG718306	coding	0.695562
5	JN577572	coding	0.688738
19	CO403143	coding	0.688479
10	FY213311	coding	0.67261
9	AB977010	coding	0.65238
18	DB003310	noncoding	-0.263489
27	BG684824	noncoding	-0.294839
7	AA713637	noncoding	-0.294885
2	JN376461	noncoding	-0.295212
37	DA720168	noncoding	-0.301257
36	DA851310	noncoding	-0.310179
4	HM995465	noncoding	-0.315444
24	MG789530	noncoding	-0.322042
12	AA303896	noncoding	-0.327131
14	AA746050	noncoding	-0.329501
32	FY211678	noncoding	-0.330997
26	DA802966	noncoding	-0.33676
3	DA703425	noncoding	-0.341742
13	AY137967	noncoding	-0.342841
35	BI752862	noncoding	-0.35149
22	HY079628	noncoding	-0.373903
30	AW779666	noncoding	-0.376889
31	EU303934	noncoding	-0.379327
11	DW009719	noncoding	-0.380117
20	HY061303	noncoding	-0.38458
15	W42474	noncoding	-0.399101
6	FY210754	noncoding	-0.403302
34	FY211965	noncoding	-0.412063
23	MG789123	noncoding	-0.416483
16	BE501954	noncoding	-0.423383
8	FY213699	noncoding	-0.453718
28	GR940656	noncoding	-0.459979
1	AI811020	noncoding	-0.470419
17	CA448840	noncoding	-0.544676

## Sheet: LncFinder
chimeric RNA ID	Pred	coding.Potential	ORF.Max.Len	ORF.Max.Cov	Seq.lnc.Dist	Seq.pct.Dist	Seq.Dist.Ratio	Signal.Peak	SNR	Signal.Min	Signal.Q1	Signal.Q2	Signal.Max
JN376461	coding	0.982886	0	0	-37.7644	-34.1051	1.1073	0.764811	0.180495	0.359743	0.468268	0.535789	1.01734
DA703425	coding	0.525188	369	0.767152	-29.4428	-26.3329	1.1181	1.24949	0.180152	0.566749	0.637462	0.721337	1.97044
AB977010	coding	0.878024	450	0.873786	-23.5237	-21.0834	1.11574	1.01993	0.134197	0.51138	0.57837	0.640056	1.52796
FY213311	coding	0.809457	501	0.976608	-20.7667	-18.6343	1.11444	1.14001	0.154997	0.609193	0.668705	0.776745	1.47745
DB003310	coding	0.944987	282	0.519337	-39.0957	-35.5052	1.10113	0.938169	0.122205	0.722502	0.770066	0.847348	1.96898
CO403143	coding	0.947454	582	0.693683	-17.494	-15.5758	1.12315	0.927177	0.0774345	0.9658	1.10492	1.30926	2.53106
X06774	coding	0.968771	1023	0.881897	-9.15322	-8.08255	1.13247	2.98419	0.172697	1.12136	1.26535	1.54068	3.08146
BG718306	coding	0.983943	405	0.519897	-26.371	-23.6757	1.11384	3.8573	0.344304	0.900753	1.04571	1.21596	3.8573
FY211678	coding	0.956217	0	0	-28.3774	-25.4139	1.11661	1.00584	0.188465	0.442446	0.494473	0.530306	1.00584
AI811020	noncoding	1.41016e-05	51	0.227679	-249.78	-225.509	1.10763	0.183367	0.0515259	0.175175	0.178977	0.184729	0.233548
HM995465	noncoding	0.221291	324	0.741419	-33.7049	-30.2765	1.11323	0.245507	0.0396472	0.5545	0.623082	0.797539	1.32885
JN577572	noncoding	0.260355	273	0.733871	-40.9141	-36.9854	1.10622	0.889264	0.172648	0.472865	0.545932	0.616369	1.41314
FY210754	noncoding	1e-07	81	0.187935	-151.274	-136.266	1.11014	0.746038	0.119437	0.485848	0.583504	0.759665	1.2025
AA713637	noncoding	0.000424691	213	0.431174	-53.334	-47.8243	1.11521	1.90141	0.28634	0.723188	0.765177	0.858761	1.90141
FY213699	noncoding	8.57815e-06	726	0.587379	-40.194	-35.8704	1.12053	3.9875	0.242943	4.49789	4.91556	5.60003	70.6532
DW009719	noncoding	0.154983	327	0.67562	-33.3587	-29.8119	1.11897	0.406061	0.0578374	0.523716	0.590166	0.65026	0.947873
AA303896	noncoding	0.0103067	255	0.870307	-44.0067	-39.5601	1.1124	0.542066	0.125191	0.354334	0.421083	0.479201	0.777836
AY137967	noncoding	0.000170658	234	0.208185	-48.317	-43.1783	1.11901	0.984958	0.0616086	1.33033	1.48393	1.72618	6.16347
AA746050	noncoding	3.04968e-05	201	0.485507	-57.2328	-51.2916	1.11583	0.904857	0.151551	0.485496	0.541036	0.613899	1.08535
W42474	noncoding	1e-07	81	0.204545	-151.688	-136.753	1.10921	0.498688	0.0891296	0.606355	0.658772	0.722241	1.4198
BE501954	noncoding	0.222122	390	0.814196	-27.4284	-24.3234	1.12766	0.824332	0.117133	0.526272	0.594354	0.658406	1.56221
CA448840	noncoding	0.196327	0	0	-30.8428	-27.4429	1.12389	0.474931	0.0868309	0.361405	0.395221	0.417269	1.77651
HY061303	noncoding	1e-07	81	0.160714	-152.088	-137.074	1.10953	0.688201	0.0984262	0.668582	0.7109	0.774871	1.44806
AB977589	noncoding	0.196201	282	0.886792	-39.4901	-35.7348	1.10509	0.913199	0.200718	0.359841	0.460732	0.54059	1.13611
HY079628	noncoding	1e-07	132	0.269388	-94.7051	-85.1748	1.11189	0.7433	0.105606	0.608766	0.649223	0.792515	1.17029
MG789123	noncoding	0.00561147	0	0	-63.2661	-56.9982	1.10997	0.152876	0.0548489	0.172775	0.182837	0.198724	0.530467
MG789530	noncoding	0.0111272	42	0.186667	-308.311	-278.462	1.10719	0.625083	0.190571	0.226759	0.258573	0.276561	0.625083
DA802966	noncoding	0.000225856	204	0.371585	-56.2706	-50.6231	1.11156	0.684825	0.0860809	0.62875	0.684825	0.834545	1.47286
BG684824	noncoding	0.0816497	321	0.329908	-34.3286	-30.6101	1.12148	3.7675	0.276046	1.25999	1.42039	1.61345	6.53147
GR940656	noncoding	1e-07	126	0.512195	-94.5208	-85.0659	1.11115	0.292692	0.0811199	0.235061	0.258639	0.279688	0.504093
AW779666	noncoding	8.5223e-07	162	0.441417	-71.8369	-64.7796	1.10894	0.239825	0.0450259	0.42773	0.446174	0.552651	0.927914
EU303934	noncoding	0.000186415	210	0.652174	-54.3958	-48.905	1.11227	0.263125	0.0556364	0.372047	0.41677	0.476693	0.780617
DA700400	noncoding	3.53445e-05	204	0.418033	-56.465	-50.4947	1.11824	1.54375	0.219124	0.526274	0.609727	0.72862	2.03682
FY211965	noncoding	0.00306167	348	0.476712	-31.9622	-28.5938	1.1178	1.95232	0.189825	1.79155	2.00868	2.09159	13.0675
BI752862	noncoding	1e-07	153	0.232523	-76.75	-68.7428	1.11648	0.680013	0.0694779	0.752611	0.807707	0.905146	1.59093
DA851310	noncoding	0.139476	333	0.595707	-33.3929	-29.7989	1.12061	1.3636	0.170484	0.719713	0.821864	0.904005	1.66299
DA720168	noncoding	0.00452813	204	0.421488	-56.3732	-50.9417	1.10662	1.47571	0.219156	0.640307	0.712604	0.749507	1.47571

## Sheet: Coding_Venn
Names	total	chimeric RNA ID	junction_type	gene1	symbol1	gene2	symbol2
CNIT CPAT LncFinder	5	CO403143	exon-exon	LOC107984945	+	SMAP2	+
		X06774	exon-exon	TRGV8	-	TARP	-
		FY213311	exon-exon	HLA-DMA	-	HLA-DMB	-
		BG718306	intron-exon	CUL4A	-	PCID2	-
		AB977010	intron-exon	TRAV12-3	+	TRAJ3	+
CNIT CPAT	2	AB977589	exon-intron	TRBV20-1	+	TRBJ2-7	+
		JN577572	exon-intron	IGHV3-7	-	IGH	-
CPAT LncFinder	1	DB003310	intron-exon	AL671883.2	-	HLA-B	-
CPAT	2	DA720168	exon-exon	LOC101928489	+	CD109	+
		HM995465	exon-intron	IGHV3-30	-	IGH	-
CNIT	1	DA700400	exon-exon	TAGLN2	-	CFAP45	-
LncFinder	3	FY211678	exon-exon	MCM9	+	FAM184A	+
		DA703425	exon-intron	LINC00537	+	RP11-561O23.8	+
		JN376461	exon-intron	IGHV4-39	-	IGH	-

## Sheet: Noncoding_Venn
Names	total	chimeric RNA ID	junction_type	gene1	symbol1	gene2	symbol2
CNIT CPAT LncFinder	23	DW009719	exon-intron	DCTD	-	LOC105377576	-
		CA448840	intron-exon	AC245297.3	+	LOC653513	+
		DA802966	exon-exon	SVIL-AS1	+	SVIL	+
		AA746050	intron-exon	AC008915.2	-	COG7	-
		AA303896	exon-intron	NAGA	-	WBP2NL	-
		EU303934	exon-intron	IGHV3-64D	-	IGH	-
		BE501954	exon-exon	USP49	+	MED20	+
		FY210754	exon-exon	TNFSF13	-	TNFSF12	-
		BG684824	exon-exon	POLR3C	-	RNF115	-
		DA851310	exon-exon	LOC107985875	+	CHORDC1P1	+
		W42474	intron-exon	CTD-2066L21.3	-	LOC105374715	-
		MG789123	exon-exon	TRAV41	+	TRAJ49	+
		AI811020	exon-exon	LOC105379251	-	DUX4L50	-
		AA713637	intron-exon	LOC112268138	+	IGHG1	+
		HY079628	intron-exon	TRB	+	TRBC1	+
		BI752862	exon-exon	LOC101929295	+	LOC100129203	+
		GR940656	exon-exon	NDUFV3	+	PKNOX1	+
		MG789530	exon-exon	TRAV13-1	+	TRAJ24	+
		AY137967	intron-exon	IGH	-	IGHV1-18	-
		HY061303	intron-exon	LOC111818956	+	LOC100506990	+
		FY211965	exon-exon	MRPL33	+	BABAM2	+
		AW779666	intron-exon	TMED10	-	NEK9	-
		FY213699	exon-exon	PLA2G12A	+	CFI	+
CNIT CPAT	3	FY211678	exon-exon	MCM9	+	FAM184A	+
		JN376461	exon-intron	IGHV4-39	-	IGH	-
		DA703425	exon-intron	LINC00537	+	RP11-561O23.8	+
CPAT LncFinder	1	DA700400	exon-exon	TAGLN2	-	CFAP45	-
CNIT LncFinder	2	DA720168	exon-exon	LOC101928489	+	CD109	+
		HM995465	exon-intron	IGHV3-30	-	IGH	-
CNIT	1	DB003310	intron-exon	AL671883.2	-	HLA-B	-
LncFinder	2	AB977589	exon-intron	TRBV20-1	+	TRBJ2-7	+
		JN577572	exon-intron	IGHV3-7	-	IGH	-
